# Supplementary material for: Integrated meta-omics reveals the regulatory landscape involved in lipid metabolism between pig breeds
Source: Microbiome. 2024 Feb 20;12:33. doi: 10.1186/s40168-023-01743-3 (PMC10877772; doi:10.1186/s40168-023-01743-3)
Supplement: Supplementary file 5 — Additional file 4: Table S1A. The list of canonical cell type-specific markers. Table S1B The cluster-specific genes identified for 40 major cell clusters. [file 40168_2023_1743_MOESM4_ESM.xlsx]

## Sheet: A
The list of canonical cell type-specific markers
Cell Type	Abbreviation	Cluster	Marker Genes	References
T cell	T cell	10, 15, 36, 37, 38	CD3E, CD3G	Xiong X, Kuang H, Ansari S, et al. Landscape of Intercellular Crosstalk in Healthy and NASH Liver Revealed by Single-Cell Secretome Gene Analysis. Mol Cell. 2019;75(3):644-660.e5. doi:10.1016/j.molcel.2019.07.028; MacParland SA, Liu JC, Ma XZ, et al. Single cell RNA sequencing of human liver reveals distinct intrahepatic macrophage populations. Nat Commun. 2018;9(1):4383. Published 2018 Oct 22. d…
B cell	B cell	20	CD19, CD79a, MS4A1	Han X, Wang R, Zhou Y, et al. Mapping the Mouse Cell Atlas by Microwell-Seq [published correction appears in Cell. 2018 May 17;173(5):1307]. Cell. 2018;172(5):1091-1107.e17. doi:10.1016/j.cell.2018.02.001; Norris S, Collins C, Doherty DG, et al. Resident human hepatic lymphocytes are phenotypically different from circulating lymphocytes. J Hepatol. 1998;28(1):84-90. doi:10.1016/s0168-8278(98)8020…
Macrophages	Macrophage	4, 6, 32	CD68, CD163, CSF1R	MacParland SA, Liu JC, Ma XZ, et al. Single cell RNA sequencing of human liver reveals distinct intrahepatic macrophage populations. Nat Commun. 2018;9(1):4383. Published 2018 Oct 22. doi:10.1038/s41467-018-06318-7; Camp JG, Sekine K, Gerber T, et al. Multilineage communication regulates human liver bud development from pluripotency. Nature. 2017;546(7659):533-538. doi:10.1038/nature22796; Xiong …
Eosinophils	Eosinophil	11	PTPRC, MS4A2, FCER1A, IL13	Fawkner-Corbett D, Antanaviciute A, Parikh K, et al. Spatiotemporal analysis of human intestinal development at single-cell resolution. Cell. 2021;184(3):810-826.e23. doi:10.1016/j.cell.2020.12.016; Gong J, Yang NS, Croft M, et al. The antigen presentation function of bone marrow-derived mast cells is spatiotemporally restricted to a subset expressing high levels of cell surface FcepsilonRI and M…
Neutrophil	Neutrophil	25	S100A8, S100A9, NPG3	https://assets.thermofisher.com/TFS-Assets/LSG/brochures/immune-cell-guide.pdf
Stem cell	Stem cell	9	OLFM4, LGR5	Hamilton CA, Young R, Jayaraman S, et al. Development of in vitro enteroids derived from bovine small intestinal crypts. Vet Res. 2018;49(1):54. Published 2018 Jul 3. doi:10.1186/s13567-018-0547-5; Wang Y, Song W, Wang J, et al. Single-cell transcriptome analysis reveals differential nutrient absorption functions in human intestine. J Exp Med. 2020;217(2):e20191130. doi:10.1084/jem.20191130; Holl…
Endothelial cells	Endothelial	3, 34, 35	PECAM1, CALCR, RAMP2, LYVE1, ENG, Kdr, Tek, CDH5, GJA4, ITGB4, UNC5B, EDNRB, GJA5, HEY1, DLL4, PRND, VWA1, CHST1, IGFBP3, PROX1, RELN, ACKR1, VWF, LRG1, PLVAP, RGCC	Koyama T, Ochoa-Callejero L, Sakurai T, et al. Vascular endothelial adrenomedullin-RAMP2 system is essential for vascular integrity and organ homeostasis. Circulation. 2013;127(7):842-853. doi:10.1161/CIRCULATIONAHA.112.000756; MacParland SA, Liu JC, Ma XZ, et al. Single cell RNA sequencing of human liver reveals distinct intrahepatic macrophage populations. Nat Commun. 2018;9(1):4383. Published …
Fibroadipogenic precursors/Myofibroblast	FAPs	0, 2, 7, 21, 30	FBN1, LUM, DCN, COL3A1	Ma S, Sun S, Geng L, et al. Caloric Restriction Reprograms the Single-Cell Transcriptional Landscape of Rattus Norvegicus Aging. Cell. 2020;180(5):984-1001.e22. doi:10.1016/j.cell.2020.02.008; Han X, Zhou Z, Fei L, et al. Construction of a human cell landscape at single-cell level. Nature. 2020;581(7808):303-309. doi:10.1038/s41586-020-2157-4; Rubenstein AB, Smith GR, Raue U, et al. Single-cell t…
Enterocyte (Epithelial cell)	Enterocyte	5, 8, 18, 26, 29, 33, 39	ALPI, RBP2, EPCAM, FABP1, FABP2, APOE	Fawkner-Corbett D, Antanaviciute A, Parikh K, et al. Spatiotemporal analysis of human intestinal development at single-cell resolution. Cell. 2021;184(3):810-826.e23. doi:10.1016/j.cell.2020.12.016; Haber AL, Biton M, Rogel N, et al. A single-cell survey of the small intestinal epithelium. Nature. 2017;551(7680):333-339. doi:10.1038/nature24489; Wang Y, Song W, Wang J, et al. Single-cell transcri…
Enteroendocine cell	Enteroendocine	13	CHGA, CHGB, CPE, NEUROD1, PYY	Hamilton CA, Young R, Jayaraman S, et al. Development of in vitro enteroids derived from bovine small intestinal crypts. Vet Res. 2018;49(1):54. Published 2018 Jul 3. doi:10.1186/s13567-018-0547-5; Busslinger GA, Weusten BLA, Bogte A, Begthel H, Brosens LAA, Clevers H. Human gastrointestinal epithelia of the esophagus, stomach, and duodenum resolved at single-cell resolution. Cell Rep. 2021;34(10…
Goblet cell	Goblet	19	TFF3, AGR2, SPINK4, CLCA1, FFAR4	Hamilton CA, Young R, Jayaraman S, et al. Development of in vitro enteroids derived from bovine small intestinal crypts. Vet Res. 2018;49(1):54. Published 2018 Jul 3. doi:10.1186/s13567-018-0547-5; Han X, Zhou Z, Fei L, et al. Construction of a human cell landscape at single-cell level. Nature. 2020;581(7808):303-309. doi:10.1038/s41586-020-2157-4; Wang Y, Song W, Wang J, et al. Single-cell trans…
Paneth cell	Paneth	24	LYZ	Wang Y, Song W, Wang J, et al. Single-cell transcriptome analysis reveals differential nutrient absorption functions in human intestine. J Exp Med. 2020;217(2):e20191130. doi:10.1084/jem.20191130; Haber AL, Biton M, Rogel N, et al. A single-cell survey of the small intestinal epithelium. Nature. 2017;551(7680):333-339. doi:10.1038/nature24489; Grün D, Lyubimova A, Kester L, et al. Single-cell mes…
Tuft cells	Tuft	22	SH2D6, PTPRC (CD45), TRPM5, Klf3	Xiong Z, Zhu X, Geng J, et al. Intestinal Tuft-2 cells exert antimicrobial immunity via sensing bacterial metabolite N-undecanoylglycine. Immunity. 2022;55(4):686-700.e7. doi:10.1016/j.immuni.2022.03.001; Bezençon C, Fürholz A, Raymond F, et al. Murine intestinal cells expressing Trpm5 are mostly brush cells and express markers of neuronal and inflammatory cells. J Comp Neurol. 2008;509(5):514-52…
Hepatocytes	Hepatocyte	16, 27, 31	ALB, AFP, AHSG, ORM1	Krenkel O, Tacke F. Liver macrophages in tissue homeostasis and disease. Nat Rev Immunol. 2017;17(5):306-321. doi:10.1038/nri.2017.11; MacParland SA, Liu JC, Ma XZ, et al. Single cell RNA sequencing of human liver reveals distinct intrahepatic macrophage populations. Nat Commun. 2018;9(1):4383. Published 2018 Oct 22. doi:10.1038/s41467-018-06318-7; Shi Z, Liang XL, Lu BX, et al. Diminution of tox…
Dendritic cells	DC	14	XCR1	Villani AC, Satija R, Reynolds G, et al. Single-cell RNA-seq reveals new types of human blood dendritic cells, monocytes, and progenitors. Science. 2017;356(6335):eaah4573. doi:10.1126/science.aah4573; Collin M, Bigley V. Human dendritic cell subsets: an update. Immunology. 2018;154(1):3-20. doi:10.1111/imm.12888
Muscle stem cells (Muscle progenitor cells)	MuSCs	1	PAX7, MYF5	Giordani L, He GJ, Negroni E, et al. High-Dimensional Single-Cell Cartography Reveals Novel Skeletal Muscle-Resident Cell Populations. Mol Cell. 2019;74(3):609-621.e6. doi:10.1016/j.molcel.2019.02.026; Dell'Orso S, Juan AH, Ko KD, et al. Single cell analysis of adult mouse skeletal muscle stem cells in homeostatic and regenerative conditions [published correction appears in Development. 2019 Jun …
Myocyte	Myocyte	17	MYOD1, MYOG	Rudnicki MA, Le Grand F, McKinnell I, Kuang S. The molecular regulation of muscle stem cell function. Cold Spring Harb Symp Quant Biol. 2008;73:323-331. doi:10.1101/sqb.2008.73.064
Mature myofiber	Myofiber	23	ACTA1, MYH4, MYH7	De Micheli AJ, Laurilliard EJ, Heinke CL, et al. Single-Cell Analysis of the Muscle Stem Cell Hierarchy Identifies Heterotypic Communication Signals Involved in Skeletal Muscle Regeneration. Cell Rep. 2020;30(10):3583-3595.e5. doi:10.1016/j.celrep.2020.02.067
Smooth muscle cells	SMMCs	12	MYL9	De Micheli AJ, Laurilliard EJ, Heinke CL, et al. Single-Cell Analysis of the Muscle Stem Cell Hierarchy Identifies Heterotypic Communication Signals Involved in Skeletal Muscle Regeneration. Cell Rep. 2020;30(10):3583-3595.e5. doi:10.1016/j.celrep.2020.02.067; Dell'Orso S, Juan AH, Ko KD, et al. Single cell analysis of adult mouse skeletal muscle stem cells in homeostatic and regenerative conditi…
Intramuscular fat	IMF	28	APOA1	Li J, Xing S, Zhao G, et al. Identification of diverse cell populations in skeletal muscles and biomarkers for intramuscular fat of chicken by single-cell RNA sequencing. BMC Genomics. 2020;21(1):752. Published 2020 Oct 31. doi:10.1186/s12864-020-07136-2

## Sheet: B
The cluster-specific genes identified for 40 major cell clusters
Cluster	Gene ID	GeneName	Target cluster mean	Other cluster mean	log2FC	P vlaue	Q value	Description	GO	KEGG	KO_ENTRY
0	ENSSSCG00000000916	LUM	34.2148	4.32053	2.98534	0	0	lumican [Source:NCBI gene;Acc:100152607]	GO:0005515(protein binding);GO:0005518(collagen binding);GO:0005583(fibrillar collagen trimer);GO:0007601(visual perception);GO:0030021(extracellular matrix structural constituent conferring compression resistance);GO:0030199(collagen fibril organization);GO:0031012(extracellular matrix);GO:0032914(positive regulation of transforming growth factor beta1 production);GO:0045944(positive regulation …	05205(Proteoglycans in cancer)	K08122
0	ENSSSCG00000011831	APOD	15.9402	2.09862	2.92516	0	0	apolipoprotein D [Source:NCBI gene;Acc:100157318]	GO:0000302(response to reactive oxygen species);GO:0005615(extracellular space);GO:0005737(cytoplasm);GO:0005783(endoplasmic reticulum);GO:0006006(glucose metabolic process);GO:0006629(lipid metabolic process);GO:0006869(lipid transport);GO:0007420(brain development);GO:0007568(aging);GO:0008289(lipid binding);GO:0010642(negative regulation of platelet-derived growth factor receptor signaling pat…	NA	K03098
0	ENSSSCG00000037697	MGP	159.39	22.2502	2.84067	0	0	matrix Gla protein [Source:NCBI gene;Acc:397206]	GO:0001503(ossification);GO:0005509(calcium ion binding);GO:0005576(extracellular region);GO:0007275(multicellular organism development);GO:0030154(cell differentiation);GO:0030500(regulation of bone mineralization);GO:0031012(extracellular matrix);GO:0051216(cartilage development);GO:0062023(collagen-containing extracellular matrix)	NA	K19481
0	ENSSSCG00000027331	COL6A3	22.8334	3.34398	2.77151	0	0	collagen type VI alpha 3 chain [Source:NCBI gene;Acc:100101551]	GO:0003429(growth plate cartilage chondrocyte morphogenesis);GO:0004867(serine-type endopeptidase inhibitor activity);GO:0005515(protein binding);GO:0005581(collagen trimer);GO:0005615(extracellular space);GO:0010951(negative regulation of endopeptidase activity);GO:0031012(extracellular matrix);GO:0042383(sarcolemma);GO:0062023(collagen-containing extracellular matrix)	04151(PI3K-Akt signaling pathway);04510(Focal adhesion);04512(ECM-receptor interaction);04974(Protein digestion and absorption);05165(Human papillomavirus infection)	K06238
0	ENSSSCG00000000915	DCN	60.7435	9.27402	2.71146	0	0	decorin [Source:NCBI gene;Acc:396957]	GO:0005515(protein binding);GO:0005518(collagen binding);GO:0005539(glycosaminoglycan binding);GO:0005576(extracellular region);GO:0010508(positive regulation of autophagy);GO:0010596(negative regulation of endothelial cell migration);GO:0014068(positive regulation of phosphatidylinositol 3-kinase signaling);GO:0016239(positive regulation of macroautophagy);GO:0016525(negative regulation of angio…	04350(TGF-beta signaling pathway);05205(Proteoglycans in cancer)	K04660
0	ENSSSCG00000022506	ENSSSCG00000022506	26.1918	4.06982	2.68608	0	0	collagen alpha-1(VI) chain [Source:NCBI gene;Acc:100623720]	GO:0005201(extracellular matrix structural constituent);GO:0005615(extracellular space);GO:0030198(extracellular matrix organization);GO:0031012(extracellular matrix)	04151(PI3K-Akt signaling pathway);04510(Focal adhesion);04512(ECM-receptor interaction);04974(Protein digestion and absorption);05165(Human papillomavirus infection)	K06238
0	ENSSSCG00000036007	MFAP4	12.5565	2.24748	2.48205	0	0	microfibril associated protein 4 [Source:NCBI gene;Acc:110256120]	GO:0001527(microfibril);GO:0005576(extracellular region);GO:0009650(UV protection);GO:0010712(regulation of collagen metabolic process);GO:0048251(elastic fiber assembly);GO:0062023(collagen-containing extracellular matrix);GO:0071493(cellular response to UV-B);GO:0071953(elastic fiber);GO:0097435(supramolecular fiber organization)	NA	NA
0	ENSSSCG00000031712	MFAP5	33.0036	5.94222	2.47355	0	0	microfibril associated protein 5 [Source:NCBI gene;Acc:100512231]	GO:0001527(microfibril);GO:0031012(extracellular matrix);GO:0060216(definitive hemopoiesis);GO:0097435(supramolecular fiber organization)	NA	NA
0	ENSSSCG00000027466	PCOLCE	21.3562	3.88634	2.45817	0	0	procollagen C-endopeptidase enhancer [Source:NCBI gene;Acc:100627524]	GO:0005515(protein binding);GO:0005518(collagen binding);GO:0005576(extracellular region);GO:0005615(extracellular space);GO:0006508(proteolysis);GO:0008201(heparin binding);GO:0010952(positive regulation of peptidase activity);GO:0016504(peptidase activator activity);GO:1990830(cellular response to leukemia inhibitory factor)	NA	NA
0	ENSSSCG00000016034	COL3A1	155.631	28.9668	2.42566	0	0	collagen type III alpha 1 chain [Source:NCBI gene;Acc:100152001]	GO:0001568(blood vessel development);GO:0002020(protease binding);GO:0005178(integrin binding);GO:0005201(extracellular matrix structural constituent);GO:0005515(protein binding);GO:0005581(collagen trimer);GO:0005586(collagen type III trimer);GO:0005615(extracellular space);GO:0007160(cell-matrix adhesion);GO:0007179(transforming growth factor beta receptor signaling pathway);GO:0007229(integrin…	04611(Platelet activation);04926(Relaxin signaling pathway);04933(AGE-RAGE signaling pathway in diabetic complications);04974(Protein digestion and absorption);05146(Amoebiasis)	K19720
0	ENSSSCG00000000261	IGFBP6	19.9708	3.81581	2.38783	0	0	insulin like growth factor binding protein 6 [Source:NCBI gene;Acc:100101923]	GO:0005520(insulin-like growth factor binding);GO:0005576(extracellular region);GO:0031995(insulin-like growth factor II binding);GO:0042568(insulin-like growth factor binary complex)	NA	NA
0	ENSSSCG00000037508	GSN	23.2437	4.74432	2.29256	0	0	gelsolin [Source:HGNC Symbol;Acc:HGNC:4620]	GO:0002102(podosome);GO:0003779(actin binding);GO:0005509(calcium ion binding);GO:0005576(extracellular region);GO:0005615(extracellular space);GO:0005634(nucleus);GO:0005737(cytoplasm);GO:0005829(cytosol);GO:0005886(plasma membrane);GO:0005925(focal adhesion);GO:0006911(phagocytosis, engulfment);GO:0010628(positive regulation of gene expression);GO:0014891(striated muscle atrophy);GO:0016192(ves…	NA	NA
0	ENSSSCG00000036135	COL1A1	140.922	29.3112	2.26538	0	0	collagen type I alpha 1 chain [Source:NCBI gene;Acc:100738123]	GO:0001501(skeletal system development);GO:0001568(blood vessel development);GO:0001649(osteoblast differentiation);GO:0001957(intramembranous ossification);GO:0001958(endochondral ossification);GO:0002020(protease binding);GO:0005201(extracellular matrix structural constituent);GO:0005515(protein binding);GO:0005581(collagen trimer);GO:0005584(collagen type I trimer);GO:0005615(extracellular spa…	04151(PI3K-Akt signaling pathway);04510(Focal adhesion);04512(ECM-receptor interaction);04611(Platelet activation);04926(Relaxin signaling pathway);04933(AGE-RAGE signaling pathway in diabetic complications);04974(Protein digestion and absorption);05146(Amoebiasis);05165(Human papillomavirus infection)	K06236
0	ENSSSCG00000034607	OGN	18.3306	3.83403	2.25732	0	0	osteoglycin [Source:NCBI gene;Acc:106509723]	GO:0005515(protein binding)	NA	K08126
0	ENSSSCG00000016522	PTN	11.8362	2.47597	2.25714	0	0	pleiotrophin [Source:NCBI gene;Acc:397609]	GO:0001503(ossification);GO:0004864(protein phosphatase inhibitor activity);GO:0005178(integrin binding);GO:0005576(extracellular region);GO:0005615(extracellular space);GO:0005783(endoplasmic reticulum);GO:0005886(plasma membrane);GO:0007229(integrin-mediated signaling pathway);GO:0007406(negative regulation of neuroblast proliferation);GO:0007612(learning);GO:0007613(memory);GO:0008083(growth f…	NA	K16642
0	ENSSSCG00000015326	COL1A2	152.586	32.9324	2.21204	0	0	collagen type I alpha 2 chain [Source:NCBI gene;Acc:100626716]	GO:0001501(skeletal system development);GO:0001568(blood vessel development);GO:0002020(protease binding);GO:0005201(extracellular matrix structural constituent);GO:0005581(collagen trimer);GO:0005584(collagen type I trimer);GO:0005615(extracellular space);GO:0005783(endoplasmic reticulum);GO:0007179(transforming growth factor beta receptor signaling pathway);GO:0007266(Rho protein signal transdu…	04151(PI3K-Akt signaling pathway);04510(Focal adhesion);04512(ECM-receptor interaction);04611(Platelet activation);04926(Relaxin signaling pathway);04933(AGE-RAGE signaling pathway in diabetic complications);04974(Protein digestion and absorption);05146(Amoebiasis);05165(Human papillomavirus infection)	K06236
0	ENSSSCG00000040631	LPL	8.01782	1.74263	2.20194	0	0	lipoprotein lipase [Source:NCBI gene;Acc:397537]	GO:0004465(lipoprotein lipase activity);GO:0004806(triglyceride lipase activity);GO:0005102(signaling receptor binding);GO:0005509(calcium ion binding);GO:0005515(protein binding);GO:0005576(extracellular region);GO:0005615(extracellular space);GO:0005886(plasma membrane);GO:0006629(lipid metabolic process);GO:0006631(fatty acid metabolic process);GO:0006633(fatty acid biosynthetic process);GO:00…	00561(Glycerolipid metabolism);03320(PPAR signaling pathway);04979(Cholesterol metabolism);05010(Alzheimer disease)	K01059
0	ENSSSCG00000009545	COL4A2	17.1344	3.73654	2.19712	0	0	collagen type IV alpha 2 chain [Source:NCBI gene;Acc:100153454]	GO:0005201(extracellular matrix structural constituent);GO:0005581(collagen trimer);GO:0005587(collagen type IV trimer);GO:0005604(basement membrane);GO:0005615(extracellular space);GO:0006351(transcription, DNA-templated);GO:0016525(negative regulation of angiogenesis);GO:0030020(extracellular matrix structural constituent conferring tensile strength);GO:0030198(extracellular matrix organization…	04151(PI3K-Akt signaling pathway);04510(Focal adhesion);04512(ECM-receptor interaction);04926(Relaxin signaling pathway);04933(AGE-RAGE signaling pathway in diabetic complications);04974(Protein digestion and absorption);05146(Amoebiasis);05165(Human papillomavirus infection);05200(Pathways in cancer);05222(Small cell lung cancer)	K06237
0	ENSSSCG00000015555	LAMC1	14.3475	3.14758	2.18849	0	0	laminin subunit gamma 1 [Source:NCBI gene;Acc:100514785]	GO:0005201(extracellular matrix structural constituent);GO:0005604(basement membrane);GO:0007155(cell adhesion);GO:0016477(cell migration);GO:0022617(extracellular matrix disassembly);GO:0031581(hemidesmosome assembly);GO:0034446(substrate adhesion-dependent cell spreading);GO:0065003(protein-containing complex assembly)	04151(PI3K-Akt signaling pathway);04510(Focal adhesion);04512(ECM-receptor interaction);05020(Prion diseases);05145(Toxoplasmosis);05146(Amoebiasis);05165(Human papillomavirus infection);05200(Pathways in cancer);05222(Small cell lung cancer)	K05635
0	ENSSSCG00000039847	C1S	8.25963	1.88473	2.13172	0	0	complement C1s [Source:NCBI gene;Acc:397274]	GO:0004252(serine-type endopeptidase activity);GO:0005509(calcium ion binding);GO:0006508(proteolysis);GO:0006958(complement activation, classical pathway);GO:0008233(peptidase activity);GO:0016787(hydrolase activity);GO:0042802(identical protein binding)	04610(Complement and coagulation cascades);05133(Pertussis);05150(Staphylococcus aureus infection);05322(Systemic lupus erythematosus)	K01331
0	ENSSSCG00000009004	SFRP2	6.66682	1.54871	2.10594	0	0	secreted frizzled related protein 2 [Source:NCBI gene;Acc:100516027]	GO:0001569(branching involved in blood vessel morphogenesis);GO:0001756(somitogenesis);GO:0001843(neural tube closure);GO:0002063(chondrocyte development);GO:0003151(outflow tract morphogenesis);GO:0003214(cardiac left ventricle morphogenesis);GO:0005515(protein binding);GO:0005576(extracellular region);GO:0005615(extracellular space);GO:0006915(apoptotic process);GO:0007275(multicellular organis…	04310(Wnt signaling pathway)	K02176
0	ENSSSCG00000002829	MMP2	8.13589	1.94263	2.06629	0	0	matrix metallopeptidase 2 [Source:NCBI gene;Acc:397391]	GO:0001666(response to hypoxia);GO:0001955(blood vessel maturation);GO:0001957(intramembranous ossification);GO:0004222(metalloendopeptidase activity);GO:0005615(extracellular space);GO:0005886(plasma membrane);GO:0006508(proteolysis);GO:0007566(embryo implantation);GO:0008233(peptidase activity);GO:0008237(metallopeptidase activity);GO:0008270(zinc ion binding);GO:0016787(hydrolase activity);GO:…	01522(Endocrine resistance);04670(Leukocyte transendothelial migration);04912(GnRH signaling pathway);04915(Estrogen signaling pathway);04926(Relaxin signaling pathway);04933(AGE-RAGE signaling pathway in diabetic complications);05200(Pathways in cancer);05205(Proteoglycans in cancer);05219(Bladder cancer);05418(Fluid shear stress and atherosclerosis)	K01398
0	ENSSSCG00000015322	TFPI2	6.87308	1.66979	2.04129	0	0	tissue factor pathway inhibitor 2 [Source:NCBI gene;Acc:100520144]	GO:0004867(serine-type endopeptidase inhibitor activity);GO:0005576(extracellular region);GO:0005615(extracellular space);GO:0007596(blood coagulation);GO:0007599(hemostasis);GO:0010466(negative regulation of peptidase activity);GO:0010951(negative regulation of endopeptidase activity);GO:0030414(peptidase inhibitor activity)	NA	NA
0	ENSSSCG00000011695	AGTR1	5.09507	1.24952	2.02773	0	0	angiotensin II receptor type 1 [Source:NCBI gene;Acc:100519976]	GO:0001596(angiotensin type I receptor activity);GO:0004930(G protein-coupled receptor activity);GO:0004945(angiotensin type II receptor activity);GO:0005886(plasma membrane);GO:0006954(inflammatory response);GO:0007165(signal transduction);GO:0007186(G protein-coupled receptor signaling pathway);GO:0007204(positive regulation of cytosolic calcium ion concentration);GO:0016020(membrane);GO:001602…	04020(Calcium signaling pathway);04022(cGMP-PKG signaling pathway);04072(Phospholipase D signaling pathway);04080(Neuroactive ligand-receptor interaction);04261(Adrenergic signaling in cardiomyocytes);04270(Vascular smooth muscle contraction);04371(Apelin signaling pathway);04614(Renin-angiotensin system);04924(Renin secretion);04925(Aldosterone synthesis and secretion);04927(Cortisol synthesis a…	K04166
0	ENSSSCG00000017256	ABCA6	3.95261	0.977279	2.01596	0	0	ATP binding cassette subfamily A member 6 [Source:NCBI gene;Acc:100520861]	GO:0000166(nucleotide binding);GO:0005319(lipid transporter activity);GO:0005524(ATP binding);GO:0005654(nucleoplasm);GO:0006869(lipid transport);GO:0016020(membrane);GO:0016021(integral component of membrane);GO:0016887(ATPase activity);GO:0042626(ATPase activity, coupled to transmembrane movement of substances);GO:0043231(intracellular membrane-bounded organelle);GO:0055085(transmembrane transp…	02010(ABC transporters)	K05649
0	ENSSSCG00000026819	NID1	7.27491	1.81862	2.00008	0	0	nidogen 1 [Source:NCBI gene;Acc:100511351]	GO:0005201(extracellular matrix structural constituent);GO:0005509(calcium ion binding);GO:0005518(collagen binding);GO:0005604(basement membrane);GO:0007160(cell-matrix adhesion);GO:0010811(positive regulation of cell-substrate adhesion);GO:0030198(extracellular matrix organization);GO:0031012(extracellular matrix);GO:0032836(glomerular basement membrane development);GO:0043236(laminin binding);…	NA	K06826
0	ENSSSCG00000017082	SPARC	27.8166	7.09366	1.97134	0	0	secreted protein acidic and cysteine rich [Source:NCBI gene;Acc:595124]	GO:0001937(negative regulation of endothelial cell proliferation);GO:0005509(calcium ion binding);GO:0005515(protein binding);GO:0005518(collagen binding);GO:0005615(extracellular space);GO:0005737(cytoplasm);GO:0009986(cell surface);GO:0010595(positive regulation of endothelial cell migration);GO:0016363(nuclear matrix);GO:0016525(negative regulation of angiogenesis);GO:0022604(regulation of cel…	NA	NA
0	ENSSSCG00000017818	SERPINF1	10.1503	2.59016	1.9704	0	0	serpin family F member 1 [Source:NCBI gene;Acc:780402]	GO:0005576(extracellular region);GO:0005615(extracellular space);GO:0016525(negative regulation of angiogenesis);GO:0050769(positive regulation of neurogenesis);GO:0060770(negative regulation of epithelial cell proliferation involved in prostate gland development)	04310(Wnt signaling pathway)	K19614
0	ENSSSCG00000004207	ENSSSCG00000004207	6.34735	1.64601	1.94718	0	0	NA	GO:0062023(collagen-containing extracellular matrix)	NA	NA
0	ENSSSCG00000005030	NID2	5.03071	1.30701	1.94449	0	0	nidogen 2 [Source:NCBI gene;Acc:100156994]	GO:0005201(extracellular matrix structural constituent);GO:0005509(calcium ion binding);GO:0005604(basement membrane);GO:0005886(plasma membrane);GO:0007160(cell-matrix adhesion);GO:0031012(extracellular matrix);GO:0062023(collagen-containing extracellular matrix)	NA	K06826
0	ENSSSCG00000000675	C1R	6.38931	1.66946	1.93628	0	0	complement C1r [Source:NCBI gene;Acc:445464]	GO:0004252(serine-type endopeptidase activity);GO:0005509(calcium ion binding);GO:0005615(extracellular space);GO:0006508(proteolysis);GO:0006958(complement activation, classical pathway);GO:0008233(peptidase activity);GO:0016787(hydrolase activity);GO:0031638(zymogen activation)	04145(Phagosome);04610(Complement and coagulation cascades);05133(Pertussis);05150(Staphylococcus aureus infection);05322(Systemic lupus erythematosus)	K01330
0	ENSSSCG00000016035	COL5A2	14.7768	3.86765	1.9338	0	0	collagen type V alpha 2 chain [Source:NCBI gene;Acc:397532]	GO:0001501(skeletal system development);GO:0005201(extracellular matrix structural constituent);GO:0005515(protein binding);GO:0005581(collagen trimer);GO:0005588(collagen type V trimer);GO:0005615(extracellular space);GO:0030198(extracellular matrix organization);GO:0030199(collagen fibril organization);GO:0030903(notochord development);GO:0031012(extracellular matrix);GO:0043588(skin developmen…	04974(Protein digestion and absorption)	K19721
0	ENSSSCG00000008072	ASPN	6.19101	1.66066	1.89842	0	0	asporin [Source:NCBI gene;Acc:100511749]	GO:0005509(calcium ion binding);GO:0005515(protein binding);GO:0005518(collagen binding);GO:0030512(negative regulation of transforming growth factor beta receptor signaling pathway);GO:0031012(extracellular matrix);GO:0070171(negative regulation of tooth mineralization)	NA	K08120
0	ENSSSCG00000015444	LAMB1	8.12554	2.18359	1.89576	0	0	laminin subunit beta 1 [Source:NCBI gene;Acc:396707]	GO:0005201(extracellular matrix structural constituent);GO:0005604(basement membrane);GO:0005606(laminin-1 complex);GO:0005607(laminin-2 complex);GO:0005615(extracellular space);GO:0021812(neuronal-glial interaction involved in cerebral cortex radial glia guided migration);GO:0030335(positive regulation of cell migration);GO:0031175(neuron projection development);GO:0034446(substrate adhesion-dep…	04151(PI3K-Akt signaling pathway);04510(Focal adhesion);04512(ECM-receptor interaction);05145(Toxoplasmosis);05146(Amoebiasis);05165(Human papillomavirus infection);05200(Pathways in cancer);05222(Small cell lung cancer)	K05636
0	ENSSSCG00000023611	ENSSSCG00000023611	6.37232	1.71845	1.89071	0	0	tenascin XB [Source:NCBI gene;Acc:445520]	GO:0005515(protein binding);GO:0005518(collagen binding);GO:0005576(extracellular region);GO:0005615(extracellular space);GO:0006629(lipid metabolic process);GO:0006631(fatty acid metabolic process);GO:0006641(triglyceride metabolic process);GO:0007157(heterophilic cell-cell adhesion via plasma membrane cell adhesion molecules);GO:0007160(cell-matrix adhesion);GO:0008201(heparin binding);GO:00301…	04151(PI3K-Akt signaling pathway);04510(Focal adhesion);04512(ECM-receptor interaction);05165(Human papillomavirus infection);05206(MicroRNAs in cancer)	K06252
0	ENSSSCG00000013181	SERPING1	8.83782	2.40563	1.87727	0	0	serpin family G member 1 [Source:NCBI gene;Acc:100144304]	GO:0001869(negative regulation of complement activation, lectin pathway);GO:0004867(serine-type endopeptidase inhibitor activity);GO:0005615(extracellular space);GO:0010951(negative regulation of endopeptidase activity);GO:0030193(regulation of blood coagulation);GO:0045916(negative regulation of complement activation)	04610(Complement and coagulation cascades);05133(Pertussis)	K04001
0	ENSSSCG00000008913	IGFBP7	23.5079	6.41072	1.87459	0	0	insulin like growth factor binding protein 7 [Source:NCBI gene;Acc:100302573]	GO:0001558(regulation of cell growth);GO:0005515(protein binding);GO:0005520(insulin-like growth factor binding);GO:0005576(extracellular region);GO:0007155(cell adhesion)	NA	NA
0	ENSSSCG00000006243	PENK	3.88538	1.08682	1.83795	0	0	proenkephalin [Source:NCBI gene;Acc:100152093]	GO:0001515(opioid peptide activity);GO:0001662(behavioral fear response);GO:0001964(startle response);GO:0002118(aggressive behavior);GO:0005576(extracellular region);GO:0007218(neuropeptide signaling pathway);GO:0007626(locomotory behavior);GO:0009617(response to bacterium);GO:0010469(regulation of signaling receptor activity);GO:0019233(sensory perception of pain)	04080(Neuroactive ligand-receptor interaction)	K18832
0	ENSSSCG00000015522	ANGPTL1	4.25284	1.193	1.83384	0	0	angiopoietin like 1 [Source:NCBI gene;Acc:100126165]	GO:0005102(signaling receptor binding);GO:0005615(extracellular space);GO:0007169(transmembrane receptor protein tyrosine kinase signaling pathway)	NA	NA
0	ENSSSCG00000014232	LOX	6.47461	1.82655	1.82567	0	0	lysyl oxidase [Source:NCBI gene;Acc:100525278]	GO:0001568(blood vessel development);GO:0001649(osteoblast differentiation);GO:0001932(regulation of protein phosphorylation);GO:0004720(protein-lysine 6-oxidase activity);GO:0005507(copper ion binding);GO:0005576(extracellular region);GO:0005581(collagen trimer);GO:0005615(extracellular space);GO:0005623(cell);GO:0007507(heart development);GO:0010468(regulation of gene expression);GO:0016202(reg…	NA	K00277
0	ENSSSCG00000016892	FST	3.94327	1.13566	1.79586	0	0	follistatin [Source:NCBI gene;Acc:445002]	GO:0000122(negative regulation of transcription by RNA polymerase II);GO:0002244(hematopoietic progenitor cell differentiation);GO:0005515(protein binding);GO:0032926(negative regulation of activin receptor signaling pathway);GO:0038102(activin receptor antagonist activity);GO:0048185(activin binding);GO:0051798(positive regulation of hair follicle development)	04350(TGF-beta signaling pathway)	K04661
0	ENSSSCG00000005380	COL15A1	8.78161	2.5374	1.79114	0	0	collagen type XV alpha 1 chain [Source:NCBI gene;Acc:100620394]	GO:0005198(structural molecule activity);GO:0005201(extracellular matrix structural constituent);GO:0005581(collagen trimer);GO:0005604(basement membrane);GO:0005615(extracellular space);GO:0007155(cell adhesion);GO:0030020(extracellular matrix structural constituent conferring tensile strength);GO:0030198(extracellular matrix organization);GO:0031012(extracellular matrix);GO:0062023(collagen-con…	04974(Protein digestion and absorption)	K08135
0	ENSSSCG00000012584	CAPN6	4.28635	1.24198	1.78711	0	0	calpain 6 [Source:NCBI gene;Acc:100522971]	GO:0001578(microtubule bundle formation);GO:0004198(calcium-dependent cysteine-type endopeptidase activity);GO:0005622(intracellular);GO:0005737(cytoplasm);GO:0005829(cytosol);GO:0005874(microtubule);GO:0005876(spindle microtubule);GO:0006508(proteolysis);GO:0008017(microtubule binding);GO:0048471(perinuclear region of cytoplasm);GO:0051493(regulation of cytoskeleton organization)	NA	K08575
0	ENSSSCG00000012766	BGN	6.38785	1.86024	1.77984	0	0	biglycan [Source:NCBI gene;Acc:397396]	GO:0005515(protein binding);GO:0005539(glycosaminoglycan binding);GO:0009986(cell surface);GO:0019800(peptide cross-linking via chondroitin 4-sulfate glycosaminoglycan);GO:0030133(transport vesicle);GO:0031012(extracellular matrix);GO:0042383(sarcolemma);GO:0050840(extracellular matrix binding)	NA	K08118
0	ENSSSCG00000016032	TFPI	2.90364	0.86447	1.74797	0	0	tissue factor pathway inhibitor [Source:NCBI gene;Acc:100155068]	GO:0004867(serine-type endopeptidase inhibitor activity);GO:0005576(extracellular region);GO:0005615(extracellular space);GO:0005901(caveola);GO:0007596(blood coagulation);GO:0007599(hemostasis);GO:0009986(cell surface);GO:0010466(negative regulation of peptidase activity);GO:0010951(negative regulation of endopeptidase activity);GO:0030195(negative regulation of blood coagulation);GO:0030414(pep…	04610(Complement and coagulation cascades)	K03909
0	ENSSSCG00000017257	ABCA9	3.86701	1.16093	1.73593	0	0	ATP-binding cassette sub-family A member 9 [Source:NCBI gene;Acc:100520216]	GO:0000166(nucleotide binding);GO:0005319(lipid transporter activity);GO:0005524(ATP binding);GO:0006869(lipid transport);GO:0016020(membrane);GO:0016021(integral component of membrane);GO:0016887(ATPase activity);GO:0042626(ATPase activity, coupled to transmembrane movement of substances);GO:0043231(intracellular membrane-bounded organelle);GO:0055085(transmembrane transport)	02010(ABC transporters)	K05651
0	ENSSSCG00000028549	ECM2	5.19734	1.57047	1.72658	0	0	extracellular matrix protein 2 [Source:NCBI gene;Acc:102166778]	GO:0000775(chromosome, centromeric region);GO:0005515(protein binding);GO:0005518(collagen binding);GO:0005614(interstitial matrix);GO:0008201(heparin binding);GO:0010811(positive regulation of cell-substrate adhesion);GO:0030198(extracellular matrix organization);GO:0031012(extracellular matrix);GO:0034080(CENP-A containing nucleosome assembly);GO:0070052(collagen V binding)	NA	K08119
0	ENSSSCG00000039426	FSTL1	8.73675	2.66774	1.71148	0	0	follistatin like 1 [Source:NCBI gene;Acc:110256417]	GO:0005509(calcium ion binding);GO:0005515(protein binding);GO:0042594(response to starvation)	NA	NA
0	ENSSSCG00000011928	CCDC80	4.85517	1.51364	1.6815	0	0	coiled-coil domain containing 80 [Source:NCBI gene;Acc:100516578]	GO:0001968(fibronectin binding);GO:0005539(glycosaminoglycan binding);GO:0005604(basement membrane);GO:0005614(interstitial matrix);GO:0008201(heparin binding);GO:0009617(response to bacterium);GO:0010811(positive regulation of cell-substrate adhesion);GO:0030198(extracellular matrix organization);GO:0031012(extracellular matrix)	NA	NA
0	ENSSSCG00000006862	VCAM1	4.62492	1.46349	1.66002	0	0	vascular cell adhesion molecule 1 [Source:NCBI gene;Acc:396925]	GO:0002102(podosome);GO:0005178(integrin binding);GO:0005615(extracellular space);GO:0005769(early endosome);GO:0005783(endoplasmic reticulum);GO:0005794(Golgi apparatus);GO:0005887(integral component of plasma membrane);GO:0005902(microvillus);GO:0007155(cell adhesion);GO:0007157(heterophilic cell-cell adhesion via plasma membrane cell adhesion molecules);GO:0007159(leukocyte cell-cell adhesion)…	04064(NF-kappa B signaling pathway);04514(Cell adhesion molecules (CAMs));04668(TNF signaling pathway);04670(Leukocyte transendothelial migration);04933(AGE-RAGE signaling pathway in diabetic complications);05143(African trypanosomiasis);05144(Malaria);05418(Fluid shear stress and atherosclerosis)	K06527
0	ENSSSCG00000033894	ENSSSCG00000033894	4.31247	1.36975	1.6546	0	0	laminin subunit alpha 2 [Source:NCBI gene;Acc:100154420]	GO:0005102(signaling receptor binding);GO:0030155(regulation of cell adhesion);GO:0030334(regulation of cell migration);GO:0045995(regulation of embryonic development)	04151(PI3K-Akt signaling pathway);04510(Focal adhesion);04512(ECM-receptor interaction);05145(Toxoplasmosis);05146(Amoebiasis);05165(Human papillomavirus infection);05200(Pathways in cancer);05222(Small cell lung cancer)	K05637
0	ENSSSCG00000024823	RCN3	4.74693	1.51149	1.65102	0	0	reticulocalbin 3 [Source:NCBI gene;Acc:100518493]	GO:0005509(calcium ion binding);GO:0005783(endoplasmic reticulum);GO:0009306(protein secretion);GO:0010952(positive regulation of peptidase activity);GO:0015031(protein transport);GO:0032964(collagen biosynthetic process);GO:0036503(ERAD pathway);GO:0043129(surfactant homeostasis);GO:0051896(regulation of protein kinase B signaling);GO:0055091(phospholipid homeostasis);GO:0060428(lung epithelium …	NA	NA
0	ENSSSCG00000031262	TXNIP	41.7202	13.5287	1.62472	0	0	thioredoxin interacting protein [Source:NCBI gene;Acc:733688]	GO:0000122(negative regulation of transcription by RNA polymerase II);GO:0004857(enzyme inhibitor activity);GO:0005737(cytoplasm);GO:0006606(protein import into nucleus);GO:0006979(response to oxidative stress);GO:0007049(cell cycle);GO:0030216(keratinocyte differentiation);GO:0031625(ubiquitin protein ligase binding);GO:0043086(negative regulation of catalytic activity);GO:0048008(platelet-deriv…	04621(NOD-like receptor signaling pathway)	K20910
0	ENSSSCG00000015896	FAP	2.90072	0.942494	1.62186	0	0	fibroblast activation protein alpha [Source:NCBI gene;Acc:100736572]	GO:0002020(protease binding);GO:0004175(endopeptidase activity);GO:0004252(serine-type endopeptidase activity);GO:0005178(integrin binding);GO:0005615(extracellular space);GO:0005886(plasma membrane);GO:0006508(proteolysis);GO:0008233(peptidase activity);GO:0008236(serine-type peptidase activity);GO:0008239(dipeptidyl-peptidase activity);GO:0009986(cell surface);GO:0010710(regulation of collagen …	NA	K08674
0	ENSSSCG00000002444	FBLN5	3.17973	1.05237	1.59527	0	0	fibulin 5 [Source:NCBI gene;Acc:100155248]	GO:0005178(integrin binding);GO:0005509(calcium ion binding);GO:0005615(extracellular space);GO:0008022(protein C-terminus binding);GO:0030198(extracellular matrix organization);GO:0034394(protein localization to cell surface);GO:0042803(protein homodimerization activity);GO:0046903(secretion);GO:0048251(elastic fiber assembly);GO:0062023(collagen-containing extracellular matrix);GO:0071953(elast…	NA	K17340
0	ENSSSCG00000000010	FBLN1	3.88113	1.31606	1.56026	0	0	fibulin 1 [Source:NCBI gene;Acc:100519144]	GO:0001933(negative regulation of protein phosphorylation);GO:0001968(fibronectin binding);GO:0005201(extracellular matrix structural constituent);GO:0005509(calcium ion binding);GO:0005576(extracellular region);GO:0005604(basement membrane);GO:0005615(extracellular space);GO:0007162(negative regulation of cell adhesion);GO:0008022(protein C-terminus binding);GO:0010952(positive regulation of pep…	NA	K17307
0	ENSSSCG00000035293	ENSSSCG00000035293	60.6525	20.6135	1.55698	0	0	insulin like growth factor 2 [Source:NCBI gene;Acc:396916]	GO:0000122(negative regulation of transcription by RNA polymerase II);GO:0001503(ossification);GO:0001701(in utero embryonic development);GO:0001892(embryonic placenta development);GO:0005178(integrin binding);GO:0005179(hormone activity);GO:0005576(extracellular region);GO:0005615(extracellular space);GO:0005975(carbohydrate metabolic process);GO:0006006(glucose metabolic process);GO:0008083(gro…	04010(MAPK signaling pathway);04014(Ras signaling pathway);04151(PI3K-Akt signaling pathway);05200(Pathways in cancer);05205(Proteoglycans in cancer);05225(Hepatocellular carcinoma)	K13769
0	ENSSSCG00000025924	IGFBP5	10.3843	3.53492	1.55466	0	0	insulin like growth factor binding protein 5 [Source:NCBI gene;Acc:397182]	GO:0001558(regulation of cell growth);GO:0001649(osteoblast differentiation);GO:0001968(fibronectin binding);GO:0005520(insulin-like growth factor binding);GO:0005576(extracellular region);GO:0006006(glucose metabolic process);GO:0007565(female pregnancy);GO:0010906(regulation of glucose metabolic process);GO:0014912(negative regulation of smooth muscle cell migration);GO:0017148(negative regulat…	NA	NA
0	ENSSSCG00000035937	DPT	5.32273	1.83437	1.53688	0	0	dermatopontin [Source:NCBI gene;Acc:100516366]	GO:0008285(negative regulation of cell population proliferation);GO:0030199(collagen fibril organization)	NA	NA
0	ENSSSCG00000033760	LTBP4	4.60187	1.67384	1.45906	0	0	latent transforming growth factor beta binding protein 4 [Source:NCBI gene;Acc:100627785]	GO:0005509(calcium ion binding);GO:0007179(transforming growth factor beta receptor signaling pathway);GO:0030162(regulation of proteolysis);GO:0031012(extracellular matrix);GO:0046879(hormone secretion);GO:0050431(transforming growth factor beta binding);GO:0062023(collagen-containing extracellular matrix)	NA	K08023
0	ENSSSCG00000003479	MFAP2	3.41649	1.24636	1.45479	0	0	microfibril associated protein 2 [Source:NCBI gene;Acc:100523794]	GO:0001527(microfibril);GO:0048048(embryonic eye morphogenesis);GO:0048050(post-embryonic eye morphogenesis)	NA	NA
0	ENSSSCG00000034973	CXCL12	3.90438	1.425	1.45413	0	0	C-X-C motif chemokine ligand 12 [Source:NCBI gene;Acc:494460]	GO:0005178(integrin binding);GO:0005576(extracellular region);GO:0006935(chemotaxis);GO:0006952(defense response);GO:0006955(immune response);GO:0008009(chemokine activity);GO:0009897(external side of plasma membrane);GO:0030335(positive regulation of cell migration);GO:0033622(integrin activation);GO:0038146(chemokine (C-X-C motif) ligand 12 signaling pathway);GO:0042379(chemokine receptor bindi…	04060(Cytokine-cytokine receptor interaction);04062(Chemokine signaling pathway);04064(NF-kappa B signaling pathway);04360(Axon guidance);04670(Leukocyte transendothelial migration);04672(Intestinal immune network for IgA production);04810(Regulation of actin cytoskeleton);05163(Human cytomegalovirus infection);05200(Pathways in cancer);05323(Rheumatoid arthritis)	K10031
0	ENSSSCG00000009361	POSTN	19.9723	7.29656	1.45271	0	0	periostin [Source:NCBI gene;Acc:100152401]	GO:0005515(protein binding);GO:0005615(extracellular space);GO:0005802(trans-Golgi network);GO:0007155(cell adhesion);GO:0008201(heparin binding);GO:0008593(regulation of Notch signaling pathway);GO:0009888(tissue development);GO:0030198(extracellular matrix organization);GO:0031012(extracellular matrix);GO:0046872(metal ion binding);GO:0050839(cell adhesion molecule binding);GO:0062023(collagen-…	NA	NA
0	ENSSSCG00000003839	ENSSSCG00000003839	7.17806	2.63099	1.44799	0	0	phospholipid phosphatase 3 [Source:NCBI gene;Acc:100512419]	GO:0001568(blood vessel development);GO:0001702(gastrulation with mouth forming second);GO:0001933(negative regulation of protein phosphorylation);GO:0005178(integrin binding);GO:0005886(plasma membrane);GO:0005887(integral component of plasma membrane);GO:0006644(phospholipid metabolic process);GO:0007155(cell adhesion);GO:0008195(phosphatidate phosphatase activity);GO:0016020(membrane);GO:00160…	00561(Glycerolipid metabolism);00564(Glycerophospholipid metabolism);00565(Ether lipid metabolism);00600(Sphingolipid metabolism);04072(Phospholipase D signaling pathway);04666(Fc gamma R-mediated phagocytosis);04975(Fat digestion and absorption);05231(Choline metabolism in cancer)	K01080
0	ENSSSCG00000032094	DKK2	2.42808	0.901764	1.429	0	0	dickkopf WNT signaling pathway inhibitor 2 [Source:NCBI gene;Acc:100519672]	GO:0005576(extracellular region);GO:0005615(extracellular space);GO:0007275(multicellular organism development);GO:0030178(negative regulation of Wnt signaling pathway);GO:0039706(co-receptor binding);GO:0090090(negative regulation of canonical Wnt signaling pathway);GO:0090263(positive regulation of canonical Wnt signaling pathway)	04310(Wnt signaling pathway)	K02165
0	ENSSSCG00000003088	APOE	16.8251	6.29217	1.41898	0	0	apolipoprotein E [Source:NCBI gene;Acc:397576]	GO:0001540(amyloid-beta binding);GO:0001937(negative regulation of endothelial cell proliferation);GO:0002021(response to dietary excess);GO:0005102(signaling receptor binding);GO:0005319(lipid transporter activity);GO:0005543(phospholipid binding);GO:0005576(extracellular region);GO:0005615(extracellular space);GO:0005783(endoplasmic reticulum);GO:0005794(Golgi apparatus);GO:0005886(plasma membr…	04979(Cholesterol metabolism);05010(Alzheimer disease)	K04524
0	ENSSSCG00000039874	CCL26	3.63319	1.36844	1.40871	0	0	C-C motif chemokine ligand 26 [Source:NCBI gene;Acc:780409]	GO:0001938(positive regulation of endothelial cell proliferation);GO:0002548(monocyte chemotaxis);GO:0005125(cytokine activity);GO:0005576(extracellular region);GO:0005615(extracellular space);GO:0006935(chemotaxis);GO:0006955(immune response);GO:0008009(chemokine activity);GO:0010469(regulation of signaling receptor activity);GO:0010818(T cell chemotaxis);GO:0030335(positive regulation of cell m…	04060(Cytokine-cytokine receptor interaction);04062(Chemokine signaling pathway)	K21096
0	ENSSSCG00000011609	FBLN2	3.82724	1.45808	1.39223	0	0	fibulin 2 [Source:NCBI gene;Acc:100621722]	GO:0005509(calcium ion binding);GO:0005515(protein binding);GO:0005576(extracellular region);GO:0010811(positive regulation of cell-substrate adhesion);GO:0030023(extracellular matrix constituent conferring elasticity);GO:0030198(extracellular matrix organization);GO:0050840(extracellular matrix binding);GO:0062023(collagen-containing extracellular matrix)	NA	K17307
0	ENSSSCG00000004658	FBN1	4.75077	1.81325	1.38959	0	0	fibrillin 1 [Source:NCBI gene;Acc:414836]	GO:0001501(skeletal system development);GO:0001527(microfibril);GO:0005178(integrin binding);GO:0005201(extracellular matrix structural constituent);GO:0005509(calcium ion binding);GO:0005576(extracellular region);GO:0005604(basement membrane);GO:0005615(extracellular space);GO:0007507(heart development);GO:0008201(heparin binding);GO:0031012(extracellular matrix);GO:0033627(cell adhesion mediate…	NA	K06825
0	ENSSSCG00000012234	SRPX	3.71082	1.41897	1.38689	0	0	sushi repeat containing protein X-linked [Source:NCBI gene;Acc:100156108]	GO:0001845(phagolysosome assembly);GO:0005776(autophagosome);GO:0005783(endoplasmic reticulum);GO:0006914(autophagy);GO:0034976(response to endoplasmic reticulum stress);GO:0060244(negative regulation of cell proliferation involved in contact inhibition);GO:2001241(positive regulation of extrinsic apoptotic signaling pathway in absence of ligand)	NA	NA
0	ENSSSCG00000005997	COL14A1	12.479	4.80457	1.37703	0	0	collagen type XIV alpha 1 chain [Source:NCBI gene;Acc:100158059]	GO:0003429(growth plate cartilage chondrocyte morphogenesis);GO:0005515(protein binding);GO:0005615(extracellular space);GO:0006469(negative regulation of protein kinase activity);GO:0030020(extracellular matrix structural constituent conferring tensile strength);GO:0031012(extracellular matrix);GO:0032007(negative regulation of TOR signaling);GO:0035556(intracellular signal transduction);GO:0062…	04140(Autophagy - animal);04150(mTOR signaling pathway);04974(Protein digestion and absorption)	K08133;K20402
0	ENSSSCG00000001793	ADAMTSL3	2.19449	0.845963	1.37522	0	0	ADAMTS like 3 [Source:NCBI gene;Acc:100157238]	GO:0006508(proteolysis);GO:0008233(peptidase activity);GO:0043231(intracellular membrane-bounded organelle)	NA	NA
0	ENSSSCG00000029781	SELENOM	4.46842	1.72996	1.36903	0	0	selenoprotein M [Source:NCBI gene;Acc:100302025]	GO:0005783(endoplasmic reticulum);GO:0005794(Golgi apparatus);GO:0010269(response to selenium ion);GO:0035264(multicellular organism growth);GO:0035934(corticosterone secretion);GO:0042445(hormone metabolic process);GO:0060612(adipose tissue development)	NA	NA
0	ENSSSCG00000011033	VIM	34.2048	13.5989	1.33071	0	0	vimentin [Source:NCBI gene;Acc:100522394]	GO:0003725(double-stranded RNA binding);GO:0005198(structural molecule activity);GO:0005200(structural constituent of cytoskeleton);GO:0005212(structural constituent of eye lens);GO:0005634(nucleus);GO:0005737(cytoplasm);GO:0005777(peroxisome);GO:0005829(cytosol);GO:0005844(polysome);GO:0005856(cytoskeleton);GO:0005882(intermediate filament);GO:0005886(plasma membrane);GO:0010628(positive regulat…	05169(Epstein-Barr virus infection);05206(MicroRNAs in cancer)	K07606
0	ENSSSCG00000017300	ENSSSCG00000017300	2.36177	0.940096	1.32899	0	0	mannose receptor C type 2 [Source:NCBI gene;Acc:100516106]	GO:0004888(transmembrane signaling receptor activity);GO:0005518(collagen binding);GO:0016020(membrane);GO:0016021(integral component of membrane);GO:0030246(carbohydrate binding);GO:0030574(collagen catabolic process)	04145(Phagosome);05152(Tuberculosis)	K06560
0	ENSSSCG00000013418	CFD	22.7484	9.06865	1.3268	0	0	complement factor D [Source:NCBI gene;Acc:396877]	GO:0002376(immune system process);GO:0004252(serine-type endopeptidase activity);GO:0005576(extracellular region);GO:0005615(extracellular space);GO:0006508(proteolysis);GO:0006957(complement activation, alternative pathway);GO:0008233(peptidase activity);GO:0008236(serine-type peptidase activity);GO:0009617(response to bacterium);GO:0016787(hydrolase activity);GO:0045087(innate immune response)	04610(Complement and coagulation cascades);05150(Staphylococcus aureus infection)	K01334
0	ENSSSCG00000031292	ENSSSCG00000031292	1.76088	0.7035	1.32368	0	0	NA	GO:0005576(extracellular region);GO:0010466(negative regulation of peptidase activity);GO:0030414(peptidase inhibitor activity)	NA	NA
0	ENSSSCG00000009745	ADGRD1	2.97909	1.19338	1.31982	0	0	adhesion G protein-coupled receptor D1 [Source:NCBI gene;Acc:100736874]	GO:0004888(transmembrane signaling receptor activity);GO:0004930(G protein-coupled receptor activity);GO:0005886(plasma membrane);GO:0005887(integral component of plasma membrane);GO:0007166(cell surface receptor signaling pathway);GO:0007186(G protein-coupled receptor signaling pathway);GO:0007189(adenylate cyclase-activating G protein-coupled receptor signaling pathway);GO:0016020(membrane);GO:…	NA	K08465
0	ENSSSCG00000010332	PLAC9	3.55032	1.42547	1.31651	0	0	placenta specific 9 [Source:NCBI gene;Acc:100155282]	NA	NA	NA
0	ENSSSCG00000023498	HSPB6	3.13201	1.27505	1.29653	0	0	heat shock protein family B (small) member 6 [Source:NCBI gene;Acc:494560]	GO:0005212(structural constituent of eye lens);GO:0005576(extracellular region);GO:0005634(nucleus);GO:0005737(cytoplasm);GO:0045766(positive regulation of angiogenesis);GO:0051082(unfolded protein binding);GO:0051087(chaperone binding);GO:0061077(chaperone-mediated protein folding)	NA	K09545
0	ENSSSCG00000024396	NOVA1	2.029	0.845139	1.26351	0	0	NOVA alternative splicing regulator 1 [Source:NCBI gene;Acc:100158068]	GO:0000398(mRNA splicing, via spliceosome);GO:0003676(nucleic acid binding);GO:0003723(RNA binding);GO:0003729(mRNA binding);GO:0005634(nucleus);GO:0005730(nucleolus);GO:0043231(intracellular membrane-bounded organelle);GO:0051252(regulation of RNA metabolic process);GO:0120163(negative regulation of cold-induced thermogenesis)	NA	K14944
0	ENSSSCG00000033608	LOXL2	2.53738	1.0613	1.2575	0	0	lysyl oxidase like 2 [Source:NCBI gene;Acc:110256870]	GO:0000122(negative regulation of transcription by RNA polymerase II);GO:0000785(chromatin);GO:0001666(response to hypoxia);GO:0001837(epithelial to mesenchymal transition);GO:0001935(endothelial cell proliferation);GO:0002040(sprouting angiogenesis);GO:0004720(protein-lysine 6-oxidase activity);GO:0005044(scavenger receptor activity);GO:0005507(copper ion binding);GO:0005509(calcium ion binding)…	NA	K00280
0	ENSSSCG00000008501	VIT	1.60804	0.672936	1.25676	0	0	vitrin [Source:NCBI gene;Acc:100524557]	GO:0003429(growth plate cartilage chondrocyte morphogenesis);GO:0005539(glycosaminoglycan binding);GO:0005614(interstitial matrix);GO:0005615(extracellular space);GO:0010811(positive regulation of cell-substrate adhesion);GO:0021510(spinal cord development);GO:0030198(extracellular matrix organization);GO:0031012(extracellular matrix);GO:0062023(collagen-containing extracellular matrix)	NA	NA
0	ENSSSCG00000006911	TGFBR3	5.82191	2.46427	1.24033	0	0	transforming growth factor beta receptor 3 [Source:NCBI gene;Acc:397512]	GO:0001837(epithelial to mesenchymal transition);GO:0005024(transforming growth factor beta-activated receptor activity);GO:0005114(type II transforming growth factor beta receptor binding);GO:0005576(extracellular region);GO:0006955(immune response);GO:0007179(transforming growth factor beta receptor signaling pathway);GO:0009897(external side of plasma membrane);GO:0015026(coreceptor activity);…	NA	K05843
0	ENSSSCG00000004425	LAMA4	2.34512	0.99774	1.23293	0	0	laminin subunit alpha 4 [Source:NCBI gene;Acc:100154581]	GO:0001568(blood vessel development);GO:0005102(signaling receptor binding);GO:0005201(extracellular matrix structural constituent);GO:0005604(basement membrane);GO:0007155(cell adhesion);GO:0030155(regulation of cell adhesion);GO:0030334(regulation of cell migration);GO:0031594(neuromuscular junction);GO:0043083(synaptic cleft);GO:0045995(regulation of embryonic development);GO:0050873(brown fat…	04151(PI3K-Akt signaling pathway);04510(Focal adhesion);04512(ECM-receptor interaction);05143(African trypanosomiasis);05145(Toxoplasmosis);05146(Amoebiasis);05165(Human papillomavirus infection);05200(Pathways in cancer);05222(Small cell lung cancer)	K06241
0	ENSSSCG00000006988	PDGFRL	2.10796	0.90316	1.22279	0	0	platelet derived growth factor receptor like [Source:NCBI gene;Acc:100736738]	NA	NA	NA
0	ENSSSCG00000035419	RARRES2	9.28324	3.98164	1.22127	0	0	retinoic acid receptor responder 2 [Source:NCBI gene;Acc:100141314]	GO:0001523(retinoid metabolic process);GO:0001934(positive regulation of protein phosphorylation);GO:0005102(signaling receptor binding);GO:0005615(extracellular space);GO:0006954(inflammatory response);GO:0008286(insulin receptor signaling pathway);GO:0010759(positive regulation of macrophage chemotaxis);GO:0019732(antifungal humoral response);GO:0045087(innate immune response);GO:0048566(embryo…	NA	K10044
0	ENSSSCG00000010703	ENSSSCG00000010703	3.31464	1.42321	1.2197	0	0	HtrA serine peptidase 1 [Source:NCBI gene;Acc:100515628]	GO:0004252(serine-type endopeptidase activity);GO:0005515(protein binding);GO:0006508(proteolysis)	NA	K08784
0	ENSSSCG00000029855	LHFPL6	3.11152	1.33712	1.21849	0	0	LHFPL tetraspan subfamily member 6 [Source:NCBI gene;Acc:100624925]	GO:0016020(membrane);GO:0016021(integral component of membrane)	NA	NA
0	ENSSSCG00000012971	EFEMP2	2.44388	1.05253	1.21532	0	0	EGF containing fibulin extracellular matrix protein 2 [Source:NCBI gene;Acc:100526031]	GO:0005509(calcium ion binding);GO:0005615(extracellular space);GO:0048251(elastic fiber assembly)	NA	K19866
0	ENSSSCG00000025087	ASPH	3.49606	1.50887	1.21226	0	0	aspartate beta-hydroxylase [Source:NCBI gene;Acc:100526167]	GO:0004597(peptide-aspartate beta-dioxygenase activity);GO:0005515(protein binding);GO:0005737(cytoplasm);GO:0005783(endoplasmic reticulum);GO:0005886(plasma membrane);GO:0007389(pattern specification process);GO:0008285(negative regulation of cell population proliferation);GO:0016020(membrane);GO:0016021(integral component of membrane);GO:0018193(peptidyl-amino acid modification);GO:0031647(regu…	NA	K00476
0	ENSSSCG00000010959	NTRK2	2.08223	0.905422	1.20146	0	0	neurotrophic receptor tyrosine kinase 2 [Source:NCBI gene;Acc:100519209]	GO:0000166(nucleotide binding);GO:0001570(vasculogenesis);GO:0001764(neuron migration);GO:0004672(protein kinase activity);GO:0004713(protein tyrosine kinase activity);GO:0004714(transmembrane receptor protein tyrosine kinase activity);GO:0005009(insulin-activated receptor activity);GO:0005030(neurotrophin receptor activity);GO:0005515(protein binding);GO:0005524(ATP binding);GO:0005768(endosome)…	04010(MAPK signaling pathway);04014(Ras signaling pathway);04151(PI3K-Akt signaling pathway);04722(Neurotrophin signaling pathway);05034(Alcoholism)	K04360
0	ENSSSCG00000022804	RHOJ	2.85651	1.24534	1.19771	0	0	ras homolog family member J [Source:NCBI gene;Acc:100155474]	GO:0000166(nucleotide binding);GO:0003924(GTPase activity);GO:0005525(GTP binding);GO:0005622(intracellular);GO:0005737(cytoplasm);GO:0005886(plasma membrane);GO:0005938(cell cortex);GO:0006897(endocytosis);GO:0007015(actin filament organization);GO:0007163(establishment or maintenance of cell polarity);GO:0007264(small GTPase mediated signal transduction);GO:0007266(Rho protein signal transducti…	NA	K07864
0	ENSSSCG00000039468	SERPINH1	7.79406	3.39938	1.1971	0	0	serpin family H member 1 [Source:NCBI gene;Acc:396773]	GO:0003433(chondrocyte development involved in endochondral bone morphogenesis);GO:0004867(serine-type endopeptidase inhibitor activity);GO:0005518(collagen binding);GO:0005615(extracellular space);GO:0005737(cytoplasm);GO:0005783(endoplasmic reticulum);GO:0005793(endoplasmic reticulum-Golgi intermediate compartment);GO:0010951(negative regulation of endopeptidase activity);GO:0030199(collagen fi…	NA	K09501
0	ENSSSCG00000004928	CILP	1.91692	0.83851	1.19289	0	0	cartilage intermediate layer protein [Source:NCBI gene;Acc:397672]	GO:0005615(extracellular space);GO:0010629(negative regulation of gene expression);GO:0043569(negative regulation of insulin-like growth factor receptor signaling pathway);GO:0060392(negative regulation of SMAD protein signal transduction);GO:0062023(collagen-containing extracellular matrix);GO:0071560(cellular response to transforming growth factor beta stimulus)	NA	NA
0	ENSSSCG00000008510	LTBP1	2.71659	1.18883	1.19225	0	0	latent transforming growth factor beta binding protein 1 [Source:NCBI gene;Acc:100627243]	GO:0001527(microfibril);GO:0003281(ventricular septum development);GO:0005509(calcium ion binding);GO:0031012(extracellular matrix);GO:0032991(protein-containing complex);GO:0035583(sequestering of TGFbeta in extracellular matrix);GO:0035904(aorta development);GO:0050431(transforming growth factor beta binding);GO:0050436(microfibril binding);GO:0060976(coronary vasculature development);GO:006202…	04350(TGF-beta signaling pathway)	K19559
0	ENSSSCG00000013318	ENSSSCG00000013318	4.16292	1.82998	1.18577	0	0	reticulocalbin 1 [Source:NCBI gene;Acc:100516484]	GO:0001701(in utero embryonic development);GO:0005509(calcium ion binding);GO:0005783(endoplasmic reticulum);GO:0043010(camera-type eye development)	NA	NA
0	ENSSSCG00000040397	COLEC12	2.03355	0.898956	1.17768	0	0	collectin subfamily member 12 [Source:NCBI gene;Acc:102166764]	GO:0005581(collagen trimer);GO:0006910(phagocytosis, recognition);GO:0008329(signaling pattern recognition receptor activity);GO:0016020(membrane);GO:0016021(integral component of membrane);GO:0030169(low-density lipoprotein particle binding);GO:0030246(carbohydrate binding);GO:0034138(toll-like receptor 3 signaling pathway);GO:0060355(positive regulation of cell adhesion molecule production);GO:…	04145(Phagosome)	K10062
0	ENSSSCG00000013393	SPON1	1.64298	0.729559	1.17122	0	0	spondin 1 [Source:NCBI gene;Acc:100516954]	GO:0005201(extracellular matrix structural constituent);GO:0007155(cell adhesion);GO:0010954(positive regulation of protein processing);GO:0031012(extracellular matrix);GO:0032092(positive regulation of protein binding);GO:0050693(LBD domain binding);GO:0062023(collagen-containing extracellular matrix);GO:1902430(negative regulation of amyloid-beta formation);GO:1902993(positive regulation of amy…	NA	NA
0	ENSSSCG00000009222	SPARCL1	13.0238	5.79399	1.16853	0	0	SPARC like 1 [Source:NCBI gene;Acc:100037275]	GO:0005509(calcium ion binding);GO:0005515(protein binding);GO:0005518(collagen binding);GO:0005615(extracellular space);GO:0007165(signal transduction);GO:0050840(extracellular matrix binding);GO:0062023(collagen-containing extracellular matrix);GO:0098978(glutamatergic synapse);GO:0099560(synaptic membrane adhesion)	NA	NA
0	ENSSSCG00000000105	KDELR3	2.68421	1.1952	1.16725	0	0	KDEL endoplasmic reticulum protein retention receptor 3 [Source:NCBI gene;Acc:100514523]	GO:0005783(endoplasmic reticulum);GO:0005789(endoplasmic reticulum membrane);GO:0005794(Golgi apparatus);GO:0005801(cis-Golgi network);GO:0006621(protein retention in ER lumen);GO:0006888(endoplasmic reticulum to Golgi vesicle-mediated transport);GO:0015031(protein transport);GO:0016020(membrane);GO:0016021(integral component of membrane);GO:0046923(ER retention sequence binding)	NA	K10949
0	ENSSSCG00000023377	EMP3	5.4935	2.45357	1.16284	0	0	epithelial membrane protein 3 [Source:NCBI gene;Acc:100625126]	GO:0005886(plasma membrane);GO:0008219(cell death);GO:0016020(membrane);GO:0016021(integral component of membrane);GO:0016049(cell growth);GO:0032060(bleb assembly)	NA	NA
0	ENSSSCG00000012985	LTBP3	2.03391	0.914711	1.15287	0	0	latent transforming growth factor beta binding protein 3 [Source:NCBI gene;Acc:100517877]	GO:0005509(calcium ion binding);GO:0036363(transforming growth factor beta activation);GO:0050431(transforming growth factor beta binding);GO:0062023(collagen-containing extracellular matrix);GO:1902462(positive regulation of mesenchymal stem cell proliferation);GO:2000741(positive regulation of mesenchymal stem cell differentiation)	NA	K08023
0	ENSSSCG00000014221	LVRN	1.4762	0.666106	1.14807	0	0	laeverin [Source:NCBI gene;Acc:100521657]	GO:0004177(aminopeptidase activity);GO:0005737(cytoplasm);GO:0005886(plasma membrane);GO:0006508(proteolysis);GO:0008233(peptidase activity);GO:0008237(metallopeptidase activity);GO:0008270(zinc ion binding);GO:0016787(hydrolase activity);GO:0042277(peptide binding);GO:0043171(peptide catabolic process);GO:0046872(metal ion binding);GO:0070006(metalloaminopeptidase activity)	NA	K13724
0	ENSSSCG00000039243	CD81	15.854	7.16469	1.14587	0	0	CD81 molecule [Source:NCBI gene;Acc:780427]	GO:0000187(activation of MAPK activity);GO:0001618(virus receptor activity);GO:0001771(immunological synapse formation);GO:0001772(immunological synapse);GO:0002455(humoral immune response mediated by circulating immunoglobulin);GO:0002863(positive regulation of inflammatory response to antigenic stimulus);GO:0005178(integrin binding);GO:0005886(plasma membrane);GO:0005887(integral component of p…	04662(B cell receptor signaling pathway);05144(Malaria);05160(Hepatitis C)	K06508
0	ENSSSCG00000012680	GPC3	7.65322	3.46753	1.14216	0	0	glypican 3 [Source:NCBI gene;Acc:100516171]	GO:0001658(branching involved in ureteric bud morphogenesis);GO:0001822(kidney development);GO:0005764(lysosome);GO:0005886(plasma membrane);GO:0008285(negative regulation of cell population proliferation);GO:0009617(response to bacterium);GO:0009887(animal organ morphogenesis);GO:0009948(anterior/posterior axis specification);GO:0009966(regulation of signal transduction);GO:0010171(body morphoge…	05205(Proteoglycans in cancer)	K08109
0	ENSSSCG00000009668	CLU	2.36109	1.07538	1.1346	0	0	clusterin [Source:NCBI gene;Acc:397025]	GO:0000902(cell morphogenesis);GO:0001540(amyloid-beta binding);GO:0001774(microglial cell activation);GO:0005102(signaling receptor binding);GO:0005515(protein binding);GO:0005576(extracellular region);GO:0005615(extracellular space);GO:0005634(nucleus);GO:0005737(cytoplasm);GO:0005739(mitochondrion);GO:0005743(mitochondrial inner membrane);GO:0005783(endoplasmic reticulum);GO:0005829(cytosol);G…	04610(Complement and coagulation cascades)	K17252
0	ENSSSCG00000014256	FBN2	1.64885	0.754951	1.12701	0	0	fibrillin 2 [Source:NCBI gene;Acc:100048956]	GO:0001527(microfibril);GO:0005201(extracellular matrix structural constituent);GO:0005509(calcium ion binding);GO:0005576(extracellular region);GO:0030326(embryonic limb morphogenesis);GO:0030501(positive regulation of bone mineralization);GO:0035108(limb morphogenesis);GO:0035583(sequestering of TGFbeta in extracellular matrix);GO:0043010(camera-type eye development);GO:0045669(positive regulat…	NA	NA
0	ENSSSCG00000021374	FXYD1	4.25178	1.94804	1.12604	0	0	FXYD domain containing ion transport regulator 1 [Source:HGNC Symbol;Acc:HGNC:4025]	GO:0006811(ion transport);GO:0016020(membrane);GO:0016021(integral component of membrane);GO:0017080(sodium channel regulator activity);GO:0042383(sarcolemma);GO:0043269(regulation of ion transport);GO:0086036(regulation of cardiac muscle cell membrane potential);GO:0099106(ion channel regulator activity);GO:1903278(positive regulation of sodium ion export across plasma membrane);GO:2000649(regul…	NA	NA
0	ENSSSCG00000039894	CD99	6.89906	3.17566	1.11934	0	0	CD99 molecule (Xg blood group) [Source:HGNC Symbol;Acc:HGNC:7082]	GO:0016020(membrane);GO:0016021(integral component of membrane)	NA	NA
0	ENSSSCG00000016064	TMEFF2	1.655	0.76485	1.11358	0	0	transmembrane protein with EGF like and two follistatin like domains 2 [Source:NCBI gene;Acc:654831]	GO:0005515(protein binding);GO:0016020(membrane);GO:0016021(integral component of membrane);GO:0030336(negative regulation of cell migration);GO:0044319(wound healing, spreading of cells);GO:0045720(negative regulation of integrin biosynthetic process);GO:0051497(negative regulation of stress fiber assembly)	NA	NA
0	ENSSSCG00000016031	CALCRL	2.81596	1.30512	1.10944	0	0	calcitonin receptor like receptor [Source:NCBI gene;Acc:397172]	GO:0001525(angiogenesis);GO:0001605(adrenomedullin receptor activity);GO:0001635(calcitonin gene-related peptide receptor activity);GO:0004888(transmembrane signaling receptor activity);GO:0004930(G protein-coupled receptor activity);GO:0004948(calcitonin receptor activity);GO:0005737(cytoplasm);GO:0005764(lysosome);GO:0005768(endosome);GO:0005783(endoplasmic reticulum);GO:0005886(plasma membrane…	04080(Neuroactive ligand-receptor interaction);04270(Vascular smooth muscle contraction)	K04577
0	ENSSSCG00000012027	ADAMTS5	1.88132	0.872829	1.10797	0	0	ADAM metallopeptidase with thrombospondin type 1 motif 5 [Source:NCBI gene;Acc:100522952]	GO:0004222(metalloendopeptidase activity);GO:0005615(extracellular space);GO:0006508(proteolysis);GO:0008201(heparin binding);GO:0008237(metallopeptidase activity);GO:0008270(zinc ion binding);GO:0042742(defense response to bacterium);GO:0050840(extracellular matrix binding);GO:0062023(collagen-containing extracellular matrix);GO:0120163(negative regulation of cold-induced thermogenesis)	NA	K08620
0	ENSSSCG00000016754	AEBP1	2.30415	1.07669	1.09764	0	0	AE binding protein 1 [Source:NCBI gene;Acc:733628]	GO:0000122(negative regulation of transcription by RNA polymerase II);GO:0000977(RNA polymerase II regulatory region sequence-specific DNA binding);GO:0001227(DNA-binding transcription repressor activity, RNA polymerase II-specific);GO:0003714(transcription corepressor activity);GO:0004180(carboxypeptidase activity);GO:0004181(metallocarboxypeptidase activity);GO:0005518(collagen binding);GO:0005…	NA	K21392
0	ENSSSCG00000012026	ADAMTS1	2.9308	1.3749	1.09197	0	0	ADAM metallopeptidase with thrombospondin type 1 motif 1 [Source:NCBI gene;Acc:497061]	GO:0001542(ovulation from ovarian follicle);GO:0001822(kidney development);GO:0004222(metalloendopeptidase activity);GO:0005604(basement membrane);GO:0006508(proteolysis);GO:0008201(heparin binding);GO:0008237(metallopeptidase activity);GO:0008270(zinc ion binding);GO:0031012(extracellular matrix);GO:0031410(cytoplasmic vesicle);GO:0060347(heart trabecula formation);GO:1900087(positive regulation…	NA	K08617
0	ENSSSCG00000003046	RABAC1	7.50406	3.61553	1.05346	0	0	Rab acceptor 1 [Source:NCBI gene;Acc:595125]	GO:0005794(Golgi apparatus);GO:0016020(membrane);GO:0016021(integral component of membrane);GO:0042802(identical protein binding)	NA	K20359
0	ENSSSCG00000013667	COL5A3	2.67331	1.28876	1.05264	0	0	collagen type V alpha 3 chain [Source:NCBI gene;Acc:397531]	GO:0005201(extracellular matrix structural constituent);GO:0005588(collagen type V trimer);GO:0005615(extracellular space);GO:0007155(cell adhesion);GO:0007160(cell-matrix adhesion);GO:0008201(heparin binding);GO:0030198(extracellular matrix organization);GO:0030199(collagen fibril organization);GO:0031012(extracellular matrix)	04974(Protein digestion and absorption)	K19721
0	ENSSSCG00000009655	EBF2	1.74301	0.844839	1.04483	0	0	EBF transcription factor 2 [Source:NCBI gene;Acc:100155094]	GO:0000978(RNA polymerase II proximal promoter sequence-specific DNA binding);GO:0001228(DNA-binding transcription activator activity, RNA polymerase II-specific);GO:0001709(cell fate determination);GO:0003677(DNA binding);GO:0003682(chromatin binding);GO:0003700(DNA-binding transcription factor activity);GO:0005634(nucleus);GO:0006355(regulation of transcription, DNA-templated);GO:0007275(multic…	NA	K09103
0	ENSSSCG00000012171	PRDX4	4.89127	2.3795	1.03955	0	0	peroxiredoxin 4 [Source:NCBI gene;Acc:100152260]	GO:0005623(cell);GO:0005737(cytoplasm);GO:0005783(endoplasmic reticulum);GO:0005829(cytosol);GO:0006979(response to oxidative stress);GO:0007283(spermatogenesis);GO:0008379(thioredoxin peroxidase activity);GO:0008584(male gonad development);GO:0016209(antioxidant activity);GO:0016491(oxidoreductase activity);GO:0019471(4-hydroxyproline metabolic process);GO:0022417(protein maturation by protein f…	NA	K03386
0	ENSSSCG00000015357	MEOX2	1.39013	0.677329	1.03729	0	0	mesenchyme homeobox 2 [Source:NCBI gene;Acc:397222]	GO:0000978(RNA polymerase II proximal promoter sequence-specific DNA binding);GO:0000980(RNA polymerase II distal enhancer sequence-specific DNA binding);GO:0001228(DNA-binding transcription activator activity, RNA polymerase II-specific);GO:0001525(angiogenesis);GO:0001757(somite specification);GO:0003677(DNA binding);GO:0003700(DNA-binding transcription factor activity);GO:0005634(nucleus);GO:0…	NA	K09322
0	ENSSSCG00000006115	RUNX1T1	1.85579	0.912351	1.02437	0	0	RUNX1 translocation partner 1 [Source:NCBI gene;Acc:100155449]	GO:0003700(DNA-binding transcription factor activity);GO:0003714(transcription corepressor activity);GO:0005634(nucleus);GO:0005654(nucleoplasm);GO:0006355(regulation of transcription, DNA-templated);GO:0045892(negative regulation of transcription, DNA-templated);GO:0046872(metal ion binding)	05200(Pathways in cancer);05202(Transcriptional misregulation in cancer);05221(Acute myeloid leukemia)	K10053
0	ENSSSCG00000008073	OMD	1.7176	0.844997	1.02337	0	0	osteomodulin [Source:NCBI gene;Acc:100511925]	GO:0005515(protein binding);GO:0030500(regulation of bone mineralization);GO:0031012(extracellular matrix);GO:0062023(collagen-containing extracellular matrix)	NA	K08124
0	ENSSSCG00000003451	ENSSSCG00000003451	1.69838	0.848347	1.00143	0	0	podoplanin [Source:NCBI gene;Acc:100738269]	GO:0016020(membrane);GO:0016021(integral component of membrane)	NA	K16778
0	ENSSSCG00000001478	BMP5	1.28056	0.642057	0.995995	0	0	bone morphogenetic protein 5 [Source:NCBI gene;Acc:100151964]	GO:0001501(skeletal system development);GO:0003272(endocardial cushion formation);GO:0003323(type B pancreatic cell development);GO:0003344(pericardium morphogenesis);GO:0005125(cytokine activity);GO:0005160(transforming growth factor beta receptor binding);GO:0005576(extracellular region);GO:0005615(extracellular space);GO:0007389(pattern specification process);GO:0008083(growth factor activity)…	04060(Cytokine-cytokine receptor interaction);04350(TGF-beta signaling pathway);04390(Hippo signaling pathway)	K04663
0	ENSSSCG00000033854	LGALS1	28.4863	14.3044	0.993808	0	0	galectin 1 [Source:NCBI gene;Acc:414915]	GO:0002317(plasma cell differentiation);GO:0005615(extracellular space);GO:0030246(carbohydrate binding);GO:0031295(T cell costimulation);GO:0045445(myoblast differentiation);GO:0046598(positive regulation of viral entry into host cell)	NA	K06830
0	ENSSSCG00000009486	SLITRK6	1.39152	0.700105	0.991017	0	0	SLIT and NTRK like family member 6 [Source:NCBI gene;Acc:100153917]	GO:0001964(startle response);GO:0002088(lens development in camera-type eye);GO:0002093(auditory receptor cell morphogenesis);GO:0005515(protein binding);GO:0005886(plasma membrane);GO:0005887(integral component of plasma membrane);GO:0007409(axonogenesis);GO:0007416(synapse assembly);GO:0007601(visual perception);GO:0008344(adult locomotory behavior);GO:0009986(cell surface);GO:0016020(membrane)…	NA	NA
0	ENSSSCG00000017422	FKBP10	1.78442	0.90063	0.986446	0	0	FKBP prolyl isomerase 10 [Source:NCBI gene;Acc:100511038]	GO:0000413(protein peptidyl-prolyl isomerization);GO:0003755(peptidyl-prolyl cis-trans isomerase activity);GO:0005509(calcium ion binding);GO:0005528(FK506 binding);GO:0016853(isomerase activity);GO:0018208(peptidyl-proline modification)	NA	K09575
0	ENSSSCG00000003603	COL16A1	1.54603	0.784463	0.978786	0	0	collagen type XVI alpha 1 chain [Source:NCBI gene;Acc:100737666]	GO:0005178(integrin binding);GO:0005201(extracellular matrix structural constituent);GO:0005615(extracellular space);GO:0007155(cell adhesion);GO:0030198(extracellular matrix organization);GO:0031012(extracellular matrix);GO:0033622(integrin activation);GO:0033627(cell adhesion mediated by integrin);GO:0051894(positive regulation of focal adhesion assembly);GO:0071230(cellular response to amino a…	NA	NA
0	ENSSSCG00000011813	P3H2	1.8169	0.924818	0.974238	0	0	prolyl 3-hydroxylase 2 [Source:NCBI gene;Acc:100520219]	GO:0005506(iron ion binding);GO:0005515(protein binding);GO:0005604(basement membrane);GO:0005783(endoplasmic reticulum);GO:0005794(Golgi apparatus);GO:0008285(negative regulation of cell population proliferation);GO:0016491(oxidoreductase activity);GO:0016705(oxidoreductase activity, acting on paired donors, with incorporation or reduction of molecular oxygen);GO:0019511(peptidyl-proline hydroxy…	NA	K22459
0	ENSSSCG00000037575	FKBP14	1.73183	0.892065	0.957077	0	0	FKBP prolyl isomerase 14 [Source:NCBI gene;Acc:100514551]	GO:0000413(protein peptidyl-prolyl isomerization);GO:0003755(peptidyl-prolyl cis-trans isomerase activity);GO:0005509(calcium ion binding);GO:0016853(isomerase activity)	NA	K09577
0	ENSSSCG00000017046	EBF1	1.74676	0.901816	0.953781	0	0	EBF transcription factor 1 [Source:NCBI gene;Acc:100520467]	GO:0003677(DNA binding);GO:0003700(DNA-binding transcription factor activity);GO:0005634(nucleus);GO:0006355(regulation of transcription, DNA-templated);GO:0007275(multicellular organism development);GO:0045944(positive regulation of transcription by RNA polymerase II);GO:0046872(metal ion binding);GO:0046983(protein dimerization activity)	NA	K09103
0	ENSSSCG00000027114	SCP2	1.54538	0.797984	0.953529	0	0	sterol carrier protein 2 [Source:NCBI gene;Acc:397439]	GO:0003824(catalytic activity);GO:0005515(protein binding);GO:0005518(collagen binding);GO:0005615(extracellular space);GO:0005737(cytoplasm);GO:0006694(steroid biosynthetic process);GO:0008285(negative regulation of cell population proliferation);GO:0015914(phospholipid transport);GO:0016740(transferase activity);GO:0016746(transferase activity, transferring acyl groups);GO:0016747(transferase a…	00120(Primary bile acid biosynthesis);01040(Biosynthesis of unsaturated fatty acids);03320(PPAR signaling pathway);04146(Peroxisome)	K08764
0	ENSSSCG00000009403	ITM2B	22.4411	11.6186	0.949705	0	0	integral membrane protein 2B [Source:NCBI gene;Acc:595120]	GO:0001540(amyloid-beta binding);GO:0005524(ATP binding);GO:0005615(extracellular space);GO:0005794(Golgi apparatus);GO:0005886(plasma membrane);GO:0016020(membrane);GO:0016021(integral component of membrane);GO:0030660(Golgi-associated vesicle membrane);GO:0031301(integral component of organelle membrane);GO:0042985(negative regulation of amyloid precursor protein biosynthetic process);GO:004323…	NA	K18264
0	ENSSSCG00000004218	RSPO3	1.54844	0.802778	0.947743	0	0	R-spondin 3 [Source:NCBI gene;Acc:100155208]	GO:0001525(angiogenesis);GO:0001974(blood vessel remodeling);GO:0002040(sprouting angiogenesis);GO:0005102(signaling receptor binding);GO:0005109(frizzled binding);GO:0005576(extracellular region);GO:0005615(extracellular space);GO:0008201(heparin binding);GO:0030177(positive regulation of Wnt signaling pathway);GO:0060670(branching involved in labyrinthine layer morphogenesis);GO:0090263(positiv…	04310(Wnt signaling pathway)	K23098
0	ENSSSCG00000035058	PID1	1.7027	0.883425	0.946645	0	0	phosphotyrosine interaction domain containing 1 [Source:NCBI gene;Acc:100302508]	GO:0001933(negative regulation of protein phosphorylation);GO:0005515(protein binding);GO:0005737(cytoplasm);GO:0010628(positive regulation of gene expression);GO:0042127(regulation of cell population proliferation);GO:0044320(cellular response to leptin stimulus);GO:0045944(positive regulation of transcription by RNA polymerase II);GO:0046325(negative regulation of glucose import);GO:0046627(neg…	NA	NA
0	ENSSSCG00000017164	TIMP2	7.85139	4.07526	0.946058	0	0	TIMP metallopeptidase inhibitor 2 [Source:NCBI gene;Acc:396988]	GO:0002020(protease binding);GO:0005515(protein binding);GO:0005576(extracellular region);GO:0005615(extracellular space);GO:0006508(proteolysis);GO:0008191(metalloendopeptidase inhibitor activity);GO:0008233(peptidase activity);GO:0008237(metallopeptidase activity);GO:0008270(zinc ion binding);GO:0009725(response to hormone);GO:0010033(response to organic substance);GO:0010951(negative regulatio…	NA	K22583
0	ENSSSCG00000016703	HOXA5	2.2072	1.14649	0.944995	0	0	homeobox A5 [Source:NCBI gene;Acc:100499568]	GO:0000978(RNA polymerase II proximal promoter sequence-specific DNA binding);GO:0000980(RNA polymerase II distal enhancer sequence-specific DNA binding);GO:0001228(DNA-binding transcription activator activity, RNA polymerase II-specific);GO:0001501(skeletal system development);GO:0002009(morphogenesis of an epithelium);GO:0003016(respiratory system process);GO:0003677(DNA binding);GO:0003700(DNA…	NA	K09305
0	ENSSSCG00000003183	RRAS	2.44467	1.27834	0.935372	0	0	RAS related [Source:NCBI gene;Acc:100516558]	GO:0000166(nucleotide binding);GO:0002521(leukocyte differentiation);GO:0003924(GTPase activity);GO:0005525(GTP binding);GO:0007165(signal transduction);GO:0016020(membrane);GO:0019003(GDP binding);GO:0030336(negative regulation of cell migration);GO:0044877(protein-containing complex binding);GO:0045766(positive regulation of angiogenesis);GO:0051896(regulation of protein kinase B signaling);GO:…	04010(MAPK signaling pathway);04014(Ras signaling pathway);04015(Rap1 signaling pathway);04024(cAMP signaling pathway);04072(Phospholipase D signaling pathway);04137(Mitophagy - animal);04140(Autophagy - animal);04218(Cellular senescence);04360(Axon guidance);04371(Apelin signaling pathway);04625(C-type lectin receptor signaling pathway);04810(Regulation of actin cytoskeleton);05205(Proteoglycans…	K07829
0	ENSSSCG00000021250	FKBP9	2.04694	1.07038	0.93535	0	0	FKBP prolyl isomerase 9 [Source:NCBI gene;Acc:100623924]	GO:0000413(protein peptidyl-prolyl isomerization);GO:0003755(peptidyl-prolyl cis-trans isomerase activity);GO:0005509(calcium ion binding);GO:0005783(endoplasmic reticulum);GO:0006457(protein folding);GO:0016853(isomerase activity)	NA	K09575
0	ENSSSCG00000034137	PPIB	17.8747	9.35953	0.933409	0	0	peptidylprolyl isomerase B [Source:NCBI gene;Acc:100737887]	GO:0000413(protein peptidyl-prolyl isomerization);GO:0003755(peptidyl-prolyl cis-trans isomerase activity);GO:0005634(nucleus);GO:0005783(endoplasmic reticulum);GO:0006457(protein folding);GO:0016018(cyclosporin A binding);GO:0016853(isomerase activity);GO:0034663(endoplasmic reticulum chaperone complex);GO:0040018(positive regulation of multicellular organism growth);GO:0044794(positive regulati…	NA	K03768
0	ENSSSCG00000005190	NFIB	3.18644	1.66989	0.932191	0	0	nuclear factor I B [Source:NCBI gene;Acc:100155995]	GO:0000122(negative regulation of transcription by RNA polymerase II);GO:0000978(RNA polymerase II proximal promoter sequence-specific DNA binding);GO:0000981(DNA-binding transcription factor activity, RNA polymerase II-specific);GO:0001228(DNA-binding transcription activator activity, RNA polymerase II-specific);GO:0001650(fibrillar center);GO:0002062(chondrocyte differentiation);GO:0003677(DNA …	NA	K09169
0	ENSSSCG00000038911	KLF2	5.54855	2.9139	0.929161	0	0	Kruppel like factor 2 [Source:NCBI gene;Acc:100174959]	GO:0000122(negative regulation of transcription by RNA polymerase II);GO:0000790(nuclear chromatin);GO:0000902(cell morphogenesis);GO:0000981(DNA-binding transcription factor activity, RNA polymerase II-specific);GO:0001701(in utero embryonic development);GO:0003676(nucleic acid binding);GO:0003677(DNA binding);GO:0003700(DNA-binding transcription factor activity);GO:0005634(nucleus);GO:0034101(e…	04068(FoxO signaling pathway);04371(Apelin signaling pathway);05418(Fluid shear stress and atherosclerosis)	K17845
0	ENSSSCG00000014136	VCAN	3.10228	1.64173	0.918114	0	0	X-ray repair cross complementing 4 [Source:NCBI gene;Acc:100514895]	GO:0001501(skeletal system development);GO:0003677(DNA binding);GO:0005509(calcium ion binding);GO:0005540(hyaluronic acid binding);GO:0005634(nucleus);GO:0006302(double-strand break repair);GO:0006303(double-strand break repair via nonhomologous end joining);GO:0006310(DNA recombination);GO:0007155(cell adhesion);GO:0007417(central nervous system development);GO:0031012(extracellular matrix)	03450(Non-homologous end-joining);04514(Cell adhesion molecules (CAMs))	K06793;K10886
0	ENSSSCG00000014117	THBS4	1.37295	0.727032	0.917188	0	0	thrombospondin 4 [Source:NCBI gene;Acc:100513005]	GO:0001938(positive regulation of endothelial cell proliferation);GO:0005178(integrin binding);GO:0005509(calcium ion binding);GO:0005576(extracellular region);GO:0005604(basement membrane);GO:0005615(extracellular space);GO:0005783(endoplasmic reticulum);GO:0007155(cell adhesion);GO:0008201(heparin binding);GO:0016525(negative regulation of angiogenesis);GO:0016529(sarcoplasmic reticulum);GO:003…	04145(Phagosome);04151(PI3K-Akt signaling pathway);04510(Focal adhesion);04512(ECM-receptor interaction);05144(Malaria);05165(Human papillomavirus infection)	K04659
0	ENSSSCG00000024043	ADAMTS2	1.39094	0.737194	0.915947	0	0	ADAM metallopeptidase with thrombospondin type 1 motif 2 [Source:NCBI gene;Acc:100521434]	GO:0004222(metalloendopeptidase activity);GO:0006508(proteolysis);GO:0007283(spermatogenesis);GO:0008233(peptidase activity);GO:0008237(metallopeptidase activity);GO:0008270(zinc ion binding);GO:0016485(protein processing);GO:0030199(collagen fibril organization);GO:0030324(lung development);GO:0031012(extracellular matrix);GO:0043588(skin development);GO:0062023(collagen-containing extracellular…	NA	K08618
0	ENSSSCG00000004822	ALDH1A3	1.5723	0.836889	0.909765	0	0	aldehyde dehydrogenase 1 family member A3 [Source:NCBI gene;Acc:102162530]	GO:0001758(retinal dehydrogenase activity);GO:0002072(optic cup morphogenesis involved in camera-type eye development);GO:0002138(retinoic acid biosynthetic process);GO:0004029(aldehyde dehydrogenase (NAD) activity);GO:0004030(aldehyde dehydrogenase [NAD(P)+] activity);GO:0005634(nucleus);GO:0005737(cytoplasm);GO:0005829(cytosol);GO:0005886(plasma membrane);GO:0007626(locomotory behavior);GO:0016…	00010(Glycolysis / Gluconeogenesis);00340(Histidine metabolism);00350(Tyrosine metabolism);00360(Phenylalanine metabolism);00410(beta-Alanine metabolism);00980(Metabolism of xenobiotics by cytochrome P450);00982(Drug metabolism - cytochrome P450);05204(Chemical carcinogenesis)	K00129
0	ENSSSCG00000024009	CAMK2N1	2.08601	1.11146	0.908285	0	0	calcium/calmodulin dependent protein kinase II inhibitor 1 [Source:NCBI gene;Acc:100515264]	GO:0004860(protein kinase inhibitor activity);GO:0006469(negative regulation of protein kinase activity);GO:0008285(negative regulation of cell population proliferation);GO:0008427(calcium-dependent protein kinase inhibitor activity);GO:0010628(positive regulation of gene expression);GO:0014069(postsynaptic density);GO:0019901(protein kinase binding);GO:0045202(synapse);GO:0045786(negative regula…	NA	NA
0	ENSSSCG00000040162	NUPR1	3.69474	1.97369	0.904575	0	0	nuclear protein 1, transcriptional regulator [Source:NCBI gene;Acc:110260086]	GO:0002526(acute inflammatory response);GO:0003677(DNA binding);GO:0003682(chromatin binding);GO:0003713(transcription coactivator activity);GO:0005634(nucleus);GO:0005737(cytoplasm);GO:0005829(cytosol);GO:0006473(protein acetylation);GO:0008283(cell population proliferation);GO:0008584(male gonad development);GO:0009636(response to toxic substance);GO:0010507(negative regulation of autophagy);GO…	05202(Transcriptional misregulation in cancer)	K15626
0	ENSSSCG00000006624	SELENBP1	1.42343	0.762234	0.90107	0	0	selenium binding protein 1 [Source:NCBI gene;Acc:100152724]	GO:0001650(fibrillar center);GO:0005730(nucleolus);GO:0008430(selenium binding)	NA	K17285
0	ENSSSCG00000004193	ENPP1	1.4491	0.77644	0.900209	0	0	ectonucleotide pyrophosphatase/phosphodiesterase 1 [Source:NCBI gene;Acc:100037271]	GO:0003676(nucleic acid binding);GO:0003824(catalytic activity);GO:0004527(exonuclease activity);GO:0004528(phosphodiesterase I activity);GO:0004551(nucleotide diphosphatase activity);GO:0005044(scavenger receptor activity);GO:0005158(insulin receptor binding);GO:0005524(ATP binding);GO:0005615(extracellular space);GO:0005886(plasma membrane);GO:0006091(generation of precursor metabolites and ene…	00230(Purine metabolism);00240(Pyrimidine metabolism);00500(Starch and sucrose metabolism);00740(Riboflavin metabolism);00760(Nicotinate and nicotinamide metabolism);00770(Pantothenate and CoA biosynthesis)	K01513
0	ENSSSCG00000005751	COL5A1	1.23992	0.665293	0.898185	0	0	collagen type V alpha 1 chain [Source:NCBI gene;Acc:397533]	GO:0001568(blood vessel development);GO:0003007(heart morphogenesis);GO:0005201(extracellular matrix structural constituent);GO:0005581(collagen trimer);GO:0005588(collagen type V trimer);GO:0005604(basement membrane);GO:0005615(extracellular space);GO:0007155(cell adhesion);GO:0008201(heparin binding);GO:0016477(cell migration);GO:0030198(extracellular matrix organization);GO:0030199(collagen fi…	04974(Protein digestion and absorption)	K19721
0	ENSSSCG00000031733	AKAP12	3.4358	1.84464	0.897302	0	0	A-kinase anchoring protein 12 [Source:NCBI gene;Acc:100152595]	GO:0005623(cell);GO:0005829(cytosol);GO:0005886(plasma membrane);GO:0006605(protein targeting);GO:0007165(signal transduction);GO:0007193(adenylate cyclase-inhibiting G protein-coupled receptor signaling pathway);GO:0008179(adenylate cyclase binding);GO:0010738(regulation of protein kinase A signaling);GO:0010739(positive regulation of protein kinase A signaling);GO:0050804(modulation of chemical…	NA	K16528
0	ENSSSCG00000021973	GPX8	1.94907	1.04805	0.895082	0	0	glutathione peroxidase 8 (putative) [Source:NCBI gene;Acc:100519691]	GO:0004601(peroxidase activity);GO:0004602(glutathione peroxidase activity);GO:0006979(response to oxidative stress);GO:0016020(membrane);GO:0016021(integral component of membrane);GO:0016491(oxidoreductase activity);GO:0055114(oxidation-reduction process);GO:0098869(cellular oxidant detoxification)	00480(Glutathione metabolism);00590(Arachidonic acid metabolism);04918(Thyroid hormone synthesis)	K00432
0	ENSSSCG00000035364	ENSSSCG00000035364	2.43234	1.31247	0.890054	0	0	vitamin K epoxide reductase complex subunit 1 [Source:NCBI gene;Acc:100522924]	GO:0016020(membrane);GO:0016021(integral component of membrane)	00130(Ubiquinone and other terpenoid-quinone biosynthesis)	K05357
0	ENSSSCG00000038094	GPX7	1.52201	0.82195	0.88886	0	0	glutathione peroxidase 7 [Source:NCBI gene;Acc:100621417]	GO:0004601(peroxidase activity);GO:0004602(glutathione peroxidase activity);GO:0006979(response to oxidative stress);GO:0016491(oxidoreductase activity);GO:0055114(oxidation-reduction process);GO:0098869(cellular oxidant detoxification)	00480(Glutathione metabolism);00590(Arachidonic acid metabolism);04918(Thyroid hormone synthesis)	K00432
0	ENSSSCG00000022689	GADD45B	2.5914	1.40379	0.884405	0	0	growth arrest and DNA damage inducible beta [Source:NCBI gene;Acc:100621090]	GO:0000185(activation of MAPKKK activity);GO:0000186(activation of MAPKK activity);GO:0005634(nucleus);GO:0005737(cytoplasm);GO:0006469(negative regulation of protein kinase activity);GO:0043065(positive regulation of apoptotic process);GO:0046330(positive regulation of JNK cascade);GO:0051726(regulation of cell cycle);GO:1900745(positive regulation of p38MAPK cascade)	04010(MAPK signaling pathway);04068(FoxO signaling pathway);04110(Cell cycle);04115(p53 signaling pathway);04210(Apoptosis);04218(Cellular senescence);05169(Epstein-Barr virus infection);05200(Pathways in cancer);05202(Transcriptional misregulation in cancer);05210(Colorectal cancer);05212(Pancreatic cancer);05213(Endometrial cancer);05214(Glioma);05216(Thyroid cancer);05217(Basal cell carcinoma)…	K04402
0	ENSSSCG00000015565	C1orf21	2.34377	1.2714	0.88242	0	0	chromosome 9 C1orf21 homolog [Source:NCBI gene;Acc:100516567]	NA	NA	NA
0	ENSSSCG00000007463	PTGIS	1.55408	0.844313	0.880211	0	0	prostaglandin I2 synthase [Source:NCBI gene;Acc:100126284]	GO:0001516(prostaglandin biosynthetic process);GO:0004497(monooxygenase activity);GO:0005506(iron ion binding);GO:0005615(extracellular space);GO:0005634(nucleus);GO:0005737(cytoplasm);GO:0005783(endoplasmic reticulum);GO:0005789(endoplasmic reticulum membrane);GO:0005901(caveola);GO:0006629(lipid metabolic process);GO:0006631(fatty acid metabolic process);GO:0006633(fatty acid biosynthetic proce…	00590(Arachidonic acid metabolism)	K01831
0	ENSSSCG00000022246	ENSSSCG00000022246	1.39713	0.76044	0.877559	0	0	inducible T cell costimulator ligand [Source:NCBI gene;Acc:100621467]	GO:0005102(signaling receptor binding);GO:0009897(external side of plasma membrane);GO:0016020(membrane);GO:0016021(integral component of membrane);GO:0050776(regulation of immune response);GO:0050852(T cell receptor signaling pathway)	04514(Cell adhesion molecules (CAMs));04672(Intestinal immune network for IgA production)	K06710
0	ENSSSCG00000008785	FAM114A1	2.16099	1.17632	0.877412	0	0	family with sequence similarity 114 member A1 [Source:NCBI gene;Acc:100525173]	GO:0005634(nucleus);GO:0005654(nucleoplasm);GO:0005794(Golgi apparatus);GO:0005829(cytosol)	NA	NA
0	ENSSSCG00000024669	NBL1	1.76744	0.965573	0.872202	0	0	NBL1, DAN family BMP antagonist [Source:NCBI gene;Acc:100623582]	GO:0005576(extracellular region);GO:0005615(extracellular space);GO:0007399(nervous system development);GO:0010469(regulation of signaling receptor activity);GO:0016015(morphogen activity);GO:0030514(negative regulation of BMP signaling pathway);GO:0035582(sequestering of BMP in extracellular matrix);GO:0036122(BMP binding);GO:0038098(sequestering of BMP from receptor via BMP binding);GO:0042803(…	04350(TGF-beta signaling pathway)	K19558
0	ENSSSCG00000032330	THY1	2.65406	1.45727	0.864928	0	0	Thy-1 cell surface antigen [Source:NCBI gene;Acc:100271931]	GO:0001525(angiogenesis);GO:0001952(regulation of cell-matrix adhesion);GO:0002693(positive regulation of cellular extravasation);GO:0005096(GTPase activator activity);GO:0005178(integrin binding);GO:0005783(endoplasmic reticulum);GO:0006469(negative regulation of protein kinase activity);GO:0007010(cytoskeleton organization);GO:0007155(cell adhesion);GO:0007229(integrin-mediated signaling pathwa…	04670(Leukocyte transendothelial migration)	K06514
0	ENSSSCG00000008397	EFEMP1	1.55598	0.854476	0.864711	0	0	EGF containing fibulin extracellular matrix protein 1 [Source:NCBI gene;Acc:100512046]	GO:0005006(epidermal growth factor-activated receptor activity);GO:0005154(epidermal growth factor receptor binding);GO:0005509(calcium ion binding);GO:0005615(extracellular space);GO:0006355(regulation of transcription, DNA-templated);GO:0007173(epidermal growth factor receptor signaling pathway);GO:0018108(peptidyl-tyrosine phosphorylation);GO:0032331(negative regulation of chondrocyte differen…	NA	K18262
0	ENSSSCG00000013380	ENSSSCG00000013380	2.45391	1.34889	0.863312	0	0	nucleobindin 2 [Source:NCBI gene;Acc:100512826]	GO:0005509(calcium ion binding);GO:0016020(membrane);GO:0016021(integral component of membrane);GO:0032099(negative regulation of appetite)	NA	K20371
0	ENSSSCG00000013408	ADM	1.85051	1.01821	0.861895	0	0	adrenomedullin [Source:NCBI gene;Acc:397195]	GO:0001570(vasculogenesis);GO:0001843(neural tube closure);GO:0002031(G protein-coupled receptor internalization);GO:0003073(regulation of systemic arterial blood pressure);GO:0005179(hormone activity);GO:0005576(extracellular region);GO:0005615(extracellular space);GO:0005737(cytoplasm);GO:0007189(adenylate cyclase-activating G protein-coupled receptor signaling pathway);GO:0007507(heart develop…	04080(Neuroactive ligand-receptor interaction);04270(Vascular smooth muscle contraction)	K12333
0	ENSSSCG00000015270	FMOD	1.42711	0.786601	0.859389	0	0	fibromodulin [Source:NCBI gene;Acc:100526237]	GO:0005515(protein binding);GO:0030199(collagen fibril organization);GO:0062023(collagen-containing extracellular matrix)	04350(TGF-beta signaling pathway)	K08121
0	ENSSSCG00000023784	SEMA3C	1.63405	0.902433	0.856564	0	0	semaphorin 3C [Source:NCBI gene;Acc:100624508]	GO:0001755(neural crest cell migration);GO:0001756(somitogenesis);GO:0001974(blood vessel remodeling);GO:0003148(outflow tract septum morphogenesis);GO:0003151(outflow tract morphogenesis);GO:0003215(cardiac right ventricle morphogenesis);GO:0003350(pulmonary myocardium development);GO:0005515(protein binding);GO:0005615(extracellular space);GO:0005887(integral component of plasma membrane);GO:00…	04360(Axon guidance)	K06840
0	ENSSSCG00000021880	MXRA8	1.5102	0.834589	0.855604	0	0	matrix remodeling associated 8 [Source:NCBI gene;Acc:100621355]	GO:0009986(cell surface);GO:0016020(membrane);GO:0016021(integral component of membrane);GO:0060857(establishment of glial blood-brain barrier)	NA	NA
0	ENSSSCG00000012277	TIMP1	5.67955	3.13965	0.855173	0	0	TIMP metallopeptidase inhibitor 1 [Source:NCBI gene;Acc:396862]	GO:0002020(protease binding);GO:0002248(connective tissue replacement involved in inflammatory response wound healing);GO:0005125(cytokine activity);GO:0005515(protein binding);GO:0005576(extracellular region);GO:0005604(basement membrane);GO:0005615(extracellular space);GO:0008191(metalloendopeptidase inhibitor activity);GO:0008270(zinc ion binding);GO:0008284(positive regulation of cell populat…	04066(HIF-1 signaling pathway)	K16451
0	ENSSSCG00000034993	NREP	7.13734	3.94799	0.854267	0	0	neuronal regeneration related protein [Source:NCBI gene;Acc:100037285]	GO:0017015(regulation of transforming growth factor beta receptor signaling pathway)	NA	NA
0	ENSSSCG00000015271	PRELP	1.096	0.606519	0.853622	0	0	proline and arginine rich end leucine rich repeat protein [Source:NCBI gene;Acc:100511032]	GO:0005201(extracellular matrix structural constituent);GO:0005515(protein binding);GO:0007569(cell aging);GO:0008201(heparin binding);GO:0030021(extracellular matrix structural constituent conferring compression resistance);GO:0062023(collagen-containing extracellular matrix)	NA	K08125
0	ENSSSCG00000015616	HSD11B1	1.4838	0.822525	0.85117	0	0	hydroxysteroid 11-beta dehydrogenase 1 [Source:NCBI gene;Acc:397480]	GO:0003845(11-beta-hydroxysteroid dehydrogenase [NAD(P)] activity);GO:0005496(steroid binding);GO:0016020(membrane);GO:0016021(integral component of membrane);GO:0016491(oxidoreductase activity);GO:0030324(lung development);GO:0055114(oxidation-reduction process)	00140(Steroid hormone biosynthesis);00980(Metabolism of xenobiotics by cytochrome P450);05204(Chemical carcinogenesis)	K15680
0	ENSSSCG00000016581	CALU	4.08931	2.27078	0.84867	0	0	calumenin [Source:NCBI gene;Acc:397301]	GO:0005509(calcium ion binding);GO:0005783(endoplasmic reticulum)	NA	NA
0	ENSSSCG00000001910	ISLR	1.13397	0.630524	0.846752	0	0	immunoglobulin superfamily containing leucine rich repeat [Source:NCBI gene;Acc:100152082]	GO:0005515(protein binding)	NA	NA
0	ENSSSCG00000030095	ZBTB16	1.81807	1.01183	0.845442	0	0	zinc finger and BTB domain containing 16 [Source:NCBI gene;Acc:100625290]	GO:0000122(negative regulation of transcription by RNA polymerase II);GO:0000980(RNA polymerase II distal enhancer sequence-specific DNA binding);GO:0001227(DNA-binding transcription repressor activity, RNA polymerase II-specific);GO:0001501(skeletal system development);GO:0001823(mesonephros development);GO:0003676(nucleic acid binding);GO:0003677(DNA binding);GO:0005515(protein binding);GO:0005…	05200(Pathways in cancer);05202(Transcriptional misregulation in cancer);05221(Acute myeloid leukemia)	K10055
0	ENSSSCG00000003351	MMP23B	1.23313	0.686636	0.844706	0	0	matrix metallopeptidase 23B [Source:NCBI gene;Acc:100525702]	GO:0000003(reproduction);GO:0004222(metalloendopeptidase activity);GO:0005615(extracellular space);GO:0006508(proteolysis);GO:0008233(peptidase activity);GO:0008237(metallopeptidase activity);GO:0008270(zinc ion binding);GO:0016787(hydrolase activity);GO:0030198(extracellular matrix organization);GO:0030574(collagen catabolic process);GO:0031012(extracellular matrix);GO:0046872(metal ion binding)	NA	K08001
0	ENSSSCG00000005650	CERCAM	1.1013	0.613962	0.842981	0	0	cerebral endothelial cell adhesion molecule [Source:NCBI gene;Acc:100157139]	GO:0007155(cell adhesion)	NA	NA
0	ENSSSCG00000022961	CLMP	1.45271	0.813813	0.835979	0	0	CXADR like membrane protein [Source:NCBI gene;Acc:100512427]	GO:0005881(cytoplasmic microtubule);GO:0005923(bicellular tight junction);GO:0016020(membrane);GO:0016021(integral component of membrane);GO:0048565(digestive tract development)	NA	K06789
0	ENSSSCG00000040445	RND3	2.50938	1.40735	0.834347	0	0	Rho family GTPase 3 [Source:NCBI gene;Acc:397559]	GO:0000166(nucleotide binding);GO:0003924(GTPase activity);GO:0005525(GTP binding);GO:0005622(intracellular);GO:0007264(small GTPase mediated signal transduction)	NA	K07859
0	ENSSSCG00000016850	LIFR	2.72271	1.53557	0.826266	0	0	leukemia inhibitory factor receptor [Source:NCBI gene;Acc:102167255]	GO:0004896(cytokine receptor activity);GO:0004897(ciliary neurotrophic factor receptor activity);GO:0004923(leukemia inhibitory factor receptor activity);GO:0004924(oncostatin-M receptor activity);GO:0005127(ciliary neurotrophic factor receptor binding);GO:0005515(protein binding);GO:0008284(positive regulation of cell population proliferation);GO:0009897(external side of plasma membrane);GO:0016…	NA	NA
0	ENSSSCG00000030325	C1QTNF6	1.18781	0.670051	0.825955	0	0	C1q and TNF related 6 [Source:NCBI gene;Acc:100217379]	GO:0005515(protein binding);GO:0005576(extracellular region);GO:0005581(collagen trimer);GO:0005615(extracellular space);GO:0042802(identical protein binding);GO:0051259(protein complex oligomerization);GO:0070208(protein heterotrimerization)	NA	K19470
0	ENSSSCG00000005027	FRMD6	1.35794	0.768636	0.821052	0	0	FERM domain containing 6 [Source:NCBI gene;Acc:100157790]	GO:0003383(apical constriction);GO:0005856(cytoskeleton);GO:0031032(actomyosin structure organization);GO:0032970(regulation of actin filament-based process);GO:0034613(cellular protein localization);GO:0043296(apical junction complex)	04390(Hippo signaling pathway);04392(Hippo signaling pathway - multiple species)	K16822
0	ENSSSCG00000032444	PLXDC2	1.368	0.775238	0.819356	0	0	plexin domain containing 2 [Source:NCBI gene;Acc:100522568]	GO:0016020(membrane);GO:0016021(integral component of membrane)	NA	NA
0	ENSSSCG00000039488	SPON2	3.68757	2.09806	0.813614	0	0	spondin 2 [Source:NCBI gene;Acc:110262033]	GO:0001530(lipopolysaccharide binding);GO:0002448(mast cell mediated immunity);GO:0003823(antigen binding);GO:0005615(extracellular space);GO:0008228(opsonization);GO:0031012(extracellular matrix);GO:0032496(response to lipopolysaccharide);GO:0032755(positive regulation of interleukin-6 production);GO:0032760(positive regulation of tumor necrosis factor production);GO:0042742(defense response to …	NA	NA
0	ENSSSCG00000011690	PLSCR4	1.51142	0.861092	0.81167	0	0	phospholipid scramblase 4 [Source:NCBI gene;Acc:100518400]	GO:0005886(plasma membrane);GO:0017121(plasma membrane phospholipid scrambling);GO:0017128(phospholipid scramblase activity);GO:0019899(enzyme binding);GO:0042609(CD4 receptor binding);GO:0071222(cellular response to lipopolysaccharide)	NA	NA
0	ENSSSCG00000014633	CAVIN3	2.26069	1.29065	0.808672	0	0	caveolae associated protein 3 [Source:NCBI gene;Acc:100513556]	GO:0005080(protein kinase C binding);GO:0005737(cytoplasm);GO:0005901(caveola);GO:0030866(cortical actin cytoskeleton organization);GO:0032922(circadian regulation of gene expression);GO:0032991(protein-containing complex);GO:0051898(negative regulation of protein kinase B signaling);GO:0070374(positive regulation of ERK1 and ERK2 cascade);GO:1901003(negative regulation of fermentation)	NA	NA
0	ENSSSCG00000006306	MPZL1	2.06743	1.18089	0.80796	0	0	myelin protein zero like 1 [Source:NCBI gene;Acc:100153553]	GO:0005887(integral component of plasma membrane);GO:0007165(signal transduction);GO:0016020(membrane);GO:0016021(integral component of membrane)	04514(Cell adhesion molecules (CAMs))	K06770
0	ENSSSCG00000026180	ENSSSCG00000026180	0.992402	0.569065	0.80233	0	0	neurexin 1 [Source:NCBI gene;Acc:100519087]	GO:0016020(membrane);GO:0016021(integral component of membrane)	04514(Cell adhesion molecules (CAMs))	K07377
0	ENSSSCG00000014336	EGR1	9.39226	5.39686	0.799352	0	0	early growth response 1 [Source:NCBI gene;Acc:100520726]	GO:0000122(negative regulation of transcription by RNA polymerase II);GO:0000976(transcription regulatory region sequence-specific DNA binding);GO:0000977(RNA polymerase II regulatory region sequence-specific DNA binding);GO:0000981(DNA-binding transcription factor activity, RNA polymerase II-specific);GO:0001228(DNA-binding transcription activator activity, RNA polymerase II-specific);GO:0001666…	04371(Apelin signaling pathway);04912(GnRH signaling pathway);04928(Parathyroid hormone synthesis, secretion and action);04933(AGE-RAGE signaling pathway in diabetic complications);05020(Prion diseases);05166(Human T-cell leukemia virus 1 infection)	K09203
0	ENSSSCG00000006524	THBS3	1.33774	0.76869	0.799323	0	0	thrombospondin 3 [Source:NCBI gene;Acc:100155108]	GO:0003417(growth plate cartilage development);GO:0005509(calcium ion binding);GO:0005576(extracellular region);GO:0007155(cell adhesion);GO:0008201(heparin binding);GO:0043931(ossification involved in bone maturation);GO:0048471(perinuclear region of cytoplasm);GO:0060346(bone trabecula formation);GO:0062023(collagen-containing extracellular matrix)	04145(Phagosome);04151(PI3K-Akt signaling pathway);04510(Focal adhesion);04512(ECM-receptor interaction);05144(Malaria);05165(Human papillomavirus infection)	K04659
0	ENSSSCG00000010968	ENSSSCG00000010968	1.4993	0.861729	0.798982	0	0	interleukin 11 receptor subunit alpha [Source:NCBI gene;Acc:100524166]	GO:0004896(cytokine receptor activity);GO:0004921(interleukin-11 receptor activity);GO:0005515(protein binding);GO:0008284(positive regulation of cell population proliferation);GO:0009897(external side of plasma membrane);GO:0016020(membrane);GO:0016021(integral component of membrane);GO:0019221(cytokine-mediated signaling pathway);GO:0019955(cytokine binding);GO:0019970(interleukin-11 binding);G…	04060(Cytokine-cytokine receptor interaction);04630(Jak-STAT signaling pathway);04640(Hematopoietic cell lineage)	K05056
0	ENSSSCG00000017052	ADAM19	1.25596	0.721941	0.798832	0	0	ADAM metallopeptidase domain 19 [Source:NCBI gene;Acc:100521528]	GO:0001890(placenta development);GO:0004222(metalloendopeptidase activity);GO:0005634(nucleus);GO:0005794(Golgi apparatus);GO:0006508(proteolysis);GO:0006509(membrane protein ectodomain proteolysis);GO:0008237(metallopeptidase activity);GO:0010628(positive regulation of gene expression);GO:0016020(membrane);GO:0016021(integral component of membrane);GO:0017124(SH3 domain binding);GO:2000049(posit…	NA	K08608
0	ENSSSCG00000011752	FNDC3B	3.48251	2.00272	0.798169	0	0	fibronectin type III domain containing 3B [Source:NCBI gene;Acc:100153395]	GO:0005515(protein binding);GO:0016020(membrane);GO:0016021(integral component of membrane)	NA	NA
0	ENSSSCG00000006501	SSR2	13.2978	7.68716	0.790662	0	0	signal sequence receptor subunit 2 [Source:NCBI gene;Acc:100154318]	GO:0005783(endoplasmic reticulum);GO:0005789(endoplasmic reticulum membrane);GO:0016020(membrane);GO:0016021(integral component of membrane)	04141(Protein processing in endoplasmic reticulum)	K13250
0	ENSSSCG00000003396	CLSTN1	1.68559	0.976826	0.787079	0	0	calsyntenin 1 [Source:NCBI gene;Acc:100520617]	GO:0001540(amyloid-beta binding);GO:0001558(regulation of cell growth);GO:0005509(calcium ion binding);GO:0005576(extracellular region);GO:0007156(homophilic cell adhesion via plasma membrane adhesion molecules);GO:0009986(cell surface);GO:0014069(postsynaptic density);GO:0016020(membrane);GO:0016021(integral component of membrane);GO:0019894(kinesin binding);GO:0042988(X11-like protein binding);…	NA	K22659
0	ENSSSCG00000005608	ANGPTL2	1.26238	0.732693	0.784868	0	0	angiopoietin like 2 [Source:NCBI gene;Acc:100126164]	NA	NA	NA
0	ENSSSCG00000012135	VEGFD	0.820516	0.476987	0.782581	0	0	vascular endothelial growth factor D [Source:NCBI gene;Acc:100155670]	GO:0001525(angiogenesis);GO:0001666(response to hypoxia);GO:0001934(positive regulation of protein phosphorylation);GO:0001938(positive regulation of endothelial cell proliferation);GO:0002040(sprouting angiogenesis);GO:0005172(vascular endothelial growth factor receptor binding);GO:0005576(extracellular region);GO:0005615(extracellular space);GO:0008083(growth factor activity);GO:0008283(cell po…	04010(MAPK signaling pathway);04014(Ras signaling pathway);04015(Rap1 signaling pathway);04151(PI3K-Akt signaling pathway);04510(Focal adhesion);04926(Relaxin signaling pathway);04933(AGE-RAGE signaling pathway in diabetic complications);05200(Pathways in cancer)	K05449
0	ENSSSCG00000005673	IER5L	1.26108	0.733244	0.782289	0	0	immediate early response 5 like [Source:NCBI gene;Acc:102161937]	NA	NA	NA
0	ENSSSCG00000015999	FKBP7	1.31499	0.765078	0.781379	0	0	FKBP prolyl isomerase 7 [Source:NCBI gene;Acc:100144630]	GO:0000413(protein peptidyl-prolyl isomerization);GO:0003755(peptidyl-prolyl cis-trans isomerase activity);GO:0005509(calcium ion binding);GO:0005783(endoplasmic reticulum);GO:0016853(isomerase activity)	NA	K09573
0	ENSSSCG00000040786	SPTBN1	5.3207	3.10889	0.775214	0	0	spectrin beta, non-erythrocytic 1 [Source:NCBI gene;Acc:100516258]	GO:0000281(mitotic cytokinesis);GO:0003779(actin binding);GO:0005200(structural constituent of cytoskeleton);GO:0005515(protein binding);GO:0005543(phospholipid binding);GO:0005634(nucleus);GO:0005730(nucleolus);GO:0005737(cytoplasm);GO:0005856(cytoskeleton);GO:0005886(plasma membrane);GO:0007009(plasma membrane organization);GO:0007010(cytoskeleton organization);GO:0007182(common-partner SMAD pr…	NA	K06115
0	ENSSSCG00000036452	LRRC17	1.1417	0.667265	0.774848	0	0	leucine rich repeat containing 17 [Source:NCBI gene;Acc:100737774]	GO:0005515(protein binding);GO:0005615(extracellular space);GO:0045671(negative regulation of osteoclast differentiation);GO:0048539(bone marrow development)	NA	NA
0	ENSSSCG00000036036	XG	1.00342	0.587315	0.772715	0	0	Xg glycoprotein (Xg blood group) [Source:HGNC Symbol;Acc:HGNC:12806]	GO:0005887(integral component of plasma membrane);GO:0016020(membrane);GO:0016021(integral component of membrane)	NA	NA
0	ENSSSCG00000002267	RGMA	1.03958	0.609126	0.771192	0	0	repulsive guidance molecule BMP co-receptor a [Source:NCBI gene;Acc:100156429]	GO:0001843(neural tube closure);GO:0005102(signaling receptor binding);GO:0005886(plasma membrane);GO:0009986(cell surface);GO:0010975(regulation of neuron projection development);GO:0010977(negative regulation of neuron projection development);GO:0015026(coreceptor activity);GO:0030509(BMP signaling pathway);GO:0030510(regulation of BMP signaling pathway);GO:0031175(neuron projection development…	04350(TGF-beta signaling pathway);04360(Axon guidance)	K23096
0	ENSSSCG00000000633	YBX3	9.53945	5.60292	0.767726	0	0	Y-box binding protein 3 [Source:NCBI gene;Acc:100518125]	GO:0000122(negative regulation of transcription by RNA polymerase II);GO:0000977(RNA polymerase II regulatory region sequence-specific DNA binding);GO:0001227(DNA-binding transcription repressor activity, RNA polymerase II-specific);GO:0001701(in utero embryonic development);GO:0003676(nucleic acid binding);GO:0003677(DNA binding);GO:0003730(mRNA 3'-UTR binding);GO:0005634(nucleus);GO:0005737(cyt…	04530(Tight junction)	K06099
0	ENSSSCG00000016174	FN1	1.36114	0.799542	0.767567	0	0	fibronectin 1 [Source:NCBI gene;Acc:397620]	GO:0001932(regulation of protein phosphorylation);GO:0002020(protease binding);GO:0005102(signaling receptor binding);GO:0005178(integrin binding);GO:0005201(extracellular matrix structural constituent);GO:0005515(protein binding);GO:0005576(extracellular region);GO:0005577(fibrinogen complex);GO:0005604(basement membrane);GO:0005615(extracellular space);GO:0005793(endoplasmic reticulum-Golgi int…	04151(PI3K-Akt signaling pathway);04510(Focal adhesion);04512(ECM-receptor interaction);04810(Regulation of actin cytoskeleton);04933(AGE-RAGE signaling pathway in diabetic complications);05100(Bacterial invasion of epithelial cells);05146(Amoebiasis);05165(Human papillomavirus infection);05200(Pathways in cancer);05205(Proteoglycans in cancer);05222(Small cell lung cancer)	K05717
0	ENSSSCG00000010204	BICC1	1.0784	0.633873	0.766634	0	0	BicC family RNA binding protein 1 [Source:NCBI gene;Acc:100154253]	GO:0003676(nucleic acid binding);GO:0003723(RNA binding);GO:0005515(protein binding);GO:0007368(determination of left/right symmetry);GO:0007507(heart development);GO:0090090(negative regulation of canonical Wnt signaling pathway)	NA	K18756
0	ENSSSCG00000010219	ARID5B	1.547	0.912095	0.762219	0	0	AT-rich interaction domain 5B [Source:NCBI gene;Acc:100622249]	GO:0000122(negative regulation of transcription by RNA polymerase II);GO:0000977(RNA polymerase II regulatory region sequence-specific DNA binding);GO:0001227(DNA-binding transcription repressor activity, RNA polymerase II-specific);GO:0001822(kidney development);GO:0003677(DNA binding);GO:0003713(transcription coactivator activity);GO:0005634(nucleus);GO:0006355(regulation of transcription, DNA-…	NA	NA
0	ENSSSCG00000013742	NFIX	2.34385	1.38308	0.760994	0	0	nuclear factor I X [Source:NCBI gene;Acc:100523536]	GO:0000122(negative regulation of transcription by RNA polymerase II);GO:0000981(DNA-binding transcription factor activity, RNA polymerase II-specific);GO:0003677(DNA binding);GO:0003700(DNA-binding transcription factor activity);GO:0005622(intracellular);GO:0005634(nucleus);GO:0006260(DNA replication);GO:0006355(regulation of transcription, DNA-templated);GO:0045944(positive regulation of transc…	NA	K09171
0	ENSSSCG00000010292	P4HA1	2.18801	1.29169	0.760357	0	0	prolyl 4-hydroxylase subunit alpha 1 [Source:NCBI gene;Acc:100037299]	GO:0004656(procollagen-proline 4-dioxygenase activity);GO:0005506(iron ion binding);GO:0005515(protein binding);GO:0005581(collagen trimer);GO:0005739(mitochondrion);GO:0005783(endoplasmic reticulum);GO:0016222(procollagen-proline 4-dioxygenase complex);GO:0016491(oxidoreductase activity);GO:0016702(oxidoreductase activity, acting on single donors with incorporation of molecular oxygen, incorpora…	00330(Arginine and proline metabolism)	K00472
0	ENSSSCG00000016866	GHR	1.00682	0.595328	0.758051	0	0	growth hormone receptor [Source:NCBI gene;Acc:397488]	GO:0004896(cytokine receptor activity);GO:0004903(growth hormone receptor activity);GO:0005515(protein binding);GO:0005829(cytosol);GO:0005886(plasma membrane);GO:0009897(external side of plasma membrane);GO:0016020(membrane);GO:0016021(integral component of membrane);GO:0017046(peptide hormone binding);GO:0019221(cytokine-mediated signaling pathway);GO:0019838(growth factor binding);GO:0019955(c…	04060(Cytokine-cytokine receptor interaction);04080(Neuroactive ligand-receptor interaction);04151(PI3K-Akt signaling pathway);04630(Jak-STAT signaling pathway)	K05080
0	ENSSSCG00000006340	UAP1	1.66442	0.984641	0.757347	0	0	UDP-N-acetylglucosamine pyrophosphorylase 1 [Source:NCBI gene;Acc:100156649]	GO:0003977(UDP-N-acetylglucosamine diphosphorylase activity);GO:0005654(nucleoplasm);GO:0005829(cytosol);GO:0005886(plasma membrane);GO:0006048(UDP-N-acetylglucosamine biosynthetic process);GO:0042802(identical protein binding);GO:0070569(uridylyltransferase activity)	00520(Amino sugar and nucleotide sugar metabolism)	K00972
0	ENSSSCG00000038806	AXL	1.49729	0.886394	0.756331	0	0	AXL receptor tyrosine kinase [Source:NCBI gene;Acc:100144875]	GO:0000166(nucleotide binding);GO:0001764(neuron migration);GO:0001779(natural killer cell differentiation);GO:0001786(phosphatidylserine binding);GO:0001818(negative regulation of cytokine production);GO:0001961(positive regulation of cytokine-mediated signaling pathway);GO:0001974(blood vessel remodeling);GO:0004672(protein kinase activity);GO:0004713(protein tyrosine kinase activity);GO:000471…	01521(EGFR tyrosine kinase inhibitor resistance)	K05115
0	ENSSSCG00000003132	KDELR1	3.81183	2.25788	0.755515	0	0	KDEL endoplasmic reticulum protein retention receptor 1 [Source:NCBI gene;Acc:100520962]	GO:0002369(T cell cytokine production);GO:0005783(endoplasmic reticulum);GO:0005789(endoplasmic reticulum membrane);GO:0005793(endoplasmic reticulum-Golgi intermediate compartment);GO:0005794(Golgi apparatus);GO:0005801(cis-Golgi network);GO:0006621(protein retention in ER lumen);GO:0006888(endoplasmic reticulum to Golgi vesicle-mediated transport);GO:0015031(protein transport);GO:0016020(membran…	NA	K10949
0	ENSSSCG00000010757	EBF3	1.11377	0.660392	0.754061	0	0	EBF transcription factor 3 [Source:NCBI gene;Acc:100153848]	GO:0003677(DNA binding);GO:0003700(DNA-binding transcription factor activity);GO:0005634(nucleus);GO:0006355(regulation of transcription, DNA-templated);GO:0007275(multicellular organism development);GO:0045944(positive regulation of transcription by RNA polymerase II);GO:0046872(metal ion binding);GO:0046983(protein dimerization activity)	NA	K09103
0	ENSSSCG00000006612	S100A10	15.1442	8.98154	0.753727	0	0	S100 calcium binding protein A10 [Source:NCBI gene;Acc:100515138]	GO:0001765(membrane raft assembly);GO:0005509(calcium ion binding);GO:0006900(vesicle budding from membrane);GO:0016020(membrane);GO:0016021(integral component of membrane);GO:0019897(extrinsic component of plasma membrane);GO:0042803(protein homodimerization activity);GO:0043547(positive regulation of GTPase activity);GO:0044325(ion channel binding);GO:0045121(membrane raft);GO:0051099(positive …	NA	K17274
0	ENSSSCG00000006970	DLC1	2.98189	1.7806	0.743869	0	0	DLC1 Rho GTPase activating protein [Source:NCBI gene;Acc:100620787]	GO:0005096(GTPase activator activity);GO:0005515(protein binding);GO:0005634(nucleus);GO:0005737(cytoplasm);GO:0005829(cytosol);GO:0005901(caveola);GO:0005925(focal adhesion);GO:0006915(apoptotic process);GO:0006919(activation of cysteine-type endopeptidase activity involved in apoptotic process);GO:0007165(signal transduction);GO:0008285(negative regulation of cell population proliferation);GO:0…	NA	K20632
0	ENSSSCG00000012699	ENSSSCG00000012699	1.68811	1.00902	0.742455	0	0	four and a half LIM domains 1 [Source:NCBI gene;Acc:397667]	GO:0046872(metal ion binding)	04630(Jak-STAT signaling pathway)	K14365
0	ENSSSCG00000036208	SHMT1	1.33925	0.800927	0.741685	0	0	serine hydroxymethyltransferase 1 [Source:NCBI gene;Acc:397181]	GO:0000900(translation repressor activity, mRNA regulatory element binding);GO:0003824(catalytic activity);GO:0004372(glycine hydroxymethyltransferase activity);GO:0005634(nucleus);GO:0005829(cytosol);GO:0006231(dTMP biosynthetic process);GO:0006544(glycine metabolic process);GO:0006563(L-serine metabolic process);GO:0006565(L-serine catabolic process);GO:0006730(one-carbon metabolic process);GO:…	00260(Glycine, serine and threonine metabolism);00630(Glyoxylate and dicarboxylate metabolism);00670(One carbon pool by folate);01523(Antifolate resistance)	K00600
0	ENSSSCG00000035066	MYOC	0.795283	0.477185	0.73692	0	0	myocilin [Source:NCBI gene;Acc:397046]	GO:0001649(osteoblast differentiation);GO:0001952(regulation of cell-matrix adhesion);GO:0001953(negative regulation of cell-matrix adhesion);GO:0001968(fibronectin binding);GO:0005109(frizzled binding);GO:0005615(extracellular space);GO:0005741(mitochondrial outer membrane);GO:0005743(mitochondrial inner membrane);GO:0005758(mitochondrial intermembrane space);GO:0005783(endoplasmic reticulum);GO…	NA	K23027
0	ENSSSCG00000006646	ARNT	1.54617	0.9283	0.736038	0	0	aryl hydrocarbon receptor nuclear translocator [Source:NCBI gene;Acc:396653]	GO:0000981(DNA-binding transcription factor activity, RNA polymerase II-specific);GO:0001666(response to hypoxia);GO:0001892(embryonic placenta development);GO:0003677(DNA binding);GO:0003700(DNA-binding transcription factor activity);GO:0004879(nuclear receptor activity);GO:0005634(nucleus);GO:0005667(transcription factor complex);GO:0005737(cytoplasm);GO:0006355(regulation of transcription, DNA…	04066(HIF-1 signaling pathway);04934(Cushing syndrome);05200(Pathways in cancer);05204(Chemical carcinogenesis);05211(Renal cell carcinoma)	K09097
0	ENSSSCG00000016958	PIK3R1	3.89521	2.34379	0.732853	0	0	phosphoinositide-3-kinase regulatory subunit 1 [Source:NCBI gene;Acc:100623707]	GO:0001678(cellular glucose homeostasis);GO:0001784(phosphotyrosine residue binding);GO:0001953(negative regulation of cell-matrix adhesion);GO:0005158(insulin receptor binding);GO:0005159(insulin-like growth factor receptor binding);GO:0005168(neurotrophin TRKA receptor binding);GO:0005515(protein binding);GO:0005634(nucleus);GO:0005737(cytoplasm);GO:0005801(cis-Golgi network);GO:0005829(cytosol…	01521(EGFR tyrosine kinase inhibitor resistance);01522(Endocrine resistance);01524(Platinum drug resistance);04012(ErbB signaling pathway);04014(Ras signaling pathway);04015(Rap1 signaling pathway);04024(cAMP signaling pathway);04062(Chemokine signaling pathway);04066(HIF-1 signaling pathway);04068(FoxO signaling pathway);04070(Phosphatidylinositol signaling system);04071(Sphingolipid signaling p…	K02649
0	ENSSSCG00000015815	FGFR1	1.68385	1.01403	0.731667	0	0	fibroblast growth factor receptor 1 [Source:NCBI gene;Acc:100153248]	GO:0000122(negative regulation of transcription by RNA polymerase II);GO:0000166(nucleotide binding);GO:0001525(angiogenesis);GO:0001657(ureteric bud development);GO:0001701(in utero embryonic development);GO:0001759(organ induction);GO:0002053(positive regulation of mesenchymal cell proliferation);GO:0002062(chondrocyte differentiation);GO:0004672(protein kinase activity);GO:0004713(protein tyro…	04010(MAPK signaling pathway);04014(Ras signaling pathway);04015(Rap1 signaling pathway);04151(PI3K-Akt signaling pathway);04520(Adherens junction);04550(Signaling pathways regulating pluripotency of stem cells);04714(Thermogenesis);04810(Regulation of actin cytoskeleton);04928(Parathyroid hormone synthesis, secretion and action);05200(Pathways in cancer);05205(Proteoglycans in cancer);05215(Pros…	K04362
0	ENSSSCG00000004484	COL12A1	1.18695	0.715225	0.730789	0	0	collagen type XII alpha 1 chain [Source:NCBI gene;Acc:100156689]	GO:0005515(protein binding);GO:0005595(collagen type XII trimer);GO:0030199(collagen fibril organization);GO:0035987(endodermal cell differentiation);GO:0062023(collagen-containing extracellular matrix)	04974(Protein digestion and absorption)	K08132
0	ENSSSCG00000020915	P4HA2	3.03835	1.83105	0.730618	0	0	prolyl 4-hydroxylase subunit alpha 2 [Source:NCBI gene;Acc:100623801]	GO:0004656(procollagen-proline 4-dioxygenase activity);GO:0005506(iron ion binding);GO:0005515(protein binding);GO:0005654(nucleoplasm);GO:0005783(endoplasmic reticulum);GO:0005829(cytosol);GO:0016491(oxidoreductase activity);GO:0016702(oxidoreductase activity, acting on single donors with incorporation of molecular oxygen, incorporation of two atoms of oxygen);GO:0016705(oxidoreductase activity,…	00330(Arginine and proline metabolism)	K00472
0	ENSSSCG00000004013	SMOC2	0.849947	0.512433	0.730009	0	0	SPARC related modular calcium binding 2 [Source:NCBI gene;Acc:100737228]	GO:0005509(calcium ion binding);GO:0005515(protein binding);GO:0005539(glycosaminoglycan binding);GO:0005604(basement membrane);GO:0005614(interstitial matrix);GO:0005615(extracellular space);GO:0008201(heparin binding);GO:0010595(positive regulation of endothelial cell migration);GO:0010811(positive regulation of cell-substrate adhesion);GO:0030198(extracellular matrix organization);GO:0031012(e…	NA	NA
0	ENSSSCG00000022741	PDGFRB	1.44415	0.870878	0.729682	0	0	platelet derived growth factor receptor beta [Source:NCBI gene;Acc:102166564]	GO:0000166(nucleotide binding);GO:0002244(hematopoietic progenitor cell differentiation);GO:0004672(protein kinase activity);GO:0004713(protein tyrosine kinase activity);GO:0004714(transmembrane receptor protein tyrosine kinase activity);GO:0005017(platelet-derived growth factor-activated receptor activity);GO:0005019(platelet-derived growth factor beta-receptor activity);GO:0005102(signaling rec…	01521(EGFR tyrosine kinase inhibitor resistance);04010(MAPK signaling pathway);04014(Ras signaling pathway);04015(Rap1 signaling pathway);04020(Calcium signaling pathway);04072(Phospholipase D signaling pathway);04151(PI3K-Akt signaling pathway);04510(Focal adhesion);04540(Gap junction);04630(Jak-STAT signaling pathway);04810(Regulation of actin cytoskeleton);05165(Human papillomavirus infection)…	K05089
0	ENSSSCG00000004464	TENT5A	2.18606	1.31942	0.728432	0	0	terminal nucleotidyltransferase 5A [Source:NCBI gene;Acc:100156873]	GO:0009617(response to bacterium);GO:1990817(RNA adenylyltransferase activity)	NA	K23033
0	ENSSSCG00000009083	SPRY1	1.67869	1.01841	0.721021	0	0	sprouty RTK signaling antagonist 1 [Source:NCBI gene;Acc:100623283]	GO:0000132(establishment of mitotic spindle orientation);GO:0001656(metanephros development);GO:0001657(ureteric bud development);GO:0001759(organ induction);GO:0005654(nucleoplasm);GO:0005794(Golgi apparatus);GO:0005829(cytosol);GO:0007275(multicellular organism development);GO:0008285(negative regulation of cell population proliferation);GO:0009966(regulation of signal transduction);GO:0016020(…	NA	K04704
0	ENSSSCG00000016554	MEST	1.37525	0.835309	0.719312	0	0	mesoderm specific transcript [Source:NCBI gene;Acc:100147710]	GO:0003824(catalytic activity);GO:0010883(regulation of lipid storage);GO:0016020(membrane);GO:0016021(integral component of membrane)	NA	NA
0	ENSSSCG00000014219	CDO1	0.875123	0.532456	0.716824	0	0	cysteine dioxygenase type 1 [Source:NCBI gene;Acc:100312964]	GO:0005506(iron ion binding);GO:0005829(cytosol);GO:0016702(oxidoreductase activity, acting on single donors with incorporation of molecular oxygen, incorporation of two atoms of oxygen);GO:0017172(cysteine dioxygenase activity);GO:0042412(taurine biosynthetic process);GO:0046872(metal ion binding);GO:0051213(dioxygenase activity);GO:0055114(oxidation-reduction process)	00270(Cysteine and methionine metabolism);00430(Taurine and hypotaurine metabolism)	K00456
0	ENSSSCG00000000361	CD63	25.2013	15.3357	0.71661	0	0	CD63 molecule [Source:NCBI gene;Acc:100155929]	GO:0002092(positive regulation of receptor internalization);GO:0005615(extracellular space);GO:0005764(lysosome);GO:0005765(lysosomal membrane);GO:0005770(late endosome);GO:0005887(integral component of plasma membrane);GO:0007160(cell-matrix adhesion);GO:0007166(cell surface receptor signaling pathway);GO:0009986(cell surface);GO:0010008(endosome membrane);GO:0016020(membrane);GO:0016021(integra…	04142(Lysosome);05205(Proteoglycans in cancer)	K06497
0	ENSSSCG00000031866	TIMP3	2.93385	1.78611	0.715972	0	0	TIMP metallopeptidase inhibitor 3 [Source:NCBI gene;Acc:396775]	GO:0005515(protein binding);GO:0005576(extracellular region);GO:0005604(basement membrane);GO:0008191(metalloendopeptidase inhibitor activity);GO:0051045(negative regulation of membrane protein ectodomain proteolysis);GO:0070373(negative regulation of ERK1 and ERK2 cascade);GO:0071310(cellular response to organic substance);GO:1903984(positive regulation of TRAIL-activated apoptotic signaling pat…	05205(Proteoglycans in cancer);05206(MicroRNAs in cancer)	K16866
0	ENSSSCG00000037450	SSC5D	0.927883	0.565695	0.71392	0	0	scavenger receptor cysteine rich family member with 5 domains [Source:NCBI gene;Acc:100621391]	GO:0001968(fibronectin binding);GO:0005044(scavenger receptor activity);GO:0005615(extracellular space);GO:0006898(receptor-mediated endocytosis);GO:0006952(defense response);GO:0016020(membrane);GO:0042494(detection of bacterial lipoprotein);GO:0043236(laminin binding);GO:0050829(defense response to Gram-negative bacterium);GO:0050830(defense response to Gram-positive bacterium);GO:0050840(extra…	NA	NA
0	ENSSSCG00000017429	P3H4	1.26609	0.772764	0.712277	0	0	prolyl 3-hydroxylase family member 4 (non-enzymatic) [Source:NCBI gene;Acc:100526242]	GO:0005783(endoplasmic reticulum);GO:0017185(peptidyl-lysine hydroxylation);GO:0030199(collagen fibril organization);GO:0032964(collagen biosynthetic process);GO:0046849(bone remodeling);GO:1902494(catalytic complex)	NA	K22461
0	ENSSSCG00000011741	GOLIM4	2.50539	1.53051	0.711025	0	0	golgi integral membrane protein 4 [Source:NCBI gene;Acc:100517915]	GO:0005794(Golgi apparatus);GO:0016020(membrane);GO:0016021(integral component of membrane)	NA	NA
0	ENSSSCG00000021557	SULT1A3	1.0835	0.662471	0.709773	0	0	sulfotransferase family 1A member 3 [Source:NCBI gene;Acc:396640]	GO:0008146(sulfotransferase activity);GO:0016740(transferase activity)	05204(Chemical carcinogenesis)	K01014
0	ENSSSCG00000016290	EFHD1	0.847063	0.51791	0.709769	0	0	EF-hand domain family member D1 [Source:NCBI gene;Acc:100153398]	GO:0005509(calcium ion binding);GO:0005743(mitochondrial inner membrane);GO:0031175(neuron projection development);GO:0061891(calcium ion sensor activity);GO:1900069(regulation of cellular hyperosmotic salinity response)	NA	NA
0	ENSSSCG00000004241	GJA1	1.31742	0.805879	0.709076	0	0	gap junction protein alpha 1 [Source:NCBI gene;Acc:100518636]	GO:0001649(osteoblast differentiation);GO:0001701(in utero embryonic development);GO:0001764(neuron migration);GO:0001947(heart looping);GO:0002070(epithelial cell maturation);GO:0002088(lens development in camera-type eye);GO:0003294(atrial ventricular junction remodeling);GO:0005102(signaling receptor binding);GO:0005243(gap junction channel activity);GO:0005654(nucleoplasm);GO:0005737(cytoplas…	04540(Gap junction);05412(Arrhythmogenic right ventricular cardiomyopathy (ARVC))	K07372
0	ENSSSCG00000004390	SESN1	1.70269	1.04254	0.707706	0	0	sestrin 1 [Source:NCBI gene;Acc:100523876]	GO:0001650(fibrillar center);GO:0005634(nucleus);GO:0005737(cytoplasm);GO:0016239(positive regulation of macroautophagy);GO:0016684(oxidoreductase activity, acting on peroxide as acceptor);GO:0031932(TORC2 complex);GO:0034198(cellular response to amino acid starvation);GO:0042149(cellular response to glucose starvation);GO:0055114(oxidation-reduction process);GO:0061700(GATOR2 complex);GO:0070728…	04115(p53 signaling pathway);04211(Longevity regulating pathway)	K10141
0	ENSSSCG00000011129	ITIH5	2.14337	1.31271	0.707324	0	0	inter-alpha-trypsin inhibitor heavy chain family member 5 [Source:NCBI gene;Acc:100515404]	GO:0004867(serine-type endopeptidase inhibitor activity);GO:0010951(negative regulation of endopeptidase activity);GO:0030212(hyaluronan metabolic process)	NA	NA
0	ENSSSCG00000016535	CALD1	7.6812	4.70678	0.706589	0	0	caldesmon 1 [Source:NCBI gene;Acc:100524227]	GO:0003779(actin binding);GO:0005516(calmodulin binding);GO:0005886(plasma membrane);GO:0006936(muscle contraction);GO:0015629(actin cytoskeleton);GO:0016020(membrane);GO:0017022(myosin binding);GO:0030478(actin cap);GO:0043231(intracellular membrane-bounded organelle)	04270(Vascular smooth muscle contraction)	K12327
0	ENSSSCG00000024791	ENSSSCG00000024791	1.52935	0.938642	0.704276	0	0	CD59 molecule (CD59 blood group) [Source:NCBI gene;Acc:397347]	GO:0001848(complement binding);GO:0001971(negative regulation of activation of membrane attack complex);GO:0005886(plasma membrane);GO:0009986(cell surface);GO:0016020(membrane);GO:0031225(anchored component of membrane);GO:0045087(innate immune response)	04610(Complement and coagulation cascades);04640(Hematopoietic cell lineage)	K04008
0	ENSSSCG00000004705	MAP1A	0.882835	0.542232	0.703233	0	0	microtubule associated protein 1A [Source:NCBI gene;Acc:100520470]	GO:0000226(microtubule cytoskeleton organization);GO:0003779(actin binding);GO:0005829(cytosol);GO:0005874(microtubule);GO:0005875(microtubule associated complex);GO:0007409(axonogenesis);GO:0008017(microtubule binding);GO:0015631(tubulin binding);GO:0016358(dendrite development);GO:0030425(dendrite);GO:0031114(regulation of microtubule depolymerization);GO:0042995(cell projection);GO:0043025(neu…	NA	K10429
0	ENSSSCG00000008799	LIMCH1	1.79207	1.10172	0.701874	0	0	LIM and calponin homology domains 1 [Source:NCBI gene;Acc:100515040]	GO:0003779(actin binding);GO:0005515(protein binding);GO:0031032(actomyosin structure organization);GO:0046872(metal ion binding)	NA	NA
0	ENSSSCG00000017511	PLXDC1	0.966972	0.594643	0.70145	0	0	plexin domain containing 1 [Source:NCBI gene;Acc:100517914]	GO:0001525(angiogenesis);GO:0005737(cytoplasm);GO:0005886(plasma membrane);GO:0016020(membrane);GO:0016021(integral component of membrane);GO:0043235(receptor complex)	NA	NA
0	ENSSSCG00000004834	NDN	1.33068	0.81869	0.700774	0	0	necdin, MAGE family member [Source:NCBI gene;Acc:100144475]	GO:0000978(RNA polymerase II proximal promoter sequence-specific DNA binding);GO:0001228(DNA-binding transcription activator activity, RNA polymerase II-specific);GO:0001764(neuron migration);GO:0003016(respiratory system process);GO:0005634(nucleus);GO:0005654(nucleoplasm);GO:0005737(cytoplasm);GO:0005813(centrosome);GO:0005829(cytosol);GO:0006355(regulation of transcription, DNA-templated);GO:0…	NA	K19482
0	ENSSSCG00000015328	SGCE	1.09296	0.675104	0.695053	0	0	sarcoglycan epsilon [Source:NCBI gene;Acc:100240725]	GO:0005794(Golgi apparatus);GO:0005886(plasma membrane);GO:0016012(sarcoglycan complex);GO:0016020(membrane);GO:0016021(integral component of membrane);GO:0032590(dendrite membrane)	NA	NA
0	ENSSSCG00000008898	ENSSSCG00000008898	2.02137	1.25077	0.692514	0	0	HOP homeobox [Source:NCBI gene;Acc:396692]	GO:0003677(DNA binding);GO:0005634(nucleus);GO:0005737(cytoplasm);GO:0007275(multicellular organism development);GO:0030154(cell differentiation)	NA	NA
0	ENSSSCG00000029949	CD248	1.28854	0.798627	0.690145	0	0	CD248 molecule [Source:NCBI gene;Acc:100523587]	GO:0005509(calcium ion binding);GO:0005737(cytoplasm);GO:0008284(positive regulation of cell population proliferation);GO:0009897(external side of plasma membrane);GO:0016020(membrane);GO:0016021(integral component of membrane);GO:0016477(cell migration);GO:0048535(lymph node development);GO:0050840(extracellular matrix binding);GO:0060033(anatomical structure regression);GO:1990430(extracellular…	NA	K06706
0	ENSSSCG00000038514	DDAH2	1.25861	0.783098	0.684567	0	0	dimethylarginine dimethylaminohydrolase 2 [Source:NCBI gene;Acc:110261496]	GO:0000052(citrulline metabolic process);GO:0005815(microtubule organizing center);GO:0005829(cytosol);GO:0006527(arginine catabolic process);GO:0016403(dimethylargininase activity);GO:0045429(positive regulation of nitric oxide biosynthetic process)	NA	K01482
0	ENSSSCG00000010826	MARC2	1.50034	0.938698	0.676561	0	0	mitochondrial amidoxime reducing component 2 [Source:HGNC Symbol;Acc:HGNC:26064]	GO:0003824(catalytic activity);GO:0005739(mitochondrion);GO:0008940(nitrate reductase activity);GO:0016020(membrane);GO:0016021(integral component of membrane);GO:0030151(molybdenum ion binding);GO:0030170(pyridoxal phosphate binding);GO:0042126(nitrate metabolic process);GO:0043546(molybdopterin cofactor binding);GO:0055114(oxidation-reduction process)	NA	NA
0	ENSSSCG00000038614	NENF	1.40775	0.881406	0.675516	0	0	neudesin neurotrophic factor [Source:NCBI gene;Acc:100525942]	GO:0005615(extracellular space);GO:0005634(nucleus);GO:0005654(nucleoplasm);GO:0008083(growth factor activity);GO:0010469(regulation of signaling receptor activity);GO:0032099(negative regulation of appetite);GO:0043410(positive regulation of MAPK cascade)	NA	NA
0	ENSSSCG00000008602	LAPTM4A	5.94635	3.72566	0.67451	0	0	lysosomal protein transmembrane 4 alpha [Source:NCBI gene;Acc:100516188]	GO:0005765(lysosomal membrane);GO:0005794(Golgi apparatus);GO:0016020(membrane);GO:0016021(integral component of membrane);GO:0031902(late endosome membrane)	04142(Lysosome)	K12387
0	ENSSSCG00000032003	ENSSSCG00000032003	8.99879	5.64814	0.671955	0	0	glutathione S-transferase P-like [Source:NCBI gene;Acc:100739163]	GO:0004364(glutathione transferase activity);GO:0005515(protein binding);GO:0016740(transferase activity)	00480(Glutathione metabolism);00980(Metabolism of xenobiotics by cytochrome P450);00982(Drug metabolism - cytochrome P450);00983(Drug metabolism - other enzymes);01524(Platinum drug resistance);05200(Pathways in cancer);05204(Chemical carcinogenesis);05225(Hepatocellular carcinoma);05418(Fluid shear stress and atherosclerosis)	K00799
0	ENSSSCG00000008723	HTRA3	1.19299	0.749526	0.670536	0	0	HtrA serine peptidase 3 [Source:NCBI gene;Acc:100337673]	GO:0004175(endopeptidase activity);GO:0004252(serine-type endopeptidase activity);GO:0005515(protein binding);GO:0005520(insulin-like growth factor binding);GO:0005576(extracellular region);GO:0006508(proteolysis);GO:0008236(serine-type peptidase activity);GO:0030512(negative regulation of transforming growth factor beta receptor signaling pathway);GO:0030514(negative regulation of BMP signaling …	NA	K08785
0	ENSSSCG00000011171	CTSV	4.71171	2.96475	0.668343	0	0	cathepsin V [Source:NCBI gene;Acc:396926]	GO:0004175(endopeptidase activity);GO:0004197(cysteine-type endopeptidase activity);GO:0005615(extracellular space);GO:0005764(lysosome);GO:0006508(proteolysis);GO:0008233(peptidase activity);GO:0008234(cysteine-type peptidase activity);GO:0016787(hydrolase activity);GO:0051603(proteolysis involved in cellular protein catabolic process)	04140(Autophagy - animal);04142(Lysosome);04145(Phagosome);04210(Apoptosis);04612(Antigen processing and presentation);05205(Proteoglycans in cancer);05323(Rheumatoid arthritis);05418(Fluid shear stress and atherosclerosis)	K01365
0	ENSSSCG00000025463	PROS1	1.53174	0.963834	0.668312	0	0	protein S [Source:NCBI gene;Acc:397388]	GO:0005509(calcium ion binding);GO:0005576(extracellular region);GO:0005615(extracellular space);GO:0030195(negative regulation of blood coagulation)	04610(Complement and coagulation cascades)	K03908
0	ENSSSCG00000004789	THBS1	2.46892	1.55841	0.663811	0	0	thrombospondin 1 [Source:NCBI gene;Acc:492313]	GO:0000187(activation of MAPK activity);GO:0001786(phosphatidylserine binding);GO:0001937(negative regulation of endothelial cell proliferation);GO:0001953(negative regulation of cell-matrix adhesion);GO:0001968(fibronectin binding);GO:0002040(sprouting angiogenesis);GO:0002544(chronic inflammatory response);GO:0002581(negative regulation of antigen processing and presentation of peptide or polys…	04015(Rap1 signaling pathway);04115(p53 signaling pathway);04145(Phagosome);04151(PI3K-Akt signaling pathway);04350(TGF-beta signaling pathway);04510(Focal adhesion);04512(ECM-receptor interaction);05144(Malaria);05165(Human papillomavirus infection);05205(Proteoglycans in cancer);05206(MicroRNAs in cancer);05219(Bladder cancer)	K16857
0	ENSSSCG00000004651	GALK2	1.46438	0.924473	0.663584	0	0	fibroblast growth factor 7 [Source:NCBI gene;Acc:397281]	GO:0004335(galactokinase activity);GO:0005104(fibroblast growth factor receptor binding);GO:0005524(ATP binding);GO:0005534(galactose binding);GO:0005576(extracellular region);GO:0005737(cytoplasm);GO:0005829(cytosol);GO:0006012(galactose metabolic process);GO:0008083(growth factor activity);GO:0008543(fibroblast growth factor receptor signaling pathway);GO:0010469(regulation of signaling recepto…	04010(MAPK signaling pathway);04014(Ras signaling pathway);04015(Rap1 signaling pathway);04151(PI3K-Akt signaling pathway);04810(Regulation of actin cytoskeleton);05200(Pathways in cancer);05218(Melanoma);05224(Breast cancer);05226(Gastric cancer)	K04358;K18674
0	ENSSSCG00000000423	LRP1	1.11708	0.705721	0.662564	0	0	LDL receptor related protein 1 [Source:NCBI gene;Acc:100514839]	GO:0005509(calcium ion binding);GO:0005515(protein binding);GO:0005769(early endosome);GO:0006898(receptor-mediated endocytosis);GO:0006909(phagocytosis);GO:0010942(positive regulation of cell death);GO:0016020(membrane);GO:0016021(integral component of membrane);GO:0016323(basolateral plasma membrane);GO:0016964(alpha-2 macroglobulin receptor activity);GO:0032050(clathrin heavy chain binding);GO…	04979(Cholesterol metabolism);05010(Alzheimer disease);05144(Malaria)	K04550
0	ENSSSCG00000033830	CCDC8	1.25863	0.798493	0.656507	0	0	coiled-coil domain containing 8 [Source:NCBI gene;Acc:100513356]	GO:0000226(microtubule cytoskeleton organization);GO:0005634(nucleus);GO:0005737(cytoplasm);GO:0005813(centrosome);GO:0005829(cytosol);GO:0005886(plasma membrane);GO:0007088(regulation of mitotic nuclear division);GO:0010923(negative regulation of phosphatase activity);GO:1990393(3M complex)	NA	K17561
0	ENSSSCG00000004974	LARP6	0.778409	0.493885	0.656351	0	0	La ribonucleoprotein domain family member 6 [Source:NCBI gene;Acc:100522415]	GO:0003676(nucleic acid binding);GO:0003723(RNA binding);GO:0005634(nucleus);GO:0005844(polysome);GO:0006396(RNA processing);GO:0006417(regulation of translation);GO:0017022(myosin binding);GO:0032967(positive regulation of collagen biosynthetic process);GO:0035613(RNA stem-loop binding);GO:0045727(positive regulation of translation);GO:0048027(mRNA 5'-UTR binding);GO:1902416(positive regulation …	NA	K18733
0	ENSSSCG00000023243	NFIA	2.17383	1.38401	0.651391	0	0	nuclear factor I A [Source:NCBI gene;Acc:100523676]	GO:0000122(negative regulation of transcription by RNA polymerase II);GO:0000978(RNA polymerase II proximal promoter sequence-specific DNA binding);GO:0000981(DNA-binding transcription factor activity, RNA polymerase II-specific);GO:0001228(DNA-binding transcription activator activity, RNA polymerase II-specific);GO:0003677(DNA binding);GO:0003682(chromatin binding);GO:0003700(DNA-binding transcr…	NA	K09168
0	ENSSSCG00000000625	LRP6	1.2725	0.810401	0.650962	0	0	LDL receptor related protein 6 [Source:NCBI gene;Acc:100515777]	GO:0001702(gastrulation with mouth forming second);GO:0001843(neural tube closure);GO:0001933(negative regulation of protein phosphorylation);GO:0003344(pericardium morphogenesis);GO:0005041(low-density lipoprotein particle receptor activity);GO:0005102(signaling receptor binding);GO:0005109(frizzled binding);GO:0005515(protein binding);GO:0005769(early endosome);GO:0005794(Golgi apparatus);GO:00…	04150(mTOR signaling pathway);04310(Wnt signaling pathway);04928(Parathyroid hormone synthesis, secretion and action);05200(Pathways in cancer);05224(Breast cancer);05225(Hepatocellular carcinoma);05226(Gastric cancer)	K03068
0	ENSSSCG00000036723	EMP1	3.95687	2.52215	0.649703	0	0	epithelial membrane protein 1 [Source:NCBI gene;Acc:100101477]	GO:0005886(plasma membrane);GO:0008219(cell death);GO:0016020(membrane);GO:0016021(integral component of membrane);GO:0016049(cell growth);GO:0032060(bleb assembly)	NA	NA
0	ENSSSCG00000009097	ANXA5	6.22547	3.97127	0.648582	0	0	annexin A5 [Source:NCBI gene;Acc:100521982]	GO:0005388(calcium-transporting ATPase activity);GO:0005509(calcium ion binding);GO:0005515(protein binding);GO:0005544(calcium-dependent phospholipid binding);GO:0008201(heparin binding);GO:0009897(external side of plasma membrane);GO:0010033(response to organic substance);GO:0016020(membrane);GO:0017046(peptide hormone binding);GO:0030195(negative regulation of blood coagulation);GO:0030971(rec…	NA	K16646
0	ENSSSCG00000038384	COX4I2	1.0236	0.652971	0.648558	0	0	cytochrome c oxidase subunit 4 isoform 2, mitochondrial [Source:NCBI gene;Acc:110257420]	GO:0004129(cytochrome-c oxidase activity);GO:0016020(membrane);GO:0016021(integral component of membrane);GO:0022900(electron transport chain);GO:0031966(mitochondrial membrane);GO:1902600(proton transmembrane transport)	00190(Oxidative phosphorylation);04260(Cardiac muscle contraction);04714(Thermogenesis);04932(Non-alcoholic fatty liver disease (NAFLD));05010(Alzheimer disease);05012(Parkinson disease);05016(Huntington disease)	K02263
0	ENSSSCG00000030996	XBP1	2.86091	1.82763	0.646499	0	0	X-box binding protein 1 [Source:NCBI gene;Acc:100217386]	GO:0003700(DNA-binding transcription factor activity);GO:0006355(regulation of transcription, DNA-templated)	04141(Protein processing in endoplasmic reticulum);04932(Non-alcoholic fatty liver disease (NAFLD))	K09027
0	ENSSSCG00000027607	IER3	1.81028	1.16016	0.641886	0	0	immediate early response 3 [Source:NCBI gene;Acc:100154770]	GO:0005634(nucleus);GO:0043066(negative regulation of apoptotic process);GO:2001020(regulation of response to DNA damage stimulus)	NA	NA
0	ENSSSCG00000009620	BMP1	0.950991	0.61163	0.636772	0	0	bone morphogenetic protein 1 [Source:NCBI gene;Acc:100156461]	GO:0004222(metalloendopeptidase activity);GO:0005509(calcium ion binding);GO:0006508(proteolysis);GO:0008233(peptidase activity);GO:0008237(metallopeptidase activity);GO:0008270(zinc ion binding);GO:0016787(hydrolase activity);GO:0042802(identical protein binding);GO:0046872(metal ion binding);GO:0061036(positive regulation of cartilage development)	NA	K05502
0	ENSSSCG00000034723	PYCR1	1.13379	0.729453	0.63627	0	0	pyrroline-5-carboxylate reductase 1 [Source:NCBI gene;Acc:100620951]	GO:0004735(pyrroline-5-carboxylate reductase activity);GO:0005739(mitochondrion);GO:0006561(proline biosynthetic process);GO:0008652(cellular amino acid biosynthetic process);GO:0016491(oxidoreductase activity);GO:0034599(cellular response to oxidative stress);GO:0042802(identical protein binding);GO:0051881(regulation of mitochondrial membrane potential);GO:0055114(oxidation-reduction process);G…	NA	NA
0	ENSSSCG00000035859	WNT5A	0.736033	0.475063	0.631651	0	0	Wnt family member 5A [Source:NCBI gene;Acc:100627056]	GO:0000187(activation of MAPK activity);GO:0001667(ameboidal-type cell migration);GO:0001736(establishment of planar polarity);GO:0001756(somitogenesis);GO:0001819(positive regulation of cytokine production);GO:0001837(epithelial to mesenchymal transition);GO:0001843(neural tube closure);GO:0001934(positive regulation of protein phosphorylation);GO:0001938(positive regulation of endothelial cell …	04150(mTOR signaling pathway);04310(Wnt signaling pathway);04360(Axon guidance);04390(Hippo signaling pathway);04550(Signaling pathways regulating pluripotency of stem cells);04916(Melanogenesis);04934(Cushing syndrome);05165(Human papillomavirus infection);05200(Pathways in cancer);05205(Proteoglycans in cancer);05217(Basal cell carcinoma);05224(Breast cancer);05225(Hepatocellular carcinoma);052…	K00444
0	ENSSSCG00000012482	SRPX2	0.729827	0.471119	0.631463	0	0	sushi repeat containing protein X-linked 2 [Source:NCBI gene;Acc:100153130]	GO:0005102(signaling receptor binding);GO:0005615(extracellular space);GO:0005737(cytoplasm);GO:0036458(hepatocyte growth factor binding);GO:0042325(regulation of phosphorylation);GO:0042802(identical protein binding);GO:0048870(cell motility);GO:0051965(positive regulation of synapse assembly);GO:0071625(vocalization behavior);GO:0090050(positive regulation of cell migration involved in sproutin…	NA	K19408
0	ENSSSCG00000029838	FZD2	0.692754	0.448024	0.628766	0	0	frizzled class receptor 2 [Source:NCBI gene;Acc:100337669]	GO:0003149(membranous septum morphogenesis);GO:0003150(muscular septum morphogenesis);GO:0003151(outflow tract morphogenesis);GO:0004888(transmembrane signaling receptor activity);GO:0005515(protein binding);GO:0005737(cytoplasm);GO:0005886(plasma membrane);GO:0007166(cell surface receptor signaling pathway);GO:0007267(cell-cell signaling);GO:0007275(multicellular organism development);GO:0007608…	04150(mTOR signaling pathway);04310(Wnt signaling pathway);04390(Hippo signaling pathway);04550(Signaling pathways regulating pluripotency of stem cells);04916(Melanogenesis);04934(Cushing syndrome);05165(Human papillomavirus infection);05200(Pathways in cancer);05205(Proteoglycans in cancer);05217(Basal cell carcinoma);05224(Breast cancer);05225(Hepatocellular carcinoma);05226(Gastric cancer)	K02235
0	ENSSSCG00000004908	LMAN1	2.93654	1.90039	0.627824	0	0	lectin, mannose binding 1 [Source:NCBI gene;Acc:100153007]	GO:0000139(Golgi membrane);GO:0005537(mannose binding);GO:0005789(endoplasmic reticulum membrane);GO:0005793(endoplasmic reticulum-Golgi intermediate compartment);GO:0006888(endoplasmic reticulum to Golgi vesicle-mediated transport);GO:0007029(endoplasmic reticulum organization);GO:0007030(Golgi organization);GO:0010638(positive regulation of organelle organization);GO:0016020(membrane);GO:001602…	04141(Protein processing in endoplasmic reticulum)	K10080
0	ENSSSCG00000029570	PXDN	1.48391	0.960354	0.627765	0	0	peroxidasin [Source:NCBI gene;Acc:100516076]	GO:0004601(peroxidase activity);GO:0005201(extracellular matrix structural constituent);GO:0005515(protein binding);GO:0005615(extracellular space);GO:0005783(endoplasmic reticulum);GO:0006979(response to oxidative stress);GO:0020037(heme binding);GO:0030198(extracellular matrix organization);GO:0042744(hydrogen peroxide catabolic process);GO:0055114(oxidation-reduction process);GO:0062023(collag…	NA	K19511
0	ENSSSCG00000010672	RAB11FIP2	1.18411	0.766557	0.627342	0	0	RAB11 family interacting protein 2 [Source:NCBI gene;Acc:100153733]	GO:0005654(nucleoplasm);GO:0005768(endosome);GO:0017137(Rab GTPase binding);GO:0019901(protein kinase binding);GO:0030010(establishment of cell polarity);GO:0035773(insulin secretion involved in cellular response to glucose stimulus);GO:0042802(identical protein binding);GO:0042803(protein homodimerization activity);GO:0043231(intracellular membrane-bounded organelle);GO:0045055(regulated exocyto…	04144(Endocytosis)	K12484
0	ENSSSCG00000015268	FMO1	0.793426	0.513818	0.626839	0	0	flavin containing monooxygenase 1 [Source:NCBI gene;Acc:397132]	GO:0004497(monooxygenase activity);GO:0004499(N,N-dimethylaniline monooxygenase activity);GO:0005783(endoplasmic reticulum);GO:0005789(endoplasmic reticulum membrane);GO:0006082(organic acid metabolic process);GO:0009404(toxin metabolic process);GO:0016020(membrane);GO:0016021(integral component of membrane);GO:0016491(oxidoreductase activity);GO:0017144(drug metabolic process);GO:0031090(organel…	00982(Drug metabolism - cytochrome P450)	K00485
0	ENSSSCG00000010816	TGFB2	1.32128	0.855954	0.626334	0	0	transforming growth factor beta 2 [Source:NCBI gene;Acc:397084]	GO:0000902(cell morphogenesis);GO:0001540(amyloid-beta binding);GO:0001654(eye development);GO:0001666(response to hypoxia);GO:0001837(epithelial to mesenchymal transition);GO:0001942(hair follicle development);GO:0003007(heart morphogenesis);GO:0005102(signaling receptor binding);GO:0005114(type II transforming growth factor beta receptor binding);GO:0005125(cytokine activity);GO:0005160(transfo…	04010(MAPK signaling pathway);04060(Cytokine-cytokine receptor interaction);04068(FoxO signaling pathway);04110(Cell cycle);04218(Cellular senescence);04350(TGF-beta signaling pathway);04380(Osteoclast differentiation);04390(Hippo signaling pathway);04933(AGE-RAGE signaling pathway in diabetic complications);05140(Leishmaniasis);05142(Chagas disease (American trypanosomiasis));05144(Malaria);0514…	K13376
0	ENSSSCG00000006169	ZFHX4	0.919442	0.596603	0.623988	0	0	zinc finger homeobox 4 [Source:NCBI gene;Acc:100514045]	GO:0000122(negative regulation of transcription by RNA polymerase II);GO:0000978(RNA polymerase II proximal promoter sequence-specific DNA binding);GO:0003676(nucleic acid binding);GO:0003677(DNA binding);GO:0005634(nucleus);GO:0006355(regulation of transcription, DNA-templated);GO:0008270(zinc ion binding);GO:0043565(sequence-specific DNA binding);GO:0044212(transcription regulatory region DNA b…	NA	K09380
0	ENSSSCG00000012126	ENSSSCG00000012126	1.28455	0.834621	0.622073	0	0	glycoprotein M6B [Source:NCBI gene;Acc:100155237]	GO:0005886(plasma membrane);GO:0016020(membrane);GO:0016021(integral component of membrane);GO:0031175(neuron projection development);GO:0045121(membrane raft);GO:0051612(negative regulation of serotonin uptake)	NA	NA
0	ENSSSCG00000015324	GNG11	7.31784	4.75612	0.621633	0	0	G protein subunit gamma 11 [Source:NCBI gene;Acc:100522202]	GO:0003924(GTPase activity);GO:0005515(protein binding);GO:0005834(heterotrimeric G-protein complex);GO:0005886(plasma membrane);GO:0007165(signal transduction);GO:0007186(G protein-coupled receptor signaling pathway);GO:0016020(membrane)	04014(Ras signaling pathway);04062(Chemokine signaling pathway);04151(PI3K-Akt signaling pathway);04371(Apelin signaling pathway);04713(Circadian entrainment);04723(Retrograde endocannabinoid signaling);04724(Glutamatergic synapse);04725(Cholinergic synapse);04726(Serotonergic synapse);04727(GABAergic synapse);04728(Dopaminergic synapse);04926(Relaxin signaling pathway);05032(Morphine addiction);…	K04546
0	ENSSSCG00000016665	BMPER	0.915434	0.595023	0.621511	0	0	BMP binding endothelial regulator [Source:NCBI gene;Acc:100525197]	GO:0001657(ureteric bud development);GO:0002043(blood vessel endothelial cell proliferation involved in sprouting angiogenesis);GO:0005515(protein binding);GO:0005576(extracellular region);GO:0005615(extracellular space);GO:0010594(regulation of endothelial cell migration);GO:0030514(negative regulation of BMP signaling pathway);GO:0042118(endothelial cell activation);GO:0048839(inner ear develop…	NA	NA
0	ENSSSCG00000039054	CRTAP	1.22144	0.794457	0.620542	0	0	cartilage associated protein [Source:NCBI gene;Acc:100622574]	GO:0005515(protein binding);GO:0005615(extracellular space);GO:0005783(endoplasmic reticulum);GO:0007283(spermatogenesis);GO:0018400(peptidyl-proline hydroxylation to 3-hydroxy-L-proline);GO:0050821(protein stabilization);GO:1901874(negative regulation of post-translational protein modification)	NA	K19606
0	ENSSSCG00000026113	ZBTB20	2.39976	1.56203	0.619469	0	0	zinc finger and BTB domain containing 20 [Source:NCBI gene;Acc:100624908]	GO:0000122(negative regulation of transcription by RNA polymerase II);GO:0001227(DNA-binding transcription repressor activity, RNA polymerase II-specific);GO:0003676(nucleic acid binding);GO:0003677(DNA binding);GO:0005515(protein binding);GO:0005634(nucleus);GO:0005654(nucleoplasm);GO:0005737(cytoplasm);GO:0010629(negative regulation of gene expression);GO:0016604(nuclear body);GO:0032728(positi…	NA	K10501
0	ENSSSCG00000010655	GFRA1	0.775791	0.505378	0.618307	0	0	GDNF family receptor alpha 1 [Source:NCBI gene;Acc:100152565]	GO:0005886(plasma membrane);GO:0007399(nervous system development);GO:0009897(external side of plasma membrane);GO:0016020(membrane);GO:0031225(anchored component of membrane);GO:0038023(signaling receptor activity);GO:0043235(receptor complex)	NA	K19895
0	ENSSSCG00000004535	TCF4	3.07519	2.00709	0.615568	0	0	transcription factor 4 [Source:NCBI gene;Acc:100511671]	GO:0000122(negative regulation of transcription by RNA polymerase II);GO:0000978(RNA polymerase II proximal promoter sequence-specific DNA binding);GO:0000981(DNA-binding transcription factor activity, RNA polymerase II-specific);GO:0001093(TFIIB-class transcription factor binding);GO:0001228(DNA-binding transcription activator activity, RNA polymerase II-specific);GO:0003677(DNA binding);GO:0003…	NA	K15603
0	ENSSSCG00000016974	MAP1B	1.39183	0.908636	0.615214	0	0	microtubule associated protein 1B [Source:NCBI gene;Acc:100519062]	GO:0000226(microtubule cytoskeleton organization);GO:0001578(microtubule bundle formation);GO:0001750(photoreceptor outer segment);GO:0003779(actin binding);GO:0005829(cytosol);GO:0005874(microtubule);GO:0005875(microtubule associated complex);GO:0005886(plasma membrane);GO:0007399(nervous system development);GO:0007409(axonogenesis);GO:0008017(microtubule binding);GO:0009987(cellular process);GO…	NA	K10429
0	ENSSSCG00000024578	PHLDB1	1.0908	0.7134	0.612599	0	0	pleckstrin homology like domain family B member 1 [Source:NCBI gene;Acc:100623187]	GO:0005515(protein binding);GO:0010470(regulation of gastrulation);GO:0010717(regulation of epithelial to mesenchymal transition);GO:0045180(basal cortex);GO:0070507(regulation of microtubule cytoskeleton organization);GO:1904261(positive regulation of basement membrane assembly involved in embryonic body morphogenesis)	NA	NA
0	ENSSSCG00000012088	POFUT2	1.42759	0.934738	0.610952	0	0	protein O-fucosyltransferase 2 [Source:NCBI gene;Acc:100738385]	GO:0001707(mesoderm formation);GO:0005794(Golgi apparatus);GO:0005975(carbohydrate metabolic process);GO:0006004(fucose metabolic process);GO:0008417(fucosyltransferase activity);GO:0010468(regulation of gene expression);GO:0010717(regulation of epithelial to mesenchymal transition);GO:0016740(transferase activity);GO:0016757(transferase activity, transferring glycosyl groups);GO:0036065(fucosyla…	00514(Other types of O-glycan biosynthesis)	K03691
0	ENSSSCG00000037803	MARCKS	10.3655	6.79037	0.610232	0	0	myristoylated alanine rich protein kinase C substrate [Source:NCBI gene;Acc:100517207]	GO:0005080(protein kinase C binding);GO:0005516(calmodulin binding);GO:0005737(cytoplasm);GO:0005813(centrosome);GO:0005938(cell cortex);GO:0016020(membrane);GO:0032432(actin filament bundle);GO:0042585(germinal vesicle);GO:0042802(identical protein binding);GO:0051015(actin filament binding);GO:0051017(actin filament bundle assembly);GO:0051260(protein homooligomerization);GO:0051764(actin cross…	04666(Fc gamma R-mediated phagocytosis);05206(MicroRNAs in cancer)	K12561
0	ENSSSCG00000015297	ADAM22	0.594675	0.389793	0.609393	0	0	ADAM metallopeptidase domain 22 [Source:NCBI gene;Acc:100513676]	GO:0004222(metalloendopeptidase activity);GO:0005886(plasma membrane);GO:0006508(proteolysis);GO:0008237(metallopeptidase activity);GO:0008344(adult locomotory behavior);GO:0014037(Schwann cell differentiation);GO:0016020(membrane);GO:0016021(integral component of membrane);GO:0022011(myelination in peripheral nervous system);GO:0030424(axon);GO:0042063(gliogenesis);GO:0098978(glutamatergic synap…	NA	K16068
0	ENSSSCG00000038772	IKBIP	1.00082	0.656341	0.608665	0	0	IKBKB interacting protein [Source:NCBI gene;Acc:100512167]	GO:0005783(endoplasmic reticulum)	NA	NA
0	ENSSSCG00000003433	PLOD1	1.82987	1.20109	0.607393	0	0	procollagen-lysine,2-oxoglutarate 5-dioxygenase 1 [Source:NCBI gene;Acc:100525583]	GO:0001666(response to hypoxia);GO:0005506(iron ion binding);GO:0008475(procollagen-lysine 5-dioxygenase activity);GO:0008544(epidermis development);GO:0016491(oxidoreductase activity);GO:0016705(oxidoreductase activity, acting on paired donors, with incorporation or reduction of molecular oxygen);GO:0017185(peptidyl-lysine hydroxylation);GO:0030199(collagen fibril organization);GO:0031418(L-asco…	00310(Lysine degradation)	K00473
0	ENSSSCG00000037562	SLC2A4RG	0.95925	0.631059	0.604131	0	0	SLC2A4 regulator [Source:NCBI gene;Acc:654291]	GO:0003676(nucleic acid binding);GO:0016607(nuclear speck)	NA	NA
0	ENSSSCG00000012481	TSPAN6	1.51246	0.995812	0.602953	0	0	tetraspanin 6 [Source:NCBI gene;Acc:100157741]	GO:0005887(integral component of plasma membrane);GO:0007166(cell surface receptor signaling pathway);GO:0016020(membrane);GO:0016021(integral component of membrane);GO:0039532(negative regulation of viral-induced cytoplasmic pattern recognition receptor signaling pathway);GO:1901223(negative regulation of NIK/NF-kappaB signaling)	NA	K17295
0	ENSSSCG00000036549	DPYSL3	0.953415	0.628219	0.601838	0	0	dihydropyrimidinase like 3 [Source:NCBI gene;Acc:100525453]	GO:0005737(cytoplasm);GO:0010975(regulation of neuron projection development);GO:0016787(hydrolase activity);GO:0016810(hydrolase activity, acting on carbon-nitrogen (but not peptide) bonds);GO:0030334(regulation of cell migration);GO:0031005(filamin binding);GO:0048678(response to axon injury);GO:0051017(actin filament bundle assembly);GO:0051491(positive regulation of filopodium assembly)	NA	NA
0	ENSSSCG00000036966	ENSSSCG00000036966	1.41388	0.932955	0.599777	0	0	small vasohibin binding protein [Source:NCBI gene;Acc:102167074]	NA	NA	NA
0	ENSSSCG00000027652	KLHL15	1.45398	0.95944	0.59974	0	0	kelch like family member 15 [Source:NCBI gene;Acc:100525794]	GO:0005515(protein binding);GO:0005634(nucleus);GO:0006511(ubiquitin-dependent protein catabolic process);GO:0016567(protein ubiquitination);GO:0031463(Cul3-RING ubiquitin ligase complex);GO:0071630(nuclear protein quality control by the ubiquitin-proteasome system);GO:2000042(negative regulation of double-strand break repair via homologous recombination)	NA	K10452
0	ENSSSCG00000014994	PDGFD	0.858972	0.567673	0.597552	0	0	platelet derived growth factor D [Source:NCBI gene;Acc:100524161]	GO:0005161(platelet-derived growth factor receptor binding);GO:0008083(growth factor activity);GO:0010469(regulation of signaling receptor activity);GO:0016020(membrane);GO:0048008(platelet-derived growth factor receptor signaling pathway);GO:0050730(regulation of peptidyl-tyrosine phosphorylation);GO:0071230(cellular response to amino acid stimulus)	01521(EGFR tyrosine kinase inhibitor resistance);04010(MAPK signaling pathway);04014(Ras signaling pathway);04015(Rap1 signaling pathway);04072(Phospholipase D signaling pathway);04151(PI3K-Akt signaling pathway);04510(Focal adhesion);04540(Gap junction);04810(Regulation of actin cytoskeleton);05215(Prostate cancer);05218(Melanoma);05231(Choline metabolism in cancer)	K05450
0	ENSSSCG00000005643	ENSSSCG00000005643	2.20134	1.4565	0.595873	0	0	golgin A2 [Source:NCBI gene;Acc:100152721]	GO:0000137(Golgi cis cisterna);GO:0005794(Golgi apparatus);GO:0005801(cis-Golgi network);GO:0007030(Golgi organization);GO:0032580(Golgi cisterna membrane);GO:0051225(spindle assembly);GO:0070971(endoplasmic reticulum exit site)	NA	K20358
0	ENSSSCG00000008340	ANTXR1	1.00577	0.666311	0.59403	0	0	ANTXR cell adhesion molecule 1 [Source:NCBI gene;Acc:100513853]	GO:0001568(blood vessel development);GO:0004888(transmembrane signaling receptor activity);GO:0005518(collagen binding);GO:0005886(plasma membrane);GO:0009897(external side of plasma membrane);GO:0009986(cell surface);GO:0016020(membrane);GO:0016021(integral component of membrane);GO:0022414(reproductive process);GO:0031258(lamellipodium membrane);GO:0031527(filopodium membrane);GO:0031532(actin …	04621(NOD-like receptor signaling pathway)	K20909
0	ENSSSCG00000014195	MAN2A1	1.39065	0.921811	0.593217	0	0	mannosidase alpha class 2A member 1 [Source:NCBI gene;Acc:100514631]	GO:0000139(Golgi membrane);GO:0001701(in utero embryonic development);GO:0001889(liver development);GO:0003824(catalytic activity);GO:0004559(alpha-mannosidase activity);GO:0005615(extracellular space);GO:0005794(Golgi apparatus);GO:0005797(Golgi medial cisterna);GO:0005801(cis-Golgi network);GO:0005975(carbohydrate metabolic process);GO:0006013(mannose metabolic process);GO:0006491(N-glycan proc…	00510(N-Glycan biosynthesis)	K01231
0	ENSSSCG00000033919	DCLK1	1.14564	0.760092	0.591913	0	0	doublecortin like kinase 1 [Source:NCBI gene;Acc:100623824]	GO:0000166(nucleotide binding);GO:0001764(neuron migration);GO:0004672(protein kinase activity);GO:0004674(protein serine/threonine kinase activity);GO:0005524(ATP binding);GO:0006468(protein phosphorylation);GO:0007409(axonogenesis);GO:0007420(brain development);GO:0009615(response to virus);GO:0014069(postsynaptic density);GO:0018105(peptidyl-serine phosphorylation);GO:0021952(central nervous s…	NA	K08805
0	ENSSSCG00000036804	TCEA2	0.975639	0.647384	0.591725	0	0	transcription elongation factor A2 [Source:NCBI gene;Acc:110257384]	GO:0003676(nucleic acid binding);GO:0005634(nucleus);GO:0006351(transcription, DNA-templated);GO:0006355(regulation of transcription, DNA-templated);GO:0008270(zinc ion binding);GO:0046872(metal ion binding)	NA	K03145
0	ENSSSCG00000037213	TRAPPC3	1.55162	1.02985	0.591342	0	0	trafficking protein particle complex 3 [Source:NCBI gene;Acc:100525755]	GO:0000139(Golgi membrane);GO:0005783(endoplasmic reticulum);GO:0005794(Golgi apparatus);GO:0005829(cytosol);GO:0006888(endoplasmic reticulum to Golgi vesicle-mediated transport);GO:0016192(vesicle-mediated transport);GO:0030008(TRAPP complex);GO:0048193(Golgi vesicle transport)	NA	K20302
0	ENSSSCG00000026729	TMEM150C	0.800713	0.531729	0.590594	0	0	transmembrane protein 150C [Source:NCBI gene;Acc:100622888]	GO:0005764(lysosome);GO:0005886(plasma membrane);GO:0005887(integral component of plasma membrane);GO:0008381(mechanosensitive ion channel activity);GO:0010506(regulation of autophagy);GO:0016020(membrane);GO:0016021(integral component of membrane);GO:0019230(proprioception);GO:0055085(transmembrane transport);GO:0071260(cellular response to mechanical stimulus)	NA	K21846
0	ENSSSCG00000028304	ZFP36L1	9.18823	6.11791	0.586749	0	0	ZFP36 ring finger protein like 1 [Source:NCBI gene;Acc:100624279]	GO:0000165(MAPK cascade);GO:0000288(nuclear-transcribed mRNA catabolic process, deadenylation-dependent decay);GO:0000932(P-body);GO:0001570(vasculogenesis);GO:0003342(proepicardium development);GO:0003729(mRNA binding);GO:0003730(mRNA 3'-UTR binding);GO:0005634(nucleus);GO:0005737(cytoplasm);GO:0005829(cytosol);GO:0006417(regulation of translation);GO:0006915(apoptotic process);GO:0007507(heart …	04218(Cellular senescence)	K18753
0	ENSSSCG00000012257	MAOA	1.51127	1.00645	0.586483	0	0	monoamine oxidase A [Source:NCBI gene;Acc:414424]	GO:0005739(mitochondrion);GO:0008131(primary amine oxidase activity);GO:0009967(positive regulation of signal transduction);GO:0016020(membrane);GO:0016021(integral component of membrane);GO:0016491(oxidoreductase activity);GO:0042420(dopamine catabolic process);GO:0055114(oxidation-reduction process)	00260(Glycine, serine and threonine metabolism);00330(Arginine and proline metabolism);00340(Histidine metabolism);00350(Tyrosine metabolism);00360(Phenylalanine metabolism);00380(Tryptophan metabolism);00982(Drug metabolism - cytochrome P450);04726(Serotonergic synapse);04728(Dopaminergic synapse);05030(Cocaine addiction);05031(Amphetamine addiction);05034(Alcoholism)	K00274
0	ENSSSCG00000000681	P3H3	0.814248	0.54345	0.58332	0	0	prolyl 3-hydroxylase 3 [Source:NCBI gene;Acc:100156539]	GO:0005506(iron ion binding);GO:0005783(endoplasmic reticulum);GO:0008285(negative regulation of cell population proliferation);GO:0016491(oxidoreductase activity);GO:0016705(oxidoreductase activity, acting on paired donors, with incorporation or reduction of molecular oxygen);GO:0017185(peptidyl-lysine hydroxylation);GO:0019511(peptidyl-proline hydroxylation);GO:0019797(procollagen-proline 3-dio…	NA	K22460
0	ENSSSCG00000032748	ENSSSCG00000032748	1.40481	0.93831	0.582235	0	0	NA	NA	NA	NA
0	ENSSSCG00000016618	CPED1	0.756234	0.505245	0.58185	0	0	cadherin like and PC-esterase domain containing 1 [Source:NCBI gene;Acc:100511847]	GO:0005783(endoplasmic reticulum)	NA	NA
0	ENSSSCG00000004600	TCF12	1.61454	1.07966	0.580547	0	0	transcription factor 12 [Source:NCBI gene;Acc:100621557]	GO:0000790(nuclear chromatin);GO:0000978(RNA polymerase II proximal promoter sequence-specific DNA binding);GO:0001228(DNA-binding transcription activator activity, RNA polymerase II-specific);GO:0003677(DNA binding);GO:0003700(DNA-binding transcription factor activity);GO:0005634(nucleus);GO:0005654(nucleoplasm);GO:0005667(transcription factor complex);GO:0005737(cytoplasm);GO:0008134(transcript…	NA	K15603
0	ENSSSCG00000004199	EPB41L2	2.84494	1.9045	0.578981	0	0	erythrocyte membrane protein band 4.1 like 2 [Source:NCBI gene;Acc:100524836]	GO:0003779(actin binding);GO:0005198(structural molecule activity);GO:0005634(nucleus);GO:0005654(nucleoplasm);GO:0005856(cytoskeleton);GO:0005886(plasma membrane);GO:0008092(cytoskeletal protein binding);GO:0008180(COP9 signalosome);GO:0030054(cell junction);GO:0030507(spectrin binding);GO:0030866(cortical actin cytoskeleton organization);GO:0031032(actomyosin structure organization);GO:0042731(…	NA	K06107
0	ENSSSCG00000036476	REEP3	1.62751	1.09001	0.578327	0	0	receptor accessory protein 3 [Source:NCBI gene;Acc:100158143]	GO:0006998(nuclear envelope organization);GO:0007084(mitotic nuclear envelope reassembly);GO:0016020(membrane);GO:0016021(integral component of membrane)	NA	K17338
0	ENSSSCG00000022058	ENSSSCG00000022058	1.7419	1.16752	0.577216	0	0	all-trans retinoic acid induced differentiation factor [Source:NCBI gene;Acc:100522188]	GO:0016020(membrane);GO:0016021(integral component of membrane)	NA	NA
0	ENSSSCG00000007776	BCL7C	1.68552	1.12986	0.57705	0	0	BCL7C, BAF complex component [Source:NCBI gene;Acc:100524551]	NA	NA	NA
0	ENSSSCG00000006527	KRTCAP2	4.27775	2.87257	0.574511	0	0	keratinocyte associated protein 2 [Source:NCBI gene;Acc:100154274]	GO:0008250(oligosaccharyltransferase complex);GO:0016020(membrane);GO:0016021(integral component of membrane);GO:0042543(protein N-linked glycosylation via arginine)	NA	NA
0	ENSSSCG00000035993	C1QTNF2	0.813575	0.546405	0.574306	0	0	C1q and TNF related 2 [Source:NCBI gene;Acc:100217378]	GO:0000187(activation of MAPK activity);GO:0005102(signaling receptor binding);GO:0005515(protein binding);GO:0005576(extracellular region);GO:0005581(collagen trimer);GO:0005615(extracellular space);GO:0042802(identical protein binding);GO:0045725(positive regulation of glycogen biosynthetic process);GO:0046321(positive regulation of fatty acid oxidation);GO:0046326(positive regulation of glucos…	NA	NA
0	ENSSSCG00000007170	CPXM1	0.846669	0.569191	0.572884	0	0	carboxypeptidase X, M14 family member 1 [Source:NCBI gene;Acc:100512144]	GO:0004181(metallocarboxypeptidase activity);GO:0005615(extracellular space);GO:0006508(proteolysis);GO:0006518(peptide metabolic process);GO:0008270(zinc ion binding);GO:0016485(protein processing)	NA	K08638
0	ENSSSCG00000038918	CTSF	1.15436	0.776323	0.572364	0	0	cathepsin F [Source:NCBI gene;Acc:100520004]	GO:0004197(cysteine-type endopeptidase activity);GO:0005615(extracellular space);GO:0005764(lysosome);GO:0006508(proteolysis);GO:0008234(cysteine-type peptidase activity);GO:0051603(proteolysis involved in cellular protein catabolic process)	04142(Lysosome);04210(Apoptosis)	K01373
0	ENSSSCG00000038804	HBQ1	0.662642	0.446205	0.570524	0	0	hemoglobin subunit theta 1 [Source:NCBI gene;Acc:100738328]	GO:0005344(oxygen carrier activity);GO:0005506(iron ion binding);GO:0005833(hemoglobin complex);GO:0015671(oxygen transport);GO:0019825(oxygen binding);GO:0020037(heme binding);GO:0046872(metal ion binding)	NA	K13827
0	ENSSSCG00000027124	ENSSSCG00000027124	0.688319	0.46379	0.569606	0	0	transmembrane protein 119 [Source:NCBI gene;Acc:100621401]	GO:0001503(ossification);GO:0016020(membrane);GO:0016021(integral component of membrane)	NA	NA
0	ENSSSCG00000038994	CLIC4	2.41139	1.62671	0.567907	0	0	chloride intracellular channel 4 [Source:NCBI gene;Acc:100622787]	GO:0001525(angiogenesis);GO:0001886(endothelial cell morphogenesis);GO:0005244(voltage-gated ion channel activity);GO:0005254(chloride channel activity);GO:0005737(cytoplasm);GO:0005739(mitochondrion);GO:0005813(centrosome);GO:0005829(cytosol);GO:0005886(plasma membrane);GO:0005902(microvillus);GO:0005911(cell-cell junction);GO:0006811(ion transport);GO:0006821(chloride transport);GO:0007035(vacu…	NA	K05024
0	ENSSSCG00000038192	ENSSSCG00000038192	0.707703	0.477531	0.567549	0	0	anosmin 1 [Source:NCBI gene;Acc:100154011]	GO:0005515(protein binding);GO:0005576(extracellular region);GO:0010466(negative regulation of peptidase activity);GO:0030414(peptidase inhibitor activity)	NA	NA
0	ENSSSCG00000009217	PKD2	1.43966	0.971622	0.567266	0	0	polycystin 2, transient receptor potential cation channel [Source:NCBI gene;Acc:641309]	GO:0001658(branching involved in ureteric bud morphogenesis);GO:0001822(kidney development);GO:0001889(liver development);GO:0001892(embryonic placenta development);GO:0001947(heart looping);GO:0002133(polycystin complex);GO:0003127(detection of nodal flow);GO:0005102(signaling receptor binding);GO:0005244(voltage-gated ion channel activity);GO:0005245(voltage-gated calcium channel activity);GO:0…	NA	K04986
0	ENSSSCG00000023520	PCSK5	0.939658	0.634296	0.566979	0	0	proprotein convertase subtilisin/kexin type 5 [Source:NCBI gene;Acc:100519237]	GO:0001822(kidney development);GO:0002001(renin secretion into blood stream);GO:0003279(cardiac septum development);GO:0004175(endopeptidase activity);GO:0004252(serine-type endopeptidase activity);GO:0005615(extracellular space);GO:0005794(Golgi apparatus);GO:0005802(trans-Golgi network);GO:0006465(signal peptide processing);GO:0006508(proteolysis);GO:0007368(determination of left/right symmetry…	NA	K08654
0	ENSSSCG00000021899	ENSSSCG00000021899	0.990754	0.66966	0.565098	0	0	NA	GO:0005261(cation channel activity);GO:0005886(plasma membrane);GO:0008381(mechanosensitive ion channel activity);GO:0016020(membrane);GO:0016021(integral component of membrane);GO:0034220(ion transmembrane transport);GO:0042391(regulation of membrane potential);GO:0050982(detection of mechanical stimulus);GO:0055085(transmembrane transport);GO:0071260(cellular response to mechanical stimulus);GO…	NA	NA
0	ENSSSCG00000033383	AVPR1A	0.581293	0.393301	0.56363	0	0	arginine vasopressin receptor 1A [Source:NCBI gene;Acc:100525342]	GO:0001992(regulation of systemic arterial blood pressure by vasopressin);GO:0004930(G protein-coupled receptor activity);GO:0005000(vasopressin receptor activity);GO:0005886(plasma membrane);GO:0007165(signal transduction);GO:0007186(G protein-coupled receptor signaling pathway);GO:0016020(membrane);GO:0016021(integral component of membrane)	04020(Calcium signaling pathway);04072(Phospholipase D signaling pathway);04080(Neuroactive ligand-receptor interaction);04270(Vascular smooth muscle contraction)	K04226
0	ENSSSCG00000010621	ADD3	1.82527	1.23554	0.562976	0	0	adducin 3 [Source:NCBI gene;Acc:100155574]	GO:0000794(condensed nuclear chromosome);GO:0005198(structural molecule activity);GO:0005654(nucleoplasm);GO:0005737(cytoplasm);GO:0005856(cytoskeleton);GO:0005886(plasma membrane);GO:0005903(brush border);GO:0005911(cell-cell junction);GO:0005938(cell cortex);GO:0014069(postsynaptic density);GO:0016020(membrane);GO:0030507(spectrin binding);GO:0044853(plasma membrane raft);GO:0051015(actin filam…	NA	K18622
0	ENSSSCG00000023716	TNFAIP6	1.15741	0.783585	0.562743	0	0	TNF alpha induced protein 6 [Source:NCBI gene;Acc:100286870]	GO:0005540(hyaluronic acid binding);GO:0005615(extracellular space);GO:0007155(cell adhesion);GO:0050728(negative regulation of inflammatory response)	NA	K19018
0	ENSSSCG00000006709	NOTCH2	1.5029	1.01769	0.562444	0	0	notch receptor 2 [Source:NCBI gene;Acc:100153369]	GO:0003184(pulmonary valve morphogenesis);GO:0005509(calcium ion binding);GO:0005515(protein binding);GO:0005634(nucleus);GO:0005654(nucleoplasm);GO:0005886(plasma membrane);GO:0005887(integral component of plasma membrane);GO:0006355(regulation of transcription, DNA-templated);GO:0007050(cell cycle arrest);GO:0007157(heterophilic cell-cell adhesion via plasma membrane cell adhesion molecules);GO…	01522(Endocrine resistance);04330(Notch signaling pathway);04658(Th1 and Th2 cell differentiation);04919(Thyroid hormone signaling pathway);05165(Human papillomavirus infection);05200(Pathways in cancer);05206(MicroRNAs in cancer);05224(Breast cancer)	K20994
0	ENSSSCG00000031912	ENSSSCG00000031912	21.8512	14.8063	0.561504	0	0	NA	NA	NA	NA
0	ENSSSCG00000024692	RRBP1	5.48365	3.72034	0.559703	0	0	ribosome binding protein 1 [Source:NCBI gene;Acc:100154945]	GO:0015031(protein transport);GO:0016020(membrane);GO:0016021(integral component of membrane);GO:0030176(integral component of endoplasmic reticulum membrane)	04141(Protein processing in endoplasmic reticulum)	K14000
0	ENSSSCG00000009699	HPGD	2.17163	1.47373	0.559303	0	0	15-hydroxyprostaglandin dehydrogenase [Source:NCBI gene;Acc:100156186]	GO:0003824(catalytic activity);GO:0004957(prostaglandin E receptor activity);GO:0005654(nucleoplasm);GO:0005737(cytoplasm);GO:0005829(cytosol);GO:0006693(prostaglandin metabolic process);GO:0007179(transforming growth factor beta receptor signaling pathway);GO:0007565(female pregnancy);GO:0007567(parturition);GO:0016323(basolateral plasma membrane);GO:0016404(15-hydroxyprostaglandin dehydrogenase…	05202(Transcriptional misregulation in cancer)	K00069
0	ENSSSCG00000008841	PDGFRA	0.638472	0.434068	0.556701	0	0	platelet derived growth factor receptor alpha [Source:NCBI gene;Acc:100627123]	GO:0000166(nucleotide binding);GO:0001553(luteinization);GO:0001701(in utero embryonic development);GO:0002244(hematopoietic progenitor cell differentiation);GO:0004672(protein kinase activity);GO:0004713(protein tyrosine kinase activity);GO:0004714(transmembrane receptor protein tyrosine kinase activity);GO:0005018(platelet-derived growth factor alpha-receptor activity);GO:0005021(vascular endot…	01521(EGFR tyrosine kinase inhibitor resistance);04010(MAPK signaling pathway);04014(Ras signaling pathway);04015(Rap1 signaling pathway);04020(Calcium signaling pathway);04072(Phospholipase D signaling pathway);04144(Endocytosis);04151(PI3K-Akt signaling pathway);04510(Focal adhesion);04540(Gap junction);04630(Jak-STAT signaling pathway);04810(Regulation of actin cytoskeleton);05163(Human cytome…	K04363
0	ENSSSCG00000012001	ROBO1	0.691024	0.471355	0.551921	0	0	roundabout guidance receptor 1 [Source:NCBI gene;Acc:100517310]	GO:0002042(cell migration involved in sprouting angiogenesis);GO:0005515(protein binding);GO:0005737(cytoplasm);GO:0005886(plasma membrane);GO:0006919(activation of cysteine-type endopeptidase activity involved in apoptotic process);GO:0007156(homophilic cell adhesion via plasma membrane adhesion molecules);GO:0007411(axon guidance);GO:0007507(heart development);GO:0009986(cell surface);GO:002183…	04360(Axon guidance)	K06753
0	ENSSSCG00000034131	TXNDC5	1.97656	1.34827	0.551882	0	0	thioredoxin domain containing 5 [Source:NCBI gene;Acc:100156354]	GO:0005788(endoplasmic reticulum lumen);GO:0045454(cell redox homeostasis)	04141(Protein processing in endoplasmic reticulum)	K13984
0	ENSSSCG00000024263	ENSSSCG00000024263	5.35985	3.65681	0.551606	0	0	NA	NA	NA	NA
0	ENSSSCG00000000848	GLT8D2	0.871971	0.596874	0.546854	0	0	glycosyltransferase 8 domain containing 2 [Source:NCBI gene;Acc:100514961]	GO:0005794(Golgi apparatus);GO:0016740(transferase activity);GO:0016757(transferase activity, transferring glycosyl groups)	NA	NA
0	ENSSSCG00000008414	ERLEC1	1.78803	1.22549	0.545015	0	0	endoplasmic reticulum lectin 1 [Source:NCBI gene;Acc:100517335]	GO:0005515(protein binding);GO:0005788(endoplasmic reticulum lumen);GO:0030433(ubiquitin-dependent ERAD pathway);GO:0030970(retrograde protein transport, ER to cytosol);GO:0051082(unfolded protein binding);GO:1904153(negative regulation of retrograde protein transport, ER to cytosol)	04141(Protein processing in endoplasmic reticulum)	K14008
0	ENSSSCG00000000190	TUBA1B	15.8422	10.8602	0.54472	0	0	tubulin alpha 1a [Source:NCBI gene;Acc:100135051]	GO:0000166(nucleotide binding);GO:0000226(microtubule cytoskeleton organization);GO:0000278(mitotic cell cycle);GO:0003924(GTPase activity);GO:0005200(structural constituent of cytoskeleton);GO:0005525(GTP binding);GO:0005737(cytoplasm);GO:0005856(cytoskeleton);GO:0005874(microtubule);GO:0005881(cytoplasmic microtubule);GO:0007010(cytoskeleton organization);GO:0007017(microtubule-based process);G…	04145(Phagosome);04210(Apoptosis);04530(Tight junction);04540(Gap junction)	K07374
0	ENSSSCG00000008491	QPCT	0.729655	0.500583	0.543606	0	0	glutaminyl-peptide cyclotransferase [Source:NCBI gene;Acc:397424]	GO:0008270(zinc ion binding);GO:0016603(glutaminyl-peptide cyclotransferase activity);GO:0017186(peptidyl-pyroglutamic acid biosynthetic process, using glutaminyl-peptide cyclotransferase)	NA	K00683
0	ENSSSCG00000009018	SH3D19	1.06954	0.733785	0.54356	0	0	SH3 domain containing 19 [Source:NCBI gene;Acc:100518918]	GO:0005515(protein binding);GO:0005654(nucleoplasm);GO:0005829(cytosol);GO:0005886(plasma membrane);GO:0007010(cytoskeleton organization);GO:0022604(regulation of cell morphogenesis);GO:0051044(positive regulation of membrane protein ectodomain proteolysis)	NA	NA
0	ENSSSCG00000037582	F2RL2	0.628902	0.431742	0.542667	0	0	coagulation factor II thrombin receptor like 2 [Source:NCBI gene;Acc:100519355]	GO:0004930(G protein-coupled receptor activity);GO:0007165(signal transduction);GO:0007186(G protein-coupled receptor signaling pathway);GO:0007596(blood coagulation);GO:0015057(thrombin-activated receptor activity);GO:0016020(membrane);GO:0016021(integral component of membrane);GO:0016324(apical plasma membrane);GO:0032991(protein-containing complex);GO:0070493(thrombin-activated receptor signal…	04080(Neuroactive ligand-receptor interaction);04610(Complement and coagulation cascades)	K04235
0	ENSSSCG00000026473	ABCA8	0.656206	0.45167	0.538879	0	0	ATP-binding cassette sub-family A member 8 [Source:NCBI gene;Acc:100520512]	GO:0000166(nucleotide binding);GO:0005319(lipid transporter activity);GO:0005524(ATP binding);GO:0006869(lipid transport);GO:0016020(membrane);GO:0016021(integral component of membrane);GO:0016887(ATPase activity);GO:0042626(ATPase activity, coupled to transmembrane movement of substances);GO:0043231(intracellular membrane-bounded organelle);GO:0055085(transmembrane transport)	02010(ABC transporters)	K05650
0	ENSSSCG00000004291	NT5E	0.804125	0.553922	0.537736	0	0	5'-nucleotidase ecto [Source:NCBI gene;Acc:100157995]	GO:0000166(nucleotide binding);GO:0005654(nucleoplasm);GO:0005829(cytosol);GO:0005886(plasma membrane);GO:0006196(AMP catabolic process);GO:0007159(leukocyte cell-cell adhesion);GO:0008253(5'-nucleotidase activity);GO:0009166(nucleotide catabolic process);GO:0016020(membrane);GO:0016311(dephosphorylation);GO:0016787(hydrolase activity);GO:0016788(hydrolase activity, acting on ester bonds);GO:0046…	00230(Purine metabolism);00240(Pyrimidine metabolism);00760(Nicotinate and nicotinamide metabolism)	K19970
0	ENSSSCG00000011102	NRP1	1.67708	1.15552	0.537413	0	0	neuropilin 1 [Source:NCBI gene;Acc:100286859]	GO:0001525(angiogenesis);GO:0001569(branching involved in blood vessel morphogenesis);GO:0001764(neuron migration);GO:0002040(sprouting angiogenesis);GO:0002042(cell migration involved in sprouting angiogenesis);GO:0003148(outflow tract septum morphogenesis);GO:0005021(vascular endothelial growth factor-activated receptor activity);GO:0005096(GTPase activator activity);GO:0005769(early endosome);…	04360(Axon guidance);05166(Human T-cell leukemia virus 1 infection)	K06724
0	ENSSSCG00000015545	ENSSSCG00000015545	5.32586	3.67198	0.536455	0	0	glutamate-ammonia ligase [Source:NCBI gene;Acc:396944]	GO:0000166(nucleotide binding);GO:0003824(catalytic activity);GO:0004356(glutamate-ammonia ligase activity);GO:0005524(ATP binding);GO:0006542(glutamine biosynthetic process);GO:0006807(nitrogen compound metabolic process);GO:0016874(ligase activity)	00220(Arginine biosynthesis);00250(Alanine, aspartate and glutamate metabolism);00630(Glyoxylate and dicarboxylate metabolism);00910(Nitrogen metabolism);04217(Necroptosis);04724(Glutamatergic synapse);04727(GABAergic synapse)	K01915
0	ENSSSCG00000032367	CEBPD	1.18911	0.819953	0.536274	0	0	CCAAT enhancer binding protein delta [Source:NCBI gene;Acc:100153946]	GO:0000978(RNA polymerase II proximal promoter sequence-specific DNA binding);GO:0001228(DNA-binding transcription activator activity, RNA polymerase II-specific);GO:0002244(hematopoietic progenitor cell differentiation);GO:0003677(DNA binding);GO:0003700(DNA-binding transcription factor activity);GO:0005634(nucleus);GO:0005654(nucleoplasm);GO:0006355(regulation of transcription, DNA-templated);G…	NA	K10050
0	ENSSSCG00000004236	PKIB	0.654868	0.451821	0.535453	0	0	cAMP-dependent protein kinase inhibitor beta [Source:NCBI gene;Acc:100517015]	GO:0004860(protein kinase inhibitor activity);GO:0004862(cAMP-dependent protein kinase inhibitor activity);GO:0005634(nucleus);GO:0005737(cytoplasm);GO:0006469(negative regulation of protein kinase activity);GO:0032212(positive regulation of telomere maintenance via telomerase);GO:0051973(positive regulation of telomerase activity);GO:0071901(negative regulation of protein serine/threonine kinase…	NA	NA
0	ENSSSCG00000004578	ENSSSCG00000004578	6.79908	4.69329	0.534741	0	0	annexin A2 [Source:NCBI gene;Acc:406192]	GO:0001525(angiogenesis);GO:0001765(membrane raft assembly);GO:0001786(phosphatidylserine binding);GO:0001921(positive regulation of receptor recycling);GO:0001934(positive regulation of protein phosphorylation);GO:0002020(protease binding);GO:0003417(growth plate cartilage development);GO:0004859(phospholipase inhibitor activity);GO:0005262(calcium channel activity);GO:0005509(calcium ion bindin…	NA	K17092
0	ENSSSCG00000034444	EIF4EBP2	2.05077	1.41717	0.533148	0	0	eukaryotic translation initiation factor 4E binding protein 2 [Source:NCBI gene;Acc:100523927]	GO:0007613(memory);GO:0008190(eukaryotic initiation factor 4E binding);GO:0008286(insulin receptor signaling pathway);GO:0019933(cAMP-mediated signaling);GO:0030371(translation repressor activity);GO:0031929(TOR signaling);GO:0035176(social behavior);GO:0045947(negative regulation of translational initiation);GO:0048167(regulation of synaptic plasticity);GO:0050804(modulation of chemical synaptic…	03013(RNA transport);04213(Longevity regulating pathway - multiple species)	K18644
0	ENSSSCG00000011965	TMEM45A	0.632092	0.436894	0.532852	0	0	transmembrane protein 45A [Source:NCBI gene;Acc:100522901]	GO:0016020(membrane);GO:0016021(integral component of membrane)	NA	NA
0	ENSSSCG00000021353	TMX4	1.36188	0.941565	0.532464	0	0	thioredoxin related transmembrane protein 4 [Source:NCBI gene;Acc:100627887]	GO:0005623(cell);GO:0016020(membrane);GO:0016021(integral component of membrane);GO:0045454(cell redox homeostasis)	NA	NA
0	ENSSSCG00000040904	CLDN1	0.547394	0.379536	0.528343	0	0	claudin 1 [Source:NCBI gene;Acc:100625166]	GO:0005198(structural molecule activity);GO:0005886(plasma membrane);GO:0005923(bicellular tight junction);GO:0016020(membrane);GO:0016021(integral component of membrane);GO:0030054(cell junction)	04514(Cell adhesion molecules (CAMs));04530(Tight junction);04670(Leukocyte transendothelial migration);05160(Hepatitis C)	K06087
0	ENSSSCG00000035997	RPL10	71.8212	49.8616	0.526483	0	0	ribosomal protein L10 [Source:NCBI gene;Acc:733593]	GO:0000027(ribosomal large subunit assembly);GO:0003735(structural constituent of ribosome);GO:0005622(intracellular);GO:0005840(ribosome);GO:0006412(translation);GO:0006417(regulation of translation);GO:0007275(multicellular organism development);GO:0015934(large ribosomal subunit);GO:0022625(cytosolic large ribosomal subunit);GO:0045182(translation regulator activity);GO:0098556(cytoplasmic sid…	03010(Ribosome)	K02866
0	ENSSSCG00000017604	HLF	0.615737	0.427598	0.52606	0	0	HLF, PAR bZIP transcription factor [Source:NCBI gene;Acc:100736723]	GO:0000977(RNA polymerase II regulatory region sequence-specific DNA binding);GO:0001228(DNA-binding transcription activator activity, RNA polymerase II-specific);GO:0003677(DNA binding);GO:0003700(DNA-binding transcription factor activity);GO:0005634(nucleus);GO:0006355(regulation of transcription, DNA-templated);GO:0006357(regulation of transcription by RNA polymerase II);GO:0035914(skeletal mu…	NA	K09057
0	ENSSSCG00000014920	FZD4	1.85329	1.28875	0.524117	0	0	frizzled class receptor 4 [Source:NCBI gene;Acc:100520319]	GO:0001540(amyloid-beta binding);GO:0001553(luteinization);GO:0001568(blood vessel development);GO:0001570(vasculogenesis);GO:0004888(transmembrane signaling receptor activity);GO:0004896(cytokine receptor activity);GO:0005515(protein binding);GO:0005886(plasma membrane);GO:0005911(cell-cell junction);GO:0007166(cell surface receptor signaling pathway);GO:0007223(Wnt signaling pathway, calcium mo…	04150(mTOR signaling pathway);04310(Wnt signaling pathway);04390(Hippo signaling pathway);04550(Signaling pathways regulating pluripotency of stem cells);04916(Melanogenesis);04934(Cushing syndrome);05165(Human papillomavirus infection);05200(Pathways in cancer);05205(Proteoglycans in cancer);05217(Basal cell carcinoma);05224(Breast cancer);05225(Hepatocellular carcinoma);05226(Gastric cancer)	K02354
0	ENSSSCG00000003332	SDF4	2.62392	1.82481	0.523983	0	0	stromal cell derived factor 4 [Source:NCBI gene;Acc:100522934]	GO:0005509(calcium ion binding);GO:0005770(late endosome);GO:0005783(endoplasmic reticulum);GO:0005794(Golgi apparatus);GO:0005796(Golgi lumen);GO:0017156(calcium ion regulated exocytosis);GO:0045444(fat cell differentiation)	NA	K19934
0	ENSSSCG00000002025	SLC22A17	0.735834	0.512543	0.521708	0	0	solute carrier family 22 member 17 [Source:NCBI gene;Acc:100152841]	GO:0004888(transmembrane signaling receptor activity);GO:0005215(transporter activity);GO:0005887(integral component of plasma membrane);GO:0015891(siderophore transport);GO:0016020(membrane);GO:0016021(integral component of membrane);GO:0022857(transmembrane transporter activity);GO:0031301(integral component of organelle membrane);GO:0055085(transmembrane transport)	NA	K08213
0	ENSSSCG00000040186	C12orf57	1.80738	1.26002	0.520453	0	0	chromosome 5 C12orf57 homolog [Source:NCBI gene;Acc:100627746]	GO:0005737(cytoplasm);GO:0009791(post-embryonic development);GO:0014819(regulation of skeletal muscle contraction);GO:0016607(nuclear speck);GO:0021540(corpus callosum morphogenesis);GO:0021678(third ventricle development);GO:0036343(psychomotor behavior);GO:0048593(camera-type eye morphogenesis);GO:0050890(cognition)	NA	NA
0	ENSSSCG00000005183	PSIP1	2.1745	1.51652	0.519922	0	0	PC4 and SFRS1 interacting protein 1 [Source:NCBI gene;Acc:100157597]	GO:0000395(mRNA 5'-splice site recognition);GO:0005654(nucleoplasm);GO:0006979(response to oxidative stress);GO:0009408(response to heat)	NA	NA
0	ENSSSCG00000021610	CHPF	0.799869	0.558532	0.518124	0	0	chondroitin polymerizing factor [Source:NCBI gene;Acc:100623047]	GO:0005794(Golgi apparatus);GO:0008376(acetylgalactosaminyltransferase activity);GO:0016740(transferase activity);GO:0016757(transferase activity, transferring glycosyl groups);GO:0030206(chondroitin sulfate biosynthetic process);GO:0032580(Golgi cisterna membrane)	00532(Glycosaminoglycan biosynthesis - chondroitin sulfate / dermatan sulfate)	K00747
0	ENSSSCG00000014036	TMED9	3.46464	2.42017	0.517596	0	0	transmembrane p24 trafficking protein 9 [Source:NCBI gene;Acc:100511312]	GO:0000139(Golgi membrane);GO:0005783(endoplasmic reticulum);GO:0005789(endoplasmic reticulum membrane);GO:0005793(endoplasmic reticulum-Golgi intermediate compartment);GO:0005794(Golgi apparatus);GO:0006886(intracellular protein transport);GO:0006888(endoplasmic reticulum to Golgi vesicle-mediated transport);GO:0007030(Golgi organization);GO:0008021(synaptic vesicle);GO:0010638(positive regulati…	NA	K20346
0	ENSSSCG00000008833	SGCB	0.761546	0.532001	0.517503	0	0	sarcoglycan beta [Source:NCBI gene;Acc:100135674]	GO:0005886(plasma membrane);GO:0007517(muscle organ development);GO:0016010(dystrophin-associated glycoprotein complex);GO:0016011(dystroglycan complex);GO:0016012(sarcoglycan complex);GO:0016020(membrane);GO:0016021(integral component of membrane);GO:0042383(sarcolemma);GO:0048747(muscle fiber development);GO:0055013(cardiac muscle cell development);GO:0097084(vascular smooth muscle cell develop…	05410(Hypertrophic cardiomyopathy (HCM));05412(Arrhythmogenic right ventricular cardiomyopathy (ARVC));05414(Dilated cardiomyopathy (DCM));05416(Viral myocarditis)	K12566
0	ENSSSCG00000039946	CD34	0.666008	0.46581	0.515797	0	0	CD34 molecule [Source:NCBI gene;Acc:397160]	GO:0001894(tissue homeostasis);GO:0001935(endothelial cell proliferation);GO:0003094(glomerular filtration);GO:0003158(endothelium development);GO:0005576(extracellular region);GO:0005737(cytoplasm);GO:0005886(plasma membrane);GO:0007155(cell adhesion);GO:0007165(signal transduction);GO:0008134(transcription factor binding);GO:0008217(regulation of blood pressure);GO:0009897(external side of plas…	04514(Cell adhesion molecules (CAMs));04640(Hematopoietic cell lineage)	K06474
0	ENSSSCG00000022155	RBPJ	2.64285	1.84991	0.514643	0	0	recombination signal binding protein for immunoglobulin kappa J region [Source:NCBI gene;Acc:100518262]	GO:0000122(negative regulation of transcription by RNA polymerase II);GO:0000978(RNA polymerase II proximal promoter sequence-specific DNA binding);GO:0001103(RNA polymerase II repressing transcription factor binding);GO:0001228(DNA-binding transcription activator activity, RNA polymerase II-specific);GO:0001525(angiogenesis);GO:0001756(somitogenesis);GO:0001837(epithelial to mesenchymal transiti…	04330(Notch signaling pathway);04658(Th1 and Th2 cell differentiation);05165(Human papillomavirus infection);05169(Epstein-Barr virus infection);05203(Viral carcinogenesis)	K06053
0	ENSSSCG00000034072	ENSSSCG00000034072	13.3722	9.36306	0.514188	0	0	NA	GO:0005524(ATP binding);GO:0006457(protein folding);GO:0051082(unfolded protein binding)	NA	NA
0	ENSSSCG00000008456	PLEKHH2	0.588797	0.412413	0.51368	0	0	pleckstrin homology, MyTH4 and FERM domain containing H2 [Source:NCBI gene;Acc:100512894]	GO:0003779(actin binding);GO:0005654(nucleoplasm);GO:0005737(cytoplasm);GO:0005829(cytosol);GO:0005856(cytoskeleton);GO:0005886(plasma membrane);GO:0016604(nuclear body);GO:0030027(lamellipodium);GO:0030835(negative regulation of actin filament depolymerization);GO:0030864(cortical actin cytoskeleton);GO:0042802(identical protein binding)	NA	NA
0	ENSSSCG00000006132	MMP16	0.601232	0.421277	0.513152	0	0	matrix metallopeptidase 16 [Source:NCBI gene;Acc:100153257]	GO:0001501(skeletal system development);GO:0001503(ossification);GO:0001958(endochondral ossification);GO:0004222(metalloendopeptidase activity);GO:0005615(extracellular space);GO:0005887(integral component of plasma membrane);GO:0006508(proteolysis);GO:0008233(peptidase activity);GO:0008237(metallopeptidase activity);GO:0008270(zinc ion binding);GO:0016020(membrane);GO:0016021(integral component…	04928(Parathyroid hormone synthesis, secretion and action);05206(MicroRNAs in cancer)	K07996
0	ENSSSCG00000006760	HIPK1	2.06262	1.44595	0.512461	0	0	homeodomain interacting protein kinase 1 [Source:NCBI gene;Acc:100156877]	GO:0004672(protein kinase activity);GO:0005524(ATP binding);GO:0005634(nucleus);GO:0005654(nucleoplasm);GO:0005737(cytoplasm);GO:0005813(centrosome);GO:0005829(cytosol);GO:0006468(protein phosphorylation);GO:0007224(smoothened signaling pathway);GO:0008284(positive regulation of cell population proliferation);GO:0009952(anterior/posterior pattern specification);GO:0010803(regulation of tumor necr…	04218(Cellular senescence)	K08826
0	ENSSSCG00000009331	MEDAG	0.785972	0.551168	0.511984	0	0	mesenteric estrogen dependent adipogenesis [Source:NCBI gene;Acc:100153765]	GO:0005737(cytoplasm);GO:0045600(positive regulation of fat cell differentiation)	NA	NA
0	ENSSSCG00000025826	BOC	0.644162	0.452526	0.509424	0	0	BOC cell adhesion associated, oncogene regulated [Source:NCBI gene;Acc:100626085]	GO:0005515(protein binding);GO:0005654(nucleoplasm);GO:0005887(integral component of plasma membrane);GO:0007224(smoothened signaling pathway);GO:0007411(axon guidance);GO:0016020(membrane);GO:0016021(integral component of membrane);GO:0045663(positive regulation of myoblast differentiation)	04340(Hedgehog signaling pathway);04360(Axon guidance)	K20020
0	ENSSSCG00000005194	PTPRD	0.627426	0.44101	0.508632	0	0	protein tyrosine phosphatase, receptor type D [Source:NCBI gene;Acc:100627072]	GO:0004721(phosphoprotein phosphatase activity);GO:0004725(protein tyrosine phosphatase activity);GO:0005515(protein binding);GO:0006470(protein dephosphorylation);GO:0016020(membrane);GO:0016021(integral component of membrane);GO:0016311(dephosphorylation);GO:0016787(hydrolase activity);GO:0016791(phosphatase activity);GO:0030017(sarcomere);GO:0035335(peptidyl-tyrosine dephosphorylation);GO:0098…	NA	K06777
0	ENSSSCG00000012528	BEX3	1.17345	0.825221	0.5079	0	0	brain expressed X-linked 3 [Source:NCBI gene;Acc:100513514]	GO:0005123(death receptor binding);GO:0005829(cytosol);GO:0008625(extrinsic apoptotic signaling pathway via death domain receptors);GO:0042802(identical protein binding)	04722(Neurotrophin signaling pathway)	K12465
0	ENSSSCG00000023920	P3H1	1.53008	1.07775	0.505584	0	0	prolyl 3-hydroxylase 1 [Source:NCBI gene;Acc:100620503]	GO:0005215(transporter activity);GO:0005355(glucose transmembrane transporter activity);GO:0005506(iron ion binding);GO:0005515(protein binding);GO:0005783(endoplasmic reticulum);GO:0006457(protein folding);GO:0016020(membrane);GO:0016021(integral component of membrane);GO:0016491(oxidoreductase activity);GO:0016705(oxidoreductase activity, acting on paired donors, with incorporation or reduction…	04066(HIF-1 signaling pathway);04911(Insulin secretion);04919(Thyroid hormone signaling pathway);04920(Adipocytokine signaling pathway);04922(Glucagon signaling pathway);04931(Insulin resistance);04976(Bile secretion);05166(Human T-cell leukemia virus 1 infection);05200(Pathways in cancer);05211(Renal cell carcinoma);05230(Central carbon metabolism in cancer)	K07299;K08134
0	ENSSSCG00000022486	CBLB	1.17672	0.829487	0.504481	0	0	Cbl proto-oncogene B [Source:NCBI gene;Acc:100621690]	GO:0001784(phosphotyrosine residue binding);GO:0004842(ubiquitin-protein transferase activity);GO:0005509(calcium ion binding);GO:0005886(plasma membrane);GO:0007165(signal transduction);GO:0007166(cell surface receptor signaling pathway);GO:0007175(negative regulation of epidermal growth factor-activated receptor activity);GO:0016567(protein ubiquitination);GO:0016874(ligase activity);GO:0017124…	04012(ErbB signaling pathway);04120(Ubiquitin mediated proteolysis);04144(Endocytosis);04625(C-type lectin receptor signaling pathway);04660(T cell receptor signaling pathway);04910(Insulin signaling pathway);05162(Measles)	K22517
0	ENSSSCG00000011101	ITGB1	6.25266	4.4278	0.49788	0	0	integrin subunit beta 1 [Source:NCBI gene;Acc:397019]	GO:0000082(G1/S transition of mitotic cell cycle);GO:0001701(in utero embryonic development);GO:0001708(cell fate specification);GO:0001968(fibronectin binding);GO:0002020(protease binding);GO:0002042(cell migration involved in sprouting angiogenesis);GO:0003779(actin binding);GO:0005178(integrin binding);GO:0005737(cytoplasm);GO:0005886(plasma membrane);GO:0005925(focal adhesion);GO:0007155(cell…	04015(Rap1 signaling pathway);04145(Phagosome);04151(PI3K-Akt signaling pathway);04360(Axon guidance);04510(Focal adhesion);04512(ECM-receptor interaction);04514(Cell adhesion molecules (CAMs));04530(Tight junction);04611(Platelet activation);04670(Leukocyte transendothelial migration);04810(Regulation of actin cytoskeleton);05100(Bacterial invasion of epithelial cells);05133(Pertussis);05140(Lei…	K05719
0	ENSSSCG00000008633	PDIA6	5.08258	3.60851	0.49416	0	0	protein disulfide isomerase family A member 6 [Source:NCBI gene;Acc:100499564]	GO:0005615(extracellular space);GO:0005783(endoplasmic reticulum);GO:0005793(endoplasmic reticulum-Golgi intermediate compartment);GO:0005829(cytosol);GO:0015037(peptide disulfide oxidoreductase activity);GO:0016853(isomerase activity);GO:0045454(cell redox homeostasis);GO:0055114(oxidation-reduction process)	04141(Protein processing in endoplasmic reticulum)	K09584
0	ENSSSCG00000012132	ASB9	0.591626	0.420221	0.493537	0	0	ankyrin repeat and SOCS box containing 9 [Source:NCBI gene;Acc:100158057]	GO:0005515(protein binding);GO:0016567(protein ubiquitination);GO:0035556(intracellular signal transduction);GO:0045732(positive regulation of protein catabolic process)	NA	K10331
0	ENSSSCG00000012784	SSR4	11.6959	8.30933	0.493193	0	0	signal sequence receptor subunit 4 [Source:NCBI gene;Acc:100523300]	GO:0005783(endoplasmic reticulum);GO:0016021(integral component of membrane)	04141(Protein processing in endoplasmic reticulum)	K04571
0	ENSSSCG00000003694	EMILIN2	1.81175	1.28956	0.490508	0	0	elastin microfibril interfacer 2 [Source:NCBI gene;Acc:100522875]	GO:0005515(protein binding);GO:0005576(extracellular region);GO:0010811(positive regulation of cell-substrate adhesion);GO:0031012(extracellular matrix)	NA	NA
0	ENSSSCG00000005457	LPAR1	0.649844	0.462666	0.490122	0	0	lysophosphatidic acid receptor 1 [Source:NCBI gene;Acc:100512581]	GO:0004930(G protein-coupled receptor activity);GO:0005768(endosome);GO:0005886(plasma membrane);GO:0007165(signal transduction);GO:0007186(G protein-coupled receptor signaling pathway);GO:0007202(activation of phospholipase C activity);GO:0009986(cell surface);GO:0016020(membrane);GO:0016021(integral component of membrane);GO:0030139(endocytic vesicle);GO:0035727(lysophosphatidic acid binding);G…	04015(Rap1 signaling pathway);04072(Phospholipase D signaling pathway);04080(Neuroactive ligand-receptor interaction);04151(PI3K-Akt signaling pathway);04540(Gap junction);04810(Regulation of actin cytoskeleton);05200(Pathways in cancer)	K04289
0	ENSSSCG00000017306	ITGB3	0.713629	0.50852	0.488869	0	0	integrin subunit beta 3 [Source:NCBI gene;Acc:397063]	GO:0001954(positive regulation of cell-matrix adhesion);GO:0001968(fibronectin binding);GO:0005080(protein kinase C binding);GO:0005178(integrin binding);GO:0005925(focal adhesion);GO:0007044(cell-substrate junction assembly);GO:0007155(cell adhesion);GO:0007160(cell-matrix adhesion);GO:0007229(integrin-mediated signaling pathway);GO:0008305(integrin complex);GO:0009897(external side of plasma me…	04015(Rap1 signaling pathway);04145(Phagosome);04151(PI3K-Akt signaling pathway);04380(Osteoclast differentiation);04510(Focal adhesion);04512(ECM-receptor interaction);04611(Platelet activation);04640(Hematopoietic cell lineage);04810(Regulation of actin cytoskeleton);04919(Thyroid hormone signaling pathway);05163(Human cytomegalovirus infection);05165(Human papillomavirus infection);05168(Herpe…	K06493
0	ENSSSCG00000033697	RPS2	60.6638	43.2598	0.487809	0	0	ribosomal protein S2 [Source:NCBI gene;Acc:100624157]	GO:0003723(RNA binding);GO:0003729(mRNA binding);GO:0003735(structural constituent of ribosome);GO:0005654(nucleoplasm);GO:0005840(ribosome);GO:0006412(translation);GO:0015935(small ribosomal subunit);GO:0017134(fibroblast growth factor binding);GO:0019899(enzyme binding);GO:0022627(cytosolic small ribosomal subunit);GO:0051443(positive regulation of ubiquitin-protein transferase activity);GO:199…	03010(Ribosome)	K02981
0	ENSSSCG00000008606	OSR1	0.497466	0.355214	0.48591	0	0	odd-skipped related transcription factor 1 [Source:NCBI gene;Acc:100520131]	GO:0000122(negative regulation of transcription by RNA polymerase II);GO:0000977(RNA polymerase II regulatory region sequence-specific DNA binding);GO:0001655(urogenital system development);GO:0001656(metanephros development);GO:0001657(ureteric bud development);GO:0001823(mesonephros development);GO:0002062(chondrocyte differentiation);GO:0003676(nucleic acid binding);GO:0005634(nucleus);GO:0007…	NA	K09215
0	ENSSSCG00000002383	FOS	25.5205	18.3067	0.479288	0	0	Fos proto-oncogene, AP-1 transcription factor subunit [Source:NCBI gene;Acc:100144486]	GO:0000978(RNA polymerase II proximal promoter sequence-specific DNA binding);GO:0000979(RNA polymerase II core promoter sequence-specific DNA binding);GO:0001102(RNA polymerase II activating transcription factor binding);GO:0001228(DNA-binding transcription activator activity, RNA polymerase II-specific);GO:0003677(DNA binding);GO:0003682(chromatin binding);GO:0003700(DNA-binding transcription f…	01522(Endocrine resistance);04010(MAPK signaling pathway);04024(cAMP signaling pathway);04210(Apoptosis);04380(Osteoclast differentiation);04620(Toll-like receptor signaling pathway);04657(IL-17 signaling pathway);04658(Th1 and Th2 cell differentiation);04659(Th17 cell differentiation);04660(T cell receptor signaling pathway);04662(B cell receptor signaling pathway);04668(TNF signaling pathway);0…	K04379
0	ENSSSCG00000027428	ENHO	0.954021	0.685089	0.47773	0	0	energy homeostasis associated [Source:NCBI gene;Acc:100303726]	GO:0005179(hormone activity);GO:0005886(plasma membrane);GO:0008286(insulin receptor signaling pathway);GO:0008610(lipid biosynthetic process);GO:0010469(regulation of signaling receptor activity);GO:0016020(membrane);GO:0016021(integral component of membrane);GO:0030073(insulin secretion);GO:0042593(glucose homeostasis);GO:0045747(positive regulation of Notch signaling pathway);GO:0046889(positi…	NA	NA
0	ENSSSCG00000009672	SCARA5	0.482852	0.346747	0.477698	0	0	scavenger receptor class A member 5 [Source:NCBI gene;Acc:100524281]	GO:0005044(scavenger receptor activity);GO:0005886(plasma membrane);GO:0005887(integral component of plasma membrane);GO:0006811(ion transport);GO:0006879(cellular iron ion homeostasis);GO:0006897(endocytosis);GO:0006898(receptor-mediated endocytosis);GO:0009986(cell surface);GO:0016020(membrane);GO:0016021(integral component of membrane);GO:0034605(cellular response to heat);GO:0034755(iron ion …	NA	NA
0	ENSSSCG00000031538	ANG	1.0575	0.760177	0.476248	0	0	angiogenin [Source:HGNC Symbol;Acc:HGNC:483]	GO:0001525(angiogenesis);GO:0001666(response to hypoxia);GO:0001938(positive regulation of endothelial cell proliferation);GO:0003676(nucleic acid binding);GO:0003779(actin binding);GO:0004518(nuclease activity);GO:0004519(endonuclease activity);GO:0004540(ribonuclease activity);GO:0005102(signaling receptor binding);GO:0005507(copper ion binding);GO:0005604(basement membrane);GO:0005615(extracel…	NA	NA
0	ENSSSCG00000006197	SULF1	0.585963	0.421627	0.474843	0	0	sulfatase 1 [Source:NCBI gene;Acc:100152427]	GO:0001502(cartilage condensation);GO:0001822(kidney development);GO:0001937(negative regulation of endothelial cell proliferation);GO:0002063(chondrocyte development);GO:0003094(glomerular filtration);GO:0003824(catalytic activity);GO:0004065(arylsulfatase activity);GO:0005509(calcium ion binding);GO:0005539(glycosaminoglycan binding);GO:0005615(extracellular space);GO:0005783(endoplasmic reticu…	NA	K14607
0	ENSSSCG00000006001	ENPP2	0.510848	0.368553	0.471024	0	0	ectonucleotide pyrophosphatase/phosphodiesterase 2 [Source:NCBI gene;Acc:503658]	GO:0003676(nucleic acid binding);GO:0003824(catalytic activity);GO:0004528(phosphodiesterase I activity);GO:0004551(nucleotide diphosphatase activity);GO:0004622(lysophospholipase activity);GO:0005044(scavenger receptor activity);GO:0005509(calcium ion binding);GO:0005615(extracellular space);GO:0006644(phospholipid metabolic process);GO:0006898(receptor-mediated endocytosis);GO:0006935(chemotaxi…	00565(Ether lipid metabolism)	K01122
0	ENSSSCG00000025160	DPF1	0.485723	0.350459	0.470889	0	0	double PHD fingers 1 [Source:NCBI gene;Acc:100625938]	GO:0000123(histone acetyltransferase complex);GO:0000790(nuclear chromatin);GO:0003676(nucleic acid binding);GO:0004402(histone acetyltransferase activity);GO:0005634(nucleus);GO:0007399(nervous system development);GO:0008270(zinc ion binding);GO:0016573(histone acetylation);GO:0042393(histone binding);GO:0045892(negative regulation of transcription, DNA-templated);GO:0045944(positive regulation …	04714(Thermogenesis);05225(Hepatocellular carcinoma)	K22198
0	ENSSSCG00000038991	S100A13	1.41977	1.02631	0.468192	0	0	S100 calcium binding protein A13 [Source:NCBI gene;Acc:110260321]	GO:0005507(copper ion binding);GO:0005509(calcium ion binding);GO:0005615(extracellular space);GO:0005634(nucleus);GO:0005730(nucleolus);GO:0005737(cytoplasm);GO:0005829(cytosol);GO:0005886(plasma membrane);GO:0008270(zinc ion binding);GO:0017134(fibroblast growth factor binding);GO:0042803(protein homodimerization activity);GO:0043123(positive regulation of I-kappaB kinase/NF-kappaB signaling);G…	NA	NA
0	ENSSSCG00000003930	ENSSSCG00000003930	63.4025	46.0083	0.462646	0	0	ribosomal protein S8 [Source:NCBI gene;Acc:100516861]	GO:0000462(maturation of SSU-rRNA from tricistronic rRNA transcript (SSU-rRNA, 5.8S rRNA, LSU-rRNA));GO:0003735(structural constituent of ribosome);GO:0005622(intracellular);GO:0005840(ribosome);GO:0006412(translation);GO:0022627(cytosolic small ribosomal subunit)	03010(Ribosome)	K02995
0	ENSSSCG00000010209	FAM13C	0.578189	0.419618	0.462466	0	0	family with sequence similarity 13 member C [Source:NCBI gene;Acc:100525364]	NA	NA	NA
0	ENSSSCG00000011208	ZNF385D	0.518673	0.377181	0.459567	0	0	zinc finger protein 385D [Source:NCBI gene;Acc:100520455]	GO:0003676(nucleic acid binding);GO:0008270(zinc ion binding);GO:0046872(metal ion binding)	NA	NA
0	ENSSSCG00000036537	NFIC	2.7309	1.98671	0.459	0	0	nuclear factor I C [Source:NCBI gene;Acc:100737330]	GO:0000122(negative regulation of transcription by RNA polymerase II);GO:0000978(RNA polymerase II proximal promoter sequence-specific DNA binding);GO:0001228(DNA-binding transcription activator activity, RNA polymerase II-specific);GO:0001650(fibrillar center);GO:0003677(DNA binding);GO:0003700(DNA-binding transcription factor activity);GO:0005622(intracellular);GO:0005634(nucleus);GO:0006260(DN…	NA	K09170
0	ENSSSCG00000034768	CYTH3	0.578012	0.420574	0.458738	0	0	cytohesin 3 [Source:NCBI gene;Acc:110259845]	GO:0001726(ruffle);GO:0005086(ARF guanyl-nucleotide exchange factor activity);GO:0005547(phosphatidylinositol-3,4,5-trisphosphate binding);GO:0005654(nucleoplasm);GO:0005737(cytoplasm);GO:0005829(cytosol);GO:0005886(plasma membrane);GO:0005912(adherens junction);GO:0005923(bicellular tight junction);GO:0031234(extrinsic component of cytoplasmic side of plasma membrane);GO:0032012(regulation of AR…	04072(Phospholipase D signaling pathway);04144(Endocytosis)	K18441
0	ENSSSCG00000028814	SOD3	0.823482	0.600624	0.455274	0	0	superoxide dismutase 3 [Source:NCBI gene;Acc:780439]	GO:0004784(superoxide dismutase activity);GO:0005507(copper ion binding);GO:0005576(extracellular region);GO:0005615(extracellular space);GO:0006801(superoxide metabolic process);GO:0016491(oxidoreductase activity);GO:0019430(removal of superoxide radicals);GO:0046872(metal ion binding);GO:0055114(oxidation-reduction process);GO:0062023(collagen-containing extracellular matrix)	NA	K16627
0	ENSSSCG00000033892	EVA1B	1.27171	0.928496	0.453804	0	0	eva-1 homolog B [Source:NCBI gene;Acc:100625314]	GO:0016020(membrane);GO:0016021(integral component of membrane)	NA	NA
0	ENSSSCG00000023371	EHD2	1.16414	0.850627	0.452661	0	0	EH domain containing 2 [Source:NCBI gene;Acc:100624668]	GO:0005509(calcium ion binding);GO:0005515(protein binding);GO:0005525(GTP binding);GO:0005829(cytosol);GO:0005886(plasma membrane);GO:0005901(caveola);GO:0006897(endocytosis);GO:0015630(microtubule cytoskeleton);GO:0016020(membrane);GO:0019898(extrinsic component of membrane);GO:0019904(protein domain specific binding);GO:0030036(actin cytoskeleton organization);GO:0030866(cortical actin cytoske…	04144(Endocytosis)	K12469
0	ENSSSCG00000011977	DCBLD2	0.537116	0.393794	0.447793	0	0	discoidin, CUB and LCCL domain containing 2 [Source:NCBI gene;Acc:106504106]	GO:0005887(integral component of plasma membrane);GO:0009986(cell surface);GO:0016020(membrane);GO:0016021(integral component of membrane);GO:0030308(negative regulation of cell growth);GO:0042060(wound healing)	NA	NA
0	ENSSSCG00000034448	ENSSSCG00000034448	31.0988	22.8212	0.446489	0	0	ribosomal protein L13a [Source:NCBI gene;Acc:780432]	GO:0003735(structural constituent of ribosome);GO:0005840(ribosome);GO:0006412(translation);GO:0015934(large ribosomal subunit)	03010(Ribosome)	K02872
0	ENSSSCG00000017533	HOXB2	0.521199	0.383351	0.443167	0	0	homeobox B2 [Source:NCBI gene;Acc:100521989]	GO:0000978(RNA polymerase II proximal promoter sequence-specific DNA binding);GO:0002011(morphogenesis of an epithelial sheet);GO:0003677(DNA binding);GO:0003700(DNA-binding transcription factor activity);GO:0005634(nucleus);GO:0005829(cytosol);GO:0006355(regulation of transcription, DNA-templated);GO:0007275(multicellular organism development);GO:0009952(anterior/posterior pattern specification)…	NA	K09302
0	ENSSSCG00000016033	GULP1	0.545862	0.401952	0.441514	0	0	GULP PTB domain containing engulfment adaptor 1 [Source:NCBI gene;Acc:100621868]	GO:0005515(protein binding);GO:0006911(phagocytosis, engulfment)	NA	K23285
0	ENSSSCG00000004132	PHACTR2	1.21993	0.899184	0.440108	0	0	phosphatase and actin regulator 2 [Source:NCBI gene;Acc:100524350]	GO:0003779(actin binding);GO:0004864(protein phosphatase inhibitor activity);GO:0032515(negative regulation of phosphoprotein phosphatase activity)	NA	NA
0	ENSSSCG00000015334	PDK4	1.91691	1.41297	0.440053	0	0	pyruvate dehydrogenase kinase 4 [Source:NCBI gene;Acc:100286778]	GO:0004672(protein kinase activity);GO:0005524(ATP binding);GO:0006468(protein phosphorylation);GO:0006885(regulation of pH);GO:0008286(insulin receptor signaling pathway);GO:0009267(cellular response to starvation);GO:0010510(regulation of acetyl-CoA biosynthetic process from pyruvate);GO:0010565(regulation of cellular ketone metabolic process);GO:0010906(regulation of glucose metabolic process)…	NA	K00898
0	ENSSSCG00000016941	RNF180	0.398004	0.294493	0.43455	0	0	ring finger protein 180 [Source:NCBI gene;Acc:100526254]	GO:0000209(protein polyubiquitination);GO:0016020(membrane);GO:0016021(integral component of membrane);GO:0030534(adult behavior);GO:0031227(intrinsic component of endoplasmic reticulum membrane);GO:0031398(positive regulation of protein ubiquitination);GO:0031624(ubiquitin conjugating enzyme binding);GO:0032436(positive regulation of proteasomal ubiquitin-dependent protein catabolic process);GO:…	NA	K15708
0	ENSSSCG00000037832	PMP22	2.00216	1.48184	0.434162	0	0	peripheral myelin protein 22 [Source:NCBI gene;Acc:110256114]	GO:0005886(plasma membrane);GO:0008219(cell death);GO:0016020(membrane);GO:0016021(integral component of membrane);GO:0032060(bleb assembly)	NA	K19289
0	ENSSSCG00000022398	NUCKS1	6.54272	4.86294	0.428061	0	0	nuclear casein kinase and cyclin dependent kinase substrate 1 [Source:NCBI gene;Acc:100626322]	GO:0000724(double-strand break repair via homologous recombination);GO:0000785(chromatin);GO:0000790(nuclear chromatin);GO:0001228(DNA-binding transcription activator activity, RNA polymerase II-specific);GO:0001678(cellular glucose homeostasis);GO:0003682(chromatin binding);GO:0003690(double-stranded DNA binding);GO:0005634(nucleus);GO:0005730(nucleolus);GO:0005737(cytoplasm);GO:0006275(regulati…	NA	NA
0	ENSSSCG00000012633	IL13RA1	1.98024	1.47865	0.421395	0	0	interleukin 13 receptor subunit alpha 1 [Source:NCBI gene;Acc:397615]	GO:0004896(cytokine receptor activity);GO:0005515(protein binding);GO:0009897(external side of plasma membrane);GO:0016020(membrane);GO:0016021(integral component of membrane);GO:0016515(interleukin-13 receptor activity);GO:0019221(cytokine-mediated signaling pathway);GO:0019955(cytokine binding);GO:0035772(interleukin-13-mediated signaling pathway);GO:0043235(receptor complex)	04060(Cytokine-cytokine receptor interaction);04630(Jak-STAT signaling pathway);05200(Pathways in cancer)	K05076
0	ENSSSCG00000016916	IL6ST	3.10183	2.3233	0.416945	0	0	interleukin 6 signal transducer [Source:NCBI gene;Acc:100037294]	GO:0004896(cytokine receptor activity);GO:0004897(ciliary neurotrophic factor receptor activity);GO:0004915(interleukin-6 receptor activity);GO:0004921(interleukin-11 receptor activity);GO:0004923(leukemia inhibitory factor receptor activity);GO:0004924(oncostatin-M receptor activity);GO:0005127(ciliary neurotrophic factor receptor binding);GO:0005138(interleukin-6 receptor binding);GO:0005515(pr…	04060(Cytokine-cytokine receptor interaction);04550(Signaling pathways regulating pluripotency of stem cells);04630(Jak-STAT signaling pathway);04659(Th17 cell differentiation);05167(Kaposi sarcoma-associated herpesvirus infection);05200(Pathways in cancer);05203(Viral carcinogenesis)	K05060
0	ENSSSCG00000029771	ENSSSCG00000029771	0.39659	0.297427	0.415111	0	0	protocadherin 11 X-linked [Source:NCBI gene;Acc:414736]	GO:0005509(calcium ion binding);GO:0005886(plasma membrane);GO:0005887(integral component of plasma membrane);GO:0007155(cell adhesion);GO:0007156(homophilic cell adhesion via plasma membrane adhesion molecules);GO:0016020(membrane);GO:0016021(integral component of membrane)	NA	K16498
0	ENSSSCG00000017181	CYGB	0.512748	0.384763	0.41428	0	0	cytoglobin [Source:NCBI gene;Acc:100518861]	GO:0005344(oxygen carrier activity);GO:0005506(iron ion binding);GO:0015671(oxygen transport);GO:0016607(nuclear speck);GO:0019825(oxygen binding);GO:0020037(heme binding);GO:0043005(neuron projection);GO:0043025(neuronal cell body);GO:0046872(metal ion binding)	NA	K21894
0	ENSSSCG00000032558	EMX2	0.370537	0.278051	0.414269	0	0	empty spiracles homeobox 2 [Source:NCBI gene;Acc:100152562]	GO:0003677(DNA binding);GO:0005634(nucleus);GO:0006355(regulation of transcription, DNA-templated);GO:0007420(brain development);GO:0009952(anterior/posterior pattern specification);GO:0010468(regulation of gene expression);GO:0021542(dentate gyrus development);GO:0021796(cerebral cortex regionalization);GO:0021846(cell proliferation in forebrain);GO:0021885(forebrain cell migration);GO:0021987(c…	NA	K09317
0	ENSSSCG00000036570	CTXN3	0.391125	0.29407	0.41147	0	0	cortexin 3 [Source:NCBI gene;Acc:100514279]	GO:0016020(membrane);GO:0016021(integral component of membrane);GO:0031224(intrinsic component of membrane)	NA	NA
0	ENSSSCG00000029785	RPS9	26.2014	19.7026	0.411254	0	0	ribosomal protein S9 [Source:NCBI gene;Acc:100622613]	GO:0003723(RNA binding);GO:0003735(structural constituent of ribosome);GO:0005622(intracellular);GO:0005730(nucleolus);GO:0005737(cytoplasm);GO:0005840(ribosome);GO:0006412(translation);GO:0006417(regulation of translation);GO:0008284(positive regulation of cell population proliferation);GO:0015935(small ribosomal subunit);GO:0019843(rRNA binding);GO:0022627(cytosolic small ribosomal subunit);GO:…	03010(Ribosome)	K02997
0	ENSSSCG00000016661	SEPT7	5.34245	4.02744	0.407638	0	0	septin 7 [Source:NCBI gene;Acc:100523875]	GO:0000166(nucleotide binding);GO:0003924(GTPase activity);GO:0005525(GTP binding);GO:0005940(septin ring);GO:0015630(microtubule cytoskeleton);GO:0031105(septin complex);GO:0032947(protein-containing complex scaffold activity);GO:0060271(cilium assembly);GO:0061640(cytoskeleton-dependent cytokinesis)	NA	K16944
0	ENSSSCG00000036438	GPX3	2.61257	1.97618	0.402751	0	0	glutathione peroxidase 3 [Source:NCBI gene;Acc:396598]	GO:0004601(peroxidase activity);GO:0004602(glutathione peroxidase activity);GO:0005615(extracellular space);GO:0006979(response to oxidative stress);GO:0008430(selenium binding);GO:0016491(oxidoreductase activity);GO:0042744(hydrogen peroxide catabolic process);GO:0051289(protein homotetramerization);GO:0055114(oxidation-reduction process);GO:0098869(cellular oxidant detoxification)	00480(Glutathione metabolism);00590(Arachidonic acid metabolism);04918(Thyroid hormone synthesis)	K00432
0	ENSSSCG00000020846	SCARA3	0.400683	0.304502	0.396009	0	0	scavenger receptor class A member 3 [Source:NCBI gene;Acc:100628076]	GO:0005201(extracellular matrix structural constituent);GO:0005615(extracellular space);GO:0005783(endoplasmic reticulum);GO:0016020(membrane);GO:0016021(integral component of membrane);GO:0030198(extracellular matrix organization);GO:0031012(extracellular matrix)	NA	NA
0	ENSSSCG00000010962	FRMD3	0.458916	0.349663	0.392266	0	0	FERM domain containing 3 [Source:NCBI gene;Acc:100519727]	GO:0005856(cytoskeleton);GO:0008092(cytoskeletal protein binding);GO:0016020(membrane);GO:0016021(integral component of membrane);GO:0031032(actomyosin structure organization)	NA	NA
0	ENSSSCG00000035446	CAVIN1	1.69326	1.29465	0.387247	0	0	caveolae associated protein 1 [Source:NCBI gene;Acc:106505427]	GO:0005634(nucleus);GO:0005737(cytoplasm);GO:0005739(mitochondrion);GO:0005783(endoplasmic reticulum);GO:0005886(plasma membrane);GO:0005901(caveola);GO:0006361(transcription initiation from RNA polymerase I promoter);GO:0006363(termination of RNA polymerase I transcription);GO:0009303(rRNA transcription);GO:0009306(protein secretion);GO:0032991(protein-containing complex);GO:0042134(rRNA primary…	NA	K19387
0	ENSSSCG00000022849	IL2RA	0.443828	0.339651	0.385949	0	0	interleukin 2 receptor subunit alpha [Source:NCBI gene;Acc:396814]	GO:0002664(regulation of T cell tolerance induction);GO:0004911(interleukin-2 receptor activity);GO:0016020(membrane);GO:0016021(integral component of membrane);GO:0019976(interleukin-2 binding);GO:0038110(interleukin-2-mediated signaling pathway)	04060(Cytokine-cytokine receptor interaction);04144(Endocytosis);04151(PI3K-Akt signaling pathway);04630(Jak-STAT signaling pathway);04640(Hematopoietic cell lineage);04658(Th1 and Th2 cell differentiation);04659(Th17 cell differentiation);05162(Measles);05166(Human T-cell leukemia virus 1 infection);05200(Pathways in cancer)	K05068
0	ENSSSCG00000003042	ENSSSCG00000003042	45.3077	34.7182	0.384062	0	0	ribosomal protein S19 [Source:NCBI gene;Acc:100518254]	GO:0000028(ribosomal small subunit assembly);GO:0003735(structural constituent of ribosome);GO:0005622(intracellular);GO:0005840(ribosome);GO:0006412(translation);GO:0022627(cytosolic small ribosomal subunit)	03010(Ribosome)	K02966
0	ENSSSCG00000040470	RPS20	56.4768	43.3328	0.382199	0	0	ribosomal protein S20 [Source:NCBI gene;Acc:414395]	GO:0003723(RNA binding);GO:0003735(structural constituent of ribosome);GO:0005622(intracellular);GO:0005840(ribosome);GO:0006412(translation);GO:0015935(small ribosomal subunit)	03010(Ribosome)	K02969
0	ENSSSCG00000031088	RPS7	46.1679	35.5083	0.378731	0	0	ribosomal protein S7 [Source:NCBI gene;Acc:100736789]	GO:0001843(neural tube closure);GO:0003730(mRNA 3'-UTR binding);GO:0003735(structural constituent of ribosome);GO:0005622(intracellular);GO:0005634(nucleus);GO:0005730(nucleolus);GO:0005813(centrosome);GO:0005840(ribosome);GO:0006364(rRNA processing);GO:0006412(translation);GO:0010628(positive regulation of gene expression);GO:0019901(protein kinase binding);GO:0022627(cytosolic small ribosomal s…	03010(Ribosome)	K02993
0	ENSSSCG00000035904	ENSSSCG00000035904	37.498	28.8508	0.378202	0	0	ribosomal protein L7a [Source:NCBI gene;Acc:110255317]	GO:0016020(membrane);GO:0042254(ribosome biogenesis);GO:0042788(polysomal ribosome);GO:0045202(synapse);GO:1990904(ribonucleoprotein complex)	03010(Ribosome)	K02936
0	ENSSSCG00000004970	ENSSSCG00000004970	85.3166	66.3738	0.362212	0	0	ribosomal protein lateral stalk subunit P1 [Source:NCBI gene;Acc:100170119]	GO:0002181(cytoplasmic translation);GO:0003735(structural constituent of ribosome);GO:0005622(intracellular);GO:0005840(ribosome);GO:0006412(translation);GO:0006414(translational elongation);GO:0022625(cytosolic large ribosomal subunit);GO:0030295(protein kinase activator activity);GO:0032147(activation of protein kinase activity);GO:0043021(ribonucleoprotein complex binding)	03010(Ribosome)	K02942
0	ENSSSCG00000021208	SELENOP	19.8713	15.4762	0.360631	0	0	selenoprotein P [Source:NCBI gene;Acc:100037964]	GO:0001887(selenium compound metabolic process);GO:0005615(extracellular space);GO:0007420(brain development);GO:0007626(locomotory behavior);GO:0008430(selenium binding);GO:0009791(post-embryonic development);GO:0010269(response to selenium ion);GO:0019953(sexual reproduction);GO:0040008(regulation of growth)	NA	NA
0	ENSSSCG00000024974	ENSSSCG00000024974	31.7716	24.802	0.357283	0	0	ribosomal protein L13 [Source:NCBI gene;Acc:100628232]	GO:0003735(structural constituent of ribosome);GO:0005622(intracellular);GO:0005840(ribosome);GO:0006412(translation);GO:0022625(cytosolic large ribosomal subunit)	03010(Ribosome)	K02873
0	ENSSSCG00000016128	EEF1B2	13.0032	10.1556	0.356593	0	0	eukaryotic translation elongation factor 1 beta 2 [Source:NCBI gene;Acc:100154920]	GO:0003746(translation elongation factor activity);GO:0005853(eukaryotic translation elongation factor 1 complex);GO:0006412(translation);GO:0006414(translational elongation)	NA	K03232
0	ENSSSCG00000014855	RPS3	23.2354	18.1519	0.356206	0	0	ribosomal protein S3 [Source:NCBI gene;Acc:733671]	GO:0000977(RNA polymerase II regulatory region sequence-specific DNA binding);GO:0003677(DNA binding);GO:0003684(damaged DNA binding);GO:0003723(RNA binding);GO:0003729(mRNA binding);GO:0003735(structural constituent of ribosome);GO:0003906(DNA-(apurinic or apyrimidinic site) endonuclease activity);GO:0004520(endodeoxyribonuclease activity);GO:0005634(nucleus);GO:0005730(nucleolus);GO:0005737(cyt…	03010(Ribosome)	K02985
0	ENSSSCG00000011299	CLEC3B	5.51348	4.31323	0.354195	0	0	C-type lectin domain family 3 member B [Source:NCBI gene;Acc:100620511]	GO:0001503(ossification);GO:0001652(granular component);GO:0005509(calcium ion binding);GO:0005615(extracellular space);GO:0005737(cytoplasm);GO:0008201(heparin binding);GO:0010756(positive regulation of plasminogen activation);GO:0030246(carbohydrate binding);GO:0030282(bone mineralization);GO:0036143(kringle domain binding);GO:0062023(collagen-containing extracellular matrix);GO:0071310(cellula…	NA	K17520
0	ENSSSCG00000032111	RPL7	30.2683	23.7681	0.348782	0	0	ribosomal protein L7 [Source:NCBI gene;Acc:414418]	NA	03010(Ribosome)	K02937
0	ENSSSCG00000035790	BTG1	5.1707	4.06647	0.346581	0	0	BTG anti-proliferation factor 1 [Source:NCBI gene;Acc:100101473]	GO:0005634(nucleus);GO:0005737(cytoplasm);GO:0008285(negative regulation of cell population proliferation);GO:0045930(negative regulation of mitotic cell cycle)	03018(RNA degradation)	K14443
0	ENSSSCG00000004177	RPS12	71.9201	56.7246	0.342421	0	0	ribosomal protein S12 [Source:NCBI gene;Acc:397650]	GO:0003735(structural constituent of ribosome);GO:0005622(intracellular);GO:0005737(cytoplasm);GO:0005840(ribosome);GO:0006412(translation);GO:0022627(cytosolic small ribosomal subunit)	03010(Ribosome)	K02951
0	ENSSSCG00000001528	RPS10-NUDT3	24.5552	19.4155	0.338822	0	0	ribosomal protein S10 [Source:NCBI gene;Acc:100155444]	GO:0000028(ribosomal small subunit assembly);GO:0003735(structural constituent of ribosome);GO:0022627(cytosolic small ribosomal subunit)	03010(Ribosome)	K02947
0	ENSSSCG00000017041	ADRA1B	0.292963	0.23172	0.338335	0	0	adrenoceptor alpha 1B [Source:NCBI gene;Acc:100519931]	GO:0001994(norepinephrine-epinephrine vasoconstriction involved in regulation of systemic arterial blood pressure);GO:0004930(G protein-coupled receptor activity);GO:0004935(adrenergic receptor activity);GO:0004937(alpha1-adrenergic receptor activity);GO:0005634(nucleus);GO:0005737(cytoplasm);GO:0005886(plasma membrane);GO:0005887(integral component of plasma membrane);GO:0006937(regulation of mu…	04020(Calcium signaling pathway);04022(cGMP-PKG signaling pathway);04080(Neuroactive ligand-receptor interaction);04261(Adrenergic signaling in cardiomyocytes);04270(Vascular smooth muscle contraction);04970(Salivary secretion)	K04136
0	ENSSSCG00000029830	RPL8	37.2763	29.681	0.328718	0	0	ribosomal protein L8 [Source:NCBI gene;Acc:100154456]	GO:0002181(cytoplasmic translation);GO:0003723(RNA binding);GO:0003735(structural constituent of ribosome);GO:0005840(ribosome);GO:0006412(translation);GO:0014069(postsynaptic density);GO:0015934(large ribosomal subunit);GO:0022625(cytosolic large ribosomal subunit);GO:0042788(polysomal ribosome);GO:0045202(synapse);GO:0098794(postsynapse)	03010(Ribosome)	K02938
0	ENSSSCG00000020817	RPS16	26.0595	20.8443	0.322152	0	0	ribosomal protein S16 [Source:NCBI gene;Acc:414397]	GO:0000462(maturation of SSU-rRNA from tricistronic rRNA transcript (SSU-rRNA, 5.8S rRNA, LSU-rRNA));GO:0003723(RNA binding);GO:0003735(structural constituent of ribosome);GO:0005840(ribosome);GO:0006412(translation);GO:0015935(small ribosomal subunit);GO:0022627(cytosolic small ribosomal subunit);GO:0098556(cytoplasmic side of rough endoplasmic reticulum membrane)	03010(Ribosome)	K02960
0	ENSSSCG00000009303	RPL21	22.9216	18.3449	0.321331	0	0	ribosomal protein L21 [Source:NCBI gene;Acc:100736809]	GO:0003735(structural constituent of ribosome);GO:0005622(intracellular);GO:0005737(cytoplasm);GO:0005783(endoplasmic reticulum);GO:0005829(cytosol);GO:0005840(ribosome);GO:0006412(translation);GO:0022625(cytosolic large ribosomal subunit)	03010(Ribosome)	K02889
0	ENSSSCG00000037236	RPSA	22.5152	18.0999	0.314914	0	0	ribosomal protein SA [Source:NCBI gene;Acc:641351]	GO:0000028(ribosomal small subunit assembly);GO:0000447(endonucleolytic cleavage in ITS1 to separate SSU-rRNA from 5.8S rRNA and LSU-rRNA from tricistronic rRNA transcript (SSU-rRNA, 5.8S rRNA, LSU-rRNA));GO:0000461(endonucleolytic cleavage to generate mature 3'-end of SSU-rRNA from (SSU-rRNA, 5.8S rRNA, LSU-rRNA));GO:0001618(virus receptor activity);GO:0003735(structural constituent of ribosome)…	03010(Ribosome)	K02998
0	ENSSSCG00000012405	RPS4X	21.103	17.0534	0.307383	0	0	ribosomal protein S4 X-linked [Source:NCBI gene;Acc:397611]	GO:0003723(RNA binding);GO:0003735(structural constituent of ribosome);GO:0005622(intracellular);GO:0005840(ribosome);GO:0005844(polysome);GO:0006412(translation);GO:0007275(multicellular organism development);GO:0008284(positive regulation of cell population proliferation);GO:0015935(small ribosomal subunit);GO:0019843(rRNA binding);GO:0022627(cytosolic small ribosomal subunit);GO:0036464(cytopl…	03010(Ribosome)	K02987
0	ENSSSCG00000004002	RPS5	23.4709	19.0907	0.298008	0	0	ribosomal protein S5 [Source:NCBI gene;Acc:100517165]	GO:0000028(ribosomal small subunit assembly);GO:0003723(RNA binding);GO:0003729(mRNA binding);GO:0003735(structural constituent of ribosome);GO:0005840(ribosome);GO:0006412(translation);GO:0006450(regulation of translational fidelity);GO:0015935(small ribosomal subunit);GO:0019843(rRNA binding);GO:0022627(cytosolic small ribosomal subunit);GO:1990904(ribonucleoprotein complex)	03010(Ribosome)	K02989
0	ENSSSCG00000011952	ENSSSCG00000011952	24.487	19.9829	0.293253	0	0	ribosomal protein L24 [Source:NCBI gene;Acc:100521642]	GO:0000027(ribosomal large subunit assembly);GO:0003723(RNA binding);GO:0003735(structural constituent of ribosome);GO:0006412(translation);GO:0022625(cytosolic large ribosomal subunit);GO:1902626(assembly of large subunit precursor of preribosome)	03010(Ribosome)	K02896
0	ENSSSCG00000025192	RPL9	31.8647	26.0707	0.289525	0	0	ribosomal protein L9 [Source:NCBI gene;Acc:100627537]	GO:0002181(cytoplasmic translation);GO:0003735(structural constituent of ribosome);GO:0005622(intracellular);GO:0005840(ribosome);GO:0006412(translation);GO:0019843(rRNA binding);GO:0022625(cytosolic large ribosomal subunit)	03010(Ribosome)	K02940
0	ENSSSCG00000039130	RPL6	41.1194	33.648	0.2893	0	0	ribosomal protein L6 [Source:NCBI gene;Acc:733592]	GO:0000027(ribosomal large subunit assembly);GO:0002181(cytoplasmic translation);GO:0003723(RNA binding);GO:0003735(structural constituent of ribosome);GO:0005622(intracellular);GO:0005737(cytoplasm);GO:0005783(endoplasmic reticulum);GO:0005791(rough endoplasmic reticulum);GO:0005829(cytosol);GO:0005840(ribosome);GO:0006412(translation);GO:0015934(large ribosomal subunit);GO:0022625(cytosolic lar…	03010(Ribosome)	K02934
0	ENSSSCG00000027573	ENSSSCG00000027573	27.7661	22.7958	0.284562	0	0	ribosomal protein L29 [Source:NCBI gene;Acc:396993]	GO:0002181(cytoplasmic translation);GO:0003735(structural constituent of ribosome);GO:0005622(intracellular);GO:0005840(ribosome);GO:0006412(translation);GO:0015934(large ribosomal subunit);GO:0022625(cytosolic large ribosomal subunit);GO:0098556(cytoplasmic side of rough endoplasmic reticulum membrane)	03010(Ribosome)	K02905
0	ENSSSCG00000017509	ENSSSCG00000017509	27.8429	22.9066	0.281549	0	0	ribosomal protein L19 [Source:NCBI gene;Acc:396989]	GO:0003723(RNA binding);GO:0003735(structural constituent of ribosome);GO:0005622(intracellular);GO:0005840(ribosome);GO:0006412(translation);GO:0022625(cytosolic large ribosomal subunit);GO:0045202(synapse)	03010(Ribosome)	K02885
0	ENSSSCG00000029230	ECM1	1.67073	1.37604	0.279956	0	0	extracellular matrix protein 1 [Source:NCBI gene;Acc:100620701]	GO:0001938(positive regulation of endothelial cell proliferation);GO:0001960(negative regulation of cytokine-mediated signaling pathway);GO:0002020(protease binding);GO:0002063(chondrocyte development);GO:0002828(regulation of type 2 immune response);GO:0003416(endochondral bone growth);GO:0005134(interleukin-2 receptor binding);GO:0005576(extracellular region);GO:0005615(extracellular space);GO:…	NA	NA
0	ENSSSCG00000034617	RPS27A	45.3768	37.3831	0.279568	0	0	ribosomal protein S27a [Source:NCBI gene;Acc:100514637]	GO:0003735(structural constituent of ribosome);GO:0005515(protein binding);GO:0005840(ribosome);GO:0006412(translation);GO:0022627(cytosolic small ribosomal subunit)	03010(Ribosome)	K02977
0	ENSSSCG00000039544	ENSSSCG00000039544	22.2293	18.3187	0.279142	0	0	ribosomal protein S24 [Source:NCBI gene;Acc:100155012]	GO:0003735(structural constituent of ribosome);GO:0005622(intracellular);GO:0005840(ribosome);GO:0006412(translation)	03010(Ribosome)	K02974
0	ENSSSCG00000004489	ENSSSCG00000004489	62.63	52.1865	0.263177	0	0	eukaryotic translation elongation factor 1 alpha 1 [Source:NCBI gene;Acc:574059]	GO:0000166(nucleotide binding);GO:0003746(translation elongation factor activity);GO:0003924(GTPase activity);GO:0005515(protein binding);GO:0005516(calmodulin binding);GO:0005525(GTP binding);GO:0005737(cytoplasm);GO:0005886(plasma membrane);GO:0006412(translation);GO:0006414(translational elongation)	03013(RNA transport);05134(Legionellosis)	K03231
0	ENSSSCG00000013381	RPS13	21.1433	17.6329	0.26193	0	0	ribosomal protein S13 [Source:NCBI gene;Acc:100513520]	GO:0003735(structural constituent of ribosome);GO:0005622(intracellular);GO:0005730(nucleolus);GO:0005840(ribosome);GO:0006412(translation);GO:0022627(cytosolic small ribosomal subunit);GO:0070181(small ribosomal subunit rRNA binding)	03010(Ribosome)	K02953
0	ENSSSCG00000025928	RPL18	25.955	21.6607	0.260929	0	0	ribosomal protein L18 [Source:NCBI gene;Acc:100738912]	GO:0002181(cytoplasmic translation);GO:0003735(structural constituent of ribosome);GO:0005622(intracellular);GO:0005730(nucleolus);GO:0005737(cytoplasm);GO:0005783(endoplasmic reticulum);GO:0005791(rough endoplasmic reticulum);GO:0005829(cytosol);GO:0005840(ribosome);GO:0006412(translation);GO:0022625(cytosolic large ribosomal subunit);GO:0042788(polysomal ribosome)	NA	NA
0	ENSSSCG00000016690	CREB5	1.0132	0.728428	0.476063	0	0	cAMP responsive element binding protein 5 [Source:NCBI gene;Acc:100515635]	GO:0003676(nucleic acid binding);GO:0003700(DNA-binding transcription factor activity);GO:0006355(regulation of transcription, DNA-templated);GO:0045893(positive regulation of transcription, DNA-templated)	04022(cGMP-PKG signaling pathway);04024(cAMP signaling pathway);04151(PI3K-Akt signaling pathway);04152(AMPK signaling pathway);04211(Longevity regulating pathway);04261(Adrenergic signaling in cardiomyocytes);04668(TNF signaling pathway);04714(Thermogenesis);04725(Cholinergic synapse);04728(Dopaminergic synapse);04911(Insulin secretion);04915(Estrogen signaling pathway);04918(Thyroid hormone syn…	K09047
0	ENSSSCG00000015888	RBMS1	2.28569	1.63456	0.483727	0	0	RNA binding motif single stranded interacting protein 1 [Source:NCBI gene;Acc:100525434]	GO:0003676(nucleic acid binding);GO:0003723(RNA binding);GO:0003730(mRNA 3'-UTR binding);GO:0005634(nucleus);GO:0005737(cytoplasm);GO:0005829(cytosol);GO:0008143(poly(A) binding);GO:0008266(poly(U) RNA binding);GO:1990904(ribonucleoprotein complex)	NA	NA
0	ENSSSCG00000011448	GLT8D1	1.18283	0.839499	0.494643	0	0	glycosyltransferase 8 domain containing 1 [Source:NCBI gene;Acc:100158029]	GO:0005794(Golgi apparatus);GO:0016020(membrane);GO:0016021(integral component of membrane);GO:0016740(transferase activity);GO:0016757(transferase activity, transferring glycosyl groups)	NA	NA
0	ENSSSCG00000006065	ANKRD46	1.2507	0.863743	0.534067	0	0	ankyrin repeat domain 46 [Source:NCBI gene;Acc:100152758]	GO:0005515(protein binding);GO:0016020(membrane);GO:0016021(integral component of membrane)	NA	NA
0	ENSSSCG00000006463	PEAR1	0.802714	0.59155	0.440386	0	0	platelet endothelial aggregation receptor 1 [Source:NCBI gene;Acc:100156908]	GO:0001891(phagocytic cup);GO:0005515(protein binding);GO:0005886(plasma membrane);GO:0014065(phosphatidylinositol 3-kinase signaling);GO:0016020(membrane);GO:0016021(integral component of membrane);GO:0038023(signaling receptor activity);GO:0043491(protein kinase B signaling);GO:0043654(recognition of apoptotic cell);GO:0045746(negative regulation of Notch signaling pathway);GO:0070527(platelet …	NA	NA
0	ENSSSCG00000023028	JAM2	0.574712	0.423594	0.440158	0	0	junctional adhesion molecule 2 [Source:NCBI gene;Acc:102166598]	GO:0007162(negative regulation of cell adhesion);GO:0016020(membrane);GO:0016021(integral component of membrane);GO:0046982(protein heterodimerization activity)	04514(Cell adhesion molecules (CAMs));04530(Tight junction);04670(Leukocyte transendothelial migration)	K06735
0	ENSSSCG00000016691	JAZF1	0.389815	0.3022	0.367285	0	0	JAZF zinc finger 1 [Source:NCBI gene;Acc:100517019]	GO:0000122(negative regulation of transcription by RNA polymerase II);GO:0001650(fibrillar center);GO:0003676(nucleic acid binding);GO:0003714(transcription corepressor activity);GO:0005634(nucleus);GO:0005829(cytosol);GO:0017053(transcriptional repressor complex)	NA	K19495
0	ENSSSCG00000035952	TGFB1I1	0.743286	0.557356	0.415318	0	0	transforming growth factor beta 1 induced transcript 1 [Source:NCBI gene;Acc:100623028]	GO:0003713(transcription coactivator activity);GO:0005925(focal adhesion);GO:0010718(positive regulation of epithelial to mesenchymal transition);GO:0016331(morphogenesis of embryonic epithelium);GO:0030511(positive regulation of transforming growth factor beta receptor signaling pathway);GO:0030512(negative regulation of transforming growth factor beta receptor signaling pathway);GO:0030579(ubiq…	NA	NA
0	ENSSSCG00000035805	DLK1	0.611458	0.44552	0.456763	0	0	delta like non-canonical Notch ligand 1 [Source:NCBI gene;Acc:497066]	GO:0005509(calcium ion binding);GO:0005615(extracellular space);GO:0016020(membrane);GO:0016021(integral component of membrane);GO:0045746(negative regulation of Notch signaling pathway)	NA	NA
0	ENSSSCG00000015669	ACVR2A	0.923721	0.644702	0.518826	0	0	activin A receptor type 2A [Source:NCBI gene;Acc:397282]	GO:0000166(nucleotide binding);GO:0001702(gastrulation with mouth forming second);GO:0001934(positive regulation of protein phosphorylation);GO:0004672(protein kinase activity);GO:0004674(protein serine/threonine kinase activity);GO:0004675(transmembrane receptor protein serine/threonine kinase activity);GO:0005024(transforming growth factor beta-activated receptor activity);GO:0005026(transformi…	04060(Cytokine-cytokine receptor interaction);04350(TGF-beta signaling pathway);04550(Signaling pathways regulating pluripotency of stem cells);05418(Fluid shear stress and atherosclerosis)	K04670
0	ENSSSCG00000025134	FAM171B	0.500914	0.375343	0.416351	0	0	family with sequence similarity 171 member B [Source:NCBI gene;Acc:100525259]	GO:0016020(membrane);GO:0016021(integral component of membrane)	NA	NA
0	ENSSSCG00000011496	ADAMTS9	1.20409	0.813939	0.56495	0	0	ADAM metallopeptidase with thrombospondin type 1 motif 9 [Source:NCBI gene;Acc:100520218]	GO:0003179(heart valve morphogenesis);GO:0003229(ventricular cardiac muscle tissue development);GO:0004175(endopeptidase activity);GO:0004222(metalloendopeptidase activity);GO:0005615(extracellular space);GO:0005783(endoplasmic reticulum);GO:0006508(proteolysis);GO:0008237(metallopeptidase activity);GO:0008270(zinc ion binding);GO:0009617(response to bacterium);GO:0009986(cell surface);GO:0010596…	NA	K08624
0	ENSSSCG00000032357	APPL1	1.53314	1.0707	0.517938	0	0	adaptor protein, phosphotyrosine interacting with PH domain and leucine zipper 1 [Source:NCBI gene;Acc:100188978]	GO:0001726(ruffle);GO:0001786(phosphatidylserine binding);GO:0005515(protein binding);GO:0005634(nucleus);GO:0005737(cytoplasm);GO:0005768(endosome);GO:0005769(early endosome);GO:0005829(cytosol);GO:0005886(plasma membrane);GO:0006606(protein import into nucleus);GO:0007179(transforming growth factor beta receptor signaling pathway);GO:0008283(cell population proliferation);GO:0008286(insulin rec…	04211(Longevity regulating pathway);05200(Pathways in cancer);05210(Colorectal cancer)	K08733
0	ENSSSCG00000035430	YPEL3	2.176	1.6129	0.432022	0	0	yippee like 3 [Source:NCBI gene;Acc:100624297]	GO:0046872(metal ion binding);GO:2000774(positive regulation of cellular senescence)	NA	NA
0	ENSSSCG00000009565	GAS6	0.338946	0.266404	0.34744	0	0	growth arrest specific 6 [Source:NCBI gene;Acc:100519331]	GO:0001764(neuron migration);GO:0001786(phosphatidylserine binding);GO:0001934(positive regulation of protein phosphorylation);GO:0001961(positive regulation of cytokine-mediated signaling pathway);GO:0005102(signaling receptor binding);GO:0005245(voltage-gated calcium channel activity);GO:0005509(calcium ion binding);GO:0005576(extracellular region);GO:0005615(extracellular space);GO:0005737(cyt…	01521(EGFR tyrosine kinase inhibitor resistance)	K05464
0	ENSSSCG00000035080	ENSSSCG00000035080	18.6892	15.1183	0.305901	0	7.80625e-308	ribosomal protein L23a [Source:NCBI gene;Acc:100514795]	GO:0003735(structural constituent of ribosome);GO:0005622(intracellular);GO:0005840(ribosome);GO:0006412(translation)	03010(Ribosome)	K02893
0	ENSSSCG00000001834	MFGE8	1.31024	0.925004	0.502305	0	2.95594e-307	milk fat globule-EGF factor 8 protein [Source:NCBI gene;Acc:397545]	GO:0001786(phosphatidylserine binding);GO:0005178(integrin binding);GO:0005615(extracellular space);GO:0006910(phagocytosis, recognition);GO:0006911(phagocytosis, engulfment);GO:0008429(phosphatidylethanolamine binding);GO:0009897(external side of plasma membrane);GO:0019897(extrinsic component of plasma membrane);GO:0043277(apoptotic cell clearance);GO:0050766(positive regulation of phagocytosis)	NA	K17253
0	ENSSSCG00000035673	HBP1	1.72294	1.27665	0.432509	0	3.49248e-307	HMG-box transcription factor 1 [Source:NCBI gene;Acc:100519099]	GO:0003677(DNA binding);GO:0003723(RNA binding);GO:0005515(protein binding);GO:0005634(nucleus);GO:0005654(nucleoplasm);GO:0006355(regulation of transcription, DNA-templated);GO:0016607(nuclear speck)	NA	K21644
0	ENSSSCG00000031898	CALHM5	0.290156	0.234019	0.310204	0	6.49748e-307	calcium homeostasis modulator family member 5 [Source:NCBI gene;Acc:100738794]	GO:0016020(membrane);GO:0016021(integral component of membrane)	NA	NA
0	ENSSSCG00000025578	ALDH1A2	0.432789	0.322017	0.426528	0	6.85755e-307	aldehyde dehydrogenase 1 family member A2 [Source:NCBI gene;Acc:100737077]	GO:0001568(blood vessel development);GO:0001758(retinal dehydrogenase activity);GO:0001936(regulation of endothelial cell proliferation);GO:0003007(heart morphogenesis);GO:0004028(3-chloroallyl aldehyde dehydrogenase activity);GO:0004029(aldehyde dehydrogenase (NAD) activity);GO:0005737(cytoplasm);GO:0008284(positive regulation of cell population proliferation);GO:0008285(negative regulation of c…	00830(Retinol metabolism)	K07249
0	ENSSSCG00000033500	ENSSSCG00000033500	6.51023	5.08623	0.356112	0	1.73106e-306	small nuclear ribonucleoprotein D2 polypeptide [Source:NCBI gene;Acc:100626720]	GO:0000387(spliceosomal snRNP assembly);GO:0005634(nucleus);GO:0005685(U1 snRNP);GO:0005737(cytoplasm);GO:0005829(cytosol);GO:0006397(mRNA processing);GO:0008380(RNA splicing);GO:0030532(small nuclear ribonucleoprotein complex)	03040(Spliceosome)	K11096
0	ENSSSCG00000036956	ENSSSCG00000036956	2.05477	1.34122	0.615428	0	5.1248e-306	suppressor of cytokine signaling 3 [Source:NCBI gene;Acc:493186]	GO:0007259(receptor signaling pathway via JAK-STAT);GO:0016567(protein ubiquitination);GO:0035556(intracellular signal transduction);GO:0043066(negative regulation of apoptotic process)	04120(Ubiquitin mediated proteolysis);04380(Osteoclast differentiation);04630(Jak-STAT signaling pathway);04668(TNF signaling pathway);04910(Insulin signaling pathway);04917(Prolactin signaling pathway);04920(Adipocytokine signaling pathway);04930(Type II diabetes mellitus);04931(Insulin resistance);04932(Non-alcoholic fatty liver disease (NAFLD));05160(Hepatitis C);05164(Influenza A);05168(Herpe…	K04696
0	ENSSSCG00000013263	CREB3L1	1.03622	0.701392	0.563033	0	1.42431e-305	cAMP responsive element binding protein 3 like 1 [Source:NCBI gene;Acc:100516663]	GO:0000122(negative regulation of transcription by RNA polymerase II);GO:0000790(nuclear chromatin);GO:0001227(DNA-binding transcription repressor activity, RNA polymerase II-specific);GO:0003677(DNA binding);GO:0003700(DNA-binding transcription factor activity);GO:0005634(nucleus);GO:0005783(endoplasmic reticulum);GO:0006355(regulation of transcription, DNA-templated);GO:0010629(negative regulat…	04022(cGMP-PKG signaling pathway);04024(cAMP signaling pathway);04151(PI3K-Akt signaling pathway);04152(AMPK signaling pathway);04211(Longevity regulating pathway);04261(Adrenergic signaling in cardiomyocytes);04668(TNF signaling pathway);04714(Thermogenesis);04725(Cholinergic synapse);04728(Dopaminergic synapse);04911(Insulin secretion);04915(Estrogen signaling pathway);04916(Melanogenesis);0491…	K09048
0	ENSSSCG00000031128	PPIC	1.13464	0.816852	0.474084	0	3.65221e-305	peptidylprolyl isomerase C [Source:NCBI gene;Acc:100511313]	GO:0000413(protein peptidyl-prolyl isomerization);GO:0003755(peptidyl-prolyl cis-trans isomerase activity);GO:0006457(protein folding);GO:0016018(cyclosporin A binding);GO:0016853(isomerase activity)	NA	K09563
0	ENSSSCG00000000559	RASSF8	0.916558	0.658327	0.477421	0	1.2429e-304	Ras association domain family member 8 [Source:NCBI gene;Acc:100151839]	GO:0007165(signal transduction);GO:0034334(adherens junction maintenance)	NA	K09855
0	ENSSSCG00000040327	ATXN7L3B	2.58918	1.92726	0.425942	0	3.64348e-304	ataxin 7 like 3B [Source:NCBI gene;Acc:100524374]	GO:0005737(cytoplasm);GO:0010468(regulation of gene expression)	NA	NA
0	ENSSSCG00000015015	ARHGAP20	0.291342	0.233368	0.320105	0	3.97045e-304	Rho GTPase activating protein 20 [Source:NCBI gene;Acc:102168176]	GO:0005096(GTPase activator activity);GO:0007165(signal transduction);GO:0043547(positive regulation of GTPase activity)	NA	K20641
0	ENSSSCG00000007737	TPST1	0.860645	0.599929	0.520626	2.85685e-306	5.69599e-302	tyrosylprotein sulfotransferase 1 [Source:NCBI gene;Acc:100517581]	GO:0005794(Golgi apparatus);GO:0006478(peptidyl-tyrosine sulfation);GO:0008476(protein-tyrosine sulfotransferase activity);GO:0016740(transferase activity);GO:0030173(integral component of Golgi membrane);GO:0042803(protein homodimerization activity)	NA	K01021
0	ENSSSCG00000031236	GLIPR2	2.44533	1.77671	0.460822	4.47496e-306	8.92217e-302	GLI pathogenesis related 2 [Source:NCBI gene;Acc:100515356]	GO:0000139(Golgi membrane);GO:0005576(extracellular region);GO:0010634(positive regulation of epithelial cell migration);GO:0010718(positive regulation of epithelial to mesenchymal transition);GO:0042803(protein homodimerization activity);GO:0070374(positive regulation of ERK1 and ERK2 cascade)	NA	NA
0	ENSSSCG00000036050	CD302	1.50877	1.02713	0.554763	1.45771e-304	2.90639e-300	CD302 molecule [Source:NCBI gene;Acc:100126280]	GO:0005737(cytoplasm);GO:0005938(cell cortex);GO:0006909(phagocytosis);GO:0016020(membrane);GO:0016021(integral component of membrane);GO:0030175(filopodium);GO:0030246(carbohydrate binding);GO:0042995(cell projection)	NA	K06722
0	ENSSSCG00000027434	ENSSSCG00000027434	0.576965	0.423349	0.446635	8.98218e-304	1.79087e-299	olfactomedin 2 [Source:NCBI gene;Acc:100512648]	GO:0005576(extracellular region);GO:0005634(nucleus);GO:0005654(nucleoplasm);GO:0005737(cytoplasm);GO:0007601(visual perception);GO:0007626(locomotory behavior);GO:0009306(protein secretion);GO:0032281(AMPA glutamate receptor complex);GO:0051152(positive regulation of smooth muscle cell differentiation);GO:0097060(synaptic membrane);GO:0098978(glutamatergic synapse);GO:0099243(extrinsic component…	NA	NA
0	ENSSSCG00000002921	CLIP3	0.401355	0.309968	0.37276	1.06949e-302	2.13234e-298	CAP-Gly domain containing linker protein 3 [Source:NCBI gene;Acc:100524809]	GO:0001934(positive regulation of protein phosphorylation);GO:0005515(protein binding);GO:0005802(trans-Golgi network);GO:0005886(plasma membrane);GO:0008017(microtubule binding);GO:0010828(positive regulation of glucose transmembrane transport);GO:0018230(peptidyl-L-cysteine S-palmitoylation);GO:0031115(negative regulation of microtubule polymerization);GO:0031901(early endosome membrane);GO:003…	NA	K10423
0	ENSSSCG00000016090	SPATS2L	2.05356	1.56292	0.393888	3.08081e-302	6.14252e-298	spermatogenesis associated serine rich 2 like [Source:NCBI gene;Acc:100415809]	GO:0005515(protein binding);GO:0005634(nucleus);GO:0005730(nucleolus);GO:0005737(cytoplasm);GO:0005829(cytosol);GO:0032991(protein-containing complex)	NA	NA
0	ENSSSCG00000008038	SLC9A3R2	1.02111	0.771216	0.404928	1.12155e-301	2.23614e-297	SLC9A3 regulator 2 [Source:NCBI gene;Acc:100192448]	GO:0005102(signaling receptor binding);GO:0005515(protein binding);GO:0005886(plasma membrane);GO:0008013(beta-catenin binding);GO:0008022(protein C-terminus binding);GO:0012505(endomembrane system);GO:0016020(membrane);GO:0019902(phosphatase binding);GO:0032947(protein-containing complex scaffold activity)	04960(Aldosterone-regulated sodium reabsorption)	K13358
0	ENSSSCG00000000857	IGF1	0.784826	0.561128	0.484042	1.8301e-301	3.64885e-297	insulin like growth factor 1 [Source:NCBI gene;Acc:397491]	GO:0000187(activation of MAPK activity);GO:0001775(cell activation);GO:0005158(insulin receptor binding);GO:0005159(insulin-like growth factor receptor binding);GO:0005178(integrin binding);GO:0005179(hormone activity);GO:0005576(extracellular region);GO:0005615(extracellular space);GO:0008083(growth factor activity);GO:0008283(cell population proliferation);GO:0008284(positive regulation of cell…	01521(EGFR tyrosine kinase inhibitor resistance);01522(Endocrine resistance);04010(MAPK signaling pathway);04014(Ras signaling pathway);04015(Rap1 signaling pathway);04066(HIF-1 signaling pathway);04068(FoxO signaling pathway);04114(Oocyte meiosis);04115(p53 signaling pathway);04150(mTOR signaling pathway);04151(PI3K-Akt signaling pathway);04152(AMPK signaling pathway);04211(Longevity regulating …	K05459
0	ENSSSCG00000016893	NDUFS4	2.72851	2.03501	0.42308	2.03368e-301	4.05475e-297	NADH:ubiquinone oxidoreductase subunit S4 [Source:NCBI gene;Acc:100516161]	GO:0001932(regulation of protein phosphorylation);GO:0005739(mitochondrion);GO:0005747(mitochondrial respiratory chain complex I);GO:0007420(brain development);GO:0008137(NADH dehydrogenase (ubiquinone) activity);GO:0016651(oxidoreductase activity, acting on NAD(P)H);GO:0019933(cAMP-mediated signaling);GO:0022900(electron transport chain);GO:0032981(mitochondrial respiratory chain complex I assem…	00190(Oxidative phosphorylation);04714(Thermogenesis);04723(Retrograde endocannabinoid signaling);04932(Non-alcoholic fatty liver disease (NAFLD));05010(Alzheimer disease);05012(Parkinson disease);05016(Huntington disease)	K03937
0	ENSSSCG00000025822	SFRP1	0.709498	0.476801	0.573412	4.23394e-301	8.44162e-297	secreted frizzled related protein 1 [Source:NCBI gene;Acc:100621622]	GO:0001649(osteoblast differentiation);GO:0001657(ureteric bud development);GO:0001756(somitogenesis);GO:0001843(neural tube closure);GO:0002244(hematopoietic progenitor cell differentiation);GO:0004197(cysteine-type endopeptidase activity);GO:0005109(frizzled binding);GO:0005515(protein binding);GO:0005576(extracellular region);GO:0005615(extracellular space);GO:0005829(cytosol);GO:0006508(prote…	04310(Wnt signaling pathway)	K02166
0	ENSSSCG00000032749	PCDH18	0.582177	0.433551	0.425258	1.99725e-300	3.98212e-296	protocadherin 18 [Source:NCBI gene;Acc:110262155]	GO:0005509(calcium ion binding);GO:0005886(plasma membrane);GO:0007155(cell adhesion);GO:0007156(homophilic cell adhesion via plasma membrane adhesion molecules);GO:0007399(nervous system development);GO:0007420(brain development);GO:0016020(membrane);GO:0016021(integral component of membrane)	NA	K16499
0	ENSSSCG00000016816	ADAMTS12	0.561203	0.416138	0.43146	1.70745e-299	3.40431e-295	ADAM metallopeptidase with thrombospondin type 1 motif 12 [Source:NCBI gene;Acc:100511353]	GO:0004222(metalloendopeptidase activity);GO:0006508(proteolysis);GO:0007160(cell-matrix adhesion);GO:0008233(peptidase activity);GO:0008237(metallopeptidase activity);GO:0016477(cell migration);GO:0030167(proteoglycan catabolic process);GO:0032331(negative regulation of chondrocyte differentiation);GO:0050727(regulation of inflammatory response);GO:0051603(proteolysis involved in cellular protei…	NA	K08626
0	ENSSSCG00000033074	ZCCHC24	0.961197	0.687687	0.48308	7.04891e-299	1.40541e-294	zinc finger CCHC-type containing 24 [Source:NCBI gene;Acc:100621092]	GO:0003676(nucleic acid binding);GO:0008270(zinc ion binding)	NA	NA
0	ENSSSCG00000034491	PRICKLE1	0.578096	0.433284	0.415998	1.10461e-298	2.20238e-294	prickle planar cell polarity protein 1 [Source:NCBI gene;Acc:100157209]	GO:0001843(neural tube closure);GO:0005634(nucleus);GO:0005829(cytosol);GO:0006606(protein import into nucleus);GO:0008270(zinc ion binding);GO:0031398(positive regulation of protein ubiquitination);GO:0031965(nuclear membrane);GO:0032436(positive regulation of proteasomal ubiquitin-dependent protein catabolic process);GO:0035904(aorta development);GO:0045892(negative regulation of transcription,…	04310(Wnt signaling pathway)	K04511
0	ENSSSCG00000032151	CPZ	0.48173	0.378514	0.347878	4.86363e-298	9.69711e-294	carboxypeptidase Z [Source:NCBI gene;Acc:110262047]	GO:0004181(metallocarboxypeptidase activity);GO:0005515(protein binding);GO:0006508(proteolysis);GO:0008270(zinc ion binding)	NA	K13022
0	ENSSSCG00000026130	EPHA3	0.370749	0.286901	0.369893	2.19175e-296	4.36992e-292	EPH receptor A3 [Source:NCBI gene;Acc:100337658]	GO:0000166(nucleotide binding);GO:0004672(protein kinase activity);GO:0004713(protein tyrosine kinase activity);GO:0004714(transmembrane receptor protein tyrosine kinase activity);GO:0005003(ephrin receptor activity);GO:0005004(GPI-linked ephrin receptor activity);GO:0005005(transmembrane-ephrin receptor activity);GO:0005515(protein binding);GO:0005524(ATP binding);GO:0005769(early endosome);GO:0…	04360(Axon guidance)	K05104
0	ENSSSCG00000004387	FOXO3	1.85186	1.34003	0.466708	1.06218e-294	2.11778e-290	forkhead box O3 [Source:NCBI gene;Acc:733621]	GO:0000122(negative regulation of transcription by RNA polymerase II);GO:0000978(RNA polymerase II proximal promoter sequence-specific DNA binding);GO:0000981(DNA-binding transcription factor activity, RNA polymerase II-specific);GO:0001227(DNA-binding transcription repressor activity, RNA polymerase II-specific);GO:0001228(DNA-binding transcription activator activity, RNA polymerase II-specific)…	01521(EGFR tyrosine kinase inhibitor resistance);04062(Chemokine signaling pathway);04068(FoxO signaling pathway);04137(Mitophagy - animal);04151(PI3K-Akt signaling pathway);04152(AMPK signaling pathway);04211(Longevity regulating pathway);04213(Longevity regulating pathway - multiple species);04218(Cellular senescence);04722(Neurotrophin signaling pathway);04917(Prolactin signaling pathway);0521…	K09408
0	ENSSSCG00000021646	KLF9	1.12332	0.802627	0.484966	9.28569e-294	1.85138e-289	Kruppel like factor 9 [Source:NCBI gene;Acc:494562]	GO:0003676(nucleic acid binding);GO:0005634(nucleus);GO:0005654(nucleoplasm);GO:0005829(cytosol);GO:0005886(plasma membrane);GO:0007623(circadian rhythm);GO:0010839(negative regulation of keratinocyte proliferation);GO:0071387(cellular response to cortisol stimulus);GO:0097067(cellular response to thyroid hormone stimulus)	NA	K09208
0	ENSSSCG00000001866	RCN2	1.29856	0.938819	0.467996	2.8163e-292	5.61513e-288	reticulocalbin 2 [Source:NCBI gene;Acc:100153840]	GO:0005509(calcium ion binding);GO:0005730(nucleolus);GO:0005783(endoplasmic reticulum)	NA	NA
0	ENSSSCG00000012546	NRK	0.642156	0.458528	0.485913	3.12318e-292	6.227e-288	Nik related kinase [Source:NCBI gene;Acc:100515181]	GO:0000165(MAPK cascade);GO:0004672(protein kinase activity);GO:0004674(protein serine/threonine kinase activity);GO:0005524(ATP binding);GO:0005737(cytoplasm);GO:0006468(protein phosphorylation);GO:0007256(activation of JNKK activity);GO:0007567(parturition);GO:0008285(negative regulation of cell population proliferation);GO:0023014(signal transduction by protein phosphorylation);GO:0031098(stre…	NA	K16313
0	ENSSSCG00000014921	PRSS23	2.19747	1.44577	0.604002	7.30975e-292	1.45742e-287	serine protease 23 [Source:NCBI gene;Acc:100520683]	GO:0004252(serine-type endopeptidase activity);GO:0005634(nucleus);GO:0006508(proteolysis)	NA	K09627
0	ENSSSCG00000010925	PPP1R12B	0.483668	0.373973	0.371082	3.4917e-291	6.96176e-287	protein phosphatase 1 regulatory subunit 12B [Source:NCBI gene;Acc:100525832]	GO:0004857(enzyme inhibitor activity);GO:0005515(protein binding);GO:0005737(cytoplasm);GO:0007165(signal transduction);GO:0019208(phosphatase regulator activity);GO:0019901(protein kinase binding);GO:0030018(Z disc);GO:0031672(A band);GO:0043086(negative regulation of catalytic activity);GO:0050790(regulation of catalytic activity)	04270(Vascular smooth muscle contraction);04510(Focal adhesion);04810(Regulation of actin cytoskeleton);04921(Oxytocin signaling pathway);05205(Proteoglycans in cancer)	K12329
0	ENSSSCG00000010322	ZNF503	1.21064	0.837604	0.531426	7.54674e-291	1.50467e-286	zinc finger protein 503 [Source:NCBI gene;Acc:100521339]	GO:0003676(nucleic acid binding);GO:0008285(negative regulation of cell population proliferation);GO:0010629(negative regulation of gene expression);GO:0061351(neural precursor cell proliferation);GO:0070315(G1 to G0 transition involved in cell differentiation)	NA	NA
0	ENSSSCG00000004980	THSD4	0.414726	0.319582	0.37597	2.88738e-290	5.75685e-286	thrombospondin type 1 domain containing 4 [Source:NCBI gene;Acc:100524417]	GO:0001527(microfibril);GO:0006508(proteolysis);GO:0008233(peptidase activity);GO:0031012(extracellular matrix);GO:0048251(elastic fiber assembly)	NA	NA
0	ENSSSCG00000016233	SERPINE2	0.637675	0.460861	0.46849	1.02012e-289	2.03391e-285	serpin family E member 2 [Source:NCBI gene;Acc:397542]	GO:0004867(serine-type endopeptidase inhibitor activity);GO:0005102(signaling receptor binding);GO:0005539(glycosaminoglycan binding);GO:0005576(extracellular region);GO:0005615(extracellular space);GO:0005829(cytosol);GO:0007596(blood coagulation);GO:0008201(heparin binding);GO:0008285(negative regulation of cell population proliferation);GO:0009611(response to wounding);GO:0010466(negative regu…	NA	K16643
0	ENSSSCG00000011463	IL17RD	0.34222	0.268732	0.348757	1.56403e-288	3.11836e-284	interleukin 17 receptor D [Source:NCBI gene;Acc:100513377]	GO:0005654(nucleoplasm);GO:0005794(Golgi apparatus);GO:0019221(cytokine-mediated signaling pathway);GO:0030368(interleukin-17 receptor activity)	NA	K05167
0	ENSSSCG00000003344	VWA1	0.603811	0.454805	0.408848	2.06302e-288	4.11325e-284	von Willebrand factor A domain containing 1 [Source:NCBI gene;Acc:100525347]	GO:0003429(growth plate cartilage chondrocyte morphogenesis);GO:0005515(protein binding);GO:0005576(extracellular region);GO:0005604(basement membrane);GO:0005614(interstitial matrix);GO:0005615(extracellular space);GO:0030198(extracellular matrix organization);GO:0031012(extracellular matrix);GO:0042802(identical protein binding);GO:0048266(behavioral response to pain);GO:0062023(collagen-contai…	NA	NA
0	ENSSSCG00000011959	ABI3BP	0.477257	0.351996	0.439209	2.15323e-288	4.29312e-284	ABI family member 3 binding protein [Source:NCBI gene;Acc:100154641]	GO:0005515(protein binding);GO:0005518(collagen binding);GO:0005539(glycosaminoglycan binding);GO:0005614(interstitial matrix);GO:0008201(heparin binding);GO:0010811(positive regulation of cell-substrate adhesion);GO:0030198(extracellular matrix organization);GO:0031012(extracellular matrix)	NA	NA
0	ENSSSCG00000040706	DBN1	1.1412	0.812187	0.490663	3.16144e-286	6.30327e-282	drebrin 1 [Source:NCBI gene;Acc:100621245]	GO:0003779(actin binding);GO:0005622(intracellular);GO:0005737(cytoplasm);GO:0005856(cytoskeleton);GO:0005886(plasma membrane);GO:0005911(cell-cell junction);GO:0005921(gap junction);GO:0007015(actin filament organization);GO:0010643(cell communication by chemical coupling);GO:0010644(cell communication by electrical coupling);GO:0014069(postsynaptic density);GO:0015629(actin cytoskeleton);GO:001…	NA	NA
0	ENSSSCG00000040334	CBX6	1.03516	0.723939	0.515907	4.83962e-286	9.64924e-282	chromobox 6 [Source:NCBI gene;Acc:110260645]	GO:0000122(negative regulation of transcription by RNA polymerase II);GO:0000792(heterochromatin);GO:0003727(single-stranded RNA binding);GO:0005634(nucleus);GO:0031519(PcG protein complex)	NA	K11453
0	ENSSSCG00000038540	ENSSSCG00000038540	0.413773	0.318484	0.377617	7.89979e-286	1.57506e-281	olfactomedin like 1 [Source:NCBI gene;Acc:100622122]	NA	NA	NA
0	ENSSSCG00000014184	PAM	1.17	0.873796	0.421145	1.11801e-285	2.2291e-281	peptidylglycine alpha-amidating monooxygenase [Source:NCBI gene;Acc:100526040]	GO:0001519(peptide amidation);GO:0003824(catalytic activity);GO:0004497(monooxygenase activity);GO:0004504(peptidylglycine monooxygenase activity);GO:0004598(peptidylamidoglycolate lyase activity);GO:0005507(copper ion binding);GO:0005515(protein binding);GO:0005576(extracellular region);GO:0005886(plasma membrane);GO:0006518(peptide metabolic process);GO:0008270(zinc ion binding);GO:0016020(memb…	NA	K00504
0	ENSSSCG00000016520	CREB3L2	1.39231	0.993459	0.486953	2.43591e-285	4.85672e-281	cAMP responsive element binding protein 3 like 2 [Source:NCBI gene;Acc:100520468]	GO:0000978(RNA polymerase II proximal promoter sequence-specific DNA binding);GO:0001228(DNA-binding transcription activator activity, RNA polymerase II-specific);GO:0002062(chondrocyte differentiation);GO:0003700(DNA-binding transcription factor activity);GO:0005634(nucleus);GO:0005654(nucleoplasm);GO:0005783(endoplasmic reticulum);GO:0006355(regulation of transcription, DNA-templated);GO:000688…	04022(cGMP-PKG signaling pathway);04024(cAMP signaling pathway);04151(PI3K-Akt signaling pathway);04152(AMPK signaling pathway);04211(Longevity regulating pathway);04261(Adrenergic signaling in cardiomyocytes);04668(TNF signaling pathway);04714(Thermogenesis);04725(Cholinergic synapse);04728(Dopaminergic synapse);04911(Insulin secretion);04915(Estrogen signaling pathway);04916(Melanogenesis);0491…	K09048
0	ENSSSCG00000010651	ABLIM1	1.55263	1.03527	0.584704	1.0747e-284	2.14274e-280	actin binding LIM protein 1 [Source:NCBI gene;Acc:100154343]	GO:0001725(stress fiber);GO:0003779(actin binding);GO:0007010(cytoskeleton organization);GO:0015629(actin cytoskeleton);GO:0030027(lamellipodium);GO:0030032(lamellipodium assembly);GO:0046872(metal ion binding);GO:0051015(actin filament binding);GO:0060271(cilium assembly)	04360(Axon guidance)	K07520
0	ENSSSCG00000000394	CNPY2	2.15055	1.55987	0.463282	1.0839e-284	2.16109e-280	canopy FGF signaling regulator 2 [Source:NCBI gene;Acc:100151912]	GO:0005783(endoplasmic reticulum);GO:0010629(negative regulation of gene expression);GO:0010988(regulation of low-density lipoprotein particle clearance);GO:0045716(positive regulation of low-density lipoprotein particle receptor biosynthetic process)	NA	K22936
0	ENSSSCG00000033627	YIPF3	1.23349	0.909585	0.439463	1.13453e-283	2.26203e-279	Yip1 domain family member 3 [Source:NCBI gene;Acc:100156290]	GO:0005794(Golgi apparatus);GO:0016020(membrane);GO:0016021(integral component of membrane);GO:0030133(transport vesicle);GO:0043231(intracellular membrane-bounded organelle)	NA	K22941
0	ENSSSCG00000004127	PLAGL1	1.1448	0.824596	0.473337	3.19081e-283	6.36184e-279	PLAG1 like zinc finger 1 [Source:NCBI gene;Acc:733596]	GO:0000977(RNA polymerase II regulatory region sequence-specific DNA binding);GO:0001228(DNA-binding transcription activator activity, RNA polymerase II-specific);GO:0003676(nucleic acid binding);GO:0003677(DNA binding);GO:0005634(nucleus);GO:0005794(Golgi apparatus);GO:0006357(regulation of transcription by RNA polymerase II);GO:0016604(nuclear body);GO:0043231(intracellular membrane-bounded org…	NA	K19485
0	ENSSSCG00000020873	SYNGR1	0.87107	0.643192	0.437538	4.7948e-283	9.55986e-279	synaptogyrin 1 [Source:NCBI gene;Acc:100626046]	GO:0016020(membrane);GO:0016021(integral component of membrane);GO:0030672(synaptic vesicle membrane);GO:0031594(neuromuscular junction);GO:0048169(regulation of long-term neuronal synaptic plasticity);GO:0048172(regulation of short-term neuronal synaptic plasticity);GO:1990830(cellular response to leukemia inhibitory factor)	NA	NA
0	ENSSSCG00000017788	TP53I13	0.567716	0.421167	0.430779	2.23429e-281	4.45472e-277	tumor protein p53 inducible protein 13 [Source:NCBI gene;Acc:100520331]	GO:0005737(cytoplasm);GO:0009411(response to UV);GO:0014070(response to organic cyclic compound);GO:0016020(membrane);GO:0016021(integral component of membrane);GO:0042493(response to drug);GO:0045786(negative regulation of cell cycle)	NA	NA
0	ENSSSCG00000030567	SSR3	4.14005	2.96582	0.481217	3.59834e-281	7.17437e-277	signal sequence receptor subunit 3 [Source:NCBI gene;Acc:100625983]	GO:0005623(cell);GO:0006614(SRP-dependent cotranslational protein targeting to membrane);GO:0016020(membrane);GO:0016021(integral component of membrane)	04141(Protein processing in endoplasmic reticulum)	K13251
0	ENSSSCG00000006561	SLC39A1	0.887614	0.664371	0.417944	7.88795e-281	1.5727e-276	solute carrier family 39 member 1 [Source:NCBI gene;Acc:100153098]	GO:0001701(in utero embryonic development);GO:0005385(zinc ion transmembrane transporter activity);GO:0005886(plasma membrane);GO:0006829(zinc ion transport);GO:0016020(membrane);GO:0016021(integral component of membrane);GO:0030001(metal ion transport);GO:0046873(metal ion transmembrane transporter activity);GO:0048701(embryonic cranial skeleton morphogenesis);GO:0055085(transmembrane transport)…	NA	K14709
0	ENSSSCG00000037733	TRIQK	0.467571	0.357596	0.386854	1.63433e-280	3.25853e-276	triple QxxK/R motif containing [Source:NCBI gene;Acc:110260258]	GO:0005783(endoplasmic reticulum);GO:0005789(endoplasmic reticulum membrane);GO:0016020(membrane);GO:0016021(integral component of membrane)	NA	NA
0	ENSSSCG00000032436	ENSSSCG00000032436	1.09576	0.904124	0.277333	4.12043e-280	8.21531e-276	interferon-induced transmembrane protein 1-like [Source:NCBI gene;Acc:100626247]	GO:0016020(membrane);GO:0016021(integral component of membrane)	NA	K06566
0	ENSSSCG00000012649	SMARCA1	0.83961	0.621805	0.433256	4.53395e-278	9.03979e-274	SWI/SNF related, matrix associated, actin dependent regulator of chromatin, subfamily a, member 1 [Source:NCBI gene;Acc:100188905]	GO:0000166(nucleotide binding);GO:0000790(nuclear chromatin);GO:0003676(nucleic acid binding);GO:0003677(DNA binding);GO:0004386(helicase activity);GO:0005524(ATP binding);GO:0005634(nucleus);GO:0005654(nucleoplasm);GO:0006325(chromatin organization);GO:0006338(chromatin remodeling);GO:0007420(brain development);GO:0016589(NURF complex);GO:0016787(hydrolase activity);GO:0016818(hydrolase activity…	NA	K11727
0	ENSSSCG00000006538	CKS1B	1.49646	1.13065	0.404399	8.63233e-278	1.72111e-273	flavin adenine dinucleotide synthetase 1 [Source:NCBI gene;Acc:100153896]	GO:0000079(regulation of cyclin-dependent protein serine/threonine kinase activity);GO:0000166(nucleotide binding);GO:0000307(cyclin-dependent protein kinase holoenzyme complex);GO:0003824(catalytic activity);GO:0003919(FMN adenylyltransferase activity);GO:0005524(ATP binding);GO:0005829(cytosol);GO:0005886(plasma membrane);GO:0006747(FAD biosynthetic process);GO:0007049(cell cycle);GO:0007346(re…	00740(Riboflavin metabolism);05200(Pathways in cancer);05222(Small cell lung cancer)	K00953;K02219
0	ENSSSCG00000001875	SNX33	0.686379	0.505811	0.440408	1.13687e-277	2.26668e-273	sorting nexin 33 [Source:NCBI gene;Acc:100153032]	GO:0000278(mitotic cell cycle);GO:0000281(mitotic cytokinesis);GO:0005515(protein binding);GO:0005829(cytosol);GO:0006886(intracellular protein transport);GO:0006897(endocytosis);GO:0007032(endosome organization);GO:0015031(protein transport);GO:0016020(membrane);GO:0016197(endosomal transport);GO:0017038(protein import);GO:0019898(extrinsic component of membrane);GO:0030659(cytoplasmic vesicle m…	NA	K17923
0	ENSSSCG00000026425	ADAMTSL2	0.396641	0.306569	0.37162	1.48538e-277	2.96155e-273	ADAMTS like 2 [Source:NCBI gene;Acc:100628047]	GO:0005576(extracellular region);GO:0006508(proteolysis);GO:0008233(peptidase activity);GO:0030198(extracellular matrix organization);GO:0030512(negative regulation of transforming growth factor beta receptor signaling pathway);GO:0031012(extracellular matrix);GO:0050436(microfibril binding);GO:0060481(lobar bronchus epithelium development)	NA	NA
0	ENSSSCG00000038307	POLE4	2.578	1.84337	0.483911	7.44371e-277	1.48413e-272	DNA polymerase epsilon 4, accessory subunit [Source:NCBI gene;Acc:100517646]	GO:0005634(nucleus);GO:0005671(Ada2/Gcn5/Ada3 transcription activator complex);GO:0008622(epsilon DNA polymerase complex);GO:0043966(histone H3 acetylation);GO:0046982(protein heterodimerization activity)	03030(DNA replication);03410(Base excision repair);03420(Nucleotide excision repair)	K03506
0	ENSSSCG00000025531	SSPN	1.33063	1.05386	0.336427	9.88622e-276	1.97111e-271	sarcospan [Source:NCBI gene;Acc:100515546]	GO:0005887(integral component of plasma membrane);GO:0016010(dystrophin-associated glycoprotein complex);GO:0016020(membrane);GO:0016021(integral component of membrane);GO:0030133(transport vesicle)	NA	K22194
0	ENSSSCG00000015266	FMO4	0.562036	0.420494	0.418577	1.1857e-275	2.36405e-271	flavin containing monooxygenase 4 [Source:NCBI gene;Acc:100621718]	GO:0004497(monooxygenase activity);GO:0004499(N,N-dimethylaniline monooxygenase activity);GO:0005783(endoplasmic reticulum);GO:0005789(endoplasmic reticulum membrane);GO:0016020(membrane);GO:0016491(oxidoreductase activity);GO:0031090(organelle membrane);GO:0042737(drug catabolic process);GO:0043231(intracellular membrane-bounded organelle);GO:0050660(flavin adenine dinucleotide binding);GO:00506…	00982(Drug metabolism - cytochrome P450)	K00485
0	ENSSSCG00000033010	AHNAK	1.90167	1.3236	0.5228	1.2119e-275	2.41628e-271	AHNAK nucleoprotein [Source:NCBI gene;Acc:106504153]	GO:0005634(nucleus);GO:0005737(cytoplasm);GO:0005829(cytosol);GO:0005886(plasma membrane);GO:0015629(actin cytoskeleton);GO:0031982(vesicle);GO:0042383(sarcolemma);GO:0043034(costamere);GO:0043484(regulation of RNA splicing);GO:0044291(cell-cell contact zone);GO:0044548(S100 protein binding);GO:0045121(membrane raft);GO:0051259(protein complex oligomerization);GO:0070062(extracellular exosome);GO…	NA	NA
0	ENSSSCG00000009256	ANTXR2	1.06211	0.782068	0.441572	1.72048e-275	3.4303e-271	ANTXR cell adhesion molecule 2 [Source:NCBI gene;Acc:100514416]	GO:0004888(transmembrane signaling receptor activity);GO:0005886(plasma membrane);GO:0009897(external side of plasma membrane);GO:0009986(cell surface);GO:0016020(membrane);GO:0016021(integral component of membrane);GO:0022414(reproductive process);GO:0038023(signaling receptor activity);GO:0046872(metal ion binding);GO:1901998(toxin transport)	04621(NOD-like receptor signaling pathway)	K20909
0	ENSSSCG00000012527	TCEAL9	0.500074	0.379283	0.398867	8.36523e-271	1.66786e-266	transcription elongation factor A like 9 [Source:NCBI gene;Acc:100513331]	GO:0005634(nucleus);GO:0050699(WW domain binding)	NA	NA
0	ENSSSCG00000010185	GALNT2	0.919254	0.669296	0.457818	2.11678e-270	4.22043e-266	polypeptide N-acetylgalactosaminyltransferase 2 [Source:NCBI gene;Acc:100153028]	GO:0000139(Golgi membrane);GO:0002378(immunoglobulin biosynthetic process);GO:0004653(polypeptide N-acetylgalactosaminyltransferase activity);GO:0005794(Golgi apparatus);GO:0005795(Golgi stack);GO:0006486(protein glycosylation);GO:0006493(protein O-linked glycosylation);GO:0016020(membrane);GO:0016021(integral component of membrane);GO:0016266(O-glycan processing);GO:0016740(transferase activity)…	00512(Mucin type O-glycan biosynthesis)	K00710
0	ENSSSCG00000038968	TMEM263	1.33936	0.983504	0.445541	1.29523e-269	2.58243e-265	transmembrane protein 263 [Source:NCBI gene;Acc:100620181]	NA	NA	NA
0	ENSSSCG00000000964	LMF2	0.703124	0.529503	0.409139	3.33325e-268	6.64583e-264	lipase maturation factor 2 [Source:NCBI gene;Acc:100518488]	GO:0005783(endoplasmic reticulum);GO:0005789(endoplasmic reticulum membrane);GO:0016020(membrane);GO:0016021(integral component of membrane);GO:0051604(protein maturation)	NA	NA
0	ENSSSCG00000011522	CNTN3	0.365667	0.287204	0.348457	8.86915e-268	1.76833e-263	contactin 3 [Source:NCBI gene;Acc:100511594]	GO:0005515(protein binding);GO:0030017(sarcomere)	NA	K06761
0	ENSSSCG00000000084	ATF4	5.34318	3.97172	0.427935	2.1764e-267	4.33931e-263	activating transcription factor 4 [Source:NCBI gene;Acc:100144302]	GO:0000978(RNA polymerase II proximal promoter sequence-specific DNA binding);GO:0000980(RNA polymerase II distal enhancer sequence-specific DNA binding);GO:0000981(DNA-binding transcription factor activity, RNA polymerase II-specific);GO:0001085(RNA polymerase II transcription factor binding);GO:0001228(DNA-binding transcription activator activity, RNA polymerase II-specific);GO:0003677(DNA bind…	04010(MAPK signaling pathway);04022(cGMP-PKG signaling pathway);04137(Mitophagy - animal);04141(Protein processing in endoplasmic reticulum);04151(PI3K-Akt signaling pathway);04210(Apoptosis);04211(Longevity regulating pathway);04261(Adrenergic signaling in cardiomyocytes);04668(TNF signaling pathway);04720(Long-term potentiation);04722(Neurotrophin signaling pathway);04725(Cholinergic synapse);0…	K04374
0	ENSSSCG00000005045	BMP4	0.698475	0.512989	0.445282	2.2458e-267	4.47768e-263	bone morphogenetic protein 4 [Source:NCBI gene;Acc:100113425]	GO:0000122(negative regulation of transcription by RNA polymerase II);GO:0000186(activation of MAPKK activity);GO:0001501(skeletal system development);GO:0001525(angiogenesis);GO:0001568(blood vessel development);GO:0001649(osteoblast differentiation);GO:0001656(metanephros development);GO:0001657(ureteric bud development);GO:0001658(branching involved in ureteric bud morphogenesis);GO:0001707(me…	04060(Cytokine-cytokine receptor interaction);04350(TGF-beta signaling pathway);04390(Hippo signaling pathway);04550(Signaling pathways regulating pluripotency of stem cells);04919(Thyroid hormone signaling pathway);05200(Pathways in cancer);05217(Basal cell carcinoma);05418(Fluid shear stress and atherosclerosis)	K04662
0	ENSSSCG00000000402	RBMS2	0.57445	0.446756	0.362695	2.69012e-267	5.36356e-263	RNA binding motif single stranded interacting protein 2 [Source:NCBI gene;Acc:100522738]	GO:0003676(nucleic acid binding);GO:0003723(RNA binding);GO:0003730(mRNA 3'-UTR binding);GO:0005634(nucleus);GO:0005737(cytoplasm);GO:0005829(cytosol);GO:0008143(poly(A) binding);GO:0008266(poly(U) RNA binding);GO:1990904(ribonucleoprotein complex)	NA	NA
0	ENSSSCG00000021793	SMIM14	1.2088	0.92046	0.39315	5.5043e-267	1.09745e-262	small integral membrane protein 14 [Source:NCBI gene;Acc:100627474]	GO:0001835(blastocyst hatching);GO:0005783(endoplasmic reticulum);GO:0016020(membrane);GO:0016021(integral component of membrane)	NA	NA
0	ENSSSCG00000013064	ENSSSCG00000013064	8.4545	6.78401	0.31758	9.56245e-266	1.90656e-261	eukaryotic translation elongation factor 1 gamma [Source:NCBI gene;Acc:397022]	GO:0003746(translation elongation factor activity);GO:0005515(protein binding);GO:0005634(nucleus);GO:0005737(cytoplasm);GO:0006412(translation);GO:0006414(translational elongation)	05134(Legionellosis)	K03233
0	ENSSSCG00000014151	CETN3	1.23426	0.912378	0.435944	4.75971e-265	9.4899e-261	centrin 3 [Source:NCBI gene;Acc:574052]	GO:0005509(calcium ion binding);GO:0005813(centrosome);GO:0005814(centriole);GO:0008017(microtubule binding);GO:0031683(G-protein beta/gamma-subunit complex binding);GO:0032391(photoreceptor connecting cilium);GO:0035869(ciliary transition zone);GO:0036064(ciliary basal body)	NA	K16466
0	ENSSSCG00000038492	PHETA2	0.376817	0.295433	0.351032	1.17482e-264	2.34236e-260	PH domain containing endocytic trafficking adaptor 2 [Source:NCBI gene;Acc:100737880]	GO:0001881(receptor recycling);GO:0005769(early endosome);GO:0005802(trans-Golgi network);GO:0005829(cytosol);GO:0007032(endosome organization);GO:0030136(clathrin-coated vesicle);GO:0042147(retrograde transport, endosome to Golgi);GO:0042803(protein homodimerization activity);GO:0055037(recycling endosome)	NA	NA
0	ENSSSCG00000010381	ARHGAP22	0.322804	0.259307	0.315998	1.71768e-264	3.42471e-260	Rho GTPase activating protein 22 [Source:NCBI gene;Acc:102159729]	GO:0005096(GTPase activator activity);GO:0007165(signal transduction);GO:0043547(positive regulation of GTPase activity);GO:0098978(glutamatergic synapse);GO:0099175(regulation of postsynapse organization)	NA	K20642
0	ENSSSCG00000009114	PRSS12	0.327268	0.260516	0.329101	9.0743e-264	1.80923e-259	serine protease 12 [Source:NCBI gene;Acc:100524882]	GO:0004252(serine-type endopeptidase activity);GO:0005044(scavenger receptor activity);GO:0005886(plasma membrane);GO:0006508(proteolysis);GO:0006887(exocytosis);GO:0006898(receptor-mediated endocytosis);GO:0008233(peptidase activity);GO:0008236(serine-type peptidase activity);GO:0016020(membrane);GO:0016787(hydrolase activity);GO:0030424(axon);GO:0030425(dendrite);GO:0031410(cytoplasmic vesicle)…	NA	K09624
0	ENSSSCG00000000368	MMP19	0.568976	0.431899	0.397674	1.54056e-263	3.07157e-259	matrix metallopeptidase 19 [Source:NCBI gene;Acc:100518427]	GO:0004222(metalloendopeptidase activity);GO:0005615(extracellular space);GO:0006508(proteolysis);GO:0008233(peptidase activity);GO:0008237(metallopeptidase activity);GO:0008270(zinc ion binding);GO:0016787(hydrolase activity);GO:0030198(extracellular matrix organization);GO:0030574(collagen catabolic process);GO:0031012(extracellular matrix);GO:0046872(metal ion binding)	NA	K07998
0	ENSSSCG00000022901	KLHDC3	0.849746	0.638203	0.413016	3.07156e-263	6.12407e-259	kelch domain containing 3 [Source:NCBI gene;Acc:100125975]	GO:0000790(nuclear chromatin);GO:0003682(chromatin binding);GO:0005515(protein binding);GO:0005654(nucleoplasm);GO:0005737(cytoplasm)	NA	NA
0	ENSSSCG00000016593	ARF5	0.939838	0.711036	0.40249	7.79538e-262	1.55424e-257	ADP ribosylation factor 5 [Source:NCBI gene;Acc:100270722]	GO:0000166(nucleotide binding);GO:0005525(GTP binding);GO:0005737(cytoplasm);GO:0005794(Golgi apparatus);GO:0005886(plasma membrane);GO:0006886(intracellular protein transport);GO:0006890(retrograde vesicle-mediated transport, Golgi to endoplasmic reticulum);GO:0006893(Golgi to plasma membrane transport);GO:0016192(vesicle-mediated transport)	04144(Endocytosis)	K07940
0	ENSSSCG00000003150	NUCB1	1.13531	0.841993	0.431205	7.50109e-261	1.49557e-256	nucleobindin 1 [Source:NCBI gene;Acc:100512538]	GO:0005509(calcium ion binding);GO:0005793(endoplasmic reticulum-Golgi intermediate compartment)	NA	K20371
0	ENSSSCG00000012837	CHID1	1.69981	1.26282	0.428722	7.63994e-261	1.52325e-256	chitinase domain containing 1 [Source:NCBI gene;Acc:100511064]	GO:0005615(extracellular space);GO:0005764(lysosome);GO:0005770(late endosome);GO:0005802(trans-Golgi network);GO:0005975(carbohydrate metabolic process);GO:0008061(chitin binding);GO:0070492(oligosaccharide binding);GO:1900016(negative regulation of cytokine production involved in inflammatory response)	NA	K17525
0	ENSSSCG00000009505	MBNL2	0.987944	0.739037	0.418782	1.71732e-259	3.42399e-255	muscleblind like splicing regulator 2 [Source:NCBI gene;Acc:100519915]	GO:0000381(regulation of alternative mRNA splicing, via spliceosome);GO:0003723(RNA binding);GO:0005634(nucleus);GO:0005654(nucleoplasm);GO:0005737(cytoplasm);GO:0043484(regulation of RNA splicing);GO:0046872(metal ion binding)	NA	K14943
0	ENSSSCG00000038549	ZFP36L2	6.29258	4.3798	0.522787	1.13236e-257	2.25771e-253	ZFP36 ring finger protein like 2 [Source:NCBI gene;Acc:100513591]	GO:0000165(MAPK cascade);GO:0000288(nuclear-transcribed mRNA catabolic process, deadenylation-dependent decay);GO:0005634(nucleus);GO:0005737(cytoplasm);GO:0006402(mRNA catabolic process);GO:0009611(response to wounding);GO:0017091(AU-rich element binding);GO:0030097(hemopoiesis);GO:0033077(T cell differentiation in thymus);GO:0035019(somatic stem cell population maintenance);GO:0035925(mRNA 3'-U…	04218(Cellular senescence)	K18753
0	ENSSSCG00000011022	SVIL	1.16304	0.846383	0.45852	3.21243e-256	6.40494e-252	supervillin [Source:NCBI gene;Acc:100518681]	GO:0003779(actin binding);GO:0005634(nucleus);GO:0005737(cytoplasm);GO:0005829(cytosol);GO:0005886(plasma membrane);GO:0007010(cytoskeleton organization);GO:0007519(skeletal muscle tissue development);GO:0015629(actin cytoskeleton);GO:0043034(costamere);GO:0051015(actin filament binding)	NA	K10369
0	ENSSSCG00000021206	IL1RAP	0.540834	0.429051	0.334037	6.47619e-256	1.29122e-251	interleukin 1 receptor accessory protein [Source:NCBI gene;Acc:100628318]	GO:0002114(interleukin-33 receptor activity);GO:0004908(interleukin-1 receptor activity);GO:0005515(protein binding);GO:0007165(signal transduction);GO:0016020(membrane);GO:0016021(integral component of membrane);GO:0019221(cytokine-mediated signaling pathway);GO:0032736(positive regulation of interleukin-13 production);GO:0032754(positive regulation of interleukin-5 production);GO:0038172(interl…	04010(MAPK signaling pathway);04060(Cytokine-cytokine receptor interaction);04659(Th17 cell differentiation);04750(Inflammatory mediator regulation of TRP channels)	K04723
0	ENSSSCG00000017769	RAB34	0.662244	0.499198	0.407752	1.51671e-255	3.02401e-251	RAB34, member RAS oncogene family [Source:NCBI gene;Acc:100144491]	GO:0000166(nucleotide binding);GO:0003924(GTPase activity);GO:0005525(GTP binding);GO:0005737(cytoplasm);GO:0005794(Golgi apparatus);GO:0005929(cilium);GO:0006886(intracellular protein transport);GO:0006897(endocytosis);GO:0015031(protein transport);GO:0016020(membrane);GO:0030030(cell projection organization);GO:0030670(phagocytic vesicle membrane);GO:0031410(cytoplasmic vesicle);GO:0032482(Rab …	NA	K07921
0	ENSSSCG00000033154	ARL6IP5	1.36174	1.03902	0.390239	5.2214e-255	1.04104e-250	ADP ribosylation factor like GTPase 6 interacting protein 5 [Source:NCBI gene;Acc:595127]	GO:0002037(negative regulation of L-glutamate import across plasma membrane);GO:0005737(cytoplasm);GO:0005783(endoplasmic reticulum);GO:0005789(endoplasmic reticulum membrane);GO:0005856(cytoskeleton);GO:0005886(plasma membrane);GO:0015813(L-glutamate transmembrane transport);GO:0016020(membrane);GO:0016021(integral component of membrane)	NA	K20393
0	ENSSSCG00000006529	SLC50A1	0.695257	0.530718	0.3896	1.36444e-254	2.72043e-250	solute carrier family 50 member 1 [Source:NCBI gene;Acc:100151868]	GO:0005794(Golgi apparatus);GO:0005886(plasma membrane);GO:0008643(carbohydrate transport);GO:0016020(membrane);GO:0016021(integral component of membrane);GO:0034219(carbohydrate transmembrane transport);GO:0042946(glucoside transport);GO:0042947(glucoside transmembrane transporter activity);GO:0045815(positive regulation of gene expression, epigenetic);GO:0051119(sugar transmembrane transporter …	NA	K15382
0	ENSSSCG00000011933	NECTIN3	0.747963	0.552371	0.437329	4.47684e-254	8.92593e-250	nectin cell adhesion molecule 3 [Source:NCBI gene;Acc:100518152]	GO:0002089(lens morphogenesis in camera-type eye);GO:0005886(plasma membrane);GO:0005911(cell-cell junction);GO:0005913(cell-cell adherens junction);GO:0007155(cell adhesion);GO:0007156(homophilic cell adhesion via plasma membrane adhesion molecules);GO:0007286(spermatid development);GO:0009566(fertilization);GO:0016020(membrane);GO:0016021(integral component of membrane);GO:0042803(protein homod…	04514(Cell adhesion molecules (CAMs));04520(Adherens junction)	K06592
0	ENSSSCG00000021343	ZEB2	2.23641	1.78501	0.325254	2.64898e-252	5.28154e-248	zinc finger E-box binding homeobox 2 [Source:NCBI gene;Acc:100739669]	GO:0000122(negative regulation of transcription by RNA polymerase II);GO:0000790(nuclear chromatin);GO:0001227(DNA-binding transcription repressor activity, RNA polymerase II-specific);GO:0001228(DNA-binding transcription activator activity, RNA polymerase II-specific);GO:0001755(neural crest cell migration);GO:0001756(somitogenesis);GO:0001843(neural tube closure);GO:0003676(nucleic acid binding…	05206(MicroRNAs in cancer)	K09299
0	ENSSSCG00000010627	PDCD4	1.92711	1.40312	0.457798	7.59209e-251	1.51371e-246	programmed cell death 4 [Source:NCBI gene;Acc:100157112]	GO:0005634(nucleus);GO:0005737(cytoplasm);GO:0005829(cytosol);GO:0007569(cell aging);GO:0030509(BMP signaling pathway);GO:0045892(negative regulation of transcription, DNA-templated);GO:0050729(positive regulation of inflammatory response);GO:0071222(cellular response to lipopolysaccharide);GO:1900016(negative regulation of cytokine production involved in inflammatory response);GO:1901224(positiv…	05205(Proteoglycans in cancer);05206(MicroRNAs in cancer)	K16865
0	ENSSSCG00000031432	KDELR2	2.7032	1.94429	0.475427	9.2087e-251	1.83603e-246	KDEL endoplasmic reticulum protein retention receptor 2 [Source:NCBI gene;Acc:100625446]	GO:0005783(endoplasmic reticulum);GO:0005789(endoplasmic reticulum membrane);GO:0006621(protein retention in ER lumen);GO:0015031(protein transport);GO:0016020(membrane);GO:0016021(integral component of membrane);GO:0046923(ER retention sequence binding)	NA	K10949
0	ENSSSCG00000022895	CRYBG3	0.74379	0.539279	0.463864	1.03848e-250	2.07051e-246	crystallin beta-gamma domain containing 3 [Source:NCBI gene;Acc:100624348]	GO:0032991(protein-containing complex);GO:0051018(protein kinase A binding)	NA	NA
0	ENSSSCG00000016497	DENND2A	0.590617	0.448473	0.397201	1.20302e-250	2.39858e-246	DENN domain containing 2A [Source:NCBI gene;Acc:100514997]	GO:0005829(cytosol);GO:0015629(actin cytoskeleton);GO:0017112(Rab guanyl-nucleotide exchange factor activity);GO:0042147(retrograde transport, endosome to Golgi)	NA	K20161
0	ENSSSCG00000007281	MAP1LC3A	2.13696	1.71708	0.315604	4.08257e-250	8.13983e-246	microtubule associated protein 1 light chain 3 alpha [Source:NCBI gene;Acc:100322893]	GO:0000045(autophagosome assembly);GO:0000421(autophagosome membrane);GO:0000422(autophagy of mitochondrion);GO:0005543(phospholipid binding);GO:0005737(cytoplasm);GO:0005776(autophagosome);GO:0005829(cytosol);GO:0006914(autophagy);GO:0006995(cellular response to nitrogen starvation);GO:0008017(microtubule binding);GO:0008429(phosphatidylethanolamine binding);GO:0009267(cellular response to starv…	04216(Ferroptosis)	K10435
0	ENSSSCG00000039873	DCXR	1.56057	1.17709	0.406842	1.44844e-249	2.8879e-245	L-xylulose reductase [Source:NCBI gene;Acc:110255927]	GO:0005881(cytoplasmic microtubule);GO:0005902(microvillus);GO:0005903(brush border);GO:0005997(xylulose metabolic process);GO:0006006(glucose metabolic process);GO:0006739(NADP metabolic process);GO:0016491(oxidoreductase activity);GO:0016614(oxidoreductase activity, acting on CH-OH group of donors);GO:0016655(oxidoreductase activity, acting on NAD(P)H, quinone or similar compound as acceptor);G…	00040(Pentose and glucuronate interconversions)	K03331
0	ENSSSCG00000012772	BCAP31	3.94174	2.94706	0.419555	2.43151e-249	4.84795e-245	B cell receptor associated protein 31 [Source:NCBI gene;Acc:100520774]	GO:0000139(Golgi membrane);GO:0005739(mitochondrion);GO:0005783(endoplasmic reticulum);GO:0005784(Sec61 translocon complex);GO:0005789(endoplasmic reticulum membrane);GO:0005811(lipid droplet);GO:0005887(integral component of plasma membrane);GO:0006886(intracellular protein transport);GO:0006888(endoplasmic reticulum to Golgi vesicle-mediated transport);GO:0007204(positive regulation of cytosoli…	04141(Protein processing in endoplasmic reticulum);05165(Human papillomavirus infection)	K14009
0	ENSSSCG00000036381	RBMS3	1.11333	0.805984	0.466063	1.05418e-248	2.10182e-244	RNA binding motif single stranded interacting protein 3 [Source:NCBI gene;Acc:100739397]	GO:0002357(defense response to tumor cell);GO:0003676(nucleic acid binding);GO:0003723(RNA binding);GO:0003730(mRNA 3'-UTR binding);GO:0005737(cytoplasm);GO:0008143(poly(A) binding);GO:0008266(poly(U) RNA binding);GO:0010628(positive regulation of gene expression);GO:0010629(negative regulation of gene expression);GO:0035925(mRNA 3'-UTR AU-rich region binding);GO:0045727(positive regulation of tr…	NA	NA
0	ENSSSCG00000031503	PRRX1	0.4684	0.362398	0.370166	1.65845e-248	3.30662e-244	paired related homeobox 1 [Source:NCBI gene;Acc:100738910]	GO:0000122(negative regulation of transcription by RNA polymerase II);GO:0000978(RNA polymerase II proximal promoter sequence-specific DNA binding);GO:0001227(DNA-binding transcription repressor activity, RNA polymerase II-specific);GO:0002053(positive regulation of mesenchymal cell proliferation);GO:0003677(DNA binding);GO:0003713(transcription coactivator activity);GO:0005634(nucleus);GO:000565…	NA	K09329
0	ENSSSCG00000039393	SPRED1	0.848377	0.634016	0.420187	2.33016e-248	4.64588e-244	sprouty related EVH1 domain containing 1 [Source:NCBI gene;Acc:100512576]	GO:0000188(inactivation of MAPK activity);GO:0005173(stem cell factor receptor binding);GO:0005634(nucleus);GO:0005829(cytosol);GO:0006469(negative regulation of protein kinase activity);GO:0007275(multicellular organism development);GO:0009966(regulation of signal transduction);GO:0010801(negative regulation of peptidyl-threonine phosphorylation);GO:0010923(negative regulation of phosphatase act…	NA	K04703
0	ENSSSCG00000032740	TMEM106B	1.23822	0.929623	0.413545	3.27474e-248	6.52918e-244	transmembrane protein 106B [Source:NCBI gene;Acc:100512621]	GO:0005764(lysosome);GO:0005765(lysosomal membrane);GO:0005768(endosome);GO:0007040(lysosome organization);GO:0007041(lysosomal transport);GO:0016020(membrane);GO:0016021(integral component of membrane);GO:0032418(lysosome localization);GO:0048813(dendrite morphogenesis);GO:1900006(positive regulation of dendrite development)	NA	NA
0	ENSSSCG00000030125	SELENOF	3.70322	2.73124	0.439222	4.26472e-247	8.50301e-243	selenoprotein F [Source:NCBI gene;Acc:100038009]	GO:0005783(endoplasmic reticulum);GO:0005788(endoplasmic reticulum lumen)	NA	NA
0	ENSSSCG00000025270	CHRD	0.372688	0.292151	0.351254	1.23793e-246	2.46818e-242	chordin [Source:NCBI gene;Acc:100620350]	GO:0001501(skeletal system development);GO:0001649(osteoblast differentiation);GO:0001702(gastrulation with mouth forming second);GO:0001707(mesoderm formation);GO:0002053(positive regulation of mesenchymal cell proliferation);GO:0005515(protein binding);GO:0005615(extracellular space);GO:0007275(multicellular organism development);GO:0007389(pattern specification process);GO:0007417(central nerv…	04350(TGF-beta signaling pathway)	K04657
0	ENSSSCG00000012290	WDR45	0.889606	0.678881	0.390007	1.82162e-244	3.63194e-240	WD repeat domain 45 [Source:NCBI gene;Acc:100462757]	GO:0000045(autophagosome assembly);GO:0000407(phagophore assembly site);GO:0000422(autophagy of mitochondrion);GO:0005515(protein binding);GO:0005829(cytosol);GO:0006497(protein lipidation);GO:0006914(autophagy);GO:0009267(cellular response to starvation);GO:0019898(extrinsic component of membrane);GO:0019901(protein kinase binding);GO:0032266(phosphatidylinositol-3-phosphate binding);GO:0034045(…	NA	K22991
0	ENSSSCG00000039922	CDC42EP5	1.64665	1.22809	0.423111	1.26466e-243	2.52148e-239	CDC42 effector protein 5 [Source:NCBI gene;Acc:100525753]	GO:0005737(cytoplasm);GO:0005886(plasma membrane);GO:0007254(JNK cascade);GO:0007266(Rho protein signal transduction);GO:0008360(regulation of cell shape);GO:0016020(membrane);GO:0017049(GTP-Rho binding);GO:0030838(positive regulation of actin filament polymerization);GO:0031274(positive regulation of pseudopodium assembly)	NA	NA
0	ENSSSCG00000016017	DNAJC10	1.42332	1.07372	0.406637	5.12211e-243	1.02125e-238	DnaJ heat shock protein family (Hsp40) member C10 [Source:NCBI gene;Acc:100523288]	GO:0001671(ATPase activator activity);GO:0001933(negative regulation of protein phosphorylation);GO:0005783(endoplasmic reticulum);GO:0005788(endoplasmic reticulum lumen);GO:0015035(protein disulfide oxidoreductase activity);GO:0015036(disulfide oxidoreductase activity);GO:0016020(membrane);GO:0016021(integral component of membrane);GO:0016491(oxidoreductase activity);GO:0016671(oxidoreductase ac…	04141(Protein processing in endoplasmic reticulum)	K09530
0	ENSSSCG00000013658	S1PR2	0.358013	0.285185	0.328111	9.92642e-243	1.97913e-238	sphingosine-1-phosphate receptor 2 [Source:NCBI gene;Acc:100511551]	GO:0001664(G protein-coupled receptor binding);GO:0003376(sphingosine-1-phosphate receptor signaling pathway);GO:0004930(G protein-coupled receptor activity);GO:0005178(integrin binding);GO:0005886(plasma membrane);GO:0007186(G protein-coupled receptor signaling pathway);GO:0010800(positive regulation of peptidyl-threonine phosphorylation);GO:0016020(membrane);GO:0016021(integral component of mem…	04071(Sphingolipid signaling pathway);04080(Neuroactive ligand-receptor interaction)	K04292
0	ENSSSCG00000004215	KIAA0408	0.529063	0.403906	0.389422	4.45177e-242	8.87594e-238	KIAA0408 ortholog [Source:NCBI gene;Acc:110255188]	NA	NA	NA
0	ENSSSCG00000022176	ENSSSCG00000022176	1.20994	0.909262	0.412169	8.71509e-242	1.73761e-237	NA	NA	NA	NA
0	ENSSSCG00000002795	CDH11	0.593324	0.446913	0.408827	5.1733e-241	1.03145e-236	cadherin 11 [Source:NCBI gene;Acc:100525579]	GO:0000902(cell morphogenesis);GO:0005509(calcium ion binding);GO:0005737(cytoplasm);GO:0005886(plasma membrane);GO:0005913(cell-cell adherens junction);GO:0007043(cell-cell junction assembly);GO:0007155(cell adhesion);GO:0007156(homophilic cell adhesion via plasma membrane adhesion molecules);GO:0008092(cytoskeletal protein binding);GO:0009986(cell surface);GO:0016020(membrane);GO:0016021(integr…	NA	K06803
0	ENSSSCG00000002838	ZNF423	0.323575	0.260854	0.310857	6.26189e-241	1.2485e-236	zinc finger protein 423 [Source:NCBI gene;Acc:100520077]	GO:0003676(nucleic acid binding);GO:0003677(DNA binding);GO:0005634(nucleus);GO:0005654(nucleoplasm);GO:0007219(Notch signaling pathway);GO:0030513(positive regulation of BMP signaling pathway);GO:0045892(negative regulation of transcription, DNA-templated);GO:0045893(positive regulation of transcription, DNA-templated);GO:0120163(negative regulation of cold-induced thermogenesis)	NA	K22870
0	ENSSSCG00000000600	EPS8	0.733674	0.583959	0.329273	4.07399e-240	8.12272e-236	epidermal growth factor receptor pathway substrate 8 [Source:NCBI gene;Acc:100525921]	GO:0003779(actin binding);GO:0005515(protein binding);GO:0005886(plasma membrane);GO:0005903(brush border);GO:0005938(cell cortex);GO:0007266(Rho protein signal transduction);GO:0008344(adult locomotory behavior);GO:0008360(regulation of cell shape);GO:0009967(positive regulation of signal transduction);GO:0010458(exit from mitosis);GO:0014069(postsynaptic density);GO:0016601(Rac protein signal t…	NA	K17277
0	ENSSSCG00000012318	MAGED1	1.13004	0.8519	0.407615	1.52445e-239	3.03944e-235	MAGE family member D1 [Source:NCBI gene;Acc:414852]	GO:0000785(chromatin);GO:0003713(transcription coactivator activity);GO:0005634(nucleus);GO:0005737(cytoplasm);GO:0005886(plasma membrane);GO:0006357(regulation of transcription by RNA polymerase II);GO:0016020(membrane);GO:0032922(circadian regulation of gene expression);GO:0032991(protein-containing complex);GO:0042752(regulation of circadian rhythm);GO:0042802(identical protein binding);GO:004…	04722(Neurotrophin signaling pathway)	K12464
0	ENSSSCG00000006172	PI15	1.08078	0.879992	0.296511	2.18639e-239	4.35923e-235	peptidase inhibitor 15 [Source:NCBI gene;Acc:100158209]	GO:0005576(extracellular region);GO:0005615(extracellular space)	NA	NA
0	ENSSSCG00000012150	REPS2	0.328828	0.266089	0.305424	5.8723e-239	1.17082e-234	RALBP1 associated Eps domain containing 2 [Source:NCBI gene;Acc:100738275]	GO:0005509(calcium ion binding);GO:0005515(protein binding)	NA	K20068
0	ENSSSCG00000024267	TMEM50A	2.48405	1.90486	0.383004	1.84377e-238	3.6761e-234	transmembrane protein 50A [Source:NCBI gene;Acc:100626872]	GO:0005737(cytoplasm);GO:0005783(endoplasmic reticulum);GO:0016020(membrane);GO:0016021(integral component of membrane);GO:0032511(late endosome to vacuole transport via multivesicular body sorting pathway);GO:0043025(neuronal cell body);GO:0097386(glial cell projection)	NA	NA
0	ENSSSCG00000038914	SEC61B	7.13802	5.3197	0.424178	3.17199e-238	6.32432e-234	Sec61 translocon beta subunit [Source:NCBI gene;Acc:100511362]	GO:0005086(ARF guanyl-nucleotide exchange factor activity);GO:0005783(endoplasmic reticulum);GO:0005784(Sec61 translocon complex);GO:0006616(SRP-dependent cotranslational protein targeting to membrane, translocation);GO:0006886(intracellular protein transport);GO:0015031(protein transport);GO:0015450(P-P-bond-hydrolysis-driven protein transmembrane transporter activity);GO:0016020(membrane);GO:00…	03060(Protein export);04141(Protein processing in endoplasmic reticulum);04145(Phagosome)	K09481
0	ENSSSCG00000001873	CSPG4	0.375223	0.304662	0.300538	9.93314e-238	1.98047e-233	chondroitin sulfate proteoglycan 4 [Source:NCBI gene;Acc:733676]	GO:0000187(activation of MAPK activity);GO:0005886(plasma membrane);GO:0007169(transmembrane receptor protein tyrosine kinase signaling pathway);GO:0008283(cell population proliferation);GO:0008347(glial cell migration);GO:0016020(membrane);GO:0016021(integral component of membrane);GO:0019901(protein kinase binding);GO:0035556(intracellular signal transduction);GO:0042995(cell projection);GO:005…	NA	K08115
0	ENSSSCG00000007073	ISM1	0.328682	0.262406	0.324895	5.0431e-237	1.00549e-232	isthmin 1 [Source:NCBI gene;Acc:100154170]	GO:0016525(negative regulation of angiogenesis)	NA	NA
0	ENSSSCG00000003155	ENSSSCG00000003155	2.6122	1.87724	0.476655	7.6761e-237	1.53046e-232	protein phosphatase 1 regulatory subunit 15A [Source:NCBI gene;Acc:100522679]	GO:0000164(protein phosphatase type 1 complex);GO:0005737(cytoplasm);GO:0005783(endoplasmic reticulum);GO:0019888(protein phosphatase regulator activity);GO:0032516(positive regulation of phosphoprotein phosphatase activity);GO:0034976(response to endoplasmic reticulum stress)	04141(Protein processing in endoplasmic reticulum)	K14019
0	ENSSSCG00000040139	B3GNT9	0.431457	0.337481	0.35441	2.07067e-236	4.1285e-232	UDP-GlcNAc:betaGal beta-1,3-N-acetylglucosaminyltransferase 9 [Source:NCBI gene;Acc:100620432]	GO:0000139(Golgi membrane);GO:0001650(fibrillar center);GO:0005794(Golgi apparatus);GO:0006486(protein glycosylation);GO:0008378(galactosyltransferase activity);GO:0016020(membrane);GO:0016021(integral component of membrane);GO:0016740(transferase activity);GO:0016757(transferase activity, transferring glycosyl groups)	NA	K18705
0	ENSSSCG00000017063	SGCD	0.401282	0.320731	0.323252	7.25052e-236	1.44561e-231	sarcoglycan delta [Source:NCBI gene;Acc:100240724]	GO:0003015(heart process);GO:0005886(plasma membrane);GO:0008219(cell death);GO:0016010(dystrophin-associated glycoprotein complex);GO:0016011(dystroglycan complex);GO:0016012(sarcoglycan complex);GO:0016020(membrane);GO:0016021(integral component of membrane);GO:0016529(sarcoplasmic reticulum);GO:0019722(calcium-mediated signaling);GO:0034629(cellular protein-containing complex localization);GO:…	05410(Hypertrophic cardiomyopathy (HCM));05412(Arrhythmogenic right ventricular cardiomyopathy (ARVC));05414(Dilated cardiomyopathy (DCM));05416(Viral myocarditis)	K12563
0	ENSSSCG00000017336	ENSSSCG00000017336	0.924171	0.681682	0.439062	1.22879e-235	2.44997e-231	HEXIM P-TEFb complex subunit 1 [Source:NCBI gene;Acc:100520763]	NA	NA	K15189
0	ENSSSCG00000014012	GFPT2	0.443236	0.348993	0.344877	5.90551e-235	1.17744e-230	glutamine-fructose-6-phosphate transaminase 2 [Source:NCBI gene;Acc:100518539]	GO:0004360(glutamine-fructose-6-phosphate transaminase (isomerizing) activity);GO:0006002(fructose 6-phosphate metabolic process);GO:0006047(UDP-N-acetylglucosamine metabolic process);GO:0006487(protein N-linked glycosylation);GO:0097367(carbohydrate derivative binding);GO:1901135(carbohydrate derivative metabolic process);GO:1901137(carbohydrate derivative biosynthetic process);GO:1990830(cellul…	00250(Alanine, aspartate and glutamate metabolism);00520(Amino sugar and nucleotide sugar metabolism);04931(Insulin resistance)	K00820
0	ENSSSCG00000025858	ELN	0.281798	0.232055	0.280195	1.33975e-234	2.67119e-230	elastin [Source:NCBI gene;Acc:100628118]	GO:0003151(outflow tract morphogenesis);GO:0005201(extracellular matrix structural constituent);GO:0007519(skeletal muscle tissue development);GO:0030198(extracellular matrix organization);GO:0030833(regulation of actin filament polymerization);GO:0043149(stress fiber assembly);GO:0050840(extracellular matrix binding);GO:0062023(collagen-containing extracellular matrix);GO:0071953(elastic fiber)	04974(Protein digestion and absorption)	K14211
0	ENSSSCG00000012576	CHRDL1	0.59276	0.436069	0.44289	1.54277e-234	3.07597e-230	chordin like 1 [Source:NCBI gene;Acc:100521058]	GO:0001654(eye development);GO:0005515(protein binding);GO:0030514(negative regulation of BMP signaling pathway);GO:0048749(compound eye development)	NA	NA
0	ENSSSCG00000011727	PTX3	0.585253	0.422231	0.471027	2.00365e-234	3.99487e-230	pentraxin 3 [Source:NCBI gene;Acc:100513178]	GO:0001550(ovarian cumulus expansion);GO:0001849(complement component C1q binding);GO:0001872((1->3)-beta-D-glucan binding);GO:0001878(response to yeast);GO:0005615(extracellular space);GO:0008228(opsonization);GO:0030198(extracellular matrix organization);GO:0031012(extracellular matrix);GO:0042802(identical protein binding);GO:0044869(negative regulation by host of viral exo-alpha-sialidase act…	NA	NA
0	ENSSSCG00000011721	P2RY1	0.565353	0.412557	0.454558	2.64124e-233	5.26611e-229	purinergic receptor P2Y1 [Source:NCBI gene;Acc:503666]	GO:0001973(adenosine receptor signaling pathway);GO:0004930(G protein-coupled receptor activity);GO:0005524(ATP binding);GO:0005886(plasma membrane);GO:0005887(integral component of plasma membrane);GO:0005929(cilium);GO:0007165(signal transduction);GO:0007186(G protein-coupled receptor signaling pathway);GO:0007200(phospholipase C-activating G protein-coupled receptor signaling pathway);GO:00083…	04015(Rap1 signaling pathway);04080(Neuroactive ligand-receptor interaction);04611(Platelet activation);04742(Taste transduction)	K04270
0	ENSSSCG00000026606	PAIP2	2.10453	1.64889	0.352003	7.85609e-233	1.56635e-228	poly(A) binding protein interacting protein 2 [Source:NCBI gene;Acc:100522309]	GO:0000900(translation repressor activity, mRNA regulatory element binding);GO:0005737(cytoplasm);GO:0030371(translation repressor activity);GO:0045947(negative regulation of translational initiation)	NA	NA
0	ENSSSCG00000039148	P4HB	3.13127	2.45795	0.34929	6.93044e-231	1.38179e-226	prolyl 4-hydroxylase subunit beta [Source:NCBI gene;Acc:110255932]	GO:0003756(protein disulfide isomerase activity);GO:0004656(procollagen-proline 4-dioxygenase activity);GO:0005178(integrin binding);GO:0005783(endoplasmic reticulum);GO:0005793(endoplasmic reticulum-Golgi intermediate compartment);GO:0009897(external side of plasma membrane);GO:0015037(peptide disulfide oxidoreductase activity);GO:0016222(procollagen-proline 4-dioxygenase complex);GO:0016853(iso…	04141(Protein processing in endoplasmic reticulum)	K09580
0	ENSSSCG00000002682	MBTPS1	1.22579	0.924879	0.406372	2.75517e-229	5.49326e-225	membrane bound transcription factor peptidase, site 1 [Source:NCBI gene;Acc:100516674]	GO:0004175(endopeptidase activity);GO:0004252(serine-type endopeptidase activity);GO:0005794(Golgi apparatus);GO:0005795(Golgi stack);GO:0006508(proteolysis);GO:0006606(protein import into nucleus);GO:0006629(lipid metabolic process);GO:0007040(lysosome organization);GO:0016020(membrane);GO:0016021(integral component of membrane)	04141(Protein processing in endoplasmic reticulum)	K08653
0	ENSSSCG00000030241	TSC22D3	1.61225	1.33342	0.273944	4.02407e-229	8.02319e-225	TSC22 domain family member 3 [Source:NCBI gene;Acc:100517321]	GO:0003700(DNA-binding transcription factor activity);GO:0005634(nucleus);GO:0005737(cytoplasm);GO:0006355(regulation of transcription, DNA-templated);GO:0006970(response to osmotic stress);GO:0070236(negative regulation of activation-induced cell death of T cells)	NA	NA
0	ENSSSCG00000003514	HSPG2	0.612158	0.462025	0.405935	4.84684e-229	9.66362e-225	heparan sulfate proteoglycan 2 [Source:NCBI gene;Acc:100517288]	GO:0005509(calcium ion binding);GO:0005515(protein binding);GO:0008022(protein C-terminus binding);GO:0030021(extracellular matrix structural constituent conferring compression resistance);GO:0062023(collagen-containing extracellular matrix)	04512(ECM-receptor interaction);05161(Hepatitis B);05205(Proteoglycans in cancer)	K06255
0	ENSSSCG00000005180	BNC2	0.351135	0.280371	0.32469	1.29544e-227	2.58285e-223	basonuclin 2 [Source:NCBI gene;Acc:100513064]	GO:0003416(endochondral bone growth);GO:0003676(nucleic acid binding);GO:0003677(DNA binding);GO:0005634(nucleus);GO:0005654(nucleoplasm);GO:0043586(tongue development);GO:0060021(roof of mouth development);GO:0060485(mesenchyme development)	NA	NA
0	ENSSSCG00000012953	YIF1A	1.04578	0.808278	0.37166	1.81663e-227	3.622e-223	Yip1 interacting factor homolog A, membrane trafficking protein [Source:NCBI gene;Acc:100521064]	GO:0005789(endoplasmic reticulum membrane);GO:0005793(endoplasmic reticulum-Golgi intermediate compartment);GO:0016020(membrane);GO:0016021(integral component of membrane);GO:0030134(COPII-coated ER to Golgi transport vesicle);GO:0030173(integral component of Golgi membrane)	NA	K20362
0	ENSSSCG00000006850	FAM102B	0.703267	0.526069	0.41882	3.72978e-227	7.43643e-223	family with sequence similarity 102 member B [Source:NCBI gene;Acc:100519836]	NA	NA	NA
0	ENSSSCG00000002864	SLC7A10	0.42494	0.329501	0.366976	7.59047e-227	1.51339e-222	solute carrier family 7 member 10 [Source:NCBI gene;Acc:100525049]	GO:0015175(neutral amino acid transmembrane transporter activity);GO:0015179(L-amino acid transmembrane transporter activity);GO:0015804(neutral amino acid transport);GO:0016020(membrane);GO:0016021(integral component of membrane);GO:0022857(transmembrane transporter activity);GO:0042941(D-alanine transport);GO:0042942(D-serine transport);GO:0055085(transmembrane transport);GO:1902475(L-alpha-ami…	NA	K13782
0	ENSSSCG00000003809	JAK1	6.13599	5.04446	0.282596	1.30922e-226	2.61033e-222	Janus kinase 1 [Source:NCBI gene;Acc:397202]	GO:0000166(nucleotide binding);GO:0004672(protein kinase activity);GO:0004713(protein tyrosine kinase activity);GO:0004715(non-membrane spanning protein tyrosine kinase activity);GO:0005131(growth hormone receptor binding);GO:0005524(ATP binding);GO:0005634(nucleus);GO:0005737(cytoplasm);GO:0005856(cytoskeleton);GO:0006468(protein phosphorylation);GO:0016020(membrane);GO:0016301(kinase activity);…	01521(EGFR tyrosine kinase inhibitor resistance);04151(PI3K-Akt signaling pathway);04217(Necroptosis);04380(Osteoclast differentiation);04550(Signaling pathways regulating pluripotency of stem cells);04621(NOD-like receptor signaling pathway);04630(Jak-STAT signaling pathway);04658(Th1 and Th2 cell differentiation);04659(Th17 cell differentiation);05140(Leishmaniasis);05145(Toxoplasmosis);05152(T…	K11217
0	ENSSSCG00000009998	CASTOR1	0.531921	0.414162	0.361016	1.5052e-225	3.00108e-221	cytosolic arginine sensor for mTORC1 subunit 1 [Source:NCBI gene;Acc:100157272]	GO:0005829(cytosol);GO:0034618(arginine binding);GO:0042802(identical protein binding);GO:0061700(GATOR2 complex);GO:1902531(regulation of intracellular signal transduction);GO:1903432(regulation of TORC1 signaling);GO:1903577(cellular response to L-arginine);GO:1904262(negative regulation of TORC1 signaling)	04150(mTOR signaling pathway)	K23080
0	ENSSSCG00000002013	DHRS4	0.609677	0.48457	0.331339	2.62854e-225	5.24078e-221	dehydrogenase/reductase (SDR family) member 4 [Source:NCBI gene;Acc:397082]	GO:0000253(3-keto sterol reductase activity);GO:0001758(retinal dehydrogenase activity);GO:0004090(carbonyl reductase (NADPH) activity);GO:0005739(mitochondrion);GO:0005777(peroxisome);GO:0016491(oxidoreductase activity);GO:0042574(retinal metabolic process);GO:0042802(identical protein binding);GO:0055114(oxidation-reduction process)	00830(Retinol metabolism);04146(Peroxisome)	K11147
0	ENSSSCG00000009489	ENSSSCG00000009489	0.391769	0.311496	0.33079	3.20811e-225	6.39632e-221	NA	GO:0005886(plasma membrane);GO:0009966(regulation of signal transduction);GO:0016020(membrane);GO:0031225(anchored component of membrane);GO:0046658(anchored component of plasma membrane);GO:0062023(collagen-containing extracellular matrix)	NA	NA
0	ENSSSCG00000004237	SERINC1	1.56055	1.21143	0.36535	5.25908e-224	1.04855e-219	serine incorporator 1 [Source:NCBI gene;Acc:102158514]	GO:0005789(endoplasmic reticulum membrane);GO:0005886(plasma membrane);GO:0006658(phosphatidylserine metabolic process);GO:0006665(sphingolipid metabolic process);GO:0016020(membrane);GO:0016021(integral component of membrane)	NA	NA
0	ENSSSCG00000003505	DDOST	2.75145	2.05553	0.42068	6.49584e-224	1.29514e-219	dolichyl-diphosphooligosaccharide--protein glycosyltransferase non-catalytic subunit [Source:NCBI gene;Acc:397385]	GO:0004579(dolichyl-diphosphooligosaccharide-protein glycotransferase activity);GO:0005783(endoplasmic reticulum);GO:0005789(endoplasmic reticulum membrane);GO:0006486(protein glycosylation);GO:0006487(protein N-linked glycosylation);GO:0008250(oligosaccharyltransferase complex);GO:0016020(membrane);GO:0016021(integral component of membrane);GO:0018279(protein N-linked glycosylation via asparagin…	00510(N-Glycan biosynthesis);04141(Protein processing in endoplasmic reticulum)	K12670
0	ENSSSCG00000011603	TMEM43	0.827172	0.638874	0.372657	2.5729e-222	5.12984e-218	transmembrane protein 43 [Source:NCBI gene;Acc:100515413]	GO:0005637(nuclear inner membrane);GO:0005639(integral component of nuclear inner membrane);GO:0005788(endoplasmic reticulum lumen);GO:0005794(Golgi apparatus);GO:0016020(membrane);GO:0016021(integral component of membrane);GO:0043621(protein self-association);GO:0071763(nuclear membrane organization)	NA	NA
0	ENSSSCG00000011521	PDZRN3	0.412809	0.326308	0.339237	7.32012e-222	1.45949e-217	PDZ domain containing ring finger 3 [Source:NCBI gene;Acc:100511410]	GO:0004842(ubiquitin-protein transferase activity);GO:0005515(protein binding);GO:0005634(nucleus);GO:0005654(nucleoplasm);GO:0005829(cytosol);GO:0007528(neuromuscular junction development);GO:0016567(protein ubiquitination);GO:0031594(neuromuscular junction);GO:0061630(ubiquitin protein ligase activity)	NA	K15682
0	ENSSSCG00000036436	FZD1	0.40832	0.321337	0.345613	1.06834e-221	2.13006e-217	frizzled class receptor 1 [Source:NCBI gene;Acc:110262227]	GO:0001934(positive regulation of protein phosphorylation);GO:0003149(membranous septum morphogenesis);GO:0003150(muscular septum morphogenesis);GO:0003151(outflow tract morphogenesis);GO:0004888(transmembrane signaling receptor activity);GO:0005102(signaling receptor binding);GO:0005109(frizzled binding);GO:0005515(protein binding);GO:0007166(cell surface receptor signaling pathway);GO:0007267(c…	04150(mTOR signaling pathway);04310(Wnt signaling pathway);04390(Hippo signaling pathway);04550(Signaling pathways regulating pluripotency of stem cells);04916(Melanogenesis);04934(Cushing syndrome);05165(Human papillomavirus infection);05200(Pathways in cancer);05205(Proteoglycans in cancer);05217(Basal cell carcinoma);05224(Breast cancer);05225(Hepatocellular carcinoma);05226(Gastric cancer)	K02432
0	ENSSSCG00000030067	GINM1	1.7623	1.34631	0.38845	2.18516e-221	4.35677e-217	glycoprotein integral membrane 1 [Source:NCBI gene;Acc:102157824]	GO:0016020(membrane);GO:0016021(integral component of membrane)	NA	NA
0	ENSSSCG00000004029	QKI	2.32248	1.78262	0.381664	3.35812e-221	6.69541e-217	QKI, KH domain containing RNA binding [Source:NCBI gene;Acc:492277]	GO:0001570(vasculogenesis);GO:0003676(nucleic acid binding);GO:0003723(RNA binding);GO:0005634(nucleus);GO:0005737(cytoplasm);GO:0007286(spermatid development);GO:0008366(axon ensheathment);GO:0010628(positive regulation of gene expression);GO:0042552(myelination);GO:0042692(muscle cell differentiation);GO:0042759(long-chain fatty acid biosynthetic process);GO:0045202(synapse)	NA	K14945
0	ENSSSCG00000009300	WASF3	0.47477	0.375394	0.338822	5.23053e-221	1.04286e-216	WAS protein family member 3 [Source:NCBI gene;Acc:100155782]	GO:0003779(actin binding);GO:0005856(cytoskeleton);GO:0007010(cytoskeleton organization);GO:0008360(regulation of cell shape);GO:0014003(oligodendrocyte development);GO:0030027(lamellipodium);GO:0030032(lamellipodium assembly);GO:0030036(actin cytoskeleton organization);GO:0031643(positive regulation of myelination);GO:0098794(postsynapse);GO:0098885(modification of postsynaptic actin cytoskeleto…	04520(Adherens junction);04666(Fc gamma R-mediated phagocytosis);05231(Choline metabolism in cancer)	K06083
0	ENSSSCG00000039424	MCRIP1	1.236	0.993378	0.31526	2.31434e-220	4.61433e-216	MAPK regulated corepressor interacting protein 1 [Source:NCBI gene;Acc:110255940]	NA	NA	NA
0	ENSSSCG00000016118	CYP20A1	1.54342	1.18477	0.381528	3.28952e-220	6.55865e-216	neurobeachin like 1 [Source:NCBI gene;Acc:100514254]	GO:0005506(iron ion binding);GO:0005515(protein binding);GO:0016705(oxidoreductase activity, acting on paired donors, with incorporation or reduction of molecular oxygen);GO:0020037(heme binding);GO:0055114(oxidation-reduction process)	NA	K07435;K23286
0	ENSSSCG00000035941	DSEL	0.353493	0.285136	0.310032	3.72469e-220	7.42629e-216	dermatan sulfate epimerase like [Source:NCBI gene;Acc:110261618]	GO:0008146(sulfotransferase activity);GO:0016020(membrane);GO:0016021(integral component of membrane);GO:0030204(chondroitin sulfate metabolic process);GO:0030205(dermatan sulfate metabolic process);GO:0047757(chondroitin-glucuronate 5-epimerase activity)	NA	NA
0	ENSSSCG00000034259	PMEPA1	1.08178	0.820255	0.399262	1.24402e-219	2.48032e-215	prostate transmembrane protein, androgen induced 1 [Source:NCBI gene;Acc:100144523]	GO:0000139(Golgi membrane);GO:0010008(endosome membrane);GO:0010991(negative regulation of SMAD protein complex assembly);GO:0016020(membrane);GO:0016021(integral component of membrane);GO:0030512(negative regulation of transforming growth factor beta receptor signaling pathway);GO:0031901(early endosome membrane);GO:0043231(intracellular membrane-bounded organelle);GO:0050699(WW domain binding);…	NA	NA
0	ENSSSCG00000015770	VEGFC	0.363088	0.293668	0.306133	1.45633e-219	2.90362e-215	vascular endothelial growth factor C [Source:NCBI gene;Acc:100525960]	GO:0001525(angiogenesis);GO:0001666(response to hypoxia);GO:0001934(positive regulation of protein phosphorylation);GO:0001938(positive regulation of endothelial cell proliferation);GO:0002040(sprouting angiogenesis);GO:0005172(vascular endothelial growth factor receptor binding);GO:0005615(extracellular space);GO:0008083(growth factor activity);GO:0008284(positive regulation of cell population p…	04010(MAPK signaling pathway);04014(Ras signaling pathway);04015(Rap1 signaling pathway);04151(PI3K-Akt signaling pathway);04510(Focal adhesion);04926(Relaxin signaling pathway);04933(AGE-RAGE signaling pathway in diabetic complications);05200(Pathways in cancer)	K05449
0	ENSSSCG00000016453	TCAF1	0.755537	0.582052	0.376355	1.19443e-218	2.38145e-214	TRPM8 channel-associated factor 1 [Source:NCBI gene;Acc:100519808]	GO:0005886(plasma membrane);GO:0030336(negative regulation of cell migration);GO:0044325(ion channel binding);GO:0090314(positive regulation of protein targeting to membrane);GO:1901529(positive regulation of anion channel activity)	NA	NA
0	ENSSSCG00000029649	IFT46	0.571758	0.453983	0.332766	2.90231e-218	5.78663e-214	intraflagellar transport 46 [Source:NCBI gene;Acc:100622760]	GO:0005737(cytoplasm);GO:0005813(centrosome);GO:0005929(cilium);GO:0007224(smoothened signaling pathway);GO:0030992(intraciliary transport particle B);GO:0031514(motile cilium);GO:0042073(intraciliary transport);GO:0060271(cilium assembly)	NA	K19682
0	ENSSSCG00000000576	LDHB.1	4.61352	3.79647	0.281207	3.82071e-218	7.61772e-214	lactate dehydrogenase B [Source:NCBI gene;Acc:102161427]	GO:0003824(catalytic activity);GO:0004459(L-lactate dehydrogenase activity);GO:0005737(cytoplasm);GO:0005829(cytosol);GO:0005975(carbohydrate metabolic process);GO:0016491(oxidoreductase activity);GO:0016616(oxidoreductase activity, acting on the CH-OH group of donors, NAD or NADP as acceptor);GO:0019752(carboxylic acid metabolic process);GO:0042802(identical protein binding);GO:0045121(membrane …	NA	NA
0	ENSSSCG00000035969	THRA	0.96107	0.738106	0.380813	2.70133e-217	5.38592e-213	thyroid hormone receptor alpha [Source:NCBI gene;Acc:397387]	GO:0000122(negative regulation of transcription by RNA polymerase II);GO:0000976(transcription regulatory region sequence-specific DNA binding);GO:0000977(RNA polymerase II regulatory region sequence-specific DNA binding);GO:0000981(DNA-binding transcription factor activity, RNA polymerase II-specific);GO:0001502(cartilage condensation);GO:0001503(ossification);GO:0002154(thyroid hormone mediated…	04080(Neuroactive ligand-receptor interaction);04919(Thyroid hormone signaling pathway)	K05547
0	ENSSSCG00000018027	ENSSSCG00000018027	1.89826	1.44436	0.394245	1.84378e-216	3.67613e-212	trans-golgi network vesicle protein 23 homolog B [Source:NCBI gene;Acc:100522572]	GO:0009306(protein secretion);GO:0016020(membrane);GO:0016021(integral component of membrane);GO:0016192(vesicle-mediated transport);GO:0030173(integral component of Golgi membrane)	NA	NA
0	ENSSSCG00000026001	DNAJC1	1.67552	1.28418	0.383765	8.11926e-216	1.61882e-211	DnaJ heat shock protein family (Hsp40) member C1 [Source:NCBI gene;Acc:100519794]	GO:0003677(DNA binding);GO:0005634(nucleus);GO:0005783(endoplasmic reticulum);GO:0005886(plasma membrane);GO:0006417(regulation of translation);GO:0006457(protein folding);GO:0016020(membrane);GO:0016021(integral component of membrane);GO:0050708(regulation of protein secretion);GO:0051087(chaperone binding)	04141(Protein processing in endoplasmic reticulum)	K09521
0	ENSSSCG00000026655	PTPN13	0.418998	0.332887	0.331913	4.44545e-215	8.86333e-211	protein tyrosine phosphatase, non-receptor type 13 [Source:NCBI gene;Acc:100521910]	GO:0001933(negative regulation of protein phosphorylation);GO:0004721(phosphoprotein phosphatase activity);GO:0004725(protein tyrosine phosphatase activity);GO:0005515(protein binding);GO:0005634(nucleus);GO:0005737(cytoplasm);GO:0005856(cytoskeleton);GO:0005886(plasma membrane);GO:0006470(protein dephosphorylation);GO:0014066(regulation of phosphatidylinositol 3-kinase signaling);GO:0016311(deph…	04210(Apoptosis)	K02374
0	ENSSSCG00000038842	PCDH9	0.432825	0.342043	0.339609	9.80401e-214	1.95472e-209	protocadherin 9 [Source:HGNC Symbol;Acc:HGNC:8661]	GO:0005509(calcium ion binding);GO:0005886(plasma membrane);GO:0005887(integral component of plasma membrane);GO:0007155(cell adhesion);GO:0007156(homophilic cell adhesion via plasma membrane adhesion molecules);GO:0016020(membrane);GO:0016021(integral component of membrane);GO:0030426(growth cone);GO:0044291(cell-cell contact zone)	NA	NA
0	ENSSSCG00000005785	PCSK6	0.470827	0.367728	0.356556	1.38116e-213	2.75376e-209	proprotein convertase subtilisin/kexin type 6 [Source:NCBI gene;Acc:100524545]	GO:0004175(endopeptidase activity);GO:0004252(serine-type endopeptidase activity);GO:0005615(extracellular space);GO:0006508(proteolysis);GO:0007354(zygotic determination of anterior/posterior axis, embryo);GO:0007368(determination of left/right symmetry);GO:0008201(heparin binding);GO:0008233(peptidase activity);GO:0008236(serine-type peptidase activity);GO:0009100(glycoprotein metabolic process…	NA	K08672
0	ENSSSCG00000037905	ITGB5	0.806471	0.619435	0.380669	5.30972e-213	1.05865e-208	integrin subunit beta 5 [Source:NCBI gene;Acc:100134977]	GO:0007155(cell adhesion);GO:0007160(cell-matrix adhesion);GO:0007179(transforming growth factor beta receptor signaling pathway);GO:0007229(integrin-mediated signaling pathway);GO:0008305(integrin complex);GO:0009986(cell surface);GO:0016020(membrane);GO:0016021(integral component of membrane);GO:0034684(integrin alphav-beta5 complex);GO:0035987(endodermal cell differentiation);GO:0038023(signal…	04145(Phagosome);04151(PI3K-Akt signaling pathway);04510(Focal adhesion);04512(ECM-receptor interaction);04810(Regulation of actin cytoskeleton);05165(Human papillomavirus infection);05205(Proteoglycans in cancer);05410(Hypertrophic cardiomyopathy (HCM));05412(Arrhythmogenic right ventricular cardiomyopathy (ARVC));05414(Dilated cardiomyopathy (DCM))	K06588
0	ENSSSCG00000012979	RNASEH2C	2.09154	1.61557	0.372521	1.64961e-212	3.289e-208	ribonuclease H2 subunit C [Source:NCBI gene;Acc:100517142]	GO:0006401(RNA catabolic process);GO:0032299(ribonuclease H2 complex)	03030(DNA replication)	K10745
0	ENSSSCG00000015668	ORC4	0.755725	0.59537	0.344075	6.35465e-212	1.26699e-207	origin recognition complex subunit 4 [Source:NCBI gene;Acc:100519056]	GO:0000166(nucleotide binding);GO:0000784(nuclear chromosome, telomeric region);GO:0000808(origin recognition complex);GO:0003677(DNA binding);GO:0003688(DNA replication origin binding);GO:0005524(ATP binding);GO:0005634(nucleus);GO:0005664(nuclear origin of replication recognition complex);GO:0005730(nucleolus);GO:0005829(cytosol);GO:0006260(DNA replication);GO:0006270(DNA replication initiation)	04110(Cell cycle)	K02606
0	ENSSSCG00000030502	CEP170	1.25073	0.938858	0.413794	1.0472e-211	2.0879e-207	centrosomal protein 170 [Source:NCBI gene;Acc:100623007]	GO:0005515(protein binding);GO:0005813(centrosome);GO:0005814(centriole);GO:0005829(cytosol);GO:0005886(plasma membrane);GO:0120103(centriolar subdistal appendage)	NA	K16463
0	ENSSSCG00000004133	FUCA2	0.818682	0.644997	0.344012	1.69351e-211	3.37653e-207	alpha-L-fucosidase 2 [Source:NCBI gene;Acc:100154940]	GO:0004560(alpha-L-fucosidase activity);GO:0005615(extracellular space);GO:0005764(lysosome);GO:0005975(carbohydrate metabolic process);GO:0006004(fucose metabolic process);GO:0008152(metabolic process);GO:0009617(response to bacterium);GO:0016139(glycoside catabolic process);GO:0016787(hydrolase activity);GO:0016798(hydrolase activity, acting on glycosyl bonds);GO:2000535(regulation of entry of …	00511(Other glycan degradation)	K01206
0	ENSSSCG00000033135	VAMP5	1.35318	1.05559	0.358305	3.28084e-210	6.54134e-206	vesicle associated membrane protein 5 [Source:NCBI gene;Acc:100628224]	GO:0005770(late endosome);GO:0005886(plasma membrane);GO:0005887(integral component of plasma membrane);GO:0007519(skeletal muscle tissue development);GO:0009986(cell surface);GO:0014704(intercalated disc);GO:0016020(membrane);GO:0016021(integral component of membrane);GO:0016192(vesicle-mediated transport);GO:0030659(cytoplasmic vesicle membrane);GO:0031301(integral component of organelle membra…	04130(SNARE interactions in vesicular transport)	K08514
0	ENSSSCG00000032116	OGFOD3	1.05195	0.845376	0.315405	3.34845e-210	6.67613e-206	2-oxoglutarate and iron dependent oxygenase domain containing 3 [Source:NCBI gene;Acc:100622920]	GO:0005506(iron ion binding);GO:0016020(membrane);GO:0016021(integral component of membrane);GO:0016491(oxidoreductase activity);GO:0016705(oxidoreductase activity, acting on paired donors, with incorporation or reduction of molecular oxygen);GO:0031418(L-ascorbic acid binding);GO:0046872(metal ion binding);GO:0055114(oxidation-reduction process)	NA	NA
0	ENSSSCG00000025308	IL17D	0.362377	0.292003	0.311509	1.33172e-209	2.65518e-205	interleukin 17D [Source:NCBI gene;Acc:100738902]	GO:0005125(cytokine activity);GO:0005576(extracellular region);GO:0005615(extracellular space);GO:0006954(inflammatory response);GO:0010469(regulation of signaling receptor activity);GO:0032725(positive regulation of granulocyte macrophage colony-stimulating factor production);GO:0032755(positive regulation of interleukin-6 production);GO:0032757(positive regulation of interleukin-8 production);G…	04060(Cytokine-cytokine receptor interaction);04625(C-type lectin receptor signaling pathway);04630(Jak-STAT signaling pathway);04657(IL-17 signaling pathway);04659(Th17 cell differentiation)	K05492
0	ENSSSCG00000000293	ITGA5	1.04425	0.815169	0.357297	2.06565e-209	4.1185e-205	integrin subunit alpha 5 [Source:NCBI gene;Acc:100155091]	GO:0005178(integrin binding);GO:0005783(endoplasmic reticulum);GO:0005794(Golgi apparatus);GO:0005886(plasma membrane);GO:0005911(cell-cell junction);GO:0005925(focal adhesion);GO:0007044(cell-substrate junction assembly);GO:0007155(cell adhesion);GO:0007157(heterophilic cell-cell adhesion via plasma membrane cell adhesion molecules);GO:0007159(leukocyte cell-cell adhesion);GO:0007229(integrin-me…	04145(Phagosome);04151(PI3K-Akt signaling pathway);04510(Focal adhesion);04512(ECM-receptor interaction);04640(Hematopoietic cell lineage);04810(Regulation of actin cytoskeleton);05100(Bacterial invasion of epithelial cells);05133(Pertussis);05165(Human papillomavirus infection);05168(Herpes simplex virus 1 infection);05205(Proteoglycans in cancer);05206(MicroRNAs in cancer);05410(Hypertrophic ca…	K06484
0	ENSSSCG00000039244	PHYH	0.874675	0.70689	0.307261	4.6467e-209	9.2646e-205	phytanoyl-CoA 2-hydroxylase [Source:NCBI gene;Acc:100134962]	GO:0001561(fatty acid alpha-oxidation);GO:0003824(catalytic activity);GO:0005777(peroxisome);GO:0006103(2-oxoglutarate metabolic process);GO:0006720(isoprenoid metabolic process);GO:0008198(ferrous iron binding);GO:0031406(carboxylic acid binding);GO:0048037(cofactor binding);GO:0048244(phytanoyl-CoA dioxygenase activity);GO:0097089(methyl-branched fatty acid metabolic process)	04146(Peroxisome)	K00477
0	ENSSSCG00000024388	BNIP3	2.43384	1.78457	0.447658	6.03249e-209	1.20276e-204	BCL2 interacting protein 3 [Source:NCBI gene;Acc:100624868]	GO:0005635(nuclear envelope);GO:0005739(mitochondrion);GO:0005740(mitochondrial envelope);GO:0005741(mitochondrial outer membrane);GO:0005783(endoplasmic reticulum);GO:0006915(apoptotic process);GO:0008626(granzyme-mediated apoptotic signaling pathway);GO:0009617(response to bacterium);GO:0010637(negative regulation of mitochondrial fusion);GO:0010821(regulation of mitochondrion organization);GO:…	04068(FoxO signaling pathway);04137(Mitophagy - animal);04140(Autophagy - animal);05134(Legionellosis)	K15464
0	ENSSSCG00000030309	NDRG2	1.11279	0.876005	0.345168	6.4796e-209	1.2919e-204	NDRG family member 2 [Source:NCBI gene;Acc:780431]	GO:0001818(negative regulation of cytokine production);GO:0005634(nucleus);GO:0005737(cytoplasm);GO:0005794(Golgi apparatus);GO:0010574(regulation of vascular endothelial growth factor production);GO:0048662(negative regulation of smooth muscle cell proliferation);GO:0070373(negative regulation of ERK1 and ERK2 cascade);GO:0090361(regulation of platelet-derived growth factor production)	NA	NA
0	ENSSSCG00000013634	YIPF2	0.797585	0.620786	0.361541	2.24248e-208	4.47105e-204	Yip1 domain family member 2 [Source:NCBI gene;Acc:100521840]	GO:0000138(Golgi trans cisterna);GO:0005794(Golgi apparatus);GO:0005797(Golgi medial cisterna);GO:0005802(trans-Golgi network);GO:0016020(membrane);GO:0016021(integral component of membrane);GO:0016192(vesicle-mediated transport);GO:0017137(Rab GTPase binding);GO:0030133(transport vesicle)	NA	K22940
0	ENSSSCG00000004441	ENSSSCG00000004441	1.07029	0.878848	0.284314	3.32686e-208	6.63309e-204	dermatan sulfate epimerase [Source:NCBI gene;Acc:100625171]	GO:0016020(membrane);GO:0016021(integral component of membrane)	00532(Glycosaminoglycan biosynthesis - chondroitin sulfate / dermatan sulfate)	K01794
0	ENSSSCG00000022504	CDON	0.667071	0.483583	0.464077	6.09806e-208	1.21583e-203	cell adhesion associated, oncogene regulated [Source:NCBI gene;Acc:100622989]	GO:0001708(cell fate specification);GO:0001934(positive regulation of protein phosphorylation);GO:0002088(lens development in camera-type eye);GO:0005515(protein binding);GO:0005887(integral component of plasma membrane);GO:0007224(smoothened signaling pathway);GO:0007520(myoblast fusion);GO:0009952(anterior/posterior pattern specification);GO:0010172(embryonic body morphogenesis);GO:0014816(skel…	04340(Hedgehog signaling pathway)	K20033
0	ENSSSCG00000032959	ENSSSCG00000032959	0.907878	0.717793	0.338931	9.47908e-208	1.88994e-203	L antigen family member 3 [Source:NCBI gene;Acc:100622898]	NA	NA	K15902
0	ENSSSCG00000040385	RFNG	0.692911	0.549914	0.333466	9.85767e-208	1.96542e-203	RFNG O-fucosylpeptide 3-beta-N-acetylglucosaminyltransferase [Source:NCBI gene;Acc:110255925]	GO:0000139(Golgi membrane);GO:0005794(Golgi apparatus);GO:0007389(pattern specification process);GO:0008593(regulation of Notch signaling pathway);GO:0016020(membrane);GO:0016740(transferase activity);GO:0016757(transferase activity, transferring glycosyl groups);GO:0030173(integral component of Golgi membrane);GO:0032092(positive regulation of protein binding);GO:0033829(O-fucosylpeptide 3-beta-…	00514(Other types of O-glycan biosynthesis);04330(Notch signaling pathway);05165(Human papillomavirus infection)	K05948
0	ENSSSCG00000035839	TOP3A	0.702059	0.555632	0.337464	2.63992e-207	5.26347e-203	DNA topoisomerase III alpha [Source:NCBI gene;Acc:110256129]	GO:0003677(DNA binding);GO:0003697(single-stranded DNA binding);GO:0003916(DNA topoisomerase activity);GO:0003917(DNA topoisomerase type I activity);GO:0005694(chromosome);GO:0005739(mitochondrion);GO:0006265(DNA topological change);GO:0008270(zinc ion binding);GO:0016605(PML body);GO:0016853(isomerase activity);GO:0032042(mitochondrial DNA metabolic process);GO:0051304(chromosome separation)	03440(Homologous recombination);03460(Fanconi anemia pathway)	K03165
0	ENSSSCG00000009370	FOXO1	0.653271	0.514081	0.345685	2.82011e-207	5.62274e-203	forkhead box O1 [Source:NCBI gene;Acc:397077]	GO:0000122(negative regulation of transcription by RNA polymerase II);GO:0000981(DNA-binding transcription factor activity, RNA polymerase II-specific);GO:0001227(DNA-binding transcription repressor activity, RNA polymerase II-specific);GO:0001568(blood vessel development);GO:0003677(DNA binding);GO:0003700(DNA-binding transcription factor activity);GO:0005634(nucleus);GO:0005737(cytoplasm);GO:00…	04068(FoxO signaling pathway);04152(AMPK signaling pathway);04211(Longevity regulating pathway);04213(Longevity regulating pathway - multiple species);04218(Cellular senescence);04910(Insulin signaling pathway);04919(Thyroid hormone signaling pathway);04922(Glucagon signaling pathway);04931(Insulin resistance);04933(AGE-RAGE signaling pathway in diabetic complications);05165(Human papillomavirus …	K07201
0	ENSSSCG00000039307	H2AFJ	1.06918	0.807818	0.404403	5.01735e-207	1.00036e-202	histone H2A.J [Source:NCBI gene;Acc:100625850]	GO:0000786(nucleosome);GO:0003677(DNA binding);GO:0005634(nucleus);GO:0005694(chromosome);GO:0046982(protein heterodimerization activity)	04217(Necroptosis);05034(Alcoholism);05322(Systemic lupus erythematosus)	K11251
0	ENSSSCG00000036213	FGF2	0.363159	0.295802	0.295968	5.07222e-207	1.0113e-202	fibroblast growth factor 2 [Source:HGNC Symbol;Acc:HGNC:3676]	GO:0005104(fibroblast growth factor receptor binding);GO:0005576(extracellular region);GO:0008083(growth factor activity);GO:0008543(fibroblast growth factor receptor signaling pathway);GO:0010469(regulation of signaling receptor activity)	NA	NA
0	ENSSSCG00000004052	FNDC1	0.334101	0.268921	0.3131	1.67634e-206	3.34229e-202	fibronectin type III domain containing 1 [Source:NCBI gene;Acc:100154276]	GO:0005515(protein binding);GO:0016607(nuclear speck)	NA	NA
0	ENSSSCG00000008646	RNF144A	0.469586	0.375306	0.323322	3.58486e-206	7.1475e-202	ring finger protein 144A [Source:NCBI gene;Acc:100514456]	GO:0000151(ubiquitin ligase complex);GO:0000209(protein polyubiquitination);GO:0004842(ubiquitin-protein transferase activity);GO:0005737(cytoplasm);GO:0005794(Golgi apparatus);GO:0006511(ubiquitin-dependent protein catabolic process);GO:0016020(membrane);GO:0016021(integral component of membrane);GO:0016567(protein ubiquitination);GO:0016740(transferase activity);GO:0031624(ubiquitin conjugating…	NA	K11975
0	ENSSSCG00000011485	PTPRG	0.445437	0.355581	0.325044	6.24338e-206	1.2448e-201	protein tyrosine phosphatase, receptor type G [Source:NCBI gene;Acc:100153595]	GO:0004721(phosphoprotein phosphatase activity);GO:0004725(protein tyrosine phosphatase activity);GO:0005515(protein binding);GO:0006470(protein dephosphorylation);GO:0010633(negative regulation of epithelial cell migration);GO:0016020(membrane);GO:0016021(integral component of membrane);GO:0016311(dephosphorylation);GO:0016787(hydrolase activity);GO:0016791(phosphatase activity);GO:0035335(pepti…	NA	K16667
0	ENSSSCG00000027256	CNIH1	1.3872	1.09373	0.342914	9.61406e-206	1.91685e-201	cornichon family AMPA receptor auxiliary protein 1 [Source:NCBI gene;Acc:100154949]	GO:0016020(membrane);GO:0016021(integral component of membrane);GO:0016192(vesicle-mediated transport)	NA	K20368
0	ENSSSCG00000001660	PTK7	0.432983	0.344211	0.331014	3.92983e-205	7.8353e-201	protein tyrosine kinase 7 (inactive) [Source:NCBI gene;Acc:100153873]	GO:0001736(establishment of planar polarity);GO:0001843(neural tube closure);GO:0003281(ventricular septum development);GO:0003401(axis elongation);GO:0004672(protein kinase activity);GO:0005524(ATP binding);GO:0005886(plasma membrane);GO:0005887(integral component of plasma membrane);GO:0005911(cell-cell junction);GO:0006468(protein phosphorylation);GO:0007507(heart development);GO:0010976(posit…	NA	K05127
0	ENSSSCG00000003059	ZNF428	0.748944	0.584456	0.357763	1.28205e-204	2.55615e-200	zinc finger protein 428 [Source:NCBI gene;Acc:100519901]	GO:0003676(nucleic acid binding)	NA	NA
0	ENSSSCG00000002050	DAD1	3.41937	2.61053	0.389384	4.73261e-204	9.43588e-200	defender against cell death 1 [Source:NCBI gene;Acc:396984]	GO:0001824(blastocyst development);GO:0004576(oligosaccharyl transferase activity);GO:0004579(dolichyl-diphosphooligosaccharide-protein glycotransferase activity);GO:0005783(endoplasmic reticulum);GO:0005789(endoplasmic reticulum membrane);GO:0006486(protein glycosylation);GO:0006487(protein N-linked glycosylation);GO:0006915(apoptotic process);GO:0008250(oligosaccharyltransferase complex);GO:001…	00510(N-Glycan biosynthesis);04141(Protein processing in endoplasmic reticulum)	K12668
0	ENSSSCG00000006338	DDR2	0.403874	0.321911	0.327245	1.78879e-203	3.5665e-199	discoidin domain receptor tyrosine kinase 2 [Source:NCBI gene;Acc:100154199]	GO:0001952(regulation of cell-matrix adhesion);GO:0003416(endochondral bone growth);GO:0004672(protein kinase activity);GO:0004713(protein tyrosine kinase activity);GO:0004714(transmembrane receptor protein tyrosine kinase activity);GO:0005518(collagen binding);GO:0005524(ATP binding);GO:0005886(plasma membrane);GO:0005887(integral component of plasma membrane);GO:0006468(protein phosphorylation)…	NA	K05125
0	ENSSSCG00000036505	ENSSSCG00000036505	1.43169	1.17063	0.290425	4.43651e-203	8.84552e-199	G protein subunit gamma 12 [Source:NCBI gene;Acc:100270820]	GO:0003924(GTPase activity);GO:0005834(heterotrimeric G-protein complex);GO:0005886(plasma membrane);GO:0007165(signal transduction);GO:0007186(G protein-coupled receptor signaling pathway);GO:0016020(membrane)	04010(MAPK signaling pathway);04014(Ras signaling pathway);04062(Chemokine signaling pathway);04151(PI3K-Akt signaling pathway);04371(Apelin signaling pathway);04713(Circadian entrainment);04723(Retrograde endocannabinoid signaling);04724(Glutamatergic synapse);04725(Cholinergic synapse);04726(Serotonergic synapse);04727(GABAergic synapse);04728(Dopaminergic synapse);04810(Regulation of actin cyt…	K04347
0	ENSSSCG00000008987	CCNI	1.70116	1.41408	0.266653	2.19333e-202	4.37306e-198	cyclin I [Source:NCBI gene;Acc:100523679]	GO:0000079(regulation of cyclin-dependent protein serine/threonine kinase activity);GO:0000278(mitotic cell cycle);GO:0000307(cyclin-dependent protein kinase holoenzyme complex);GO:0004672(protein kinase activity);GO:0005634(nucleus);GO:0005737(cytoplasm);GO:0006468(protein phosphorylation);GO:0007088(regulation of mitotic nuclear division);GO:0008284(positive regulation of cell population prolif…	NA	NA
0	ENSSSCG00000014871	TSKU	0.723598	0.557519	0.376166	2.86195e-202	5.70615e-198	tsukushi, small leucine rich proteoglycan [Source:NCBI gene;Acc:100522628]	GO:0005515(protein binding);GO:0005615(extracellular space);GO:0010468(regulation of gene expression);GO:0021540(corpus callosum morphogenesis);GO:0021670(lateral ventricle development);GO:0021960(anterior commissure morphogenesis);GO:0030178(negative regulation of Wnt signaling pathway);GO:0043010(camera-type eye development);GO:0061073(ciliary body morphogenesis)	NA	K08130
0	ENSSSCG00000011612	RPN1	2.39573	1.80347	0.409693	1.41664e-201	2.8245e-197	ribophorin I [Source:NCBI gene;Acc:397606]	GO:0004579(dolichyl-diphosphooligosaccharide-protein glycotransferase activity);GO:0005783(endoplasmic reticulum);GO:0005789(endoplasmic reticulum membrane);GO:0005791(rough endoplasmic reticulum);GO:0005829(cytosol);GO:0006486(protein glycosylation);GO:0016020(membrane);GO:0016021(integral component of membrane);GO:0018279(protein N-linked glycosylation via asparagine)	00510(N-Glycan biosynthesis);04141(Protein processing in endoplasmic reticulum)	K12666
0	ENSSSCG00000032010	RNH1	2.64806	2.12047	0.320547	2.24184e-201	4.46979e-197	ribonuclease/angiogenin inhibitor 1 [Source:NCBI gene;Acc:445517]	GO:0005515(protein binding);GO:0005654(nucleoplasm);GO:0005737(cytoplasm);GO:0005829(cytosol);GO:0008428(ribonuclease inhibitor activity);GO:0032311(angiogenin-PRI complex);GO:0043086(negative regulation of catalytic activity);GO:0045765(regulation of angiogenesis)	NA	K16634
0	ENSSSCG00000033591	CHD9	1.70668	1.33979	0.349191	6.35325e-201	1.26671e-196	chromodomain helicase DNA binding protein 9 [Source:NCBI gene;Acc:110260954]	GO:0005515(protein binding);GO:0005524(ATP binding);GO:0005634(nucleus);GO:0016817(hydrolase activity, acting on acid anhydrides)	NA	K14438
0	ENSSSCG00000037399	ENSSSCG00000037399	0.607447	0.485842	0.32227	1.73374e-200	3.45673e-196	prolyl-tRNA synthetase associated domain-containing protein 1 [Source:NCBI gene;Acc:100514282]	GO:0002161(aminoacyl-tRNA editing activity);GO:0106074(aminoacyl-tRNA metabolism involved in translational fidelity)	NA	NA
0	ENSSSCG00000000435	ARHGEF25	0.374065	0.302678	0.305503	1.62261e-199	3.23515e-195	Rho guanine nucleotide exchange factor 25 [Source:NCBI gene;Acc:100517400]	GO:0005089(Rho guanyl-nucleotide exchange factor activity);GO:0035023(regulation of Rho protein signal transduction)	NA	K20690
0	ENSSSCG00000032942	ENSSSCG00000032942	0.866752	0.694191	0.320287	1.87974e-199	3.74782e-195	death associated protein [Source:NCBI gene;Acc:100523520]	NA	NA	NA
0	ENSSSCG00000034898	MYDGF	1.61169	1.27242	0.341001	2.38836e-199	4.76191e-195	myeloid derived growth factor [Source:NCBI gene;Acc:110259358]	GO:0001934(positive regulation of protein phosphorylation);GO:0001938(positive regulation of endothelial cell proliferation);GO:0005576(extracellular region);GO:0005615(extracellular space);GO:0005783(endoplasmic reticulum);GO:0005794(Golgi apparatus);GO:0014068(positive regulation of phosphatidylinositol 3-kinase signaling);GO:0043066(negative regulation of apoptotic process);GO:0043410(positive…	NA	NA
0	ENSSSCG00000032527	FOSL2	1.03067	0.797693	0.369684	2.19575e-198	4.37788e-194	FOS like 2, AP-1 transcription factor subunit [Source:NCBI gene;Acc:100623777]	GO:0000977(RNA polymerase II regulatory region sequence-specific DNA binding);GO:0001228(DNA-binding transcription activator activity, RNA polymerase II-specific);GO:0003334(keratinocyte development);GO:0003677(DNA binding);GO:0003682(chromatin binding);GO:0003700(DNA-binding transcription factor activity);GO:0005634(nucleus);GO:0005654(nucleoplasm);GO:0006355(regulation of transcription, DNA-tem…	04380(Osteoclast differentiation)	K09030
0	ENSSSCG00000025729	IRS1	0.396616	0.321605	0.302452	6.66581e-197	1.32903e-192	insulin receptor substrate 1 [Source:NCBI gene;Acc:100512686]	GO:0001784(phosphotyrosine residue binding);GO:0005070(SH3/SH2 adaptor activity);GO:0005158(insulin receptor binding);GO:0005159(insulin-like growth factor receptor binding);GO:0005634(nucleus);GO:0005829(cytosol);GO:0005886(plasma membrane);GO:0005901(caveola);GO:0008286(insulin receptor signaling pathway);GO:0010907(positive regulation of glucose metabolic process);GO:0014065(phosphatidylinosit…	04022(cGMP-PKG signaling pathway);04068(FoxO signaling pathway);04140(Autophagy - animal);04150(mTOR signaling pathway);04151(PI3K-Akt signaling pathway);04152(AMPK signaling pathway);04211(Longevity regulating pathway);04213(Longevity regulating pathway - multiple species);04722(Neurotrophin signaling pathway);04910(Insulin signaling pathway);04920(Adipocytokine signaling pathway);04923(Regulati…	K16172
0	ENSSSCG00000004012	THBS2	0.653912	0.508242	0.36358	3.20225e-196	6.38465e-192	thrombospondin 2 [Source:NCBI gene;Acc:100153940]	GO:0005509(calcium ion binding);GO:0005515(protein binding);GO:0005576(extracellular region);GO:0005604(basement membrane);GO:0007155(cell adhesion);GO:0016525(negative regulation of angiogenesis);GO:0031012(extracellular matrix);GO:0031091(platelet alpha granule);GO:0062023(collagen-containing extracellular matrix)	04145(Phagosome);04151(PI3K-Akt signaling pathway);04510(Focal adhesion);04512(ECM-receptor interaction);05144(Malaria);05165(Human papillomavirus infection)	K04659
0	ENSSSCG00000015056	REXO2	1.64387	1.26687	0.37583	4.25961e-196	8.4928e-192	RNA exonuclease 2 [Source:NCBI gene;Acc:100522629]	GO:0000175(3'-5'-exoribonuclease activity);GO:0003676(nucleic acid binding);GO:0005634(nucleus);GO:0005730(nucleolus);GO:0005739(mitochondrion);GO:0005925(focal adhesion);GO:0006139(nucleobase-containing compound metabolic process);GO:0008408(3'-5' exonuclease activity);GO:0090305(nucleic acid phosphodiester bond hydrolysis);GO:0090503(RNA phosphodiester bond hydrolysis, exonucleolytic)	03008(Ribosome biogenesis in eukaryotes)	K13288
0	ENSSSCG00000009676	ZNF395	1.12674	0.882236	0.352921	7.80802e-196	1.55676e-191	zinc finger protein 395 [Source:NCBI gene;Acc:100525009]	GO:0000978(RNA polymerase II proximal promoter sequence-specific DNA binding);GO:0001158(enhancer sequence-specific DNA binding);GO:0003676(nucleic acid binding);GO:0003677(DNA binding);GO:0005634(nucleus);GO:0005737(cytoplasm);GO:0005829(cytosol);GO:0006357(regulation of transcription by RNA polymerase II)	NA	NA
0	ENSSSCG00000003217	JOSD2	0.785833	0.636691	0.30363	1.14525e-195	2.28339e-191	Josephin domain containing 2 [Source:NCBI gene;Acc:100627842]	GO:0004843(thiol-dependent ubiquitin-specific protease activity);GO:0016579(protein deubiquitination);GO:0016787(hydrolase activity)	NA	K15235
0	ENSSSCG00000011357	SHISA5	0.920396	0.754496	0.286741	5.27024e-194	1.05078e-189	shisa family member 5 [Source:NCBI gene;Acc:100151983]	GO:0005635(nuclear envelope);GO:0005783(endoplasmic reticulum);GO:0016020(membrane);GO:0016021(integral component of membrane);GO:0042771(intrinsic apoptotic signaling pathway in response to DNA damage by p53 class mediator);GO:0072332(intrinsic apoptotic signaling pathway by p53 class mediator)	04115(p53 signaling pathway)	K10135
0	ENSSSCG00000023924	PDE1A	0.307992	0.255563	0.269212	2.39134e-193	4.76786e-189	phosphodiesterase 1A [Source:NCBI gene;Acc:100152819]	GO:0004114(3',5'-cyclic-nucleotide phosphodiesterase activity);GO:0007165(signal transduction);GO:0008081(phosphoric diester hydrolase activity);GO:0016787(hydrolase activity);GO:0043025(neuronal cell body);GO:0046872(metal ion binding);GO:0048101(calcium- and calmodulin-regulated 3',5'-cyclic-GMP phosphodiesterase activity)	00230(Purine metabolism);04020(Calcium signaling pathway);04740(Olfactory transduction);04742(Taste transduction);04924(Renin secretion);05032(Morphine addiction)	K13755
0	ENSSSCG00000025130	KLF12	0.343747	0.281781	0.286774	3.75169e-193	7.48011e-189	Kruppel like factor 12 [Source:NCBI gene;Acc:100174955]	GO:0000122(negative regulation of transcription by RNA polymerase II);GO:0000977(RNA polymerase II regulatory region sequence-specific DNA binding);GO:0001227(DNA-binding transcription repressor activity, RNA polymerase II-specific);GO:0003676(nucleic acid binding);GO:0003677(DNA binding);GO:0003700(DNA-binding transcription factor activity);GO:0005654(nucleoplasm);GO:0005829(cytosol);GO:0006355(…	NA	K09205
0	ENSSSCG00000000152	RBFOX2	1.10498	0.895717	0.302905	2.00176e-192	3.99111e-188	RNA binding fox-1 homolog 2 [Source:NCBI gene;Acc:100513594]	GO:0000381(regulation of alternative mRNA splicing, via spliceosome);GO:0003676(nucleic acid binding);GO:0003714(transcription corepressor activity);GO:0003723(RNA binding);GO:0003729(mRNA binding);GO:0005634(nucleus);GO:0005654(nucleoplasm);GO:0005737(cytoplasm);GO:0005829(cytosol);GO:0006397(mRNA processing);GO:0007399(nervous system development);GO:0008134(transcription factor binding);GO:0008…	NA	K14946
0	ENSSSCG00000037430	COL6A6	0.373254	0.300167	0.314392	4.04043e-191	8.05581e-187	collagen type VI alpha 6 chain [Source:HGNC Symbol;Acc:HGNC:27023]	GO:0005576(extracellular region);GO:0031012(extracellular matrix)	NA	NA
0	ENSSSCG00000035983	TPPP3	1.36382	0.986133	0.467796	2.2803e-190	4.54646e-186	tubulin polymerization promoting protein family member 3 [Source:NCBI gene;Acc:100521665]	GO:0001578(microtubule bundle formation);GO:0005874(microtubule);GO:0015631(tubulin binding);GO:0032273(positive regulation of protein polymerization);GO:0046785(microtubule polymerization);GO:0048471(perinuclear region of cytoplasm);GO:0097427(microtubule bundle)	NA	NA
0	ENSSSCG00000029260	NDNF	0.364458	0.292127	0.319159	3.50631e-190	6.99087e-186	neuron derived neurotrophic factor [Source:NCBI gene;Acc:100738736]	GO:0001525(angiogenesis);GO:0001764(neuron migration);GO:0002931(response to ischemia);GO:0005515(protein binding);GO:0005539(glycosaminoglycan binding);GO:0005576(extracellular region);GO:0007263(nitric oxide mediated signal transduction);GO:0008201(heparin binding);GO:0010811(positive regulation of cell-substrate adhesion);GO:0010976(positive regulation of neuron projection development);GO:0019…	NA	NA
0	ENSSSCG00000015009	KDELC2	0.462898	0.372633	0.312938	3.53341e-190	7.04491e-186	KDEL motif-containing protein 2 [Source:NCBI gene;Acc:100512977]	GO:0005515(protein binding);GO:0005788(endoplasmic reticulum lumen);GO:0018242(protein O-linked glycosylation via serine);GO:0035251(UDP-glucosyltransferase activity);GO:0035252(UDP-xylosyltransferase activity);GO:0046527(glucosyltransferase activity)	NA	NA
0	ENSSSCG00000013029	TRMT112	3.55118	2.82485	0.330121	3.7211e-190	7.41912e-186	tRNA methyltransferase subunit 11-2 [Source:NCBI gene;Acc:100520885]	GO:0005654(nucleoplasm);GO:0008276(protein methyltransferase activity);GO:0016435(rRNA (guanine) methyltransferase activity);GO:0018364(peptidyl-glutamine methylation);GO:0030488(tRNA methylation);GO:0032991(protein-containing complex);GO:0046982(protein heterodimerization activity);GO:0048471(perinuclear region of cytoplasm);GO:0070476(rRNA (guanine-N7)-methylation);GO:2000234(positive regulatio…	NA	K15448
0	ENSSSCG00000030130	DPYSL2	0.73382	0.584875	0.327297	4.08397e-190	8.14262e-186	dihydropyrimidinase like 2 [Source:NCBI gene;Acc:100151886]	GO:0005737(cytoplasm);GO:0005829(cytosol);GO:0005886(plasma membrane);GO:0007010(cytoskeleton organization);GO:0007411(axon guidance);GO:0007420(brain development);GO:0008017(microtubule binding);GO:0010975(regulation of neuron projection development);GO:0016787(hydrolase activity);GO:0016810(hydrolase activity, acting on carbon-nitrogen (but not peptide) bonds);GO:0019901(protein kinase binding)…	04360(Axon guidance)	K07528
0	ENSSSCG00000039591	SERINC3	1.3692	1.10649	0.307335	5.92592e-190	1.18151e-185	serine incorporator 3 [Source:NCBI gene;Acc:100152356]	GO:0005794(Golgi apparatus);GO:0005886(plasma membrane);GO:0006658(phosphatidylserine metabolic process);GO:0006665(sphingolipid metabolic process);GO:0009597(detection of virus);GO:0016020(membrane);GO:0016021(integral component of membrane);GO:0045087(innate immune response);GO:0051607(defense response to virus);GO:1902237(positive regulation of endoplasmic reticulum stress-induced intrinsic ap…	NA	NA
0	ENSSSCG00000009864	MED13L	1.30239	1.04767	0.313967	1.17152e-188	2.33578e-184	mediator complex subunit 13 like [Source:NCBI gene;Acc:100151978]	GO:0003712(transcription coregulator activity);GO:0005634(nucleus);GO:0006357(regulation of transcription by RNA polymerase II);GO:0016592(mediator complex)	04919(Thyroid hormone signaling pathway)	K15164
0	ENSSSCG00000028397	ENSSSCG00000028397	0.878536	0.719568	0.287971	2.30945e-188	4.60459e-184	transmembrane protein 106C [Source:NCBI gene;Acc:100154789]	GO:0016020(membrane);GO:0016021(integral component of membrane)	NA	NA
0	ENSSSCG00000010360	BMPR1A	0.688205	0.544842	0.337001	3.08715e-188	6.15517e-184	bone morphogenetic protein receptor type 1A [Source:NCBI gene;Acc:100169652]	GO:0000166(nucleotide binding);GO:0000981(DNA-binding transcription factor activity, RNA polymerase II-specific);GO:0001701(in utero embryonic development);GO:0001707(mesoderm formation);GO:0001756(somitogenesis);GO:0001880(Mullerian duct regression);GO:0002053(positive regulation of mesenchymal cell proliferation);GO:0002062(chondrocyte differentiation);GO:0003007(heart morphogenesis);GO:0003148…	04060(Cytokine-cytokine receptor interaction);04350(TGF-beta signaling pathway);04390(Hippo signaling pathway);04550(Signaling pathways regulating pluripotency of stem cells);05418(Fluid shear stress and atherosclerosis)	K04673
0	ENSSSCG00000034704	ZNF532	0.53445	0.431784	0.307744	7.82685e-188	1.56052e-183	zinc finger protein 532 [Source:HGNC Symbol;Acc:HGNC:30940]	GO:0003676(nucleic acid binding)	NA	NA
0	ENSSSCG00000035195	HNMT	0.84585	0.688551	0.296837	1.33345e-187	2.65863e-183	histamine N-methyltransferase [Source:NCBI gene;Acc:100624677]	GO:0001695(histamine catabolic process);GO:0005737(cytoplasm);GO:0008170(N-methyltransferase activity);GO:0032259(methylation);GO:0046539(histamine N-methyltransferase activity)	00340(Histidine metabolism)	K00546
0	ENSSSCG00000008986	SEPT11	1.67124	1.31372	0.347262	2.39499e-187	4.77513e-183	septin 11 [Source:NCBI gene;Acc:100523501]	GO:0000166(nucleotide binding);GO:0001725(stress fiber);GO:0003924(GTPase activity);GO:0005525(GTP binding);GO:0005940(septin ring);GO:0015630(microtubule cytoskeleton);GO:0031105(septin complex);GO:0032947(protein-containing complex scaffold activity);GO:0051291(protein heterooligomerization);GO:0061640(cytoskeleton-dependent cytokinesis)	05100(Bacterial invasion of epithelial cells)	K16939
0	ENSSSCG00000023871	NAALADL2	0.364357	0.303795	0.262254	1.68398e-186	3.35752e-182	N-acetylated alpha-linked acidic dipeptidase like 2 [Source:NCBI gene;Acc:100522279]	GO:0005654(nucleoplasm);GO:0009617(response to bacterium);GO:0016020(membrane);GO:0016021(integral component of membrane)	NA	K01301
0	ENSSSCG00000011532	SUMF1	0.784977	0.644056	0.285465	5.08534e-186	1.01391e-181	sulfatase modifying factor 1 [Source:NCBI gene;Acc:100514188]	GO:0005783(endoplasmic reticulum);GO:0018158(protein oxidation);GO:0042803(protein homodimerization activity);GO:0043687(post-translational protein modification);GO:0120147(Formylglycine-generating oxidase activity);GO:1903135(cupric ion binding)	04142(Lysosome)	K13444
0	ENSSSCG00000010385	VSTM4	0.356789	0.29254	0.286438	1.0946e-185	2.18242e-181	V-set and transmembrane domain containing 4 [Source:NCBI gene;Acc:100157009]	GO:0016020(membrane);GO:0016021(integral component of membrane)	NA	NA
0	ENSSSCG00000039194	KANK2	0.767971	0.611936	0.32767	1.15065e-185	2.29418e-181	KN motif and ankyrin repeat domains 2 [Source:NCBI gene;Acc:110255324]	GO:0000122(negative regulation of transcription by RNA polymerase II);GO:0005515(protein binding);GO:0005737(cytoplasm);GO:0005739(mitochondrion);GO:0008285(negative regulation of cell population proliferation);GO:0033147(negative regulation of intracellular estrogen receptor signaling pathway);GO:0035023(regulation of Rho protein signal transduction);GO:0043069(negative regulation of programmed …	NA	K22808
0	ENSSSCG00000016322	ACKR3	0.455668	0.363971	0.324159	5.20096e-185	1.03697e-180	atypical chemokine receptor 3 [Source:NCBI gene;Acc:100515346]	GO:0001525(angiogenesis);GO:0001570(vasculogenesis);GO:0004930(G protein-coupled receptor activity);GO:0005044(scavenger receptor activity);GO:0005768(endosome);GO:0005886(plasma membrane);GO:0005905(clathrin-coated pit);GO:0006935(chemotaxis);GO:0006955(immune response);GO:0007165(signal transduction);GO:0007186(G protein-coupled receptor signaling pathway);GO:0007204(positive regulation of cyto…	04060(Cytokine-cytokine receptor interaction)	K04304
0	ENSSSCG00000025744	KDSR	1.27295	1.00438	0.341877	1.44543e-184	2.88189e-180	3-ketodihydrosphingosine reductase [Source:NCBI gene;Acc:100152988]	GO:0005783(endoplasmic reticulum);GO:0005789(endoplasmic reticulum membrane);GO:0006666(3-keto-sphinganine metabolic process);GO:0006915(apoptotic process);GO:0016020(membrane);GO:0016021(integral component of membrane);GO:0016491(oxidoreductase activity);GO:0030148(sphingolipid biosynthetic process);GO:0042981(regulation of apoptotic process);GO:0043066(negative regulation of apoptotic process);…	00600(Sphingolipid metabolism);01521(EGFR tyrosine kinase inhibitor resistance);01522(Endocrine resistance);01524(Platinum drug resistance);04064(NF-kappa B signaling pathway);04066(HIF-1 signaling pathway);04071(Sphingolipid signaling pathway);04115(p53 signaling pathway);04140(Autophagy - animal);04141(Protein processing in endoplasmic reticulum);04151(PI3K-Akt signaling pathway);04210(Apoptosi…	K02161;K04708
0	ENSSSCG00000001921	NEO1	0.518695	0.409442	0.341227	9.63159e-184	1.92035e-179	neogenin 1 [Source:NCBI gene;Acc:100510914]	GO:0005515(protein binding);GO:0005654(nucleoplasm);GO:0005794(Golgi apparatus);GO:0005886(plasma membrane);GO:0005887(integral component of plasma membrane);GO:0007399(nervous system development);GO:0007411(axon guidance);GO:0016020(membrane);GO:0016021(integral component of membrane);GO:0030017(sarcomere);GO:0030513(positive regulation of BMP signaling pathway);GO:0038023(signaling receptor act…	04350(TGF-beta signaling pathway);04360(Axon guidance);04514(Cell adhesion molecules (CAMs))	K06766
0	ENSSSCG00000005232	SMARCA2	1.33398	1.03538	0.365568	2.14506e-183	4.27681e-179	SWI/SNF related, matrix associated, actin dependent regulator of chromatin, subfamily a, member 2 [Source:NCBI gene;Acc:100157302]	GO:0000790(nuclear chromatin);GO:0003713(transcription coactivator activity);GO:0005515(protein binding);GO:0005524(ATP binding);GO:0005634(nucleus);GO:0005654(nucleoplasm);GO:0006338(chromatin remodeling);GO:0006355(regulation of transcription, DNA-templated);GO:0008285(negative regulation of cell population proliferation);GO:0016514(SWI/SNF complex);GO:0016817(hydrolase activity, acting on acid…	04714(Thermogenesis);05225(Hepatocellular carcinoma)	K11647
0	ENSSSCG00000006940	CCN1	1.14584	0.840246	0.44752	2.98543e-183	5.95236e-179	cellular communication network factor 1 [Source:NCBI gene;Acc:100153791]	GO:0001649(osteoblast differentiation);GO:0001934(positive regulation of protein phosphorylation);GO:0002041(intussusceptive angiogenesis);GO:0003181(atrioventricular valve morphogenesis);GO:0003278(apoptotic process involved in heart morphogenesis);GO:0003281(ventricular septum development);GO:0005178(integrin binding);GO:0005515(protein binding);GO:0005520(insulin-like growth factor binding);GO…	NA	K06829
0	ENSSSCG00000037065	EMP2	0.537106	0.429616	0.322159	1.56448e-181	3.11926e-177	epithelial membrane protein 2 [Source:NCBI gene;Acc:100739825]	GO:0001765(membrane raft assembly);GO:0001913(T cell mediated cytotoxicity);GO:0001952(regulation of cell-matrix adhesion);GO:0001954(positive regulation of cell-matrix adhesion);GO:0003093(regulation of glomerular filtration);GO:0005178(integrin binding);GO:0005737(cytoplasm);GO:0005794(Golgi apparatus);GO:0005829(cytosol);GO:0005886(plasma membrane);GO:0007015(actin filament organization);GO:00…	NA	NA
0	ENSSSCG00000010109	SCARF2	0.313828	0.260006	0.271425	7.33261e-181	1.46198e-176	scavenger receptor class F member 2 [Source:NCBI gene;Acc:100155943]	GO:0005044(scavenger receptor activity);GO:0006898(receptor-mediated endocytosis);GO:0007157(heterophilic cell-cell adhesion via plasma membrane cell adhesion molecules)	NA	NA
0	ENSSSCG00000007927	PPL	0.377199	0.30908	0.287346	7.72019e-180	1.53925e-175	periplakin [Source:NCBI gene;Acc:100512773]	GO:0005198(structural molecule activity);GO:0005737(cytoplasm);GO:0005856(cytoskeleton);GO:0005882(intermediate filament);GO:0009612(response to mechanical stimulus);GO:0016020(membrane);GO:0042060(wound healing);GO:0045104(intermediate filament cytoskeleton organization)	NA	K10386
0	ENSSSCG00000013554	TRIP10	0.433985	0.35441	0.292224	6.3221e-179	1.2605e-174	thyroid hormone receptor interactor 10 [Source:NCBI gene;Acc:100520177]	GO:0005515(protein binding);GO:0005654(nucleoplasm);GO:0006897(endocytosis);GO:0030036(actin cytoskeleton organization);GO:0042802(identical protein binding);GO:0043231(intracellular membrane-bounded organelle)	04910(Insulin signaling pathway)	K07196
0	ENSSSCG00000031791	ARF4	4.01447	3.13504	0.356727	6.54834e-179	1.30561e-174	ADP ribosylation factor 4 [Source:NCBI gene;Acc:595108]	GO:0000166(nucleotide binding);GO:0005154(epidermal growth factor receptor binding);GO:0005525(GTP binding);GO:0005737(cytoplasm);GO:0005794(Golgi apparatus);GO:0005829(cytosol);GO:0005886(plasma membrane);GO:0006471(protein ADP-ribosylation);GO:0006886(intracellular protein transport);GO:0006890(retrograde vesicle-mediated transport, Golgi to endoplasmic reticulum);GO:0006893(Golgi to plasma mem…	NA	K07939
0	ENSSSCG00000007228	HM13	1.2249	1.00321	0.288048	2.89855e-178	5.77912e-174	histocompatibility minor 13 [Source:NCBI gene;Acc:100523032]	GO:0004190(aspartic-type endopeptidase activity);GO:0005783(endoplasmic reticulum);GO:0005789(endoplasmic reticulum membrane);GO:0005791(rough endoplasmic reticulum);GO:0006465(signal peptide processing);GO:0008233(peptidase activity);GO:0016020(membrane);GO:0016021(integral component of membrane);GO:0031625(ubiquitin protein ligase binding);GO:0033619(membrane protein proteolysis);GO:0036513(Der…	NA	K09595
0	ENSSSCG00000022429	KAZALD1	0.47952	0.386987	0.309306	6.90615e-178	1.37695e-173	Kazal type serine peptidase inhibitor domain 1 [Source:NCBI gene;Acc:100624902]	GO:0001558(regulation of cell growth);GO:0005515(protein binding);GO:0005520(insulin-like growth factor binding);GO:0005576(extracellular region);GO:0005614(interstitial matrix);GO:0030198(extracellular matrix organization);GO:0031012(extracellular matrix)	NA	NA
0	ENSSSCG00000006767	MAGI3	0.698983	0.563421	0.311046	1.33897e-177	2.66964e-173	membrane associated guanylate kinase, WW and PDZ domain containing 3 [Source:NCBI gene;Acc:100153223]	GO:0005515(protein binding);GO:0005911(cell-cell junction);GO:0007165(signal transduction);GO:0030054(cell junction);GO:0032947(protein-containing complex scaffold activity);GO:0046328(regulation of JNK cascade)	04015(Rap1 signaling pathway)	K06112
0	ENSSSCG00000013627	PRKCSH	1.19979	0.984883	0.284754	3.19637e-177	6.37291e-173	protein kinase C substrate 80K-H [Source:NCBI gene;Acc:100516540]	GO:0001701(in utero embryonic development);GO:0001889(liver development);GO:0003723(RNA binding);GO:0005509(calcium ion binding);GO:0005515(protein binding);GO:0005783(endoplasmic reticulum);GO:0006491(N-glycan processing);GO:0006807(nitrogen compound metabolic process);GO:0010977(negative regulation of neuron projection development);GO:0017177(glucosidase II complex)	04141(Protein processing in endoplasmic reticulum)	K08288
0	ENSSSCG00000008854	CPE	1.0812	0.780374	0.470389	1.50462e-176	2.99991e-172	carboxypeptidase E [Source:NCBI gene;Acc:100037304]	GO:0003214(cardiac left ventricle morphogenesis);GO:0004180(carboxypeptidase activity);GO:0004181(metallocarboxypeptidase activity);GO:0005794(Golgi apparatus);GO:0006508(proteolysis);GO:0008270(zinc ion binding);GO:0016055(Wnt signaling pathway);GO:0030070(insulin processing);GO:0030072(peptide hormone secretion);GO:0030667(secretory granule membrane);GO:0033366(protein localization to secretory…	04940(Type I diabetes mellitus)	K01294
0	ENSSSCG00000011326	PTH1R	0.509047	0.404679	0.331021	4.47793e-176	8.9281e-172	parathyroid hormone 1 receptor [Source:NCBI gene;Acc:397675]	GO:0001501(skeletal system development);GO:0001503(ossification);GO:0002062(chondrocyte differentiation);GO:0002076(osteoblast development);GO:0004888(transmembrane signaling receptor activity);GO:0004930(G protein-coupled receptor activity);GO:0004991(parathyroid hormone receptor activity);GO:0005886(plasma membrane);GO:0005887(integral component of plasma membrane);GO:0006874(cellular calcium i…	04080(Neuroactive ligand-receptor interaction);04928(Parathyroid hormone synthesis, secretion and action);04961(Endocrine and other factor-regulated calcium reabsorption)	K04585
0	ENSSSCG00000038187	ENSSSCG00000038187	1.06852	0.850276	0.329616	5.73533e-176	1.14351e-171	core 1 synthase, glycoprotein-N-acetylgalactosamine 3-beta-galactosyltransferase 1 [Source:NCBI gene;Acc:100525767]	GO:0016020(membrane);GO:0016021(integral component of membrane);GO:0016263(glycoprotein-N-acetylgalactosamine 3-beta-galactosyltransferase activity);GO:0016266(O-glycan processing);GO:0016740(transferase activity);GO:0016757(transferase activity, transferring glycosyl groups);GO:0046872(metal ion binding)	00512(Mucin type O-glycan biosynthesis)	K00731
0	ENSSSCG00000024180	ACBD3	1.13067	0.91772	0.301059	7.15873e-176	1.42731e-171	acyl-CoA binding domain containing 3 [Source:NCBI gene;Acc:494461]	GO:0000062(fatty-acyl-CoA binding);GO:0000139(Golgi membrane);GO:0005794(Golgi apparatus);GO:0034237(protein kinase A regulatory subunit binding)	NA	NA
0	ENSSSCG00000006066	RNF19A	0.991244	0.820042	0.273542	1.32939e-175	2.65054e-171	ring finger protein 19A, RBR E3 ubiquitin protein ligase [Source:NCBI gene;Acc:654326]	GO:0000151(ubiquitin ligase complex);GO:0000209(protein polyubiquitination);GO:0004842(ubiquitin-protein transferase activity);GO:0005737(cytoplasm);GO:0005815(microtubule organizing center);GO:0005856(cytoskeleton);GO:0006511(ubiquitin-dependent protein catabolic process);GO:0016020(membrane);GO:0016021(integral component of membrane);GO:0016567(protein ubiquitination);GO:0016740(transferase act…	NA	K11972
0	ENSSSCG00000013072	FADS2	0.38219	0.314741	0.280124	3.14313e-175	6.26676e-171	fatty acid desaturase 2 [Source:NCBI gene;Acc:444997]	GO:0004768(stearoyl-CoA 9-desaturase activity);GO:0006629(lipid metabolic process);GO:0016020(membrane);GO:0016021(integral component of membrane);GO:0016491(oxidoreductase activity);GO:0055114(oxidation-reduction process)	00592(alpha-Linolenic acid metabolism);01040(Biosynthesis of unsaturated fatty acids);03320(PPAR signaling pathway)	K10226
0	ENSSSCG00000016616	FAM3C	1.88929	1.51024	0.323062	4.32615e-175	8.62548e-171	family with sequence similarity 3 member C [Source:NCBI gene;Acc:100511668]	GO:0005794(Golgi apparatus);GO:0045721(negative regulation of gluconeogenesis)	NA	NA
0	ENSSSCG00000033757	ENSSSCG00000033757	2.98687	2.34891	0.346638	2.12518e-173	4.23718e-169	FKBP prolyl isomerase 2 [Source:NCBI gene;Acc:100522180]	GO:0000413(protein peptidyl-prolyl isomerization);GO:0003755(peptidyl-prolyl cis-trans isomerase activity);GO:0016853(isomerase activity)	NA	K09569
0	ENSSSCG00000022126	EGFR	0.522082	0.421811	0.307679	4.9237e-172	9.81686e-168	epidermal growth factor receptor [Source:NCBI gene;Acc:397070]	GO:0000166(nucleotide binding);GO:0000902(cell morphogenesis);GO:0001892(embryonic placenta development);GO:0001934(positive regulation of protein phosphorylation);GO:0001942(hair follicle development);GO:0003682(chromatin binding);GO:0004672(protein kinase activity);GO:0004713(protein tyrosine kinase activity);GO:0004714(transmembrane receptor protein tyrosine kinase activity);GO:0004888(transme…	01521(EGFR tyrosine kinase inhibitor resistance);01522(Endocrine resistance);04010(MAPK signaling pathway);04012(ErbB signaling pathway);04014(Ras signaling pathway);04015(Rap1 signaling pathway);04020(Calcium signaling pathway);04066(HIF-1 signaling pathway);04068(FoxO signaling pathway);04072(Phospholipase D signaling pathway);04144(Endocytosis);04151(PI3K-Akt signaling pathway);04510(Focal adh…	K04361
0	ENSSSCG00000002863	LRP3	0.416445	0.336014	0.309604	7.12917e-172	1.42141e-167	LDL receptor related protein 3 [Source:NCBI gene;Acc:100524868]	GO:0005515(protein binding);GO:0016020(membrane);GO:0016021(integral component of membrane)	NA	K20050
0	ENSSSCG00000010594	NT5C2	0.992701	0.785012	0.338644	1.68523e-171	3.36001e-167	5'-nucleotidase, cytosolic II [Source:NCBI gene;Acc:100154612]	GO:0008253(5'-nucleotidase activity);GO:0016311(dephosphorylation);GO:0046040(IMP metabolic process);GO:0046085(adenosine metabolic process);GO:0046872(metal ion binding)	00230(Purine metabolism);00240(Pyrimidine metabolism);00760(Nicotinate and nicotinamide metabolism)	K01081
0	ENSSSCG00000005425	SLC44A1	1.17924	0.976844	0.271656	2.85851e-171	5.6993e-167	solute carrier family 44 member 1 [Source:NCBI gene;Acc:100152140]	GO:0005654(nucleoplasm);GO:0005739(mitochondrion);GO:0015220(choline transmembrane transporter activity);GO:0015871(choline transport);GO:0016020(membrane);GO:0016021(integral component of membrane)	05231(Choline metabolism in cancer)	K06515
0	ENSSSCG00000028109	SNTB2	0.764876	0.607385	0.332614	3.93455e-171	7.84471e-167	syntrophin beta 2 [Source:NCBI gene;Acc:100620497]	GO:0005198(structural molecule activity);GO:0005515(protein binding);GO:0005737(cytoplasm);GO:0016010(dystrophin-associated glycoprotein complex);GO:0032991(protein-containing complex);GO:0045202(synapse)	NA	NA
0	ENSSSCG00000039161	MEIS1	0.461547	0.369011	0.322813	6.26116e-169	1.24835e-164	Meis homeobox 1 [Source:NCBI gene;Acc:100517152]	GO:0000978(RNA polymerase II proximal promoter sequence-specific DNA binding);GO:0000981(DNA-binding transcription factor activity, RNA polymerase II-specific);GO:0001228(DNA-binding transcription activator activity, RNA polymerase II-specific);GO:0001525(angiogenesis);GO:0002089(lens morphogenesis in camera-type eye);GO:0003677(DNA binding);GO:0003682(chromatin binding);GO:0005634(nucleus);GO:00…	NA	NA
0	ENSSSCG00000032645	CHIC2	0.902143	0.75332	0.260093	1.22433e-168	2.44106e-164	cysteine rich hydrophobic domain 2 [Source:NCBI gene;Acc:100524031]	GO:0005794(Golgi apparatus);GO:0005798(Golgi-associated vesicle);GO:0005886(plasma membrane);GO:0016020(membrane);GO:0016021(integral component of membrane);GO:0043231(intracellular membrane-bounded organelle)	NA	NA
0	ENSSSCG00000012062	TTC3	1.87577	1.51199	0.311034	1.2377e-168	2.46772e-164	tetratricopeptide repeat domain 3 [Source:NCBI gene;Acc:106505861]	GO:0004842(ubiquitin-protein transferase activity);GO:0005515(protein binding);GO:0005634(nucleus);GO:0005730(nucleolus);GO:0005829(cytosol);GO:0006511(ubiquitin-dependent protein catabolic process);GO:0016567(protein ubiquitination);GO:0070936(protein K48-linked ubiquitination)	NA	K15712
0	ENSSSCG00000023996	CASC4	0.816342	0.667709	0.289955	4.70243e-168	9.3757e-164	cancer susceptibility 4 [Source:NCBI gene;Acc:100523528]	GO:0005794(Golgi apparatus);GO:0016020(membrane);GO:0016021(integral component of membrane)	NA	NA
0	ENSSSCG00000018033	UBB	29.018	24.205	0.261642	7.06287e-168	1.40819e-163	ubiquitin B [Source:NCBI gene;Acc:100125968]	GO:0005515(protein binding);GO:0005634(nucleus);GO:0005737(cytoplasm);GO:0005739(mitochondrion);GO:0007141(male meiosis I);GO:0007144(female meiosis I);GO:0008584(male gonad development);GO:0008585(female gonad development);GO:0016567(protein ubiquitination);GO:0019941(modification-dependent protein catabolic process);GO:0021888(hypothalamus gonadotrophin-releasing hormone neuron development);GO:…	04137(Mitophagy - animal);04144(Endocytosis);05012(Parkinson disease);05167(Kaposi sarcoma-associated herpesvirus infection)	K04551
0	ENSSSCG00000031541	ARL5A	1.18474	0.964355	0.29694	8.20417e-168	1.63575e-163	ADP ribosylation factor like GTPase 5A [Source:NCBI gene;Acc:100622814]	GO:0000166(nucleotide binding);GO:0005525(GTP binding);GO:1903292(protein localization to Golgi membrane)	NA	K07949
0	ENSSSCG00000003850	CZIB	0.969608	0.809055	0.261163	4.65486e-166	9.28086e-162	CXXC motif containing zinc binding protein [Source:NCBI gene;Acc:100516273]	GO:0008270(zinc ion binding)	NA	NA
0	ENSSSCG00000003766	DNAJB4	1.09192	0.901883	0.275854	4.68737e-166	9.34568e-162	DnaJ heat shock protein family (Hsp40) member B4 [Source:NCBI gene;Acc:100525703]	GO:0000122(negative regulation of transcription by RNA polymerase II);GO:0001671(ATPase activator activity);GO:0005654(nucleoplasm);GO:0005829(cytosol);GO:0005886(plasma membrane);GO:0006457(protein folding);GO:0032781(positive regulation of ATPase activity);GO:0051082(unfolded protein binding);GO:0051085(chaperone cofactor-dependent protein refolding);GO:0051087(chaperone binding)	NA	K09510
0	ENSSSCG00000026516	EPHB3	0.330581	0.27325	0.27478	1.29316e-165	2.5783e-161	EPH receptor B3 [Source:NCBI gene;Acc:100337659]	GO:0000166(nucleotide binding);GO:0001525(angiogenesis);GO:0001655(urogenital system development);GO:0002827(positive regulation of T-helper 1 type immune response);GO:0004672(protein kinase activity);GO:0004713(protein tyrosine kinase activity);GO:0004714(transmembrane receptor protein tyrosine kinase activity);GO:0004896(cytokine receptor activity);GO:0005003(ephrin receptor activity);GO:000500…	04360(Axon guidance)	K05112
0	ENSSSCG00000029805	RHOBTB3	0.828554	0.666535	0.313914	7.96474e-165	1.58801e-160	Rho related BTB domain containing 3 [Source:NCBI gene;Acc:100523594]	GO:0003924(GTPase activity);GO:0005515(protein binding);GO:0005524(ATP binding);GO:0005525(GTP binding);GO:0005737(cytoplasm);GO:0005829(cytosol);GO:0005886(plasma membrane);GO:0005938(cell cortex);GO:0007015(actin filament organization);GO:0007163(establishment or maintenance of cell polarity);GO:0007266(Rho protein signal transduction);GO:0008360(regulation of cell shape);GO:0008584(male gonad …	NA	K07869
0	ENSSSCG00000011828	FAM43A	0.571654	0.454489	0.330898	3.99112e-164	7.95749e-160	family with sequence similarity 43 member A [Source:NCBI gene;Acc:100523468]	GO:0003674(molecular_function);GO:0005515(protein binding);GO:0005575(cellular_component);GO:0008150(biological_process)	NA	NA
0	ENSSSCG00000034189	LDOC1	0.50036	0.407258	0.297023	4.85198e-163	9.67387e-159	LDOC1, regulator of NFKB signaling [Source:NCBI gene;Acc:100525445]	GO:0001893(maternal placenta development);GO:0005634(nucleus);GO:0005730(nucleolus);GO:0060137(maternal process involved in parturition);GO:0071222(cellular response to lipopolysaccharide);GO:0071225(cellular response to muramyl dipeptide);GO:1903547(regulation of growth hormone activity)	NA	NA
0	ENSSSCG00000036091	MORC4	0.570536	0.463128	0.300907	6.66518e-163	1.3289e-158	MORC family CW-type zinc finger 4 [Source:NCBI gene;Acc:100627548]	GO:0005654(nucleoplasm);GO:0008270(zinc ion binding);GO:0046872(metal ion binding)	NA	NA
0	ENSSSCG00000027477	TBC1D2B	0.604959	0.496888	0.283916	6.97474e-163	1.39062e-158	TBC1 domain family member 2B [Source:NCBI gene;Acc:100156840]	GO:0005096(GTPase activator activity);GO:0005623(cell);GO:0005829(cytosol);GO:0006886(intracellular protein transport);GO:0017137(Rab GTPase binding);GO:0090630(activation of GTPase activity)	NA	K20166
0	ENSSSCG00000034261	TMEM59	3.06845	2.53586	0.275033	8.36361e-163	1.66754e-158	transmembrane protein 59 [Source:NCBI gene;Acc:733610]	GO:0000137(Golgi cis cisterna);GO:0000138(Golgi trans cisterna);GO:0000139(Golgi membrane);GO:0004175(endopeptidase activity);GO:0005764(lysosome);GO:0005765(lysosomal membrane);GO:0005768(endosome);GO:0005770(late endosome);GO:0005794(Golgi apparatus);GO:0005797(Golgi medial cisterna);GO:0005886(plasma membrane);GO:0006508(proteolysis);GO:0006914(autophagy);GO:0010508(positive regulation of auto…	NA	NA
0	ENSSSCG00000002627	GSTA4	0.467366	0.390136	0.260575	9.49807e-163	1.89373e-158	glutathione S-transferase alpha 4 [Source:NCBI gene;Acc:100152951]	GO:0004364(glutathione transferase activity);GO:0005515(protein binding);GO:0006749(glutathione metabolic process);GO:0006805(xenobiotic metabolic process);GO:0042802(identical protein binding);GO:0042803(protein homodimerization activity)	00480(Glutathione metabolism);00980(Metabolism of xenobiotics by cytochrome P450);00982(Drug metabolism - cytochrome P450);00983(Drug metabolism - other enzymes);01524(Platinum drug resistance);05200(Pathways in cancer);05204(Chemical carcinogenesis);05225(Hepatocellular carcinoma);05418(Fluid shear stress and atherosclerosis)	K00799
0	ENSSSCG00000001700	SLC29A1	0.623632	0.50215	0.312577	2.06895e-162	4.12508e-158	solute carrier family 29 member 1 (Augustine blood group) [Source:NCBI gene;Acc:396631]	GO:0005337(nucleoside transmembrane transporter activity);GO:0005886(plasma membrane);GO:0005887(integral component of plasma membrane);GO:0015858(nucleoside transport);GO:0015862(uridine transport);GO:0016020(membrane);GO:0016021(integral component of membrane);GO:1901642(nucleoside transmembrane transport)	NA	K15014
0	ENSSSCG00000004656	ENSSSCG00000004656	0.545181	0.449452	0.278567	2.83049e-162	5.64343e-158	EP300 interacting inhibitor of differentiation 1 [Source:NCBI gene;Acc:100155122]	GO:0000122(negative regulation of transcription by RNA polymerase II);GO:0005634(nucleus);GO:0035065(regulation of histone acetylation);GO:0045595(regulation of cell differentiation)	NA	NA
0	ENSSSCG00000014310	CXCL14	3.78714	2.22748	0.765701	3.35599e-162	6.69117e-158	C-X-C motif chemokine ligand 14 [Source:NCBI gene;Acc:494467]	GO:0005576(extracellular region);GO:0005794(Golgi apparatus);GO:0006955(immune response);GO:0008009(chemokine activity);GO:0045662(negative regulation of myoblast differentiation);GO:0048839(inner ear development);GO:0060326(cell chemotaxis);GO:2000503(positive regulation of natural killer cell chemotaxis)	04060(Cytokine-cytokine receptor interaction);04062(Chemokine signaling pathway)	K10033
0	ENSSSCG00000017472	IGFBP4	0.674745	0.527749	0.35449	6.78016e-162	1.35183e-157	insulin like growth factor binding protein 4 [Source:NCBI gene;Acc:100144490]	GO:0001558(regulation of cell growth);GO:0005520(insulin-like growth factor binding);GO:0005576(extracellular region);GO:0005615(extracellular space);GO:0010906(regulation of glucose metabolic process);GO:0031994(insulin-like growth factor I binding);GO:0031995(insulin-like growth factor II binding);GO:0040008(regulation of growth);GO:0043410(positive regulation of MAPK cascade);GO:0043567(regula…	NA	NA
0	ENSSSCG00000027131	KLHDC10	0.555612	0.462026	0.266104	7.86416e-162	1.56796e-157	kelch domain containing 10 [Source:NCBI gene;Acc:100739403]	GO:0005515(protein binding);GO:0005654(nucleoplasm);GO:0032874(positive regulation of stress-activated MAPK cascade)	NA	NA
0	ENSSSCG00000036973	ENSSSCG00000036973	0.786367	0.648936	0.277126	1.93839e-161	3.86476e-157	Rac family small GTPase 3 [Source:NCBI gene;Acc:110255928]	GO:0000166(nucleotide binding);GO:0003924(GTPase activity);GO:0005525(GTP binding);GO:0005622(intracellular);GO:0007264(small GTPase mediated signal transduction);GO:0012505(endomembrane system);GO:0014041(regulation of neuron maturation);GO:0021894(cerebral cortex GABAergic interneuron development);GO:0022604(regulation of cell morphogenesis);GO:0030031(cell projection assembly);GO:0030036(actin…	04010(MAPK signaling pathway);04014(Ras signaling pathway);04015(Rap1 signaling pathway);04024(cAMP signaling pathway);04062(Chemokine signaling pathway);04071(Sphingolipid signaling pathway);04310(Wnt signaling pathway);04360(Axon guidance);04370(VEGF signaling pathway);04510(Focal adhesion);04520(Adherens junction);04650(Natural killer cell mediated cytotoxicity);04662(B cell receptor signaling…	K07861
0	ENSSSCG00000025981	SLC38A5	0.416178	0.342237	0.282206	3.56971e-160	7.11728e-156	solute carrier family 38 member 5 [Source:NCBI gene;Acc:100627516]	GO:0003333(amino acid transmembrane transport);GO:0005887(integral component of plasma membrane);GO:0015171(amino acid transmembrane transporter activity);GO:0015187(glycine transmembrane transporter activity);GO:0015816(glycine transport);GO:0016020(membrane);GO:0016021(integral component of membrane)	04727(GABAergic synapse)	K14992
0	ENSSSCG00000007168	PCED1A	0.418733	0.346768	0.272062	8.81945e-160	1.75842e-155	PC-esterase domain containing 1A [Source:NCBI gene;Acc:100511604]	NA	NA	NA
0	ENSSSCG00000009244	SEC31A	1.65518	1.34046	0.304258	2.44381e-159	4.87247e-155	SEC31 homolog A, COPII coat complex component [Source:NCBI gene;Acc:100511210]	GO:0000139(Golgi membrane);GO:0005198(structural molecule activity);GO:0005515(protein binding);GO:0005737(cytoplasm);GO:0005783(endoplasmic reticulum);GO:0005829(cytosol);GO:0006886(intracellular protein transport);GO:0006888(endoplasmic reticulum to Golgi vesicle-mediated transport);GO:0007029(endoplasmic reticulum organization);GO:0030120(vesicle coat);GO:0030127(COPII vesicle coat);GO:0030134…	04141(Protein processing in endoplasmic reticulum)	K14005
0	ENSSSCG00000003761	ADGRL2	0.746276	0.603763	0.305727	1.34095e-158	2.67359e-154	adhesion G protein-coupled receptor L2 [Source:NCBI gene;Acc:100524685]	GO:0004888(transmembrane signaling receptor activity);GO:0004930(G protein-coupled receptor activity);GO:0005887(integral component of plasma membrane);GO:0007165(signal transduction);GO:0007166(cell surface receptor signaling pathway);GO:0007186(G protein-coupled receptor signaling pathway);GO:0007189(adenylate cyclase-activating G protein-coupled receptor signaling pathway);GO:0007420(brain dev…	NA	K04593
0	ENSSSCG00000002669	CRISPLD2	0.459814	0.369167	0.316778	3.05748e-158	6.096e-154	cysteine rich secretory protein LCCL domain containing 2 [Source:NCBI gene;Acc:100625354]	GO:0005539(glycosaminoglycan binding);GO:0005576(extracellular region);GO:0005615(extracellular space);GO:0008201(heparin binding);GO:0030133(transport vesicle);GO:0030198(extracellular matrix organization);GO:0031012(extracellular matrix);GO:0060325(face morphogenesis)	NA	NA
0	ENSSSCG00000008041	PKD1	0.612425	0.491701	0.316751	1.23798e-157	2.46829e-153	polycystin 1, transient receptor potential channel interacting [Source:NCBI gene;Acc:100516429]	GO:0001502(cartilage condensation);GO:0001568(blood vessel development);GO:0001701(in utero embryonic development);GO:0001822(kidney development);GO:0001889(liver development);GO:0001892(embryonic placenta development);GO:0002133(polycystin complex);GO:0005262(calcium channel activity);GO:0005515(protein binding);GO:0005634(nucleus);GO:0005737(cytoplasm);GO:0005783(endoplasmic reticulum);GO:00057…	NA	K04985
0	ENSSSCG00000030131	ENSSSCG00000030131	0.899628	0.742102	0.277712	4.50972e-157	8.99149e-153	chromosome 7 C15orf40 homolog [Source:NCBI gene;Acc:100152820]	NA	NA	K09131
0	ENSSSCG00000014401	NR3C1	1.8957	1.5763	0.266183	8.68174e-157	1.73097e-152	nuclear receptor subfamily 3 group C member 1 [Source:NCBI gene;Acc:396740]	GO:0000122(negative regulation of transcription by RNA polymerase II);GO:0000978(RNA polymerase II proximal promoter sequence-specific DNA binding);GO:0001047(core promoter binding);GO:0001228(DNA-binding transcription activator activity, RNA polymerase II-specific);GO:0003677(DNA binding);GO:0003700(DNA-binding transcription factor activity);GO:0003707(steroid hormone receptor activity);GO:00048…	04080(Neuroactive ligand-receptor interaction)	K05771
0	ENSSSCG00000006331	PBX1	0.382131	0.316304	0.272755	1.00336e-156	2.00051e-152	PBX homeobox 1 [Source:NCBI gene;Acc:100154639]	GO:0000977(RNA polymerase II regulatory region sequence-specific DNA binding);GO:0000978(RNA polymerase II proximal promoter sequence-specific DNA binding);GO:0001228(DNA-binding transcription activator activity, RNA polymerase II-specific);GO:0001655(urogenital system development);GO:0001658(branching involved in ureteric bud morphogenesis);GO:0003677(DNA binding);GO:0003700(DNA-binding transcri…	04927(Cortisol synthesis and secretion);04934(Cushing syndrome);05202(Transcriptional misregulation in cancer)	K09355
0	ENSSSCG00000034616	LRRC58	0.813186	0.677341	0.263703	4.94595e-156	9.86123e-152	leucine rich repeat containing 58 [Source:NCBI gene;Acc:100523026]	GO:0005515(protein binding)	NA	NA
0	ENSSSCG00000011025	ZEB1	0.530086	0.428822	0.305848	9.43603e-156	1.88136e-151	zinc finger E-box binding homeobox 1 [Source:NCBI gene;Acc:100520325]	GO:0000122(negative regulation of transcription by RNA polymerase II);GO:0001227(DNA-binding transcription repressor activity, RNA polymerase II-specific);GO:0003676(nucleic acid binding);GO:0003677(DNA binding);GO:0003682(chromatin binding);GO:0003700(DNA-binding transcription factor activity);GO:0005634(nucleus);GO:0005654(nucleoplasm);GO:0005667(transcription factor complex);GO:0005829(cytosol…	05206(MicroRNAs in cancer)	K09299
0	ENSSSCG00000017335	HEXIM2	0.4373	0.363473	0.266774	4.8187e-155	9.60753e-151	HEXIM P-TEFb complex subunit 2 [Source:NCBI gene;Acc:100524519]	GO:0000122(negative regulation of transcription by RNA polymerase II);GO:0004861(cyclin-dependent protein serine/threonine kinase inhibitor activity);GO:0005515(protein binding);GO:0005634(nucleus);GO:0005654(nucleoplasm);GO:0005737(cytoplasm);GO:0005829(cytosol);GO:0016607(nuclear speck);GO:0017069(snRNA binding);GO:0042802(identical protein binding);GO:0045736(negative regulation of cyclin-depe…	NA	K15189
0	ENSSSCG00000000579	GOLT1B	0.626445	0.51499	0.282642	5.2766e-155	1.05205e-150	golgi transport 1B [Source:NCBI gene;Acc:100154676]	GO:0005783(endoplasmic reticulum);GO:0016020(membrane);GO:0016021(integral component of membrane);GO:0016192(vesicle-mediated transport);GO:0032991(protein-containing complex)	NA	NA
0	ENSSSCG00000028827	PARVA	0.5458	0.450712	0.276166	8.54904e-155	1.70451e-150	parvin alpha [Source:NCBI gene;Acc:100518536]	GO:0002040(sprouting angiogenesis);GO:0003148(outflow tract septum morphogenesis);GO:0003779(actin binding);GO:0005515(protein binding);GO:0005634(nucleus);GO:0005737(cytoplasm);GO:0005829(cytosol);GO:0005925(focal adhesion);GO:0007155(cell adhesion);GO:0007163(establishment or maintenance of cell polarity);GO:0015629(actin cytoskeleton);GO:0030027(lamellipodium);GO:0030031(cell projection assemb…	04510(Focal adhesion)	K06275
0	ENSSSCG00000015227	SRPRA	1.88538	1.50281	0.327195	8.64116e-155	1.72288e-150	SRP receptor subunit alpha [Source:NCBI gene;Acc:100513370]	GO:0003924(GTPase activity);GO:0005047(signal recognition particle binding);GO:0005525(GTP binding);GO:0005785(signal recognition particle receptor complex);GO:0005789(endoplasmic reticulum membrane);GO:0006605(protein targeting);GO:0006614(SRP-dependent cotranslational protein targeting to membrane);GO:0006886(intracellular protein transport);GO:0016020(membrane);GO:0045047(protein targeting to …	03060(Protein export)	K13431
0	ENSSSCG00000011514	MITF	0.436872	0.362204	0.270408	4.21691e-154	8.40767e-150	Sus scrofa microphthalmia-associated transcription factor-like (LOC102167244), mRNA. [Source:RefSeq mRNA;Acc:NM_001315782]	GO:0000122(negative regulation of transcription by RNA polymerase II);GO:0000978(RNA polymerase II proximal promoter sequence-specific DNA binding);GO:0000981(DNA-binding transcription factor activity, RNA polymerase II-specific);GO:0001228(DNA-binding transcription activator activity, RNA polymerase II-specific);GO:0003677(DNA binding);GO:0003682(chromatin binding);GO:0003700(DNA-binding transcr…	04137(Mitophagy - animal);04380(Osteoclast differentiation);04916(Melanogenesis);05200(Pathways in cancer);05202(Transcriptional misregulation in cancer);05218(Melanoma)	K09455
0	ENSSSCG00000009888	ERP29	2.40363	1.8937	0.344006	7.47234e-154	1.48984e-149	endoplasmic reticulum protein 29 [Source:NCBI gene;Acc:100156625]	GO:0000187(activation of MAPK activity);GO:0001934(positive regulation of protein phosphorylation);GO:0005783(endoplasmic reticulum);GO:0005788(endoplasmic reticulum lumen);GO:0009306(protein secretion);GO:0009986(cell surface);GO:0010628(positive regulation of gene expression);GO:0010629(negative regulation of gene expression);GO:0042470(melanosome);GO:0050709(negative regulation of protein secr…	04141(Protein processing in endoplasmic reticulum)	K09586
0	ENSSSCG00000006651	ADAMTSL4	0.422448	0.348657	0.276968	1.77589e-153	3.54076e-149	ADAMTS like 4 [Source:NCBI gene;Acc:100514576]	GO:0002020(protease binding);GO:0002064(epithelial cell development);GO:0005614(interstitial matrix);GO:0006508(proteolysis);GO:0008233(peptidase activity);GO:0030198(extracellular matrix organization);GO:0031012(extracellular matrix);GO:0043065(positive regulation of apoptotic process)	NA	NA
0	ENSSSCG00000028444	ARMC10	0.752691	0.627462	0.26253	3.18599e-152	6.35223e-148	armadillo repeat containing 10 [Source:NCBI gene;Acc:100513998]	GO:0005739(mitochondrion);GO:0005783(endoplasmic reticulum);GO:0016020(membrane);GO:0016021(integral component of membrane)	NA	NA
0	ENSSSCG00000004826	SELENOS	1.68958	1.36424	0.30857	3.50138e-152	6.98105e-148	selenoprotein S [Source:NCBI gene;Acc:100151836]	GO:0002865(negative regulation of acute inflammatory response to antigenic stimulus);GO:0005737(cytoplasm);GO:0005783(endoplasmic reticulum);GO:0005789(endoplasmic reticulum membrane);GO:0005881(cytoplasmic microtubule);GO:0006886(intracellular protein transport);GO:0006983(ER overload response);GO:0009749(response to glucose);GO:0016020(membrane);GO:0016021(integral component of membrane);GO:001…	04141(Protein processing in endoplasmic reticulum)	K14025
0	ENSSSCG00000022173	ANKRD50	0.608807	0.4934	0.303227	7.72056e-152	1.53932e-147	ankyrin repeat domain 50 [Source:NCBI gene;Acc:100625549]	GO:0005515(protein binding);GO:0005623(cell);GO:1990126(retrograde transport, endosome to plasma membrane)	NA	K21440
0	ENSSSCG00000016434	RHEB	1.7406	1.44886	0.264672	3.41677e-151	6.81235e-147	Ras homolog, mTORC1 binding [Source:NCBI gene;Acc:100516050]	GO:0000166(nucleotide binding);GO:0003924(GTPase activity);GO:0005525(GTP binding);GO:0007165(signal transduction);GO:0016020(membrane);GO:0032008(positive regulation of TOR signaling)	04072(Phospholipase D signaling pathway);04140(Autophagy - animal);04150(mTOR signaling pathway);04151(PI3K-Akt signaling pathway);04152(AMPK signaling pathway);04211(Longevity regulating pathway);04218(Cellular senescence);04714(Thermogenesis);04910(Insulin signaling pathway);04919(Thyroid hormone signaling pathway);05163(Human cytomegalovirus infection);05165(Human papillomavirus infection);051…	K07208
0	ENSSSCG00000032846	IMPAD1	0.936518	0.770221	0.282035	9.64161e-151	1.92234e-146	inositol monophosphatase domain containing 1 [Source:NCBI gene;Acc:100156925]	GO:0001501(skeletal system development);GO:0001958(endochondral ossification);GO:0002063(chondrocyte development);GO:0005634(nucleus);GO:0005794(Golgi apparatus);GO:0005829(cytosol);GO:0006021(inositol biosynthetic process);GO:0008254(3'-nucleotidase activity);GO:0008441(3'(2'),5'-bisphosphate nucleotidase activity);GO:0008934(inositol monophosphate 1-phosphatase activity);GO:0009791(post-embryon…	00562(Inositol phosphate metabolism);00920(Sulfur metabolism);04070(Phosphatidylinositol signaling system)	K15759
0	ENSSSCG00000031592	ZNF462	0.42696	0.354829	0.26698	2.10757e-150	4.20207e-146	zinc finger protein 462 [Source:NCBI gene;Acc:100158126]	GO:0003676(nucleic acid binding);GO:0005634(nucleus);GO:0006325(chromatin organization);GO:0043392(negative regulation of DNA binding);GO:0045944(positive regulation of transcription by RNA polymerase II)	NA	NA
0	ENSSSCG00000015205	HEPACAM	2.9178	2.31098	0.336378	5.17861e-150	1.03251e-145	hepatic and glial cell adhesion molecule [Source:NCBI gene;Acc:100523198]	GO:0005911(cell-cell junction);GO:0016020(membrane);GO:0016021(integral component of membrane);GO:0030424(axon);GO:0034613(cellular protein localization)	NA	K23116
0	ENSSSCG00000028974	UST	0.368586	0.307226	0.262703	5.89726e-150	1.1758e-145	uronyl 2-sulfotransferase [Source:NCBI gene;Acc:100738738]	GO:0008146(sulfotransferase activity);GO:0016020(membrane);GO:0016021(integral component of membrane);GO:0030010(establishment of cell polarity);GO:0050770(regulation of axonogenesis)	00532(Glycosaminoglycan biosynthesis - chondroitin sulfate / dermatan sulfate)	K03193
0	ENSSSCG00000040166	FLRT2	0.539432	0.424152	0.346858	5.92427e-150	1.18118e-145	fibronectin leucine rich transmembrane protein 2 [Source:NCBI gene;Acc:100151812]	GO:0003007(heart morphogenesis);GO:0005104(fibroblast growth factor receptor binding);GO:0005515(protein binding);GO:0005615(extracellular space);GO:0005887(integral component of plasma membrane);GO:0005911(cell-cell junction);GO:0005925(focal adhesion);GO:0007411(axon guidance);GO:0008543(fibroblast growth factor receptor signaling pathway);GO:0016020(membrane);GO:0016021(integral component of m…	NA	K16362
0	ENSSSCG00000006386	COPA	1.28901	1.07573	0.26095	9.53622e-150	1.90133e-145	coatomer protein complex subunit alpha [Source:NCBI gene;Acc:100157296]	GO:0000139(Golgi membrane);GO:0005198(structural molecule activity);GO:0005515(protein binding);GO:0005615(extracellular space);GO:0005737(cytoplasm);GO:0005794(Golgi apparatus);GO:0006886(intracellular protein transport);GO:0006888(endoplasmic reticulum to Golgi vesicle-mediated transport);GO:0006890(retrograde vesicle-mediated transport, Golgi to endoplasmic reticulum);GO:0006891(intra-Golgi ve…	NA	K05236
0	ENSSSCG00000005029	RTRAF	2.89831	2.41686	0.262077	3.08405e-149	6.14898e-145	RNA transcription, translation and transport factor [Source:NCBI gene;Acc:100154555]	GO:0000993(RNA polymerase II complex binding);GO:0003723(RNA binding);GO:0005634(nucleus);GO:0005654(nucleoplasm);GO:0005737(cytoplasm);GO:0005813(centrosome);GO:0006388(tRNA splicing, via endonucleolytic cleavage and ligation);GO:0006469(negative regulation of protein kinase activity);GO:0042802(identical protein binding);GO:0045944(positive regulation of transcription by RNA polymerase II);GO:0…	NA	K15433
0	ENSSSCG00000040349	HOXD8	0.421244	0.35002	0.267217	5.04288e-149	1.00545e-144	homeobox D8 [Source:NCBI gene;Acc:100515172]	GO:0000122(negative regulation of transcription by RNA polymerase II);GO:0000977(RNA polymerase II regulatory region sequence-specific DNA binding);GO:0001228(DNA-binding transcription activator activity, RNA polymerase II-specific);GO:0003677(DNA binding);GO:0003700(DNA-binding transcription factor activity);GO:0005634(nucleus);GO:0006355(regulation of transcription, DNA-templated);GO:0007275(mu…	NA	K09308
0	ENSSSCG00000009112	SEC24D	0.938771	0.763797	0.297583	6.36592e-149	1.26924e-144	SEC24 homolog D, COPII coat complex component [Source:NCBI gene;Acc:100739491]	GO:0000139(Golgi membrane);GO:0000149(SNARE binding);GO:0001701(in utero embryonic development);GO:0006886(intracellular protein transport);GO:0006888(endoplasmic reticulum to Golgi vesicle-mediated transport);GO:0008270(zinc ion binding);GO:0015031(protein transport);GO:0030127(COPII vesicle coat);GO:0090110(COPII-coated vesicle cargo loading)	04141(Protein processing in endoplasmic reticulum)	K14007
0	ENSSSCG00000000171	CKAP4	0.433818	0.356194	0.284427	3.38236e-148	6.74376e-144	cytoskeleton associated protein 4 [Source:NCBI gene;Acc:100523493]	GO:0005783(endoplasmic reticulum);GO:0005791(rough endoplasmic reticulum);GO:0005811(lipid droplet);GO:0005829(cytosol);GO:0016020(membrane);GO:0016021(integral component of membrane);GO:0016607(nuclear speck);GO:0036464(cytoplasmic ribonucleoprotein granule)	04141(Protein processing in endoplasmic reticulum)	K13999
0	ENSSSCG00000005338	RECK	0.46366	0.382864	0.276235	8.14115e-148	1.62318e-143	reversion inducing cysteine rich protein with kazal motifs [Source:NCBI gene;Acc:100519638]	GO:0001944(vasculature development);GO:0001955(blood vessel maturation);GO:0004866(endopeptidase inhibitor activity);GO:0005515(protein binding);GO:0005886(plasma membrane);GO:0007566(embryo implantation);GO:0008191(metalloendopeptidase inhibitor activity);GO:0017147(Wnt-protein binding);GO:0030198(extracellular matrix organization);GO:0030336(negative regulation of cell migration);GO:0035115(emb…	05206(MicroRNAs in cancer)	K17461
0	ENSSSCG00000003743	GALNT1	1.5704	1.29975	0.272902	2.83304e-147	5.64852e-143	polypeptide N-acetylgalactosaminyltransferase 1 [Source:NCBI gene;Acc:100738545]	GO:0000139(Golgi membrane);GO:0004653(polypeptide N-acetylgalactosaminyltransferase activity);GO:0005794(Golgi apparatus);GO:0006486(protein glycosylation);GO:0006493(protein O-linked glycosylation);GO:0016020(membrane);GO:0016021(integral component of membrane);GO:0016740(transferase activity);GO:0016757(transferase activity, transferring glycosyl groups);GO:0018242(protein O-linked glycosylatio…	00512(Mucin type O-glycan biosynthesis)	K00710
0	ENSSSCG00000023837	WFDC1	0.875343	0.704951	0.312325	1.15991e-146	2.31263e-142	WAP four-disulfide core domain 1 [Source:NCBI gene;Acc:100514648]	GO:0001558(regulation of cell growth);GO:0005576(extracellular region);GO:0005615(extracellular space);GO:0010466(negative regulation of peptidase activity);GO:0030414(peptidase inhibitor activity);GO:0050728(negative regulation of inflammatory response);GO:0061045(negative regulation of wound healing)	NA	NA
0	ENSSSCG00000033258	TCF21	0.417436	0.333352	0.324509	1.61816e-146	3.22629e-142	transcription factor 21 [Source:NCBI gene;Acc:100152962]	GO:0000122(negative regulation of transcription by RNA polymerase II);GO:0001227(DNA-binding transcription repressor activity, RNA polymerase II-specific);GO:0001228(DNA-binding transcription activator activity, RNA polymerase II-specific);GO:0001657(ureteric bud development);GO:0001658(branching involved in ureteric bud morphogenesis);GO:0001763(morphogenesis of a branching structure);GO:0001822…	NA	NA
0	ENSSSCG00000004647	DTWD1	0.465843	0.38737	0.266133	7.40369e-146	1.47615e-141	DTW domain containing 1 [Source:NCBI gene;Acc:100153076]	NA	NA	NA
0	ENSSSCG00000017983	ENSSSCG00000017983	0.848917	0.702405	0.273321	6.39546e-143	1.27513e-138	period circadian regulator 1 [Source:NCBI gene;Acc:100620648]	GO:0000122(negative regulation of transcription by RNA polymerase II);GO:0000976(transcription regulatory region sequence-specific DNA binding);GO:0000978(RNA polymerase II proximal promoter sequence-specific DNA binding);GO:0001222(transcription corepressor binding);GO:0002028(regulation of sodium ion transport);GO:0005515(protein binding);GO:0005634(nucleus);GO:0005654(nucleoplasm);GO:0005737(c…	04710(Circadian rhythm);04713(Circadian entrainment)	K21944
0	ENSSSCG00000005178	CNTLN	0.52982	0.430797	0.298494	4.57131e-142	9.11427e-138	centlein [Source:NCBI gene;Acc:100154767]	GO:0005654(nucleoplasm);GO:0005737(cytoplasm);GO:0005813(centrosome);GO:0005814(centriole);GO:0005829(cytosol);GO:0010457(centriole-centriole cohesion);GO:0019901(protein kinase binding);GO:0019904(protein domain specific binding);GO:0030674(protein binding, bridging);GO:0033365(protein localization to organelle)	NA	K16467
0	ENSSSCG00000017607	TMEM100	0.542221	0.428765	0.338693	4.22064e-141	8.4151e-137	transmembrane protein 100 [Source:NCBI gene;Acc:100523465]	GO:0001525(angiogenesis);GO:0001570(vasculogenesis);GO:0001701(in utero embryonic development);GO:0003197(endocardial cushion development);GO:0003198(epithelial to mesenchymal transition involved in endocardial cushion formation);GO:0005783(endoplasmic reticulum);GO:0005886(plasma membrane);GO:0007219(Notch signaling pathway);GO:0016020(membrane);GO:0016021(integral component of membrane);GO:0030…	NA	NA
0	ENSSSCG00000008749	SLIT2	0.342178	0.278596	0.296571	4.82121e-141	9.61252e-137	slit guidance ligand 2 [Source:NCBI gene;Acc:100620577]	GO:0001657(ureteric bud development);GO:0001933(negative regulation of protein phosphorylation);GO:0002042(cell migration involved in sprouting angiogenesis);GO:0002689(negative regulation of leukocyte chemotaxis);GO:0005095(GTPase inhibitor activity);GO:0005509(calcium ion binding);GO:0005515(protein binding);GO:0005576(extracellular region);GO:0005615(extracellular space);GO:0005737(cytoplasm);…	04360(Axon guidance)	K06839
0	ENSSSCG00000038436	HYPK	5.9227	4.88558	0.277727	3.11717e-139	6.21501e-135	huntingtin interacting protein K [Source:HGNC Symbol;Acc:HGNC:18418]	GO:0005634(nucleus);GO:0005654(nucleoplasm);GO:0005737(cytoplasm);GO:0015630(microtubule cytoskeleton);GO:0032991(protein-containing complex);GO:0043066(negative regulation of apoptotic process);GO:0047485(protein N-terminus binding);GO:0050821(protein stabilization)	NA	NA
0	ENSSSCG00000039568	SNAI2	0.503154	0.409212	0.298152	6.35369e-137	1.2668e-132	snail family transcriptional repressor 2 [Source:NCBI gene;Acc:102162332]	GO:0000122(negative regulation of transcription by RNA polymerase II);GO:0000790(nuclear chromatin);GO:0000977(RNA polymerase II regulatory region sequence-specific DNA binding);GO:0000981(DNA-binding transcription factor activity, RNA polymerase II-specific);GO:0001227(DNA-binding transcription repressor activity, RNA polymerase II-specific);GO:0001649(osteoblast differentiation);GO:0001837(epit…	04390(Hippo signaling pathway);04520(Adherens junction)	K05706
0	ENSSSCG00000037015	SESN3	1.13013	0.904443	0.321391	4.17383e-136	8.32178e-132	sestrin 3 [Source:NCBI gene;Acc:100526065]	GO:0005634(nucleus);GO:0005737(cytoplasm);GO:0031932(TORC2 complex);GO:0032868(response to insulin);GO:0034198(cellular response to amino acid starvation);GO:0038203(TORC2 signaling);GO:0042149(cellular response to glucose starvation);GO:0042593(glucose homeostasis);GO:0046626(regulation of insulin receptor signaling pathway);GO:0051896(regulation of protein kinase B signaling);GO:0061700(GATOR2 …	04115(p53 signaling pathway);04211(Longevity regulating pathway)	K10141
0	ENSSSCG00000009772	ENSSSCG00000009772	3.19966	2.57281	0.314577	2.65932e-135	5.30215e-131	transmembrane p24 trafficking protein 2 [Source:NCBI gene;Acc:100625917]	GO:0005783(endoplasmic reticulum);GO:0005793(endoplasmic reticulum-Golgi intermediate compartment);GO:0005794(Golgi apparatus);GO:0006886(intracellular protein transport);GO:0006888(endoplasmic reticulum to Golgi vesicle-mediated transport);GO:0007030(Golgi organization);GO:0016020(membrane);GO:0016021(integral component of membrane);GO:0030134(COPII-coated ER to Golgi transport vesicle)	NA	K20347
0	ENSSSCG00000004142	CITED2	0.964728	0.771356	0.322726	7.10607e-133	1.41681e-128	Cbp/p300 interacting transactivator with Glu/Asp rich carboxy-terminal domain 2 [Source:NCBI gene;Acc:100156022]	GO:0000790(nuclear chromatin);GO:0001102(RNA polymerase II activating transcription factor binding);GO:0001568(blood vessel development);GO:0001570(vasculogenesis);GO:0001701(in utero embryonic development);GO:0001829(trophectodermal cell differentiation);GO:0001841(neural tube formation);GO:0001843(neural tube closure);GO:0001889(liver development);GO:0001892(embryonic placenta development);GO:0…	04137(Mitophagy - animal)	K21361
0	ENSSSCG00000028996	ALDH1A1	0.69308	0.566433	0.291116	8.37024e-133	1.66886e-128	aldehyde dehydrogenase 1 family member A1 [Source:NCBI gene;Acc:100517137]	GO:0004029(aldehyde dehydrogenase (NAD) activity);GO:0005829(cytosol);GO:0016491(oxidoreductase activity);GO:0016620(oxidoreductase activity, acting on the aldehyde or oxo group of donors, NAD or NADP as acceptor);GO:0018479(benzaldehyde dehydrogenase (NAD+) activity);GO:0055114(oxidation-reduction process)	00830(Retinol metabolism)	K07249
0	ENSSSCG00000006018	TRPS1	0.553373	0.458606	0.270995	7.42083e-131	1.47957e-126	transcriptional repressor GATA binding 1 [Source:NCBI gene;Acc:102163407]	GO:0000122(negative regulation of transcription by RNA polymerase II);GO:0000790(nuclear chromatin);GO:0000977(RNA polymerase II regulatory region sequence-specific DNA binding);GO:0001501(skeletal system development);GO:0003676(nucleic acid binding);GO:0003700(DNA-binding transcription factor activity);GO:0005634(nucleus);GO:0005654(nucleoplasm);GO:0006355(regulation of transcription, DNA-templa…	NA	K22040
0	ENSSSCG00000040710	SURF4	1.64859	1.37626	0.260475	5.15541e-127	1.02789e-122	surfeit 4 [Source:NCBI gene;Acc:100623620]	GO:0005793(endoplasmic reticulum-Golgi intermediate compartment);GO:0007030(Golgi organization);GO:0010638(positive regulation of organelle organization);GO:0016020(membrane);GO:0016021(integral component of membrane)	NA	K20369
0	ENSSSCG00000005688	PTGES	0.498253	0.39468	0.336193	8.2966e-124	1.65418e-119	prostaglandin E synthase [Source:NCBI gene;Acc:654407]	GO:0001516(prostaglandin biosynthetic process);GO:0004364(glutathione transferase activity);GO:0005641(nuclear envelope lumen);GO:0005737(cytoplasm);GO:0005739(mitochondrion);GO:0006693(prostaglandin metabolic process);GO:0006749(glutathione metabolic process);GO:0008285(negative regulation of cell population proliferation);GO:0016020(membrane);GO:0016021(integral component of membrane);GO:001685…	00590(Arachidonic acid metabolism)	K15729
[truncated: 37,536 more rows]
