# Supplementary material for: Integrated meta-omics reveals the regulatory landscape involved in lipid metabolism between pig breeds
Source: Microbiome. 2024 Feb 20;12:33. doi: 10.1186/s40168-023-01743-3 (PMC10877772; doi:10.1186/s40168-023-01743-3)
Supplement: Supplementary file 6 — Additional file 5: Table S2A. The proportions of the 28 major clusters in porcine intestinal tracts. Table S2B List of canonical cell type-specific markers in porcine intestinal tracts. Table S2C The proportions of the 14 major cell types in porcine intestinal tracts. Table S2D The enterocyte-enriched genes identified in porcine intestinal tracts. Table S2E KEGG analysis of the enterocyte-enriched genes identified in porcine intestinal tracts. [file 40168_2023_1743_MOESM5_ESM.xlsx]

## Sheet: A
The proportions of the 28 major clusters in porcine intestinal tracts
Clusters	LW_RE	LT_RE	LT_JE	LW_JE
0	554(10.16%)	2654(35.60%)	125(2.30%)	36(0.75%)
1	70(1.28%)	20(0.27%)	1862(34.20%)	141(2.95%)
2	141(2.59%)	1559(20.91%)	110(2.02%)	23(0.48%)
3	27(0.50%)	31(0.42%)	500(9.18%)	1127(23.57%)
4	832(15.26%)	380(5.10%)	0(0%)	1(0.02%)
5	835(15.32%)	214(2.87%)	0(0%)	2(0.04%)
6	562(10.31%)	153(2.05%)	162(2.98%)	169(3.53%)
7	147(2.70%)	373(5.00%)	245(4.50%)	165(3.45%)
8	193(3.54%)	363(4.87%)	202(3.71%)	120(2.51%)
9	393(7.21%)	66(0.89%)	39(0.72%)	282(5.90%)
10	138(2.53%)	145(1.95%)	251(4.61%)	176(3.68%)
11	182(3.34%)	263(3.53%)	183(3.36%)	52(1.09%)
12	274(5.03%)	238(3.19%)	36(0.66%)	96(2.01%)
13	1(0.02%)	10(0.13%)	1(0.02%)	617(12.90%)
14	44(0.81%)	19(0.25%)	164(3.01%)	363(7.59%)
15	169(3.10%)	174(2.33%)	149(2.74%)	81(1.69%)
16	33(0.61%)	123(1.65%)	289(5.31%)	128(2.68%)
17	243(4.46%)	37(0.50%)	40(0.73%)	215(4.50%)
18	37(0.68%)	167(2.24%)	160(2.94%)	119(2.49%)
19	3(0.06%)	6(0.08%)	312(5.73%)	156(3.26%)
20	263(4.82%)	187(2.51%)	2(0.04%)	2(0.04%)
21	66(1.21%)	39(0.52%)	131(2.41%)	193(4.04%)
22	16(0.29%)	142(1.90%)	234(4.30%)	33(0.69%)
23	54(0.99%)	57(0.76%)	78(1.43%)	155(3.24%)
24	7(0.13%)	4(0.05%)	35(0.64%)	270(5.65%)
25	81(1.49%)	21(0.28%)	112(2.06%)	56(1.17%)
26	82(1.50%)	10(0.13%)	3(0.06%)	1(0.02%)
27	4(0.07%)	0(0%)	20(0.37%)	3(0.06%)
Total	5451(100%)	7455(100%)	5445(100%)	4782(100%)

## Sheet: B
List of canonical cell type-specific markers in porcine intestinal tracts
Tissue	Cell Type	Abbreviation	Cluster	Marker Genes	References
Intestine	T cell	T cell	7	CD3E, CD3G	Xiong X, Kuang H, Ansari S, et al. Landscape of Intercellular Crosstalk in Healthy and NASH Liver Revealed by Single-Cell Secretome Gene Analysis. Mol Cell. 2019;75(3):644-660.e5. doi:10.1016/j.molcel.2019.07.028
	B cell	B cell	22	CD19, CD79a, MS4A1	Han X, Wang R, Zhou Y, et al. Mapping the Mouse Cell Atlas by Microwell-Seq [published correction appears in Cell. 2018 May 17;173(5):1307]. Cell. 2018;172(5):1091-1107.e17. doi:10.1016/j.cell.2018.02.001
	Macrophages	Macrophage	8	CD68, CD163, CSF1R	MacParland SA, Liu JC, Ma XZ, et al. Single cell RNA sequencing of human liver reveals distinct intrahepatic macrophage populations. Nat Commun. 2018;9(1):4383. Published 2018 Oct 22. doi:10.1038/s41467-018-06318-7; Camp JG, Sekine K, Gerber T, et al. Multilineage communication regulates human liver bud development from pluripotency. Nature. 2017;546(7659):533-538. doi:10.1038/nature22796; Xiong …
	Eosinophils	Eosinophil	16	PTPRC, MS4A2	Fawkner-Corbett D, Antanaviciute A, Parikh K, et al. Spatiotemporal analysis of human intestinal development at single-cell resolution. Cell. 2021;184(3):810-826.e23. doi:10.1016/j.cell.2020.12.016
	Stem cell	Stem cell	12	OLFM4, LGR5	Hamilton CA, Young R, Jayaraman S, et al. Development of in vitro enteroids derived from bovine small intestinal crypts. Vet Res. 2018;49(1):54. Published 2018 Jul 3. doi:10.1186/s13567-018-0547-5; Wang Y, Song W, Wang J, et al. Single-cell transcriptome analysis reveals differential nutrient absorption functions in human intestine. J Exp Med. 2020;217(2):e20191130. doi:10.1084/jem.20191130; Holl…
	Enterocyte	Enterocyte	1, 3, 4, 5, 13, 19, 20, 21, 24, 26, 27	EPCAM, FABP1, ALPI, RBP2, FABP2, APOE, APOC3, ACE	Fawkner-Corbett D, Antanaviciute A, Parikh K, et al. Spatiotemporal analysis of human intestinal development at single-cell resolution. Cell. 2021;184(3):810-826.e23. doi:10.1016/j.cell.2020.12.016; Haber AL, Biton M, Rogel N, et al. A single-cell survey of the small intestinal epithelium. Nature. 2017;551(7680):333-339. doi:10.1038/nature24489; Wang Y, Song W, Wang J, et al. Single-cell transcri…
	BEST4/OTOP2 epithelial cells	BEST4 epithelial	14	EPCAM, FABP1, BEST4, OTOP2, CA7	Fawkner-Corbett D, Antanaviciute A, Parikh K, et al. Spatiotemporal analysis of human intestinal development at single-cell resolution. Cell. 2021;184(3):810-826.e23. doi:10.1016/j.cell.2020.12.016
	Endothelium	Endothelium	15、25	PECAM1, CDH5, LYVE1, PROX1, RELN	Fawkner-Corbett D, Antanaviciute A, Parikh K, et al. Spatiotemporal analysis of human intestinal development at single-cell resolution. Cell. 2021;184(3):810-826.e23. doi:10.1016/j.cell.2020.12.016
	Enteroendocrine cell	Enteroendocine	17	CHGA, CHGB, CPE, NEUROD1, PYY	Hamilton CA, Young R, Jayaraman S, et al. Development of in vitro enteroids derived from bovine small intestinal crypts. Vet Res. 2018;49(1):54. Published 2018 Jul 3. doi:10.1186/s13567-018-0547-5; Busslinger GA, Weusten BLA, Bogte A, Begthel H, Brosens LAA, Clevers H. Human gastrointestinal epithelia of the esophagus, stomach, and duodenum resolved at single-cell resolution. Cell Rep. 2021;34(10…
	Goblet cell	Goblet	6	TFF3, AGR2, SPINK4, CLCA1, FFAR4	Hamilton CA, Young R, Jayaraman S, et al. Development of in vitro enteroids derived from bovine small intestinal crypts. Vet Res. 2018;49(1):54. Published 2018 Jul 3. doi:10.1186/s13567-018-0547-5; Han X, Zhou Z, Fei L, et al. Construction of a human cell landscape at single-cell level. Nature. 2020;581(7808):303-309. doi:10.1038/s41586-020-2157-4; Wang Y, Song W, Wang J, et al. Single-cell trans…
	Paneth cell	Paneth	23	LYZ, S100A9, S100A12	Wang Y, Song W, Wang J, et al. Single-cell transcriptome analysis reveals differential nutrient absorption functions in human intestine. J Exp Med. 2020;217(2):e20191130. doi:10.1084/jem.20191130; Haber AL, Biton M, Rogel N, et al. A single-cell survey of the small intestinal epithelium. Nature. 2017;551(7680):333-339. doi:10.1038/nature24489; Grün D, Lyubimova A, Kester L, et al. Single-cell mes…
	Tuft cells	Tuft	9	SH2D6, PTPRC (CD45), TRPM5, Klf3	Xiong Z, Zhu X, Geng J, et al. Intestinal Tuft-2 cells exert antimicrobial immunity via sensing bacterial metabolite N-undecanoylglycine. Immunity. 2022;55(4):686-700.e7. doi:10.1016/j.immuni.2022.03.001; Bezençon C, Fürholz A, Raymond F, et al. Murine intestinal cells expressing Trpm5 are mostly brush cells and express markers of neuronal and inflammatory cells. J Comp Neurol. 2008;509(5):514-52…
	Fibroblast	Fibroblast	0、2、10、18	COL1A2, VIM, ADAMDEC1	Fawkner-Corbett D, Antanaviciute A, Parikh K, et al. Spatiotemporal analysis of human intestinal development at single-cell resolution. Cell. 2021;184(3):810-826.e23. doi:10.1016/j.cell.2020.12.016
	Intestine muscle cells (smooth muscle cells)	Muscle cell	11	MYL9, MYH11, ACTG2	De Micheli AJ, Laurilliard EJ, Heinke CL, et al. Single-Cell Analysis of the Muscle Stem Cell Hierarchy Identifies Heterotypic Communication Signals Involved in Skeletal Muscle Regeneration. Cell Rep. 2020;30(10):3583-3595.e5. doi:10.1016/j.celrep.2020.02.067; Dell'Orso S, Juan AH, Ko KD, et al. Single cell analysis of adult mouse skeletal muscle stem cells in homeostatic and regenerative conditi…
Small intestine	T cell	T cell	6	CD3E, CD3G	Xiong X, Kuang H, Ansari S, et al. Landscape of Intercellular Crosstalk in Healthy and NASH Liver Revealed by Single-Cell Secretome Gene Analysis. Mol Cell. 2019;75(3):644-660.e5. doi:10.1016/j.molcel.2019.07.028
	ILC3 (Type 3 innate lymphoid cells)	ILC3	7	PTPRC, ETS1, TOX, IL7R, ID2, RORC	Fawkner-Corbett D, Antanaviciute A, Parikh K, et al. Spatiotemporal analysis of human intestinal development at single-cell resolution. Cell. 2021;184(3):810-826.e23. doi:10.1016/j.cell.2020.12.016
	B cell	B cell	14	CD19, CD79a, MS4A1	Han X, Wang R, Zhou Y, et al. Mapping the Mouse Cell Atlas by Microwell-Seq [published correction appears in Cell. 2018 May 17;173(5):1307]. Cell. 2018;172(5):1091-1107.e17. doi:10.1016/j.cell.2018.02.001
	Macrophages	Macrophage	21	CD68, CD163, CSF1R	MacParland SA, Liu JC, Ma XZ, et al. Single cell RNA sequencing of human liver reveals distinct intrahepatic macrophage populations. Nat Commun. 2018;9(1):4383. Published 2018 Oct 22. doi:10.1038/s41467-018-06318-7; Camp JG, Sekine K, Gerber T, et al. Multilineage communication regulates human liver bud development from pluripotency. Nature. 2017;546(7659):533-538. doi:10.1038/nature22796; Xiong …
	Eosinophils	Eosinophil	23	PTPRC, MS4A2	Fawkner-Corbett D, Antanaviciute A, Parikh K, et al. Spatiotemporal analysis of human intestinal development at single-cell resolution. Cell. 2021;184(3):810-826.e23. doi:10.1016/j.cell.2020.12.016
	Stem cell	Stem cell	22	OLFM4, LGR5	Hamilton CA, Young R, Jayaraman S, et al. Development of in vitro enteroids derived from bovine small intestinal crypts. Vet Res. 2018;49(1):54. Published 2018 Jul 3. doi:10.1186/s13567-018-0547-5; Wang Y, Song W, Wang J, et al. Single-cell transcriptome analysis reveals differential nutrient absorption functions in human intestine. J Exp Med. 2020;217(2):e20191130. doi:10.1084/jem.20191130; Holl…
	Enterocyte (Epithelial cell)	Enterocyte	0, 1, 2, 5, 8, 10, 13	ALPI, RBP2, EPCAM, FABP1, FABP2, APOE	Fawkner-Corbett D, Antanaviciute A, Parikh K, et al. Spatiotemporal analysis of human intestinal development at single-cell resolution. Cell. 2021;184(3):810-826.e23. doi:10.1016/j.cell.2020.12.016; Haber AL, Biton M, Rogel N, et al. A single-cell survey of the small intestinal epithelium. Nature. 2017;551(7680):333-339. doi:10.1038/nature24489; Wang Y, Song W, Wang J, et al. Single-cell transcri…
	BEST4/OTOP2 epithelial cells	BEST4 epithelial	3	EPCAM, BEST4, OTOP2, CA7	Fawkner-Corbett D, Antanaviciute A, Parikh K, et al. Spatiotemporal analysis of human intestinal development at single-cell resolution. Cell. 2021;184(3):810-826.e23. doi:10.1016/j.cell.2020.12.016
	Endothelium	Endothelium	17, 19	PECAM1, CDH5, LYVE1, PROX1, RELN	Fawkner-Corbett D, Antanaviciute A, Parikh K, et al. Spatiotemporal analysis of human intestinal development at single-cell resolution. Cell. 2021;184(3):810-826.e23. doi:10.1016/j.cell.2020.12.016
	Enteroendocrine cell	Enteroendocine	15	CHGA, CHGB, CPE, NEUROD1, PYY	Hamilton CA, Young R, Jayaraman S, et al. Development of in vitro enteroids derived from bovine small intestinal crypts. Vet Res. 2018;49(1):54. Published 2018 Jul 3. doi:10.1186/s13567-018-0547-5; Busslinger GA, Weusten BLA, Bogte A, Begthel H, Brosens LAA, Clevers H. Human gastrointestinal epithelia of the esophagus, stomach, and duodenum resolved at single-cell resolution. Cell Rep. 2021;34(10…
	Goblet cell	Goblet	18	TFF3, AGR2, SPINK4, CLCA1, FFAR4	Hamilton CA, Young R, Jayaraman S, et al. Development of in vitro enteroids derived from bovine small intestinal crypts. Vet Res. 2018;49(1):54. Published 2018 Jul 3. doi:10.1186/s13567-018-0547-5; Han X, Zhou Z, Fei L, et al. Construction of a human cell landscape at single-cell level. Nature. 2020;581(7808):303-309. doi:10.1038/s41586-020-2157-4; Wang Y, Song W, Wang J, et al. Single-cell trans…
	Paneth cell	Paneth	11	LYZ	Wang Y, Song W, Wang J, et al. Single-cell transcriptome analysis reveals differential nutrient absorption functions in human intestine. J Exp Med. 2020;217(2):e20191130. doi:10.1084/jem.20191130; Haber AL, Biton M, Rogel N, et al. A single-cell survey of the small intestinal epithelium. Nature. 2017;551(7680):333-339. doi:10.1038/nature24489; Grün D, Lyubimova A, Kester L, et al. Single-cell mes…
	Tuft cells	Tuft	9	SH2D6, PTPRC (CD45), TRPM5, Klf3	Xiong Z, Zhu X, Geng J, et al. Intestinal Tuft-2 cells exert antimicrobial immunity via sensing bacterial metabolite N-undecanoylglycine. Immunity. 2022;55(4):686-700.e7. doi:10.1016/j.immuni.2022.03.001; Bezençon C, Fürholz A, Raymond F, et al. Murine intestinal cells expressing Trpm5 are mostly brush cells and express markers of neuronal and inflammatory cells. J Comp Neurol. 2008;509(5):514-52…
	Fibroblast	Fibroblast	4, 12, 16	COL1A2, VIM, ADAMDEC1	Fawkner-Corbett D, Antanaviciute A, Parikh K, et al. Spatiotemporal analysis of human intestinal development at single-cell resolution. Cell. 2021;184(3):810-826.e23. doi:10.1016/j.cell.2020.12.016
	Pericytes	Pericyte	24	KCNJ8, ABCC9, RGS5	Fawkner-Corbett D, Antanaviciute A, Parikh K, et al. Spatiotemporal analysis of human intestinal development at single-cell resolution. Cell. 2021;184(3):810-826.e23. doi:10.1016/j.cell.2020.12.016
	Intestine muscle cells (smooth muscle cells)	Muscle cell	20	MYL9, MYH11, ACTG2	De Micheli AJ, Laurilliard EJ, Heinke CL, et al. Single-Cell Analysis of the Muscle Stem Cell Hierarchy Identifies Heterotypic Communication Signals Involved in Skeletal Muscle Regeneration. Cell Rep. 2020;30(10):3583-3595.e5. doi:10.1016/j.celrep.2020.02.067; Dell'Orso S, Juan AH, Ko KD, et al. Single cell analysis of adult mouse skeletal muscle stem cells in homeostatic and regenerative conditi…
Large intestine	T cell	T cell	6	CD3E, CD3GE33E33:E45	Xiong X, Kuang H, Ansari S, et al. Landscape of Intercellular Crosstalk in Healthy and NASH Liver Revealed by Single-Cell Secretome Gene Analysis. Mol Cell. 2019;75(3):644-660.e5. doi:10.1016/j.molcel.2019.07.028
	B cell	B cell	15	CD19, CD79a, MS4A1	Han X, Wang R, Zhou Y, et al. Mapping the Mouse Cell Atlas by Microwell-Seq [published correction appears in Cell. 2018 May 17;173(5):1307]. Cell. 2018;172(5):1091-1107.e17. doi:10.1016/j.cell.2018.02.001
	Macrophages	Macrophage	11	CD68, CD163, CSF1R	MacParland SA, Liu JC, Ma XZ, et al. Single cell RNA sequencing of human liver reveals distinct intrahepatic macrophage populations. Nat Commun. 2018;9(1):4383. Published 2018 Oct 22. doi:10.1038/s41467-018-06318-7; Camp JG, Sekine K, Gerber T, et al. Multilineage communication regulates human liver bud development from pluripotency. Nature. 2017;546(7659):533-538. doi:10.1038/nature22796; Xiong …
	Eosinophils	Eosinophil	20	MS4A2	Fawkner-Corbett D, Antanaviciute A, Parikh K, et al. Spatiotemporal analysis of human intestinal development at single-cell resolution. Cell. 2021;184(3):810-826.e23. doi:10.1016/j.cell.2020.12.016
	Stem cell	Stem cell	8	OLFM4, LGR5	Hamilton CA, Young R, Jayaraman S, et al. Development of in vitro enteroids derived from bovine small intestinal crypts. Vet Res. 2018;49(1):54. Published 2018 Jul 3. doi:10.1186/s13567-018-0547-5; Wang Y, Song W, Wang J, et al. Single-cell transcriptome analysis reveals differential nutrient absorption functions in human intestine. J Exp Med. 2020;217(2):e20191130. doi:10.1084/jem.20191130; Holl…
	Enterocyte (Epithelial cell)	Enterocyte	3, 4, 13, 17	ALPI, RBP2, EPCAM, FABP1, FABP2, APOE	Fawkner-Corbett D, Antanaviciute A, Parikh K, et al. Spatiotemporal analysis of human intestinal development at single-cell resolution. Cell. 2021;184(3):810-826.e23. doi:10.1016/j.cell.2020.12.016; Haber AL, Biton M, Rogel N, et al. A single-cell survey of the small intestinal epithelium. Nature. 2017;551(7680):333-339. doi:10.1038/nature24489; Wang Y, Song W, Wang J, et al. Single-cell transcri…
	Distal Mature Enterocytes	Distal enterocyte	19	EPCAM, FABP1, FAM3D, AQP8	Fawkner-Corbett D, Antanaviciute A, Parikh K, et al. Spatiotemporal analysis of human intestinal development at single-cell resolution. Cell. 2021;184(3):810-826.e23. doi:10.1016/j.cell.2020.12.016
	Endothelium	Endothelium	12, 18	PECAM1, CDH5	Fawkner-Corbett D, Antanaviciute A, Parikh K, et al. Spatiotemporal analysis of human intestinal development at single-cell resolution. Cell. 2021;184(3):810-826.e23. doi:10.1016/j.cell.2020.12.016
	Fibroblast	Fibroblast	0, 1, 2, 7	COL1A2, VIM, ADAMDEC1	Fawkner-Corbett D, Antanaviciute A, Parikh K, et al. Spatiotemporal analysis of human intestinal development at single-cell resolution. Cell. 2021;184(3):810-826.e23. doi:10.1016/j.cell.2020.12.016
	Enteroendocrine cell	Enteroendocine	14	CHGA, CHGB, CPE, NEUROD1, PYY	Hamilton CA, Young R, Jayaraman S, et al. Development of in vitro enteroids derived from bovine small intestinal crypts. Vet Res. 2018;49(1):54. Published 2018 Jul 3. doi:10.1186/s13567-018-0547-5; Busslinger GA, Weusten BLA, Bogte A, Begthel H, Brosens LAA, Clevers H. Human gastrointestinal epithelia of the esophagus, stomach, and duodenum resolved at single-cell resolution. Cell Rep. 2021;34(10…
	Paneth cell	Paneth	16	LYZ	Wang Y, Song W, Wang J, et al. Single-cell transcriptome analysis reveals differential nutrient absorption functions in human intestine. J Exp Med. 2020;217(2):e20191130. doi:10.1084/jem.20191130; Haber AL, Biton M, Rogel N, et al. A single-cell survey of the small intestinal epithelium. Nature. 2017;551(7680):333-339. doi:10.1038/nature24489; Grün D, Lyubimova A, Kester L, et al. Single-cell mes…
	Goblet cell	Goblet	5	TFF3, AGR2, SPINK4, CLCA1, FFAR4	Hamilton CA, Young R, Jayaraman S, et al. Development of in vitro enteroids derived from bovine small intestinal crypts. Vet Res. 2018;49(1):54. Published 2018 Jul 3. doi:10.1186/s13567-018-0547-5; Han X, Zhou Z, Fei L, et al. Construction of a human cell landscape at single-cell level. Nature. 2020;581(7808):303-309. doi:10.1038/s41586-020-2157-4; Wang Y, Song W, Wang J, et al. Single-cell trans…
	Tuft cells	Tuft	9	SH2D6, PTPRC (CD45), TRPM5, Klf3	Xiong Z, Zhu X, Geng J, et al. Intestinal Tuft-2 cells exert antimicrobial immunity via sensing bacterial metabolite N-undecanoylglycine. Immunity. 2022;55(4):686-700.e7. doi:10.1016/j.immuni.2022.03.001; Bezençon C, Fürholz A, Raymond F, et al. Murine intestinal cells expressing Trpm5 are mostly brush cells and express markers of neuronal and inflammatory cells. J Comp Neurol. 2008;509(5):514-52…
	Intestine muscle cells (smooth muscle cells)	Muscle cells	10	MYL9, MYH11, ACTG2	De Micheli AJ, Laurilliard EJ, Heinke CL, et al. Single-Cell Analysis of the Muscle Stem Cell Hierarchy Identifies Heterotypic Communication Signals Involved in Skeletal Muscle Regeneration. Cell Rep. 2020;30(10):3583-3595.e5. doi:10.1016/j.celrep.2020.02.067; Dell'Orso S, Juan AH, Ko KD, et al. Single cell analysis of adult mouse skeletal muscle stem cells in homeostatic and regenerative conditi…

## Sheet: C
The proportions of the 14 major cell types in porcine intestinal tracts
Cell types	LW RE	LT RE	LT JE	LW JE
T_cell	147(2.70%)	373(5.00%)	245(4.50%)	165(3.45%)
B_cell	16(0.29%)	142(1.90%)	234(4.30%)	33(0.69%)
Macrophage	193(3.54%)	363(4.87%)	202(3.71%)	120(2.51%)
Eosinophil	33(0.61%)	123(1.65%)	289(5.31%)	128(2.68%)
Stem_cell	274(5.03%)	238(3.19%)	36(0.66%)	96(2.01%)
Enterocyte	2190(40.18%)	901(12.09%)	2866(52.64%)	2513(52.55%)
BEST4_epithelial	44(0.81%)	19(0.25%)	164(3.01%)	363(7.59%)
Endothelium	250(4.59%)	195(2.62%)	261(4.79%)	137(2.86%)
Enteroendocine	243(4.46%)	37(0.50%)	40(0.73%)	215(4.50%)
Goblet	562(10.31%)	153(2.05%)	162(2.98%)	169(3.53%)
Paneth	54(0.99%)	57(0.76%)	78(1.43%)	155(3.24%)
Tuft	393(7.21)	66(0.89%)	39(0.72%)	282(5.90%)
Fibroblast	870(15.96%)	4525(60.70%)	646(11.86%)	354(7.40%)
Muscle_cell	182(3.34%)	263(3.53%)	183(3.36%)	52(1.09%)

## Sheet: D
The enterocyte-enriched genes identified in porcine intestinal tracts
GeneID	gene_id	log2FC	Pvlaue	Qvalue	pct.1	pct.2	Description	GO	KEGG	significant
ENSSSCG00000004044	IGF2R	0.737301	0	0	0.501	0.126	insulin like growth factor 2 receptor [Source:NCBI gene;Acc:397214]	GO:0001965(G-protein alpha-subunit binding);GO:0001972(retinoic acid binding);GO:0005520(insulin-like growth factor binding);GO:0005537(mannose binding);GO:0005634(nucleus);GO:0005641(nuclear envelope lumen);GO:0005768(endosome);GO:0005769(early endosome);GO:0005770(late endosome);GO:0005794(Golgi apparatus);GO:0005802(trans-Golgi network);GO:0005886(plasma membrane);GO:0006892(post-Golgi vesicle…	04142(Lysosome);04144(Endocytosis)	yes
ENSSSCG00000040317	SOD2	0.307519	0	0	0.578	0.327	superoxide dismutase 2 [Source:NCBI gene;Acc:100154319]	GO:0000302(response to reactive oxygen species);GO:0000303(response to superoxide);GO:0001306(age-dependent response to oxidative stress);GO:0001836(release of cytochrome c from mitochondria);GO:0001889(liver development);GO:0003032(detection of oxygen);GO:0003069(acetylcholine-mediated vasodilation involved in regulation of systemic arterial blood pressure);GO:0004784(superoxide dismutase activi…	04068(FoxO signaling pathway);04146(Peroxisome);04211(Longevity regulating pathway);04213(Longevity regulating pathway - multiple species);05016(Huntington disease)	yes
ENSSSCG00000004058	EZR	1.04961	0	0	0.792	0.401	ezrin [Source:NCBI gene;Acc:100152815]	GO:0000122(negative regulation of transcription by RNA polymerase II);GO:0001650(fibrillar center);GO:0001726(ruffle);GO:0001772(immunological synapse);GO:0001931(uropod);GO:0001951(intestinal D-glucose absorption);GO:0003376(sphingosine-1-phosphate receptor signaling pathway);GO:0003779(actin binding);GO:0005737(cytoplasm);GO:0005768(endosome);GO:0005829(cytosol);GO:0005856(cytoskeleton);GO:0005…	04530(Tight junction);04670(Leukocyte transendothelial migration);04810(Regulation of actin cytoskeleton);04971(Gastric acid secretion);05205(Proteoglycans in cancer);05206(MicroRNAs in cancer)	yes
ENSSSCG00000030535	SNX9	0.461009	0	0	0.552	0.259	sorting nexin 9 [Source:NCBI gene;Acc:100627455]	GO:0000278(mitotic cell cycle);GO:0000281(mitotic cytokinesis);GO:0005515(protein binding);GO:0005545(1-phosphatidylinositol binding);GO:0005737(cytoplasm);GO:0005802(trans-Golgi network);GO:0005829(cytosol);GO:0005886(plasma membrane);GO:0006886(intracellular protein transport);GO:0006897(endocytosis);GO:0006898(receptor-mediated endocytosis);GO:0015031(protein transport);GO:0016020(membrane);GO…	NA	yes
ENSSSCG00000004093	IYD	0.368376	0	0	0.206	0.023	iodotyrosine deiodinase [Source:NCBI gene;Acc:403124]	GO:0004447(iodide peroxidase activity);GO:0005654(nucleoplasm);GO:0005886(plasma membrane);GO:0005887(integral component of plasma membrane);GO:0006570(tyrosine metabolic process);GO:0010181(FMN binding);GO:0016491(oxidoreductase activity);GO:0030659(cytoplasmic vesicle membrane);GO:0042403(thyroid hormone metabolic process);GO:0055114(oxidation-reduction process);GO:0098869(cellular oxidant deto…	04918(Thyroid hormone synthesis)	yes
ENSSSCG00000004114	RAB32	0.372796	0	0	0.378	0.113	RAB32, member RAS oncogene family [Source:NCBI gene;Acc:100144496]	GO:0003924(GTPase activity);GO:0004198(calcium-dependent cysteine-type endopeptidase activity);GO:0005515(protein binding);GO:0005525(GTP binding);GO:0005622(intracellular);GO:0005739(mitochondrion);GO:0005794(Golgi apparatus);GO:0005802(trans-Golgi network);GO:0006508(proteolysis);GO:0006886(intracellular protein transport);GO:0016192(vesicle-mediated transport);GO:0019825(oxygen binding);GO:002…	NA	yes
ENSSSCG00000004139	ADGRG6	0.313889	0	0	0.443	0.106	adhesion G protein-coupled receptor G6 [Source:NCBI gene;Acc:100511292]	GO:0004888(transmembrane signaling receptor activity);GO:0004930(G protein-coupled receptor activity);GO:0005886(plasma membrane);GO:0005887(integral component of plasma membrane);GO:0007005(mitochondrion organization);GO:0007166(cell surface receptor signaling pathway);GO:0007186(G protein-coupled receptor signaling pathway);GO:0007189(adenylate cyclase-activating G protein-coupled receptor sign…	NA	yes
ENSSSCG00000004149	NHSL1	0.343777	9.01291e-278	1.79699e-273	0.235	0.072	NHS like 1 [Source:NCBI gene;Acc:100156257]	GO:0030154(cell differentiation)	NA	yes
ENSSSCG00000038420	PERP	1.00167	0	0	0.714	0.198	PERP, TP53 apoptosis effector [Source:NCBI gene;Acc:100513507]	GO:0002934(desmosome organization);GO:0005739(mitochondrion);GO:0005794(Golgi apparatus);GO:0005887(integral component of plasma membrane);GO:0007219(Notch signaling pathway);GO:0016020(membrane);GO:0016021(integral component of membrane);GO:0034113(heterotypic cell-cell adhesion);GO:0045862(positive regulation of proteolysis);GO:0072332(intrinsic apoptotic signaling pathway by p53 class mediator…	04115(p53 signaling pathway)	yes
ENSSSCG00000004156	IFNGR1	0.349394	0	0	0.44	0.197	interferon gamma receptor 1 [Source:NCBI gene;Acc:100152238]	GO:0004896(cytokine receptor activity);GO:0005515(protein binding);GO:0005886(plasma membrane);GO:0016020(membrane);GO:0016021(integral component of membrane);GO:0019221(cytokine-mediated signaling pathway);GO:0019955(cytokine binding)	04060(Cytokine-cytokine receptor interaction);04066(HIF-1 signaling pathway);04217(Necroptosis);04380(Osteoclast differentiation);04630(Jak-STAT signaling pathway);04650(Natural killer cell mediated cytotoxicity);04658(Th1 and Th2 cell differentiation);04659(Th17 cell differentiation);05132(Salmonella infection);05140(Leishmaniasis);05142(Chagas disease (American trypanosomiasis));05145(Toxoplasm…	yes
ENSSSCG00000039049	MAP7	0.483152	0	0	0.411	0.079	microtubule associated protein 7 [Source:NCBI gene;Acc:100514082]	GO:0000226(microtubule cytoskeleton organization);GO:0005829(cytosol);GO:0015630(microtubule cytoskeleton)	NA	yes
ENSSSCG00000021443	SGK1	1.64243	0	0	0.746	0.234	serum/glucocorticoid regulated kinase 1 [Source:NCBI gene;Acc:100625739]	GO:0000166(nucleotide binding);GO:0004672(protein kinase activity);GO:0004674(protein serine/threonine kinase activity);GO:0004712(protein serine/threonine/tyrosine kinase activity);GO:0005524(ATP binding);GO:0005634(nucleus);GO:0005737(cytoplasm);GO:0005829(cytosol);GO:0006468(protein phosphorylation);GO:0006974(cellular response to DNA damage stimulus);GO:0015459(potassium channel regulator act…	04068(FoxO signaling pathway);04150(mTOR signaling pathway);04151(PI3K-Akt signaling pathway);04960(Aldosterone-regulated sodium reabsorption)	yes
ENSSSCG00000004178	SLC18B1	0.340524	0	0	0.251	0.065	solute carrier family 18 member B1 [Source:NCBI gene;Acc:100155211]	GO:0016020(membrane);GO:0016021(integral component of membrane);GO:0055085(transmembrane transport)	NA	yes
ENSSSCG00000004181	VNN1	0.511183	0	0	0.283	0.008	vanin 1 [Source:NCBI gene;Acc:397246]	GO:0002526(acute inflammatory response);GO:0002544(chronic inflammatory response);GO:0006807(nitrogen compound metabolic process);GO:0006954(inflammatory response);GO:0015939(pantothenate metabolic process);GO:0016811(hydrolase activity, acting on carbon-nitrogen (but not peptide) bonds, in linear amides);GO:0017159(pantetheine hydrolase activity);GO:0033089(positive regulation of T cell differen…	00770(Pantothenate and CoA biosynthesis)	yes
ENSSSCG00000025992	ENPP3	0.654096	0	0	0.349	0.03	ectonucleotide pyrophosphatase/phosphodiesterase 3 [Source:NCBI gene;Acc:100621671]	GO:0002276(basophil activation involved in immune response);GO:0003676(nucleic acid binding);GO:0003824(catalytic activity);GO:0004528(phosphodiesterase I activity);GO:0005044(scavenger receptor activity);GO:0005509(calcium ion binding);GO:0006220(pyrimidine nucleotide metabolic process);GO:0006796(phosphate-containing compound metabolic process);GO:0006898(receptor-mediated endocytosis);GO:00069…	00230(Purine metabolism);00240(Pyrimidine metabolism);00500(Starch and sucrose metabolism);00740(Riboflavin metabolism);00760(Nicotinate and nicotinamide metabolism);00770(Pantothenate and CoA biosynthesis)	yes
ENSSSCG00000033538	SMLR1	0.704091	0	0	0.391	0.033	small leucine rich protein 1 [Source:HGNC Symbol;Acc:HGNC:44670]	GO:0016020(membrane);GO:0016021(integral component of membrane)	NA	yes
ENSSSCG00000004233	SMPDL3A	0.978107	0	0	0.541	0.099	sphingomyelin phosphodiesterase acid like 3A [Source:NCBI gene;Acc:100153442]	GO:0004767(sphingomyelin phosphodiesterase activity);GO:0005576(extracellular region);GO:0005615(extracellular space);GO:0006685(sphingomyelin catabolic process);GO:0008081(phosphoric diester hydrolase activity);GO:0008270(zinc ion binding);GO:0009143(nucleoside triphosphate catabolic process);GO:0016787(hydrolase activity);GO:0046872(metal ion binding)	NA	yes
ENSSSCG00000020885	NUS1	0.439408	0	0	0.43	0.141	NUS1, dehydrodolichyl diphosphate synthase subunit [Source:NCBI gene;Acc:100154658]	GO:0001525(angiogenesis);GO:0004659(prenyltransferase activity);GO:0005789(endoplasmic reticulum membrane);GO:0006489(dolichyl diphosphate biosynthetic process);GO:0016020(membrane);GO:0016765(transferase activity, transferring alkyl or aryl (other than methyl) groups);GO:0019408(dolichol biosynthetic process);GO:0032383(regulation of intracellular cholesterol transport);GO:0035268(protein mannos…	00900(Terpenoid backbone biosynthesis)	yes
ENSSSCG00000026978	ROS1	0.332431	0	0	0.187	0.017	ROS proto-oncogene 1, receptor tyrosine kinase [Source:NCBI gene;Acc:100156931]	GO:0000166(nucleotide binding);GO:0001558(regulation of cell growth);GO:0002066(columnar/cuboidal epithelial cell development);GO:0004672(protein kinase activity);GO:0004713(protein tyrosine kinase activity);GO:0004714(transmembrane receptor protein tyrosine kinase activity);GO:0005515(protein binding);GO:0005524(ATP binding);GO:0005887(integral component of plasma membrane);GO:0006468(protein ph…	NA	yes
ENSSSCG00000025941	PTP4A1	0.773238	0	0	0.688	0.341	protein tyrosine phosphatase type IVA, member 1 [Source:NCBI gene;Acc:100522049]	GO:0004725(protein tyrosine phosphatase activity);GO:0005634(nucleus);GO:0005737(cytoplasm);GO:0006470(protein dephosphorylation);GO:0008138(protein tyrosine/serine/threonine phosphatase activity);GO:0009898(cytoplasmic side of plasma membrane);GO:0016311(dephosphorylation);GO:0016791(phosphatase activity);GO:0030335(positive regulation of cell migration);GO:0035335(peptidyl-tyrosine dephosphoryl…	NA	yes
ENSSSCG00000004275	FAM135A	0.3463	0	0	0.372	0.134	family with sequence similarity 135 member A [Source:NCBI gene;Acc:100513127]	GO:0044255(cellular lipid metabolic process)	NA	yes
ENSSSCG00000004314	PM20D2	0.382107	0	0	0.333	0.103	peptidase M20 domain containing 2 [Source:NCBI gene;Acc:100157591]	GO:0005654(nucleoplasm);GO:0006508(proteolysis);GO:0016787(hydrolase activity);GO:0016805(dipeptidase activity);GO:0032268(regulation of cellular protein metabolic process)	NA	yes
ENSSSCG00000004317	UBE2J1	0.706143	0	0	0.558	0.191	ubiquitin conjugating enzyme E2 J1 [Source:NCBI gene;Acc:768104]	GO:0007286(spermatid development);GO:0016020(membrane);GO:0016021(integral component of membrane);GO:0016567(protein ubiquitination);GO:0018279(protein N-linked glycosylation via asparagine);GO:0030433(ubiquitin-dependent ERAD pathway);GO:0031625(ubiquitin protein ligase binding);GO:0042534(regulation of tumor necrosis factor biosynthetic process);GO:0061631(ubiquitin conjugating enzyme activity)…	04120(Ubiquitin mediated proteolysis);04141(Protein processing in endoplasmic reticulum);05012(Parkinson disease)	yes
ENSSSCG00000004322	ANKRD6	0.419331	0	0	0.268	0.028	ankyrin repeat domain 6 [Source:NCBI gene;Acc:102167335]	GO:0005515(protein binding);GO:0005634(nucleus);GO:0005737(cytoplasm);GO:0043231(intracellular membrane-bounded organelle);GO:0046330(positive regulation of JNK cascade);GO:0090090(negative regulation of canonical Wnt signaling pathway);GO:2000096(positive regulation of Wnt signaling pathway, planar cell polarity pathway)	NA	yes
ENSSSCG00000004369	PRDM1	0.519888	0	0	0.343	0.053	PR/SET domain 1 [Source:NCBI gene;Acc:100154284]	GO:0000122(negative regulation of transcription by RNA polymerase II);GO:0000977(RNA polymerase II regulatory region sequence-specific DNA binding);GO:0000978(RNA polymerase II proximal promoter sequence-specific DNA binding);GO:0001227(DNA-binding transcription repressor activity, RNA polymerase II-specific);GO:0001701(in utero embryonic development);GO:0001763(morphogenesis of a branching struc…	NA	yes
ENSSSCG00000004371	CRYBG1	0.350068	0	0	0.224	0.054	crystallin beta-gamma domain containing 1 [Source:NCBI gene;Acc:100521168]	NA	NA	yes
ENSSSCG00000037071	ENSSSCG00000037071	0.583737	0	0	0.647	0.325	transmembrane protein 256-like [Source:NCBI gene;Acc:100521350]	GO:0016020(membrane);GO:0016021(integral component of membrane)	NA	yes
ENSSSCG00000033392	SCML4	0.404249	0	0	0.317	0.06	Scm polycomb group protein like 4 [Source:NCBI gene;Acc:100154280]	GO:0005515(protein binding);GO:0005654(nucleoplasm)	NA	yes
ENSSSCG00000004414	ENSSSCG00000004414	0.326027	9.41978e-162	1.87812e-157	0.696	0.517	CD164 molecule [Source:NCBI gene;Acc:100152548]	GO:0005764(lysosome);GO:0005768(endosome);GO:0016020(membrane);GO:0016021(integral component of membrane);GO:0031410(cytoplasmic vesicle)	04142(Lysosome)	yes
ENSSSCG00000004408	SMPD2	0.41668	0	0	0.346	0.095	sphingomyelin phosphodiesterase 2 [Source:NCBI gene;Acc:100152155]	GO:0004767(sphingomyelin phosphodiesterase activity);GO:0005901(caveola);GO:0006684(sphingomyelin metabolic process);GO:0006685(sphingomyelin catabolic process);GO:0016020(membrane);GO:0016021(integral component of membrane)	00600(Sphingolipid metabolism);04071(Sphingolipid signaling pathway)	yes
ENSSSCG00000004419	MFSD4B	0.33458	0	0	0.262	0.048	solute carrier family 16 member 10 [Source:NCBI gene;Acc:100513770]	GO:0005355(glucose transmembrane transporter activity);GO:0005887(integral component of plasma membrane);GO:0015173(aromatic amino acid transmembrane transporter activity);GO:0015349(thyroid hormone transmembrane transporter activity);GO:0015801(aromatic amino acid transport);GO:0016020(membrane);GO:0016021(integral component of membrane);GO:0055085(transmembrane transport);GO:0070327(thyroid hor…	04919(Thyroid hormone signaling pathway);04974(Protein digestion and absorption)	yes
ENSSSCG00000004434	FRK	0.770739	0	0	0.207	0.042	fyn related Src family tyrosine kinase [Source:NCBI gene;Acc:100157810]	GO:0000122(negative regulation of transcription by RNA polymerase II);GO:0000166(nucleotide binding);GO:0004672(protein kinase activity);GO:0004713(protein tyrosine kinase activity);GO:0004715(non-membrane spanning protein tyrosine kinase activity);GO:0005102(signaling receptor binding);GO:0005515(protein binding);GO:0005524(ATP binding);GO:0005634(nucleus);GO:0005829(cytosol);GO:0006468(protein …	NA	yes
ENSSSCG00000004478	MYO6	1.21944	0	0	0.652	0.126	myosin VI [Source:NCBI gene;Acc:397085]	GO:0000166(nucleotide binding);GO:0001726(ruffle);GO:0003774(motor activity);GO:0003779(actin binding);GO:0005524(ATP binding);GO:0005634(nucleus);GO:0005654(nucleoplasm);GO:0005737(cytoplasm);GO:0005794(Golgi apparatus);GO:0006897(endocytosis);GO:0016459(myosin complex);GO:0016591(RNA polymerase II, holoenzyme);GO:0030330(DNA damage response, signal transduction by p53 class mediator);GO:0031410…	NA	yes
ENSSSCG00000004499	ATP5F1A	0.641409	0	0	0.832	0.666	ATP synthase F1 subunit alpha [Source:NCBI gene;Acc:100157880]	GO:0000166(nucleotide binding);GO:0000275(mitochondrial proton-transporting ATP synthase complex, catalytic core F(1));GO:0001937(negative regulation of endothelial cell proliferation);GO:0005524(ATP binding);GO:0005739(mitochondrion);GO:0005743(mitochondrial inner membrane);GO:0005753(mitochondrial proton-transporting ATP synthase complex);GO:0005886(plasma membrane);GO:0006629(lipid metabolic p…	00190(Oxidative phosphorylation);04714(Thermogenesis);05010(Alzheimer disease);05012(Parkinson disease);05016(Huntington disease)	yes
ENSSSCG00000004511	ENSSSCG00000004511	0.641223	0	0	0.411	0.056	myosin VB [Source:NCBI gene;Acc:100521829]	GO:0000166(nucleotide binding);GO:0003774(motor activity);GO:0003779(actin binding);GO:0005515(protein binding);GO:0005524(ATP binding);GO:0016459(myosin complex);GO:0051015(actin filament binding)	NA	yes
ENSSSCG00000004540	ONECUT2	0.38051	4.29712e-292	8.56761e-288	0.157	0.026	one cut homeobox 2 [Source:NCBI gene;Acc:106507181]	GO:0000978(RNA polymerase II proximal promoter sequence-specific DNA binding);GO:0001228(DNA-binding transcription activator activity, RNA polymerase II-specific);GO:0001889(liver development);GO:0001952(regulation of cell-matrix adhesion);GO:0002064(epithelial cell development);GO:0003677(DNA binding);GO:0003700(DNA-binding transcription factor activity);GO:0005634(nucleus);GO:0005654(nucleoplas…	NA	yes
ENSSSCG00000032399	ENSSSCG00000032399	1.34729	0	0	0.772	0.41	NA	GO:0046872(metal ion binding)	NA	yes
ENSSSCG00000004624	MAPK6	1.23489	0	0	0.695	0.204	mitogen-activated protein kinase 6 [Source:NCBI gene;Acc:396833]	GO:0000165(MAPK cascade);GO:0004672(protein kinase activity);GO:0004707(MAP kinase activity);GO:0005524(ATP binding);GO:0005634(nucleus);GO:0005737(cytoplasm);GO:0005829(cytosol);GO:0006468(protein phosphorylation);GO:0010468(regulation of gene expression);GO:0035556(intracellular signal transduction);GO:0071310(cellular response to organic substance)	04657(IL-17 signaling pathway)	yes
ENSSSCG00000004635	SPPL2A	1.08427	0	0	0.733	0.359	signal peptide peptidase like 2A [Source:NCBI gene;Acc:100522175]	GO:0004190(aspartic-type endopeptidase activity);GO:0005765(lysosomal membrane);GO:0005770(late endosome);GO:0005886(plasma membrane);GO:0006509(membrane protein ectodomain proteolysis);GO:0016020(membrane);GO:0016021(integral component of membrane);GO:0030660(Golgi-associated vesicle membrane);GO:0031293(membrane protein intracellular domain proteolysis);GO:0031902(late endosome membrane);GO:003…	NA	yes
ENSSSCG00000004653	SECISBP2L	1.02433	0	0	0.618	0.184	SECIS binding protein 2 like [Source:NCBI gene;Acc:100156761]	GO:0001514(selenocysteine incorporation);GO:0003730(mRNA 3'-UTR binding);GO:0035368(selenocysteine insertion sequence binding);GO:0043021(ribonucleoprotein complex binding);GO:1990904(ribonucleoprotein complex)	NA	yes
ENSSSCG00000004666	ENSSSCG00000004666	0.372943	2.43468e-143	4.85426e-139	0.29	0.155	sulfide quinone oxidoreductase [Source:NCBI gene;Acc:100154990]	GO:0016491(oxidoreductase activity);GO:0055114(oxidation-reduction process);GO:0070221(sulfide oxidation, using sulfide:quinone oxidoreductase);GO:0070224(sulfide:quinone oxidoreductase activity);GO:0071949(FAD binding)	00920(Sulfur metabolism)	yes
ENSSSCG00000004670	C15orf48	1.2507	0	0	0.774	0.356	chromosome 1 C15orf48 homolog [Source:NCBI gene;Acc:100152534]	GO:0004129(cytochrome-c oxidase activity);GO:0005634(nucleus);GO:0005751(mitochondrial respiratory chain complex IV);GO:0009617(response to bacterium);GO:0022900(electron transport chain);GO:1902600(proton transmembrane transport)	NA	yes
ENSSSCG00000004672	GATM	0.288127	0	0	0.223	0.046	glycine amidinotransferase [Source:NCBI gene;Acc:100126844]	GO:0005739(mitochondrion);GO:0005743(mitochondrial inner membrane);GO:0005758(mitochondrial intermembrane space);GO:0006600(creatine metabolic process);GO:0006601(creatine biosynthetic process);GO:0007275(multicellular organism development);GO:0007611(learning or memory);GO:0014889(muscle atrophy);GO:0015067(amidinotransferase activity);GO:0015068(glycine amidinotransferase activity);GO:0016020(m…	00260(Glycine, serine and threonine metabolism);00330(Arginine and proline metabolism)	yes
ENSSSCG00000004673	SLC28A2	0.276175	0	0	0.14	0.01	solute carrier family 28 member 2 [Source:NCBI gene;Acc:100522231]	GO:0005337(nucleoside transmembrane transporter activity);GO:0005415(nucleoside:sodium symporter activity);GO:0005887(integral component of plasma membrane);GO:0015211(purine nucleoside transmembrane transporter activity);GO:0015860(purine nucleoside transmembrane transport);GO:0016020(membrane);GO:0016021(integral component of membrane);GO:1901642(nucleoside transmembrane transport)	NA	yes
ENSSSCG00000004678	DUOX2	1.01951	3.70929e-270	7.39558e-266	0.167	0.05	dual oxidase 2 [Source:NCBI gene;Acc:397060]	GO:0004601(peroxidase activity);GO:0005509(calcium ion binding);GO:0005886(plasma membrane);GO:0006952(defense response);GO:0006979(response to oxidative stress);GO:0009566(fertilization);GO:0016020(membrane);GO:0016021(integral component of membrane);GO:0016174(NAD(P)H oxidase activity);GO:0016175(superoxide-generating NADPH oxidase activity);GO:0016491(oxidoreductase activity);GO:0020037(heme b…	NA	yes
ENSSSCG00000004679	SORD	0.329918	3.14351e-287	6.26753e-283	0.402	0.192	sorbitol dehydrogenase [Source:NCBI gene;Acc:100158181]	GO:0003939(L-iditol 2-dehydrogenase activity);GO:0005739(mitochondrion);GO:0006060(sorbitol metabolic process);GO:0006062(sorbitol catabolic process);GO:0008270(zinc ion binding);GO:0016020(membrane);GO:0016491(oxidoreductase activity);GO:0030317(flagellated sperm motility);GO:0031514(motile cilium);GO:0042802(identical protein binding);GO:0046370(fructose biosynthetic process);GO:0046872(metal i…	00040(Pentose and glucuronate interconversions);00051(Fructose and mannose metabolism)	yes
ENSSSCG00000004687	B2M	0.548495	0	0	0.929	0.834	beta-2-microglobulin [Source:NCBI gene;Acc:110255236]	GO:0001916(positive regulation of T cell mediated cytotoxicity);GO:0002237(response to molecule of bacterial origin);GO:0002376(immune system process);GO:0002474(antigen processing and presentation of peptide antigen via MHC class I);GO:0002481(antigen processing and presentation of exogenous protein antigen via MHC class Ib, TAP-dependent);GO:0002726(positive regulation of T cell cytokine produc…	04612(Antigen processing and presentation);05163(Human cytomegalovirus infection);05166(Human T-cell leukemia virus 1 infection);05168(Herpes simplex virus 1 infection);05169(Epstein-Barr virus infection);05170(Human immunodeficiency virus 1 infection)	yes
ENSSSCG00000004703	ENSSSCG00000004703	1.26904	0	0	0.577	0.167	creatine kinase, mitochondrial 1A [Source:NCBI gene;Acc:100519994]	GO:0000166(nucleotide binding);GO:0003824(catalytic activity);GO:0005524(ATP binding);GO:0005739(mitochondrion);GO:0016301(kinase activity);GO:0016310(phosphorylation);GO:0016740(transferase activity);GO:0016772(transferase activity, transferring phosphorus-containing groups);GO:0032091(negative regulation of protein binding);GO:0043066(negative regulation of apoptotic process)	00330(Arginine and proline metabolism)	yes
ENSSSCG00000004751	CHP1	0.8048	0	0	0.466	0.165	calcineurin like EF-hand protein 1 [Source:NCBI gene;Acc:100621371]	GO:0005509(calcium ion binding);GO:0005886(plasma membrane);GO:0010923(negative regulation of phosphatase activity);GO:0032088(negative regulation of NF-kappaB transcription factor activity);GO:0032417(positive regulation of sodium:proton antiporter activity);GO:0042308(negative regulation of protein import into nucleus);GO:0048306(calcium-dependent protein binding);GO:0051453(regulation of intra…	NA	yes
ENSSSCG00000004759	SPINT1	1.3606	0	0	0.711	0.121	serine peptidase inhibitor, Kunitz type 1 [Source:NCBI gene;Acc:100157387]	GO:0001843(neural tube closure);GO:0001892(embryonic placenta development);GO:0004867(serine-type endopeptidase inhibitor activity);GO:0005515(protein binding);GO:0005886(plasma membrane);GO:0010951(negative regulation of endopeptidase activity);GO:0016020(membrane);GO:0016021(integral component of membrane);GO:0030198(extracellular matrix organization);GO:0060670(branching involved in labyrinthi…	05202(Transcriptional misregulation in cancer);05215(Prostate cancer)	yes
ENSSSCG00000004760	ENSSSCG00000004760	1.00437	0	0	0.568	0.118	protein phosphatase 1 regulatory inhibitor subunit 14D [Source:NCBI gene;Acc:100158201]	GO:0004865(protein serine/threonine phosphatase inhibitor activity);GO:0005737(cytoplasm);GO:0032515(negative regulation of phosphoprotein phosphatase activity);GO:0042325(regulation of phosphorylation)	NA	yes
ENSSSCG00000004844	MTMR10	0.355382	0	0	0.294	0.064	myotubularin related protein 10 [Source:NCBI gene;Acc:100525443]	GO:0005737(cytoplasm)	NA	yes
ENSSSCG00000035696	MCEE	0.269984	0	0	0.373	0.158	methylmalonyl-CoA epimerase [Source:NCBI gene;Acc:100037986]	GO:0004493(methylmalonyl-CoA epimerase activity);GO:0046491(L-methylmalonyl-CoA metabolic process)	00280(Valine, leucine and isoleucine degradation);00630(Glyoxylate and dicarboxylate metabolism);00640(Propanoate metabolism)	yes
ENSSSCG00000005781	TARSL2	0.302661	0	0	0.199	0.012	threonyl-tRNA synthetase like 2 [Source:NCBI gene;Acc:100523715]	GO:0000166(nucleotide binding);GO:0004812(aminoacyl-tRNA ligase activity);GO:0004829(threonine-tRNA ligase activity);GO:0005524(ATP binding);GO:0005634(nucleus);GO:0005737(cytoplasm);GO:0006418(tRNA aminoacylation for protein translation);GO:0006435(threonyl-tRNA aminoacylation);GO:0043039(tRNA aminoacylation)	00970(Aminoacyl-tRNA biosynthesis)	yes
ENSSSCG00000004870	CNDP2	1.66655	0	0	0.672	0.296	carnosine dipeptidase 2 [Source:NCBI gene;Acc:100158127]	GO:0005654(nucleoplasm);GO:0005829(cytosol);GO:0006508(proteolysis);GO:0008233(peptidase activity);GO:0008237(metallopeptidase activity);GO:0016787(hydrolase activity);GO:0016805(dipeptidase activity);GO:0046872(metal ion binding)	00330(Arginine and proline metabolism);00340(Histidine metabolism);00410(beta-Alanine metabolism)	yes
ENSSSCG00000004875	CYB5A	0.835958	0	0	0.674	0.358	cytochrome b5 type A (microsomal) [Source:NCBI gene;Acc:414799]	GO:0005737(cytoplasm);GO:0005783(endoplasmic reticulum);GO:0005789(endoplasmic reticulum membrane);GO:0005829(cytosol);GO:0016020(membrane);GO:0016021(integral component of membrane);GO:0019899(enzyme binding);GO:0020037(heme binding);GO:0031090(organelle membrane);GO:0043231(intracellular membrane-bounded organelle);GO:0046872(metal ion binding);GO:0055114(oxidation-reduction process)	NA	yes
ENSSSCG00000032214	ENSSSCG00000032214	0.308993	0	0	0.333	0.107	suppressor of cytokine signaling 6 [Source:NCBI gene;Acc:100155619]	GO:0005942(phosphatidylinositol 3-kinase complex);GO:0016567(protein ubiquitination);GO:0035556(intracellular signal transduction);GO:0040008(regulation of growth);GO:0043551(regulation of phosphatidylinositol 3-kinase activity);GO:0046854(phosphatidylinositol phosphorylation);GO:0046935(1-phosphatidylinositol-3-kinase regulator activity);GO:0050868(negative regulation of T cell activation)	04630(Jak-STAT signaling pathway);04917(Prolactin signaling pathway)	yes
ENSSSCG00000004893	VPS4B	0.262505	3.41391e-276	6.80665e-272	0.591	0.366	vacuolar protein sorting 4 homolog B [Source:NCBI gene;Acc:100625338]	GO:0000166(nucleotide binding);GO:0000922(spindle pole);GO:0005524(ATP binding);GO:0005634(nucleus);GO:0005737(cytoplasm);GO:0005768(endosome);GO:0005813(centrosome);GO:0005829(cytosol);GO:0006813(potassium ion transport);GO:0006997(nucleus organization);GO:0007032(endosome organization);GO:0007033(vacuole organization);GO:0007080(mitotic metaphase plate congression);GO:0008022(protein C-terminus…	04144(Endocytosis);04217(Necroptosis)	yes
ENSSSCG00000004919	NEDD4L	0.35233	0	0	0.259	0.055	neural precursor cell expressed, developmentally down-regulated 4-like, E3 ubiquitin protein ligase [Source:NCBI gene;Acc:100512083]	GO:0000209(protein polyubiquitination);GO:0003254(regulation of membrane depolarization);GO:0004842(ubiquitin-protein transferase activity);GO:0005515(protein binding);GO:0005737(cytoplasm);GO:0005886(plasma membrane);GO:0006511(ubiquitin-dependent protein catabolic process);GO:0010038(response to metal ion);GO:0015459(potassium channel regulator activity);GO:0016567(protein ubiquitination);GO:00…	04120(Ubiquitin mediated proteolysis);04144(Endocytosis);04530(Tight junction);04960(Aldosterone-regulated sodium reabsorption)	yes
ENSSSCG00000004921	ATP8B1	0.962523	0	0	0.696	0.218	ATPase phospholipid transporting 8B1 [Source:NCBI gene;Acc:100153006]	GO:0000166(nucleotide binding);GO:0000287(magnesium ion binding);GO:0004012(phospholipid-translocating ATPase activity);GO:0005319(lipid transporter activity);GO:0005524(ATP binding);GO:0005783(endoplasmic reticulum);GO:0005794(Golgi apparatus);GO:0005886(plasma membrane);GO:0006855(drug transmembrane transport);GO:0007030(Golgi organization);GO:0007605(sensory perception of sound);GO:0008206(bil…	NA	yes
ENSSSCG00000004923	SLC51B	1.94199	0	0	0.69	0.069	solute carrier family 51 beta subunit [Source:NCBI gene;Acc:100525144]	GO:0005215(transporter activity);GO:0005886(plasma membrane);GO:0015125(bile acid transmembrane transporter activity);GO:0015721(bile acid and bile salt transport);GO:0016020(membrane);GO:0016021(integral component of membrane);GO:0016323(basolateral plasma membrane);GO:0022857(transmembrane transporter activity);GO:0031647(regulation of protein stability);GO:0032782(bile acid secretion);GO:00329…	04976(Bile secretion)	yes
ENSSSCG00000032312	RAB11A	0.698103	0	0	0.72	0.379	RAB11A, member RAS oncogene family [Source:NCBI gene;Acc:595117]	GO:0000166(nucleotide binding);GO:0000922(spindle pole);GO:0003924(GTPase activity);GO:0005525(GTP binding);GO:0005737(cytoplasm);GO:0005768(endosome);GO:0005771(multivesicular body);GO:0005802(trans-Golgi network);GO:0005813(centrosome);GO:0005815(microtubule organizing center);GO:0005828(kinetochore microtubule);GO:0005829(cytosol);GO:0005886(plasma membrane);GO:0006886(intracellular protein tr…	04144(Endocytosis);04961(Endocrine and other factor-regulated calcium reabsorption);04962(Vasopressin-regulated water reabsorption);04972(Pancreatic secretion)	yes
ENSSSCG00000026517	CALML4	0.527052	0	0	0.639	0.217	calmodulin like 4 [Source:NCBI gene;Acc:100519528]	GO:0005509(calcium ion binding);GO:0019722(calcium-mediated signaling)	04014(Ras signaling pathway);04015(Rap1 signaling pathway);04020(Calcium signaling pathway);04022(cGMP-PKG signaling pathway);04024(cAMP signaling pathway);04070(Phosphatidylinositol signaling system);04114(Oocyte meiosis);04218(Cellular senescence);04261(Adrenergic signaling in cardiomyocytes);04270(Vascular smooth muscle contraction);04371(Apelin signaling pathway);04625(C-type lectin receptor …	yes
ENSSSCG00000004973	UACA	0.466689	0	0	0.453	0.157	uveal autoantigen with coiled-coil domains and ankyrin repeats [Source:NCBI gene;Acc:100523347]	GO:0005515(protein binding);GO:0005634(nucleus);GO:0005829(cytosol);GO:0097190(apoptotic signaling pathway);GO:1901222(regulation of NIK/NF-kappaB signaling)	NA	yes
ENSSSCG00000004983	ENSSSCG00000004983	0.722179	0	0	0.541	0.162	MIA SH3 domain ER export factor 2 [Source:NCBI gene;Acc:100155295]	GO:0005515(protein binding);GO:0005789(endoplasmic reticulum membrane);GO:0009306(protein secretion);GO:0016020(membrane);GO:0016021(integral component of membrane);GO:0042953(lipoprotein transport);GO:0042954(lipoprotein transporter activity)	NA	yes
ENSSSCG00000005043	DDHD1	0.368807	0	0	0.322	0.086	DDHD domain containing 1 [Source:NCBI gene;Acc:100518289]	GO:0004620(phospholipase activity);GO:0046872(metal ion binding);GO:0090141(positive regulation of mitochondrial fission)	NA	yes
ENSSSCG00000005055	LGALS3	1.73426	0	0	0.87	0.441	galectin 3 [Source:NCBI gene;Acc:100038033]	GO:0001772(immunological synapse);GO:0002548(monocyte chemotaxis);GO:0005634(nucleus);GO:0005737(cytoplasm);GO:0005743(mitochondrial inner membrane);GO:0019863(IgE binding);GO:0019903(protein phosphatase binding);GO:0030246(carbohydrate binding);GO:0030593(neutrophil chemotaxis);GO:0030855(epithelial cell differentiation);GO:0042056(chemoattractant activity);GO:0042129(regulation of T cell prolif…	NA	yes
ENSSSCG00000005125	LRRC19	0.999706	0	0	0.509	0.045	leucine rich repeat containing 19 [Source:NCBI gene;Acc:100157858]	GO:0002224(toll-like receptor signaling pathway);GO:0005515(protein binding);GO:0005886(plasma membrane);GO:0016020(membrane);GO:0016021(integral component of membrane);GO:0032637(interleukin-8 production);GO:0038023(signaling receptor activity);GO:1901224(positive regulation of NIK/NF-kappaB signaling)	NA	yes
ENSSSCG00000034120	CDKN2B	0.413785	0	0	0.217	0.039	cyclin dependent kinase inhibitor 2B [Source:NCBI gene;Acc:397227]	GO:0000079(regulation of cyclin-dependent protein serine/threonine kinase activity);GO:0000086(G2/M transition of mitotic cell cycle);GO:0004861(cyclin-dependent protein serine/threonine kinase inhibitor activity);GO:0005515(protein binding);GO:0005634(nucleus);GO:0005737(cytoplasm);GO:0007050(cell cycle arrest);GO:0007093(mitotic cell cycle checkpoint);GO:0008285(negative regulation of cell popu…	04068(FoxO signaling pathway);04110(Cell cycle);04218(Cellular senescence);04350(TGF-beta signaling pathway);04934(Cushing syndrome);05166(Human T-cell leukemia virus 1 infection);05200(Pathways in cancer);05203(Viral carcinogenesis);05222(Small cell lung cancer);05226(Gastric cancer)	yes
ENSSSCG00000005212	PLGRKT	0.555594	0	0	0.526	0.199	plasminogen receptor with a C-terminal lysine [Source:NCBI gene;Acc:100155714]	GO:0005515(protein binding);GO:0005887(integral component of plasma membrane);GO:0010756(positive regulation of plasminogen activation);GO:0016020(membrane);GO:0016021(integral component of membrane)	NA	yes
ENSSSCG00000023595	ENSSSCG00000023595	0.388132	0	0	0.513	0.232	adenylate kinase 3 [Source:NCBI gene;Acc:100155691]	GO:0000166(nucleotide binding);GO:0004017(adenylate kinase activity);GO:0005524(ATP binding);GO:0005525(GTP binding);GO:0005739(mitochondrion);GO:0005759(mitochondrial matrix);GO:0006139(nucleobase-containing compound metabolic process);GO:0006172(ADP biosynthetic process);GO:0016301(kinase activity);GO:0016310(phosphorylation);GO:0016740(transferase activity);GO:0016776(phosphotransferase activi…	00230(Purine metabolism)	yes
ENSSSCG00000027161	PIP5K1B	0.395763	0	0	0.325	0.052	phosphatidylinositol-4-phosphate 5-kinase type 1 beta [Source:NCBI gene;Acc:102167387]	GO:0000166(nucleotide binding);GO:0001931(uropod);GO:0005524(ATP binding);GO:0005829(cytosol);GO:0006661(phosphatidylinositol biosynthetic process);GO:0016301(kinase activity);GO:0016307(phosphatidylinositol phosphate kinase activity);GO:0016308(1-phosphatidylinositol-4-phosphate 5-kinase activity);GO:0016310(phosphorylation);GO:0016740(transferase activity);GO:0046488(phosphatidylinositol metabo…	00562(Inositol phosphate metabolism);04070(Phosphatidylinositol signaling system);04072(Phospholipase D signaling pathway);04144(Endocytosis);04666(Fc gamma R-mediated phagocytosis);04810(Regulation of actin cytoskeleton);05231(Choline metabolism in cancer)	yes
ENSSSCG00000005247	ENSSSCG00000005247	0.641051	0	0	0.459	0.09	tight junction protein 2 [Source:NCBI gene;Acc:100513065]	GO:0005515(protein binding);GO:0005923(bicellular tight junction)	04530(Tight junction)	yes
ENSSSCG00000024257	CEMIP2	0.467931	0	0	0.348	0.097	cell migration inducing hyaluronidase 2 [Source:NCBI gene;Acc:100516588]	GO:0004415(hyalurononglucosaminidase activity);GO:0005509(calcium ion binding);GO:0005887(integral component of plasma membrane);GO:0016020(membrane);GO:0016021(integral component of membrane);GO:0030214(hyaluronan catabolic process)	NA	yes
ENSSSCG00000005269	TRPM6	0.508379	0	0	0.219	0.01	transient receptor potential cation channel subfamily M member 6 [Source:NCBI gene;Acc:100157775]	GO:0004674(protein serine/threonine kinase activity);GO:0005216(ion channel activity);GO:0005261(cation channel activity);GO:0006468(protein phosphorylation);GO:0006811(ion transport);GO:0006812(cation transport);GO:0009636(response to toxic substance);GO:0016020(membrane);GO:0016021(integral component of membrane);GO:0016324(apical plasma membrane);GO:0030001(metal ion transport);GO:0031526(brus…	04978(Mineral absorption)	yes
ENSSSCG00000005271	CARNMT1	0.469189	0	0	0.41	0.135	carnosine N-methyltransferase 1 [Source:NCBI gene;Acc:100518712]	GO:0005634(nucleus);GO:0005829(cytosol);GO:0008757(S-adenosylmethionine-dependent methyltransferase activity);GO:0030735(carnosine N-methyltransferase activity);GO:0032259(methylation);GO:0035498(carnosine metabolic process)	00340(Histidine metabolism)	yes
ENSSSCG00000023520	PCSK5	0.513445	0	0	0.409	0.123	proprotein convertase subtilisin/kexin type 5 [Source:NCBI gene;Acc:100519237]	GO:0001822(kidney development);GO:0002001(renin secretion into blood stream);GO:0003279(cardiac septum development);GO:0004175(endopeptidase activity);GO:0004252(serine-type endopeptidase activity);GO:0005615(extracellular space);GO:0005794(Golgi apparatus);GO:0005802(trans-Golgi network);GO:0006465(signal peptide processing);GO:0006508(proteolysis);GO:0007368(determination of left/right symmetry…	NA	yes
ENSSSCG00000005282	ENSSSCG00000005282	0.291258	1.2791e-270	2.55028e-266	0.199	0.054	vacuolar protein sorting 13 homolog A [Source:NCBI gene;Acc:100153747]	GO:0005623(cell);GO:0006623(protein targeting to vacuole);GO:0019898(extrinsic component of membrane);GO:0045053(protein retention in Golgi apparatus)	NA	yes
ENSSSCG00000005300	VCP	0.380953	7.35438e-222	1.46632e-217	0.666	0.455	valosin containing protein [Source:NCBI gene;Acc:397524]	GO:0000166(nucleotide binding);GO:0000502(proteasome complex);GO:0005524(ATP binding);GO:0005634(nucleus);GO:0005654(nucleoplasm);GO:0005737(cytoplasm);GO:0005783(endoplasmic reticulum);GO:0005789(endoplasmic reticulum membrane);GO:0005811(lipid droplet);GO:0005829(cytosol);GO:0006302(double-strand break repair);GO:0006511(ubiquitin-dependent protein catabolic process);GO:0006734(NADH metabolic p…	04141(Protein processing in endoplasmic reticulum);05134(Legionellosis)	yes
ENSSSCG00000005319	GBA2	0.718543	0	0	0.507	0.136	glucosylceramidase beta 2 [Source:NCBI gene;Acc:100155655]	GO:0000139(Golgi membrane);GO:0003824(catalytic activity);GO:0004348(glucosylceramidase activity);GO:0004553(hydrolase activity, hydrolyzing O-glycosyl compounds);GO:0005783(endoplasmic reticulum);GO:0005789(endoplasmic reticulum membrane);GO:0005794(Golgi apparatus);GO:0005829(cytosol);GO:0006629(lipid metabolic process);GO:0006680(glucosylceramide catabolic process);GO:0007417(central nervous s…	00511(Other glycan degradation);00600(Sphingolipid metabolism)	yes
ENSSSCG00000005349	GRHPR	0.380142	0	0	0.389	0.153	glyoxylate and hydroxypyruvate reductase [Source:NCBI gene;Acc:100154014]	GO:0005737(cytoplasm);GO:0005829(cytosol);GO:0007588(excretion);GO:0008465(glycerate dehydrogenase activity);GO:0016491(oxidoreductase activity);GO:0016616(oxidoreductase activity, acting on the CH-OH group of donors, NAD or NADP as acceptor);GO:0016618(hydroxypyruvate reductase activity);GO:0030267(glyoxylate reductase (NADP) activity);GO:0042803(protein homodimerization activity);GO:0046487(gly…	00260(Glycine, serine and threonine metabolism);00620(Pyruvate metabolism);00630(Glyoxylate and dicarboxylate metabolism)	yes
ENSSSCG00000005361	ALDH1B1	0.402302	0	0	0.271	0.033	aldehyde dehydrogenase 1 family member B1 [Source:NCBI gene;Acc:100156278]	GO:0004029(aldehyde dehydrogenase (NAD) activity);GO:0005654(nucleoplasm);GO:0005739(mitochondrion);GO:0016491(oxidoreductase activity);GO:0016620(oxidoreductase activity, acting on the aldehyde or oxo group of donors, NAD or NADP as acceptor);GO:0043231(intracellular membrane-bounded organelle);GO:0055114(oxidation-reduction process)	00010(Glycolysis / Gluconeogenesis);00053(Ascorbate and aldarate metabolism);00071(Fatty acid degradation);00280(Valine, leucine and isoleucine degradation);00310(Lysine degradation);00330(Arginine and proline metabolism);00340(Histidine metabolism);00380(Tryptophan metabolism);00410(beta-Alanine metabolism);00561(Glycerolipid metabolism);00620(Pyruvate metabolism)	yes
ENSSSCG00000005364	TDRD7	0.328647	0	0	0.29	0.067	tudor domain containing 7 [Source:NCBI gene;Acc:100152652]	GO:0002089(lens morphogenesis in camera-type eye);GO:0003729(mRNA binding);GO:0010608(posttranscriptional regulation of gene expression);GO:0035770(ribonucleoprotein granule);GO:0070306(lens fiber cell differentiation)	NA	yes
ENSSSCG00000005375	CORO2A	0.476631	0	0	0.274	0.04	coronin 2A [Source:NCBI gene;Acc:100511910]	GO:0005515(protein binding);GO:0017053(transcriptional repressor complex);GO:0051015(actin filament binding)	NA	yes
ENSSSCG00000038300	ALDOB	2.83253	0	0	0.87	0.264	aldolase, fructose-bisphosphate B [Source:NCBI gene;Acc:100515523]	GO:0003824(catalytic activity);GO:0004332(fructose-bisphosphate aldolase activity);GO:0005815(microtubule organizing center);GO:0006000(fructose metabolic process);GO:0006096(glycolytic process);GO:0006116(NADH oxidation);GO:0008092(cytoskeletal protein binding);GO:0016829(lyase activity);GO:0030388(fructose 1,6-bisphosphate metabolic process);GO:0032781(positive regulation of ATPase activity);GO…	00010(Glycolysis / Gluconeogenesis);00030(Pentose phosphate pathway);00051(Fructose and mannose metabolism)	yes
ENSSSCG00000005426	FSD1L	0.742233	0	0	0.469	0.095	fibronectin type III and SPRY domain containing 1 like [Source:NCBI gene;Acc:100521765]	GO:0005515(protein binding);GO:0005622(intracellular)	NA	yes
ENSSSCG00000005444	TMEM245	0.284007	0	0	0.385	0.145	catenin alpha like 1 [Source:NCBI gene;Acc:100626033]	GO:0007155(cell adhesion);GO:0007266(Rho protein signal transduction);GO:0016020(membrane);GO:0016021(integral component of membrane);GO:0045296(cadherin binding);GO:0051015(actin filament binding)	NA	yes
ENSSSCG00000005446	EPB41L4B	0.424216	0	0	0.368	0.072	erythrocyte membrane protein band 4.1 like 4B [Source:NCBI gene;Acc:100510946]	GO:0005737(cytoplasm);GO:0005829(cytosol);GO:0005856(cytoskeleton);GO:0005886(plasma membrane);GO:0008092(cytoskeletal protein binding);GO:0010628(positive regulation of gene expression);GO:0031032(actomyosin structure organization);GO:0042060(wound healing);GO:0045177(apical part of cell);GO:0045785(positive regulation of cell adhesion);GO:0051549(positive regulation of keratinocyte migration)	04530(Tight junction)	yes
ENSSSCG00000005449	PTPN3	0.365727	0	0	0.281	0.05	protein tyrosine phosphatase, non-receptor type 3 [Source:NCBI gene;Acc:100622329]	GO:0001784(phosphotyrosine residue binding);GO:0004721(phosphoprotein phosphatase activity);GO:0004725(protein tyrosine phosphatase activity);GO:0005515(protein binding);GO:0005737(cytoplasm);GO:0005856(cytoskeleton);GO:0006470(protein dephosphorylation);GO:0008092(cytoskeletal protein binding);GO:0009898(cytoplasmic side of plasma membrane);GO:0016311(dephosphorylation);GO:0016787(hydrolase acti…	NA	yes
ENSSSCG00000005453	ENSSSCG00000005453	0.456804	2.10745e-138	4.20184e-134	0.843	0.777	thioredoxin [Source:NCBI gene;Acc:397581]	GO:0005576(extracellular region);GO:0005623(cell);GO:0005634(nucleus);GO:0005737(cytoplasm);GO:0006662(glycerol ether metabolic process);GO:0009314(response to radiation);GO:0015035(protein disulfide oxidoreductase activity);GO:0043388(positive regulation of DNA binding);GO:0045454(cell redox homeostasis);GO:0055114(oxidation-reduction process)	04621(NOD-like receptor signaling pathway);05418(Fluid shear stress and atherosclerosis)	yes
ENSSSCG00000022780	UGCG	0.979526	0	0	0.608	0.203	UDP-glucose ceramide glucosyltransferase [Source:NCBI gene;Acc:100152737]	GO:0000139(Golgi membrane);GO:0006497(protein lipidation);GO:0006679(glucosylceramide biosynthetic process);GO:0008120(ceramide glucosyltransferase activity);GO:0009966(regulation of signal transduction);GO:0016020(membrane);GO:0016021(integral component of membrane);GO:0016740(transferase activity);GO:0016757(transferase activity, transferring glycosyl groups);GO:0030154(cell differentiation);GO…	00600(Sphingolipid metabolism)	yes
ENSSSCG00000005466	PTBP3	0.320239	0	0	0.591	0.299	polypyrimidine tract binding protein 3 [Source:NCBI gene;Acc:768100]	GO:0003676(nucleic acid binding);GO:0003723(RNA binding);GO:0005634(nucleus);GO:0006397(mRNA processing);GO:0033119(negative regulation of RNA splicing);GO:0045595(regulation of cell differentiation)	NA	yes
ENSSSCG00000034278	SLC31A1	1.22837	0	0	0.557	0.112	solute carrier family 31 member 1 [Source:NCBI gene;Acc:397186]	GO:0005375(copper ion transmembrane transporter activity);GO:0005886(plasma membrane);GO:0006811(ion transport);GO:0006825(copper ion transport);GO:0006878(cellular copper ion homeostasis);GO:0016020(membrane);GO:0016021(integral component of membrane);GO:0035434(copper ion transmembrane transport)	01524(Platinum drug resistance);04978(Mineral absorption)	yes
ENSSSCG00000033177	CDC26	0.470628	0	0	0.624	0.333	cell division cycle 26 [Source:NCBI gene;Acc:100621961]	GO:0005654(nucleoplasm);GO:0005680(anaphase-promoting complex);GO:0030071(regulation of mitotic metaphase/anaphase transition);GO:0031145(anaphase-promoting complex-dependent catabolic process);GO:0070979(protein K11-linked ubiquitination)	04110(Cell cycle);04114(Oocyte meiosis);04120(Ubiquitin mediated proteolysis);04914(Progesterone-mediated oocyte maturation);05166(Human T-cell leukemia virus 1 infection)	yes
ENSSSCG00000039861	HDHD3	0.266624	0	0	0.215	0.038	haloacid dehalogenase like hydrolase domain containing 3 [Source:NCBI gene;Acc:106508518]	GO:0016787(hydrolase activity)	NA	yes
ENSSSCG00000005485	AMBP	0.383979	0	0	0.202	0.008	alpha-1-microglobulin/bikunin precursor [Source:NCBI gene;Acc:397593]	GO:0004867(serine-type endopeptidase inhibitor activity);GO:0005886(plasma membrane);GO:0009986(cell surface);GO:0010951(negative regulation of endopeptidase activity);GO:0019862(IgA binding);GO:0020037(heme binding);GO:0042803(protein homodimerization activity)	NA	yes
ENSSSCG00000005582	STRBP	0.284856	0	0	0.327	0.098	spermatid perinuclear RNA binding protein [Source:NCBI gene;Acc:100511979]	GO:0002177(manchette);GO:0003723(RNA binding);GO:0003725(double-stranded RNA binding);GO:0003727(single-stranded RNA binding);GO:0005634(nucleus);GO:0007283(spermatogenesis);GO:0007286(spermatid development);GO:0007638(mechanosensory behavior);GO:0008017(microtubule binding);GO:0015630(microtubule cytoskeleton);GO:0015631(tubulin binding)	NA	yes
ENSSSCG00000005601	HSPA5	0.528826	2.97401e-250	5.92958e-246	0.871	0.795	heat shock protein family A (Hsp70) member 5 [Source:NCBI gene;Acc:407060]	GO:0000166(nucleotide binding);GO:0005524(ATP binding);GO:0005634(nucleus);GO:0005737(cytoplasm);GO:0005739(mitochondrion);GO:0005783(endoplasmic reticulum);GO:0005788(endoplasmic reticulum lumen);GO:0005789(endoplasmic reticulum membrane);GO:0005793(endoplasmic reticulum-Golgi intermediate compartment);GO:0005829(cytosol);GO:0005886(plasma membrane);GO:0006983(ER overload response);GO:0006986(re…	03060(Protein export);04141(Protein processing in endoplasmic reticulum);04918(Thyroid hormone synthesis);05020(Prion diseases)	yes
ENSSSCG00000005610	SLC2A8	0.317486	0	0	0.255	0.055	solute carrier family 2 member 8 [Source:NCBI gene;Acc:100125551]	GO:0001666(response to hypoxia);GO:0005215(transporter activity);GO:0005351(carbohydrate:proton symporter activity);GO:0005355(glucose transmembrane transporter activity);GO:0005536(glucose binding);GO:0005887(integral component of plasma membrane);GO:0008286(insulin receptor signaling pathway);GO:0016020(membrane);GO:0016021(integral component of membrane);GO:0022857(transmembrane transporter ac…	NA	yes
ENSSSCG00000005627	AK1	0.54777	7.52596e-170	1.50053e-165	0.183	0.076	adenylate kinase 1 [Source:NCBI gene;Acc:100521423]	GO:0000166(nucleotide binding);GO:0001520(outer dense fiber);GO:0004017(adenylate kinase activity);GO:0004550(nucleoside diphosphate kinase activity);GO:0005524(ATP binding);GO:0005737(cytoplasm);GO:0005829(cytosol);GO:0005886(plasma membrane);GO:0006139(nucleobase-containing compound metabolic process);GO:0006165(nucleoside diphosphate phosphorylation);GO:0006172(ADP biosynthetic process);GO:000…	00230(Purine metabolism);00730(Thiamine metabolism)	yes
ENSSSCG00000005648	SLC27A4	1.61573	0	0	0.631	0.123	solute carrier family 27 member 4 [Source:NCBI gene;Acc:100155567]	GO:0000038(very long-chain fatty acid metabolic process);GO:0001579(medium-chain fatty acid transport);GO:0001676(long-chain fatty acid metabolic process);GO:0003824(catalytic activity);GO:0004467(long-chain fatty acid-CoA ligase activity);GO:0005324(long-chain fatty acid transporter activity);GO:0005783(endoplasmic reticulum);GO:0005789(endoplasmic reticulum membrane);GO:0005886(plasma membrane)…	03320(PPAR signaling pathway);04931(Insulin resistance)	yes
ENSSSCG00000005663	ENSSSCG00000005663	0.280929	0	0	0.203	0.03	kynurenine aminotransferase 1 [Source:NCBI gene;Acc:100515071]	GO:0003824(catalytic activity);GO:0005737(cytoplasm);GO:0005739(mitochondrion);GO:0006575(cellular modified amino acid metabolic process);GO:0009058(biosynthetic process);GO:0009617(response to bacterium);GO:0016212(kynurenine-oxoglutarate transaminase activity);GO:0030170(pyridoxal phosphate binding);GO:0047804(cysteine-S-conjugate beta-lyase activity);GO:0070189(kynurenine metabolic process);GO…	00270(Cysteine and methionine metabolism);00380(Tryptophan metabolism);00450(Selenocompound metabolism);05204(Chemical carcinogenesis)	yes
ENSSSCG00000005671	CRAT	0.595654	0	0	0.459	0.117	carnitine O-acetyltransferase [Source:NCBI gene;Acc:100127351]	GO:0004092(carnitine O-acetyltransferase activity);GO:0005102(signaling receptor binding);GO:0005739(mitochondrion);GO:0005777(peroxisome);GO:0016740(transferase activity);GO:0016746(transferase activity, transferring acyl groups);GO:0019254(carnitine metabolic process, CoA-linked)	04146(Peroxisome)	yes
ENSSSCG00000005701	ASS1	2.01963	0	0	0.644	0.106	argininosuccinate synthase 1 [Source:NCBI gene;Acc:414411]	GO:0000050(urea cycle);GO:0000052(citrulline metabolic process);GO:0000053(argininosuccinate metabolic process);GO:0004055(argininosuccinate synthase activity);GO:0005524(ATP binding);GO:0005737(cytoplasm);GO:0005739(mitochondrion);GO:0005829(cytosol);GO:0006526(arginine biosynthetic process);GO:0006531(aspartate metabolic process);GO:0007623(circadian rhythm);GO:0016597(amino acid binding);GO:00…	00220(Arginine biosynthesis);00250(Alanine, aspartate and glutamate metabolism);05418(Fluid shear stress and atherosclerosis)	yes
ENSSSCG00000005717	UCK1	0.270356	0	0	0.313	0.098	uridine-cytidine kinase 1 [Source:NCBI gene;Acc:100525976]	GO:0000166(nucleotide binding);GO:0004849(uridine kinase activity);GO:0005524(ATP binding);GO:0005829(cytosol);GO:0016301(kinase activity);GO:0016310(phosphorylation);GO:0016740(transferase activity);GO:0019206(nucleoside kinase activity);GO:0044206(UMP salvage);GO:0044211(CTP salvage)	00240(Pyrimidine metabolism);00983(Drug metabolism - other enzymes)	yes
ENSSSCG00000040710	SURF4	0.5324	0	0	0.626	0.379	surfeit 4 [Source:NCBI gene;Acc:100623620]	GO:0005793(endoplasmic reticulum-Golgi intermediate compartment);GO:0007030(Golgi organization);GO:0010638(positive regulation of organelle organization);GO:0016020(membrane);GO:0016021(integral component of membrane)	NA	yes
ENSSSCG00000038220	RXRA	0.288812	0	0	0.332	0.123	retinoid X receptor alpha [Source:NCBI gene;Acc:397306]	GO:0000122(negative regulation of transcription by RNA polymerase II);GO:0000790(nuclear chromatin);GO:0000977(RNA polymerase II regulatory region sequence-specific DNA binding);GO:0001701(in utero embryonic development);GO:0001890(placenta development);GO:0001893(maternal placenta development);GO:0001972(retinoic acid binding);GO:0003677(DNA binding);GO:0003690(double-stranded DNA binding);GO:00…	03320(PPAR signaling pathway);04151(PI3K-Akt signaling pathway);04659(Th17 cell differentiation);04919(Thyroid hormone signaling pathway);04920(Adipocytokine signaling pathway);04928(Parathyroid hormone synthesis, secretion and action);04932(Non-alcoholic fatty liver disease (NAFLD));04976(Bile secretion);05160(Hepatitis C);05200(Pathways in cancer);05202(Transcriptional misregulation in cancer);…	yes
ENSSSCG00000036033	THRB	0.583003	0	0	0.34	0.041	thyroid hormone receptor beta [Source:NCBI gene;Acc:396776]	GO:0000122(negative regulation of transcription by RNA polymerase II);GO:0000790(nuclear chromatin);GO:0003677(DNA binding);GO:0003700(DNA-binding transcription factor activity);GO:0003707(steroid hormone receptor activity);GO:0004879(nuclear receptor activity);GO:0005634(nucleus);GO:0006355(regulation of transcription, DNA-templated);GO:0006357(regulation of transcription by RNA polymerase II);G…	04080(Neuroactive ligand-receptor interaction);04919(Thyroid hormone signaling pathway)	yes
ENSSSCG00000011230	OSBPL10	0.329726	0	0	0.201	0.021	oxysterol binding protein like 10 [Source:NCBI gene;Acc:110255179]	GO:0001786(phosphatidylserine binding);GO:0005794(Golgi apparatus);GO:0005829(cytosol);GO:0006869(lipid transport);GO:0008289(lipid binding);GO:0015248(sterol transporter activity);GO:0015485(cholesterol binding);GO:0015918(sterol transport);GO:0016020(membrane);GO:0032934(sterol binding);GO:0043231(intracellular membrane-bounded organelle)	NA	yes
ENSSSCG00000021977	GPD1L	1.23576	0	0	0.557	0.132	glycerol-3-phosphate dehydrogenase 1 like [Source:NCBI gene;Acc:100624347]	GO:0001508(action potential);GO:0002027(regulation of heart rate);GO:0004367(glycerol-3-phosphate dehydrogenase [NAD+] activity);GO:0005829(cytosol);GO:0005886(plasma membrane);GO:0005975(carbohydrate metabolic process);GO:0006072(glycerol-3-phosphate metabolic process);GO:0006734(NADH metabolic process);GO:0009331(glycerol-3-phosphate dehydrogenase complex);GO:0010765(positive regulation of sodi…	00564(Glycerophospholipid metabolism)	yes
ENSSSCG00000011237	ENSSSCG00000011237	0.481783	0	0	0.642	0.334	programmed cell death 6 interacting protein [Source:NCBI gene;Acc:100512811]	GO:0005515(protein binding)	04144(Endocytosis)	yes
ENSSSCG00000011243	GOLGA4	0.748251	0	0	0.767	0.475	golgin A4 [Source:NCBI gene;Acc:100157001]	GO:0005737(cytoplasm);GO:0005794(Golgi apparatus);GO:0005829(cytosol);GO:0043001(Golgi to plasma membrane protein transport);GO:0043231(intracellular membrane-bounded organelle);GO:0045773(positive regulation of axon extension);GO:0051020(GTPase binding)	NA	yes
ENSSSCG00000011250	ACAA1	0.313529	4.21306e-227	8.4e-223	0.326	0.149	acetyl-CoA acyltransferase 1 [Source:NCBI gene;Acc:100515577]	GO:0000038(very long-chain fatty acid metabolic process);GO:0003824(catalytic activity);GO:0003988(acetyl-CoA C-acyltransferase activity);GO:0005777(peroxisome);GO:0006635(fatty acid beta-oxidation);GO:0008206(bile acid metabolic process);GO:0010124(phenylacetate catabolic process);GO:0016401(palmitoyl-CoA oxidase activity);GO:0016740(transferase activity);GO:0016746(transferase activity, transfe…	00071(Fatty acid degradation);00280(Valine, leucine and isoleucine degradation);00592(alpha-Linolenic acid metabolism);01040(Biosynthesis of unsaturated fatty acids);03320(PPAR signaling pathway);04146(Peroxisome)	yes
ENSSSCG00000011274	CTNNB1	0.742003	0	0	0.716	0.436	catenin beta 1 [Source:NCBI gene;Acc:397657]	GO:0000122(negative regulation of transcription by RNA polymerase II);GO:0000209(protein polyubiquitination);GO:0000578(embryonic axis specification);GO:0000904(cell morphogenesis involved in differentiation);GO:0001085(RNA polymerase II transcription factor binding);GO:0001102(RNA polymerase II activating transcription factor binding);GO:0001501(skeletal system development);GO:0001569(branching …	04015(Rap1 signaling pathway);04310(Wnt signaling pathway);04390(Hippo signaling pathway);04510(Focal adhesion);04520(Adherens junction);04550(Signaling pathways regulating pluripotency of stem cells);04670(Leukocyte transendothelial migration);04916(Melanogenesis);04919(Thyroid hormone signaling pathway);04934(Cushing syndrome);05100(Bacterial invasion of epithelial cells);05160(Hepatitis C);051…	yes
ENSSSCG00000011278	TRAK1	0.531049	0	0	0.416	0.103	trafficking kinesin protein 1 [Source:NCBI gene;Acc:100522277]	GO:0005102(signaling receptor binding);GO:0005737(cytoplasm);GO:0005739(mitochondrion);GO:0005769(early endosome);GO:0006605(protein targeting);GO:0008089(anterograde axonal transport);GO:0008104(protein localization);GO:0008333(endosome to lysosome transport);GO:0017022(myosin binding);GO:0022008(neurogenesis);GO:0030425(dendrite);GO:0031410(cytoplasmic vesicle);GO:0032839(dendrite cytoplasm);GO…	NA	yes
ENSSSCG00000011280	VIPR1	0.360335	2.63399e-184	5.25164e-180	0.178	0.057	vasoactive intestinal peptide receptor 1 [Source:NCBI gene;Acc:100155402]	GO:0004888(transmembrane signaling receptor activity);GO:0004930(G protein-coupled receptor activity);GO:0004999(vasoactive intestinal polypeptide receptor activity);GO:0007165(signal transduction);GO:0007166(cell surface receptor signaling pathway);GO:0007186(G protein-coupled receptor signaling pathway);GO:0007187(G protein-coupled receptor signaling pathway, coupled to cyclic nucleotide second…	04080(Neuroactive ligand-receptor interaction)	yes
ENSSSCG00000027711	SS18L2	0.306177	7.96171e-244	1.58741e-239	0.526	0.31	SS18 like 2 [Source:NCBI gene;Acc:100523140]	GO:0003713(transcription coactivator activity);GO:0005634(nucleus);GO:0045893(positive regulation of transcription, DNA-templated);GO:0045944(positive regulation of transcription by RNA polymerase II);GO:0050775(positive regulation of dendrite morphogenesis)	NA	yes
ENSSSCG00000011284	NKTR	0.958208	0	0	0.73	0.383	natural killer cell triggering receptor [Source:NCBI gene;Acc:100523331]	GO:0000413(protein peptidyl-prolyl isomerization);GO:0003755(peptidyl-prolyl cis-trans isomerase activity);GO:0005654(nucleoplasm);GO:0005739(mitochondrion);GO:0005829(cytosol);GO:0005886(plasma membrane);GO:0006457(protein folding);GO:0016018(cyclosporin A binding);GO:0042026(protein refolding);GO:0051082(unfolded protein binding)	NA	yes
ENSSSCG00000011290	ENSSSCG00000011290	0.583643	0	0	0.636	0.381	HIG1 hypoxia inducible domain family member 1A [Source:NCBI gene;Acc:100524219]	GO:0016020(membrane);GO:0016021(integral component of membrane)	NA	yes
ENSSSCG00000011297	ABHD5	0.694398	0	0	0.476	0.172	abhydrolase domain containing 5 [Source:NCBI gene;Acc:497624]	GO:0005811(lipid droplet);GO:0005829(cytosol);GO:0006654(phosphatidic acid biosynthetic process);GO:0010891(negative regulation of sequestering of triglyceride);GO:0010898(positive regulation of triglyceride catabolic process);GO:0016740(transferase activity);GO:0016746(transferase activity, transferring acyl groups);GO:0042171(lysophosphatidic acid acyltransferase activity);GO:0050996(positive r…	04923(Regulation of lipolysis in adipocytes)	yes
ENSSSCG00000028643	SLC6A20	0.48409	8.70937e-217	1.73647e-212	0.134	0.026	solute carrier family 6 member 20 [Source:NCBI gene;Acc:100621879]	GO:0003333(amino acid transmembrane transport);GO:0005328(neurotransmitter:sodium symporter activity);GO:0005886(plasma membrane);GO:0005887(integral component of plasma membrane);GO:0006865(amino acid transport);GO:0015171(amino acid transmembrane transporter activity);GO:0015193(L-proline transmembrane transporter activity);GO:0015293(symporter activity);GO:0015816(glycine transport);GO:0015824…	NA	yes
ENSSSCG00000021997	ALS2CL	0.539248	8.45851e-228	1.68646e-223	0.174	0.044	ALS2 C-terminal like [Source:NCBI gene;Acc:102164483]	GO:0007032(endosome organization);GO:0042802(identical protein binding)	NA	yes
ENSSSCG00000011353	PFKFB4	0.421217	0	0	0.204	0.022	6-phosphofructo-2-kinase/fructose-2,6-biphosphatase 4 [Source:NCBI gene;Acc:100158056]	GO:0003824(catalytic activity);GO:0003873(6-phosphofructo-2-kinase activity);GO:0004331(fructose-2,6-bisphosphate 2-phosphatase activity);GO:0005524(ATP binding);GO:0005829(cytosol);GO:0006000(fructose metabolic process);GO:0006003(fructose 2,6-bisphosphate metabolic process);GO:0016311(dephosphorylation);GO:0046835(carbohydrate phosphorylation)	00051(Fructose and mannose metabolism);04152(AMPK signaling pathway)	yes
ENSSSCG00000011366	SLC25A20	0.316965	0	0	0.339	0.108	solute carrier family 25 member 20 [Source:NCBI gene;Acc:100524459]	GO:0005739(mitochondrion);GO:0005829(cytosol);GO:0016020(membrane);GO:0016021(integral component of membrane);GO:0022857(transmembrane transporter activity);GO:0055085(transmembrane transport)	04714(Thermogenesis)	yes
ENSSSCG00000032031	QARS	0.430206	0	0	0.479	0.201	glutaminyl-tRNA synthetase [Source:NCBI gene;Acc:110256443]	GO:0000166(nucleotide binding);GO:0004812(aminoacyl-tRNA ligase activity);GO:0004819(glutamine-tRNA ligase activity);GO:0004860(protein kinase inhibitor activity);GO:0005524(ATP binding);GO:0005737(cytoplasm);GO:0005829(cytosol);GO:0006412(translation);GO:0006418(tRNA aminoacylation for protein translation);GO:0006425(glutaminyl-tRNA aminoacylation);GO:0006469(negative regulation of protein kinas…	00970(Aminoacyl-tRNA biosynthesis)	yes
ENSSSCG00000027992	MST1R	0.421032	0	0	0.201	0.04	macrophage stimulating 1 receptor [Source:NCBI gene;Acc:100626292]	GO:0000166(nucleotide binding);GO:0001725(stress fiber);GO:0004672(protein kinase activity);GO:0004713(protein tyrosine kinase activity);GO:0004714(transmembrane receptor protein tyrosine kinase activity);GO:0005515(protein binding);GO:0005524(ATP binding);GO:0005773(vacuole);GO:0005886(plasma membrane);GO:0005887(integral component of plasma membrane);GO:0006468(protein phosphorylation);GO:00071…	NA	yes
ENSSSCG00000011400	SEMA3B	0.418125	0	0	0.271	0.039	semaphorin 3B [Source:NCBI gene;Acc:100153200]	GO:0001755(neural crest cell migration);GO:0005515(protein binding);GO:0005615(extracellular space);GO:0005887(integral component of plasma membrane);GO:0016020(membrane);GO:0016021(integral component of membrane);GO:0030215(semaphorin receptor binding);GO:0030335(positive regulation of cell migration);GO:0038191(neuropilin binding);GO:0045499(chemorepellent activity);GO:0048843(negative regulati…	04360(Axon guidance)	yes
ENSSSCG00000011404	HYAL1	0.47771	0	0	0.249	0.027	hyaluronidase 1 [Source:NCBI gene;Acc:404698]	GO:0000302(response to reactive oxygen species);GO:0003824(catalytic activity);GO:0004415(hyalurononglucosaminidase activity);GO:0005615(extracellular space);GO:0005737(cytoplasm);GO:0005764(lysosome);GO:0005975(carbohydrate metabolic process);GO:0006954(inflammatory response);GO:0008134(transcription factor binding);GO:0008152(metabolic process);GO:0009615(response to virus);GO:0010634(positive …	00531(Glycosaminoglycan degradation)	yes
ENSSSCG00000040581	CISH	0.261799	0	0	0.364	0.142	cytokine inducible SH2 containing protein [Source:NCBI gene;Acc:100518866]	GO:0005886(plasma membrane);GO:0007205(protein kinase C-activating G protein-coupled receptor signaling pathway);GO:0016567(protein ubiquitination);GO:0035556(intracellular signal transduction)	04630(Jak-STAT signaling pathway);04917(Prolactin signaling pathway)	yes
ENSSSCG00000023033	PARP3	0.287326	0	2.12381e-306	0.179	0.036	poly(ADP-ribose) polymerase family member 3 [Source:NCBI gene;Acc:100620838]	GO:0000723(telomere maintenance);GO:0003950(NAD+ ADP-ribosyltransferase activity);GO:0005634(nucleus);GO:0005730(nucleolus);GO:0006302(double-strand break repair);GO:0006471(protein ADP-ribosylation);GO:0016740(transferase activity);GO:0016757(transferase activity, transferring glycosyl groups);GO:0030592(DNA ADP-ribosylation);GO:0035861(site of double-strand break);GO:0045829(negative regulation…	03410(Base excision repair);04210(Apoptosis);04217(Necroptosis)	yes
ENSSSCG00000011437	ALAS1	0.617709	0	0	0.335	0.114	aminolevulinate, delta-, synthase 1 pseudogene [Source:NCBI gene;Acc:100307125]	GO:0003824(catalytic activity);GO:0003870(5-aminolevulinate synthase activity);GO:0005654(nucleoplasm);GO:0005739(mitochondrion);GO:0005759(mitochondrial matrix);GO:0005829(cytosol);GO:0006778(porphyrin-containing compound metabolic process);GO:0006782(protoporphyrinogen IX biosynthetic process);GO:0006783(heme biosynthetic process);GO:0009058(biosynthetic process);GO:0016740(transferase activity…	NA	yes
ENSSSCG00000011432	GLYCTK	0.42746	0	0	0.272	0.029	glycerate kinase [Source:NCBI gene;Acc:100522516]	GO:0005737(cytoplasm);GO:0005794(Golgi apparatus);GO:0005829(cytosol);GO:0006468(protein phosphorylation);GO:0008887(glycerate kinase activity)	00030(Pentose phosphate pathway);00260(Glycine, serine and threonine metabolism);00561(Glycerolipid metabolism);00630(Glyoxylate and dicarboxylate metabolism)	yes
ENSSSCG00000011453	ITIH4	0.618041	0	0	0.42	0.086	inter-alpha-trypsin inhibitor heavy chain family member 4 [Source:NCBI gene;Acc:396799]	GO:0004867(serine-type endopeptidase inhibitor activity);GO:0005737(cytoplasm);GO:0005886(plasma membrane);GO:0006953(acute-phase response);GO:0010951(negative regulation of endopeptidase activity);GO:0030212(hyaluronan metabolic process);GO:0034097(response to cytokine)	NA	yes
ENSSSCG00000023503	PRKCD	0.471448	0	0	0.329	0.064	protein kinase C delta [Source:NCBI gene;Acc:100622955]	GO:0000166(nucleotide binding);GO:0004672(protein kinase activity);GO:0004674(protein serine/threonine kinase activity);GO:0004697(protein kinase C activity);GO:0005524(ATP binding);GO:0005634(nucleus);GO:0005737(cytoplasm);GO:0005783(endoplasmic reticulum);GO:0005829(cytosol);GO:0005886(plasma membrane);GO:0005911(cell-cell junction);GO:0006468(protein phosphorylation);GO:0006915(apoptotic proce…	04062(Chemokine signaling pathway);04140(Autophagy - animal);04270(Vascular smooth muscle contraction);04621(NOD-like receptor signaling pathway);04625(C-type lectin receptor signaling pathway);04666(Fc gamma R-mediated phagocytosis);04722(Neurotrophin signaling pathway);04750(Inflammatory mediator regulation of TRP channels);04912(GnRH signaling pathway);04915(Estrogen signaling pathway);04930(T…	yes
ENSSSCG00000011471	FLNB	0.426829	0	0	0.459	0.155	filamin B [Source:NCBI gene;Acc:100514491]	GO:0001725(stress fiber);GO:0003334(keratinocyte development);GO:0003382(epithelial cell morphogenesis);GO:0003779(actin binding);GO:0005515(protein binding);GO:0005829(cytosol);GO:0005886(plasma membrane);GO:0005903(brush border);GO:0005925(focal adhesion);GO:0007519(skeletal muscle tissue development);GO:0030036(actin cytoskeleton organization);GO:0030154(cell differentiation);GO:0042802(identi…	04010(MAPK signaling pathway);04510(Focal adhesion);05132(Salmonella infection);05205(Proteoglycans in cancer)	yes
ENSSSCG00000011470	ABHD6	0.68701	0	0	0.424	0.054	abhydrolase domain containing 6 [Source:NCBI gene;Acc:100515411]	GO:0004620(phospholipase activity);GO:0005739(mitochondrion);GO:0009395(phospholipid catabolic process);GO:0016020(membrane);GO:0016021(integral component of membrane);GO:0030336(negative regulation of cell migration);GO:0032281(AMPA glutamate receptor complex);GO:0046464(acylglycerol catabolic process);GO:0046889(positive regulation of lipid biosynthetic process);GO:0047372(acylglycerol lipase a…	04723(Retrograde endocannabinoid signaling)	yes
ENSSSCG00000011501	SUCLG2	0.30525	1.2941e-248	2.58018e-244	0.593	0.372	succinate-CoA ligase GDP-forming beta subunit [Source:NCBI gene;Acc:397026]	GO:0000166(nucleotide binding);GO:0000287(magnesium ion binding);GO:0003824(catalytic activity);GO:0004775(succinate-CoA ligase (ADP-forming) activity);GO:0004776(succinate-CoA ligase (GDP-forming) activity);GO:0005524(ATP binding);GO:0005525(GTP binding);GO:0005739(mitochondrion);GO:0005886(plasma membrane);GO:0006099(tricarboxylic acid cycle);GO:0006104(succinyl-CoA metabolic process);GO:001687…	00020(Citrate cycle (TCA cycle));00640(Propanoate metabolism)	yes
ENSSSCG00000036136	BHLHE40	0.387849	0	0	0.403	0.111	basic helix-loop-helix family member e40 [Source:NCBI gene;Acc:100514873]	GO:0000122(negative regulation of transcription by RNA polymerase II);GO:0000978(RNA polymerase II proximal promoter sequence-specific DNA binding);GO:0000980(RNA polymerase II distal enhancer sequence-specific DNA binding);GO:0000981(DNA-binding transcription factor activity, RNA polymerase II-specific);GO:0001102(RNA polymerase II activating transcription factor binding);GO:0001227(DNA-binding …	04710(Circadian rhythm)	yes
ENSSSCG00000034197	EDEM1	0.295424	0	0	0.36	0.151	ER degradation enhancing alpha-mannosidase like protein 1 [Source:NCBI gene;Acc:100738285]	GO:0003824(catalytic activity);GO:0004571(mannosyl-oligosaccharide 1,2-alpha-mannosidase activity);GO:0005509(calcium ion binding);GO:0005783(endoplasmic reticulum);GO:0008152(metabolic process);GO:0016020(membrane);GO:0016235(aggresome);GO:0016787(hydrolase activity);GO:0016798(hydrolase activity, acting on glycosyl bonds);GO:0030176(integral component of endoplasmic reticulum membrane);GO:00304…	04141(Protein processing in endoplasmic reticulum)	yes
ENSSSCG00000011557	CIDEC	1.3454	0	0	0.542	0.077	cell death inducing DFFA like effector c [Source:NCBI gene;Acc:100127161]	GO:0005622(intracellular);GO:0005811(lipid droplet);GO:0006915(apoptotic process)	NA	yes
ENSSSCG00000011572	SEC13	0.324827	1.22378e-284	2.43998e-280	0.5	0.275	SEC13 homolog, nuclear pore and COPII coat complex component [Source:NCBI gene;Acc:100739864]	GO:0000139(Golgi membrane);GO:0000776(kinetochore);GO:0005198(structural molecule activity);GO:0005515(protein binding);GO:0005635(nuclear envelope);GO:0005654(nucleoplasm);GO:0005765(lysosomal membrane);GO:0005829(cytosol);GO:0015031(protein transport);GO:0016192(vesicle-mediated transport);GO:0030127(COPII vesicle coat);GO:0031080(nuclear pore outer ring);GO:0032008(positive regulation of TOR s…	03013(RNA transport);04141(Protein processing in endoplasmic reticulum);04150(mTOR signaling pathway)	yes
ENSSSCG00000011602	XPC	0.351908	0	0	0.333	0.116	XPC complex subunit, DNA damage recognition and repair factor [Source:NCBI gene;Acc:100514251]	GO:0000109(nucleotide-excision repair complex);GO:0000111(nucleotide-excision repair factor 2 complex);GO:0000715(nucleotide-excision repair, DNA damage recognition);GO:0003677(DNA binding);GO:0003684(damaged DNA binding);GO:0003697(single-stranded DNA binding);GO:0005634(nucleus);GO:0005730(nucleolus);GO:0005737(cytoplasm);GO:0005739(mitochondrion);GO:0005886(plasma membrane);GO:0006281(DNA repa…	03420(Nucleotide excision repair)	yes
ENSSSCG00000011628	DNAJC13	0.270857	0	0	0.371	0.146	DnaJ heat shock protein family (Hsp40) member C13 [Source:NCBI gene;Acc:100152107]	GO:0005829(cytosol);GO:0006898(receptor-mediated endocytosis);GO:0007032(endosome organization);GO:0010008(endosome membrane);GO:0031901(early endosome membrane);GO:0043231(intracellular membrane-bounded organelle);GO:0071203(WASH complex);GO:1902954(regulation of early endosome to recycling endosome transport);GO:2000641(regulation of early endosome to late endosome transport)	NA	yes
ENSSSCG00000011663	RBP2	3.10692	0	0	0.748	0.353	retinol binding protein 2 [Source:NCBI gene;Acc:407611]	GO:0008289(lipid binding)	04977(Vitamin digestion and absorption)	yes
ENSSSCG00000036855	SLC25A36	0.325077	2.02612e-275	4.03969e-271	0.612	0.381	solute carrier family 25 member 36 [Source:NCBI gene;Acc:100513238]	GO:0000002(mitochondrial genome maintenance);GO:0005739(mitochondrion);GO:0006864(pyrimidine nucleotide transport);GO:0007005(mitochondrion organization);GO:0015218(pyrimidine nucleotide transmembrane transporter activity);GO:0016020(membrane);GO:0016021(integral component of membrane);GO:0022857(transmembrane transporter activity);GO:0051881(regulation of mitochondrial membrane potential);GO:005…	NA	yes
ENSSSCG00000011677	GK5	0.344682	0	0	0.296	0.083	glycerol kinase 5 [Source:NCBI gene;Acc:100625295]	GO:0004370(glycerol kinase activity);GO:0005737(cytoplasm);GO:0005739(mitochondrion);GO:0005975(carbohydrate metabolic process);GO:0006071(glycerol metabolic process);GO:0006641(triglyceride metabolic process);GO:0016301(kinase activity);GO:0016310(phosphorylation);GO:0016740(transferase activity);GO:0016773(phosphotransferase activity, alcohol group as acceptor);GO:0046167(glycerol-3-phosphate b…	NA	yes
ENSSSCG00000011680	PLS1	1.91363	0	0	0.841	0.199	plastin 1 [Source:NCBI gene;Acc:110256310]	GO:0001951(intestinal D-glucose absorption);GO:0003779(actin binding);GO:0005509(calcium ion binding);GO:0005515(protein binding);GO:0005737(cytoplasm);GO:0005884(actin filament);GO:0005903(brush border);GO:0032432(actin filament bundle);GO:0032532(regulation of microvillus length);GO:0040018(positive regulation of multicellular organism growth);GO:0051015(actin filament binding);GO:0051017(actin…	NA	yes
ENSSSCG00000011689	PLOD2	1.43356	0	0	0.776	0.251	procollagen-lysine,2-oxoglutarate 5-dioxygenase 2 [Source:NCBI gene;Acc:641354]	GO:0001666(response to hypoxia);GO:0005506(iron ion binding);GO:0008475(procollagen-lysine 5-dioxygenase activity);GO:0016491(oxidoreductase activity);GO:0016705(oxidoreductase activity, acting on paired donors, with incorporation or reduction of molecular oxygen);GO:0017185(peptidyl-lysine hydroxylation);GO:0030199(collagen fibril organization);GO:0031418(L-ascorbic acid binding);GO:0032963(coll…	00310(Lysine degradation)	yes
ENSSSCG00000035634	PLSCR1	0.368593	0	0	0.411	0.158	phospholipid scramblase 1 [Source:NCBI gene;Acc:100620055]	GO:0001228(DNA-binding transcription activator activity, RNA polymerase II-specific);GO:0005154(epidermal growth factor receptor binding);GO:0005509(calcium ion binding);GO:0005634(nucleus);GO:0005730(nucleolus);GO:0005737(cytoplasm);GO:0005794(Golgi apparatus);GO:0005829(cytosol);GO:0005886(plasma membrane);GO:0005887(integral component of plasma membrane);GO:0006915(apoptotic process);GO:001062…	NA	yes
ENSSSCG00000011703	TM4SF4	0.262347	0	0	0.438	0.11	transmembrane 4 L six family member 4 [Source:NCBI gene;Acc:100522400]	GO:0016020(membrane);GO:0016021(integral component of membrane)	NA	yes
ENSSSCG00000011723	MME	1.97598	0	0	0.547	0.074	membrane metalloendopeptidase [Source:NCBI gene;Acc:100511536]	GO:0001786(phosphatidylserine binding);GO:0001822(kidney development);GO:0004175(endopeptidase activity);GO:0004222(metalloendopeptidase activity);GO:0005737(cytoplasm);GO:0005769(early endosome);GO:0005802(trans-Golgi network);GO:0005886(plasma membrane);GO:0005903(brush border);GO:0006508(proteolysis);GO:0006518(peptide metabolic process);GO:0007568(aging);GO:0007611(learning or memory);GO:0008…	04614(Renin-angiotensin system);04640(Hematopoietic cell lineage);04974(Protein digestion and absorption);05010(Alzheimer disease)	yes
ENSSSCG00000020984	LXN	0.287933	0	0	0.389	0.143	latexin [Source:NCBI gene;Acc:100620551]	GO:0008191(metalloendopeptidase inhibitor activity);GO:0010951(negative regulation of endopeptidase activity);GO:0050965(detection of temperature stimulus involved in sensory perception of pain)	NA	yes
ENSSSCG00000028623	RARRES1	1.9696	0	0	0.528	0.187	retinoic acid receptor responder 1 [Source:NCBI gene;Acc:100620650]	NA	NA	yes
ENSSSCG00000026018	MFSD1	0.372819	0	0	0.384	0.113	major facilitator superfamily domain containing 1 [Source:NCBI gene;Acc:100621077]	GO:0016020(membrane);GO:0016021(integral component of membrane);GO:0055085(transmembrane transport)	NA	yes
ENSSSCG00000031077	KPNA4	0.293963	0	0	0.525	0.289	karyopherin subunit alpha 4 [Source:NCBI gene;Acc:100620632]	GO:0005515(protein binding);GO:0005634(nucleus);GO:0005737(cytoplasm);GO:0006606(protein import into nucleus);GO:0008565(protein transporter activity);GO:0015031(protein transport);GO:0031965(nuclear membrane);GO:0042542(response to hydrogen peroxide);GO:0061608(nuclear import signal receptor activity)	NA	yes
ENSSSCG00000011739	PDCD10	0.405843	1.01632e-297	2.02634e-293	0.587	0.339	programmed cell death 10 [Source:NCBI gene;Acc:100157978]	GO:0005737(cytoplasm);GO:0005794(Golgi apparatus);GO:0005829(cytosol);GO:0008284(positive regulation of cell population proliferation);GO:0010628(positive regulation of gene expression);GO:0010629(negative regulation of gene expression);GO:0019901(protein kinase binding);GO:0030335(positive regulation of cell migration);GO:0032874(positive regulation of stress-activated MAPK cascade);GO:0033138(p…	NA	yes
ENSSSCG00000035883	GPR160	0.509939	0	0	0.462	0.109	G protein-coupled receptor 160 [Source:NCBI gene;Acc:100739759]	GO:0005886(plasma membrane);GO:0016020(membrane);GO:0016021(integral component of membrane);GO:0043235(receptor complex)	NA	yes
ENSSSCG00000011746	SKIL	0.440398	0	0	0.664	0.366	SKI like proto-oncogene [Source:NCBI gene;Acc:100153567]	GO:0000122(negative regulation of transcription by RNA polymerase II);GO:0000978(RNA polymerase II proximal promoter sequence-specific DNA binding);GO:0001227(DNA-binding transcription repressor activity, RNA polymerase II-specific);GO:0001825(blastocyst formation);GO:0002260(lymphocyte homeostasis);GO:0003682(chromatin binding);GO:0005634(nucleus);GO:0007050(cell cycle arrest);GO:0007179(transfo…	04550(Signaling pathways regulating pluripotency of stem cells)	yes
ENSSSCG00000020927	SLC2A2	0.970947	0	0	0.423	0.016	solute carrier family 2 member 2 [Source:NCBI gene;Acc:397429]	GO:0005215(transporter activity);GO:0005355(glucose transmembrane transporter activity);GO:0005737(cytoplasm);GO:0005886(plasma membrane);GO:0005903(brush border);GO:0005911(cell-cell junction);GO:0016020(membrane);GO:0016021(integral component of membrane);GO:0016324(apical plasma membrane);GO:0022857(transmembrane transporter activity);GO:0033300(dehydroascorbic acid transmembrane transporter a…	04911(Insulin secretion);04917(Prolactin signaling pathway);04922(Glucagon signaling pathway);04930(Type II diabetes mellitus);04931(Insulin resistance);04950(Maturity onset diabetes of the young);04973(Carbohydrate digestion and absorption);05230(Central carbon metabolism in cancer)	yes
ENSSSCG00000011750	PLD1	0.443603	0	0	0.301	0.065	phospholipase D1 [Source:NCBI gene;Acc:100519446]	GO:0003824(catalytic activity);GO:0004630(phospholipase D activity);GO:0005768(endosome);GO:0005794(Golgi apparatus);GO:0006654(phosphatidic acid biosynthetic process);GO:0016042(lipid catabolic process);GO:0016324(apical plasma membrane);GO:0016787(hydrolase activity);GO:0030139(endocytic vesicle);GO:0032534(regulation of microvillus assembly);GO:0035091(phosphatidylinositol binding);GO:0048017(…	00564(Glycerophospholipid metabolism);00565(Ether lipid metabolism);04014(Ras signaling pathway);04024(cAMP signaling pathway);04071(Sphingolipid signaling pathway);04072(Phospholipase D signaling pathway);04144(Endocytosis);04666(Fc gamma R-mediated phagocytosis);04724(Glutamatergic synapse);04912(GnRH signaling pathway);04928(Parathyroid hormone synthesis, secretion and action);05231(Choline me…	yes
ENSSSCG00000024393	B3GNT5	0.902385	0	0	0.527	0.098	UDP-GlcNAc:betaGal beta-1,3-N-acetylglucosaminyltransferase 5 [Source:NCBI gene;Acc:397599]	GO:0000139(Golgi membrane);GO:0005783(endoplasmic reticulum);GO:0005794(Golgi apparatus);GO:0006486(protein glycosylation);GO:0007275(multicellular organism development);GO:0007417(central nervous system development);GO:0007420(brain development);GO:0008376(acetylgalactosaminyltransferase activity);GO:0008378(galactosyltransferase activity);GO:0008457(beta-galactosyl-N-acetylglucosaminylgalactosy…	00601(Glycosphingolipid biosynthesis - lacto and neolacto series)	yes
ENSSSCG00000030255	EIF4G1	0.368747	1.6048e-294	3.19966e-290	0.63	0.384	eukaryotic translation initiation factor 4 gamma 1 [Source:NCBI gene;Acc:449528]	GO:0001662(behavioral fear response);GO:0003723(RNA binding);GO:0003729(mRNA binding);GO:0003743(translation initiation factor activity);GO:0005515(protein binding);GO:0005524(ATP binding);GO:0005634(nucleus);GO:0005737(cytoplasm);GO:0005829(cytosol);GO:0005844(polysome);GO:0006412(translation);GO:0006413(translational initiation);GO:0006446(regulation of translational initiation);GO:0007005(mito…	03013(RNA transport);05416(Viral myocarditis)	yes
ENSSSCG00000021581	CLCN2	0.591521	0	0	0.183	0.02	chloride voltage-gated channel 2 [Source:NCBI gene;Acc:397147]	GO:0005247(voltage-gated chloride channel activity);GO:0005886(plasma membrane);GO:0005887(integral component of plasma membrane);GO:0006811(ion transport);GO:0006821(chloride transport);GO:0016020(membrane);GO:0016021(integral component of membrane);GO:0032347(regulation of aldosterone biosynthetic process);GO:0055085(transmembrane transport);GO:0060041(retina development in camera-type eye);GO:…	04978(Mineral absorption)	yes
ENSSSCG00000040296	EHHADH	0.442902	0	0	0.311	0.058	enoyl-CoA hydratase and 3-hydroxyacyl CoA dehydrogenase [Source:NCBI gene;Acc:448846]	GO:0003824(catalytic activity);GO:0003857(3-hydroxyacyl-CoA dehydrogenase activity);GO:0005102(signaling receptor binding);GO:0005777(peroxisome);GO:0006475(internal protein amino acid acetylation);GO:0006631(fatty acid metabolic process);GO:0006635(fatty acid beta-oxidation);GO:0016491(oxidoreductase activity);GO:0019899(enzyme binding);GO:0055114(oxidation-reduction process)	00071(Fatty acid degradation);00280(Valine, leucine and isoleucine degradation);00310(Lysine degradation);00380(Tryptophan metabolism);00410(beta-Alanine metabolism);00640(Propanoate metabolism);00650(Butanoate metabolism);03320(PPAR signaling pathway);04146(Peroxisome)	yes
ENSSSCG00000011793	LIPH	0.433703	0	0	0.222	0.021	lipase H [Source:NCBI gene;Acc:100737989]	GO:0004620(phospholipase activity);GO:0005576(extracellular region);GO:0005615(extracellular space);GO:0005886(plasma membrane);GO:0006629(lipid metabolic process);GO:0008201(heparin binding);GO:0016042(lipid catabolic process);GO:0046872(metal ion binding);GO:0052689(carboxylic ester hydrolase activity)	NA	yes
ENSSSCG00000011795	IGF2BP2	0.284435	0	0	0.444	0.206	insulin like growth factor 2 mRNA binding protein 2 [Source:NCBI gene;Acc:100157731]	GO:0003676(nucleic acid binding);GO:0003723(RNA binding);GO:0003729(mRNA binding)	NA	yes
ENSSSCG00000011825	ATP13A3	0.307928	0	0	0.339	0.125	ATPase 13A3 [Source:NCBI gene;Acc:100736901]	GO:0000166(nucleotide binding);GO:0005524(ATP binding);GO:0005623(cell);GO:0006812(cation transport);GO:0006874(cellular calcium ion homeostasis);GO:0016020(membrane);GO:0016021(integral component of membrane);GO:0016787(hydrolase activity);GO:0016887(ATPase activity);GO:0046872(metal ion binding)	NA	yes
ENSSSCG00000011837	MELTF	1.55897	0	0	0.496	0.039	melanotransferrin [Source:NCBI gene;Acc:100156949]	GO:0005506(iron ion binding);GO:0005576(extracellular region);GO:0005615(extracellular space);GO:0006826(iron ion transport);GO:0009986(cell surface);GO:0010756(positive regulation of plasminogen activation);GO:0046658(anchored component of plasma membrane);GO:0090091(positive regulation of extracellular matrix disassembly);GO:1900025(negative regulation of substrate adhesion-dependent cell sprea…	NA	yes
ENSSSCG00000011845	PCYT1A	0.609963	0	0	0.487	0.141	phosphate cytidylyltransferase 1, choline, alpha [Source:NCBI gene;Acc:100512194]	GO:0003824(catalytic activity);GO:0004105(choline-phosphate cytidylyltransferase activity);GO:0005737(cytoplasm);GO:0005783(endoplasmic reticulum);GO:0005789(endoplasmic reticulum membrane);GO:0006656(phosphatidylcholine biosynthetic process);GO:0006657(CDP-choline pathway);GO:0009058(biosynthetic process);GO:0031210(phosphatidylcholine binding);GO:0042587(glycogen granule)	00440(Phosphonate and phosphinate metabolism);00564(Glycerophospholipid metabolism);05231(Choline metabolism in cancer)	yes
ENSSSCG00000011846	SLC51A	1.21688	0	0	0.391	0.019	solute carrier family 51 alpha subunit [Source:NCBI gene;Acc:100512372]	GO:0005789(endoplasmic reticulum membrane);GO:0005886(plasma membrane);GO:0015125(bile acid transmembrane transporter activity);GO:0015721(bile acid and bile salt transport);GO:0016020(membrane);GO:0016021(integral component of membrane);GO:0016323(basolateral plasma membrane);GO:0022857(transmembrane transporter activity);GO:0032782(bile acid secretion);GO:0032991(protein-containing complex);GO:…	04976(Bile secretion)	yes
ENSSSCG00000011848	TFRC	0.514366	0	0	0.433	0.172	transferrin receptor [Source:NCBI gene;Acc:397062]	GO:0003725(double-stranded RNA binding);GO:0004998(transferrin receptor activity);GO:0005576(extracellular region);GO:0005768(endosome);GO:0005769(early endosome);GO:0005886(plasma membrane);GO:0005887(integral component of plasma membrane);GO:0005905(clathrin-coated pit);GO:0006826(iron ion transport);GO:0006879(cellular iron ion homeostasis);GO:0006897(endocytosis);GO:0006898(receptor-mediated …	04066(HIF-1 signaling pathway);04144(Endocytosis);04145(Phagosome);04216(Ferroptosis);04640(Hematopoietic cell lineage)	yes
ENSSSCG00000036828	SNX4	0.348526	1.07035e-179	2.13406e-175	0.308	0.157	sorting nexin 4 [Source:NCBI gene;Acc:110256410]	GO:0005154(epidermal growth factor receptor binding);GO:0005158(insulin receptor binding);GO:0005737(cytoplasm);GO:0005868(cytoplasmic dynein complex);GO:0005886(plasma membrane);GO:0015031(protein transport);GO:0016020(membrane);GO:0031201(SNARE complex);GO:0031901(early endosome membrane);GO:0032456(endocytic recycling);GO:0032991(protein-containing complex);GO:0035091(phosphatidylinositol bind…	04144(Endocytosis)	yes
ENSSSCG00000011862	MUC13	1.05051	0	0	0.484	0.054	mucin 13, cell surface associated [Source:NCBI gene;Acc:100125829]	GO:0016020(membrane);GO:0016021(integral component of membrane);GO:0030277(maintenance of gastrointestinal epithelium)	NA	yes
ENSSSCG00000036766	SLC49A4	0.451796	0	0	0.337	0.066	solute carrier family 49 member 4 [Source:NCBI gene;Acc:100519567]	GO:0016020(membrane);GO:0016021(integral component of membrane);GO:0043231(intracellular membrane-bounded organelle)	NA	yes
ENSSSCG00000011875	PARP15	0.57615	0	0	0.215	0.012	poly [ADP-ribose] polymerase 15 [Source:NCBI gene;Acc:100520273]	GO:0000122(negative regulation of transcription by RNA polymerase II);GO:0003714(transcription corepressor activity);GO:0003950(NAD+ ADP-ribosyltransferase activity);GO:0016740(transferase activity);GO:0016757(transferase activity, transferring glycosyl groups);GO:0070212(protein poly-ADP-ribosylation);GO:0070403(NAD+ binding);GO:0140289(protein mono-ADP-ribosylation);GO:1990404(protein ADP-ribos…	NA	yes
ENSSSCG00000027709	PARP9	0.486625	0	0	0.315	0.067	poly(ADP-ribose) polymerase family member 9 [Source:NCBI gene;Acc:100519390]	GO:0000122(negative regulation of transcription by RNA polymerase II);GO:0002230(positive regulation of defense response to virus by host);GO:0003714(transcription corepressor activity);GO:0003950(NAD+ ADP-ribosyltransferase activity);GO:0004857(enzyme inhibitor activity);GO:0005634(nucleus);GO:0005654(nucleoplasm);GO:0005737(cytoplasm);GO:0005739(mitochondrion);GO:0005829(cytosol);GO:0006302(dou…	NA	yes
ENSSSCG00000026990	FAM162A	0.436418	3.27622e-263	6.53212e-259	0.627	0.422	family with sequence similarity 162 member A [Source:NCBI gene;Acc:100627352]	GO:0005739(mitochondrion);GO:0005829(cytosol);GO:0006919(activation of cysteine-type endopeptidase activity involved in apoptotic process);GO:0016020(membrane);GO:0016021(integral component of membrane);GO:0043065(positive regulation of apoptotic process);GO:0051402(neuron apoptotic process);GO:0071456(cellular response to hypoxia);GO:0090200(positive regulation of release of cytochrome c from mi…	NA	yes
ENSSSCG00000028871	CSTA	1.65633	0	0	0.235	0.076	stefin A1 [Source:NCBI gene;Acc:396866]	GO:0001533(cornified envelope);GO:0002020(protease binding);GO:0004866(endopeptidase inhibitor activity);GO:0004869(cysteine-type endopeptidase inhibitor activity);GO:0005198(structural molecule activity);GO:0005615(extracellular space);GO:0005622(intracellular);GO:0005634(nucleus);GO:0005737(cytoplasm);GO:0005829(cytosol);GO:0010466(negative regulation of peptidase activity);GO:0010951(negative …	NA	yes
ENSSSCG00000011882	GOLGB1	0.286988	6.30186e-278	1.25646e-273	0.705	0.478	golgin B1 [Source:NCBI gene;Acc:100620515]	GO:0005793(endoplasmic reticulum-Golgi intermediate compartment);GO:0005794(Golgi apparatus);GO:0005801(cis-Golgi network);GO:0016020(membrane);GO:0016021(integral component of membrane);GO:1905793(protein localization to pericentriolar material)	NA	yes
ENSSSCG00000031913	NDUFB4	0.310666	1.23519e-146	2.46273e-142	0.723	0.61	NADH:ubiquinone oxidoreductase subunit B4 [Source:NCBI gene;Acc:100624335]	GO:0005739(mitochondrion);GO:0005747(mitochondrial respiratory chain complex I);GO:0006979(response to oxidative stress);GO:0008137(NADH dehydrogenase (ubiquinone) activity);GO:0016020(membrane);GO:0016021(integral component of membrane);GO:0031965(nuclear membrane);GO:0032981(mitochondrial respiratory chain complex I assembly);GO:0055114(oxidation-reduction process)	00190(Oxidative phosphorylation);04714(Thermogenesis);04723(Retrograde endocannabinoid signaling);04932(Non-alcoholic fatty liver disease (NAFLD));05010(Alzheimer disease);05012(Parkinson disease);05016(Huntington disease)	yes
ENSSSCG00000011890	NR1I2	1.18131	0	0	0.56	0.063	nuclear receptor subfamily 1 group I member 2 [Source:NCBI gene;Acc:397228]	GO:0000976(transcription regulatory region sequence-specific DNA binding);GO:0000977(RNA polymerase II regulatory region sequence-specific DNA binding);GO:0000981(DNA-binding transcription factor activity, RNA polymerase II-specific);GO:0001228(DNA-binding transcription activator activity, RNA polymerase II-specific);GO:0003677(DNA binding);GO:0003700(DNA-binding transcription factor activity);GO…	NA	yes
ENSSSCG00000011895	PLA1A	0.354443	0	0	0.239	0.021	phospholipase A1 member A [Source:NCBI gene;Acc:100154368]	GO:0002080(acrosomal membrane);GO:0005576(extracellular region);GO:0006629(lipid metabolic process);GO:0008970(phospholipase A1 activity);GO:0046872(metal ion binding);GO:0052689(carboxylic ester hydrolase activity)	04014(Ras signaling pathway)	yes
ENSSSCG00000011915	GRAMD1C	0.358275	0	0	0.225	0.04	GRAM domain containing 1C [Source:NCBI gene;Acc:100513240]	GO:0005789(endoplasmic reticulum membrane);GO:0005886(plasma membrane);GO:0015485(cholesterol binding);GO:0016020(membrane);GO:0016021(integral component of membrane);GO:0030301(cholesterol transport);GO:0071397(cellular response to cholesterol);GO:0120011(intermembrane sterol transfer);GO:0120020(intermembrane cholesterol transfer activity);GO:0140268(endoplasmic reticulum-plasma membrane contac…	NA	yes
ENSSSCG00000034515	ENSSSCG00000034515	0.71926	0	0	0.245	0.046	OX-2 membrane glycoprotein-like [Source:NCBI gene;Acc:100517427]	GO:0016020(membrane);GO:0016021(integral component of membrane)	NA	yes
ENSSSCG00000032588	C3orf85	1.90182	0	0	0.543	0.066	chromosome 3 open reading frame 85 [Source:HGNC Symbol;Acc:HGNC:53432]	NA	NA	yes
ENSSSCG00000027275	HHLA2	2.2477	0	0	0.813	0.096	HERV-H LTR-associating 2 [Source:NCBI gene;Acc:102166962]	GO:0001819(positive regulation of cytokine production);GO:0005102(signaling receptor binding);GO:0009897(external side of plasma membrane);GO:0016020(membrane);GO:0016021(integral component of membrane);GO:0031295(T cell costimulation);GO:0042104(positive regulation of activated T cell proliferation);GO:0050776(regulation of immune response);GO:0050852(T cell receptor signaling pathway)	NA	yes
ENSSSCG00000011951	NFKBIZ	0.318292	0	0	0.541	0.296	NFKB inhibitor zeta [Source:NCBI gene;Acc:100520981]	GO:0005515(protein binding);GO:0005634(nucleus);GO:0006954(inflammatory response);GO:0016607(nuclear speck);GO:0036464(cytoplasmic ribonucleoprotein granule);GO:0050729(positive regulation of inflammatory response);GO:0050852(T cell receptor signaling pathway);GO:2000321(positive regulation of T-helper 17 cell differentiation)	05202(Transcriptional misregulation in cancer)	yes
ENSSSCG00000011961	TFG	0.527968	2.29444e-257	4.57466e-253	0.608	0.393	TRK-fused gene [Source:NCBI gene;Acc:414406]	GO:0000139(Golgi membrane);GO:0005515(protein binding);GO:0005737(cytoplasm);GO:0006888(endoplasmic reticulum to Golgi vesicle-mediated transport);GO:0042802(identical protein binding);GO:0048208(COPII vesicle coating);GO:0070971(endoplasmic reticulum exit site)	05200(Pathways in cancer);05216(Thyroid cancer)	yes
ENSSSCG00000011962	ADGRG7	1.10682	0	0	0.552	0.065	adhesion G protein-coupled receptor G7 [Source:NCBI gene;Acc:102160124]	GO:0004888(transmembrane signaling receptor activity);GO:0004930(G protein-coupled receptor activity);GO:0005887(integral component of plasma membrane);GO:0007166(cell surface receptor signaling pathway);GO:0007186(G protein-coupled receptor signaling pathway);GO:0007189(adenylate cyclase-activating G protein-coupled receptor signaling pathway);GO:0016020(membrane);GO:0016021(integral component o…	NA	yes
ENSSSCG00000012006	ENSSSCG00000012006	0.703229	0	0	0.393	0.048	multidrug resistance-associated protein 1 [Source:NCBI gene;Acc:100152428]	GO:0000166(nucleotide binding);GO:0005524(ATP binding);GO:0016020(membrane);GO:0016021(integral component of membrane);GO:0016887(ATPase activity);GO:0042626(ATPase activity, coupled to transmembrane movement of substances);GO:0055085(transmembrane transport)	02010(ABC transporters)	yes
ENSSSCG00000021038	NRIP1	0.684507	0	0	0.534	0.175	nuclear receptor interacting protein 1 [Source:NCBI gene;Acc:106505834]	GO:0000118(histone deacetylase complex);GO:0000122(negative regulation of transcription by RNA polymerase II);GO:0000790(nuclear chromatin);GO:0000978(RNA polymerase II proximal promoter sequence-specific DNA binding);GO:0001543(ovarian follicle rupture);GO:0003712(transcription coregulator activity);GO:0003713(transcription coactivator activity);GO:0003714(transcription corepressor activity);GO:…	NA	yes
ENSSSCG00000032702	ENSSSCG00000032702	1.53411	0	0	0.694	0.144	CXADR, Ig-like cell adhesion molecule [Source:NCBI gene;Acc:397333]	GO:0001669(acrosomal vesicle);GO:0005634(nucleus);GO:0005737(cytoplasm);GO:0005886(plasma membrane);GO:0005912(adherens junction);GO:0005923(bicellular tight junction);GO:0007005(mitochondrion organization);GO:0007157(heterophilic cell-cell adhesion via plasma membrane cell adhesion molecules);GO:0007507(heart development);GO:0008013(beta-catenin binding);GO:0008354(germ cell migration);GO:001066…	05416(Viral myocarditis)	yes
ENSSSCG00000012029	BACH1	0.479899	0	0	0.52	0.213	BTB domain and CNC homolog 1 [Source:NCBI gene;Acc:100523514]	GO:0000083(regulation of transcription involved in G1/S transition of mitotic cell cycle);GO:0000117(regulation of transcription involved in G2/M transition of mitotic cell cycle);GO:0000122(negative regulation of transcription by RNA polymerase II);GO:0000980(RNA polymerase II distal enhancer sequence-specific DNA binding);GO:0001227(DNA-binding transcription repressor activity, RNA polymerase I…	NA	yes
ENSSSCG00000020706	ENSSSCG00000020706	0.875131	0	0	0.623	0.215	carbonyl reductase [NADPH] 1-like [Source:NCBI gene;Acc:110256481]	GO:0004090(carbonyl reductase (NADPH) activity);GO:0016491(oxidoreductase activity);GO:0055114(oxidation-reduction process)	00590(Arachidonic acid metabolism);00790(Folate biosynthesis);00980(Metabolism of xenobiotics by cytochrome P450);05204(Chemical carcinogenesis)	yes
ENSSSCG00000012071	ENSSSCG00000012071	0.489486	0	0	0.26	0.049	immunoglobulin superfamily member 5 [Source:NCBI gene;Acc:100517006]	GO:0005923(bicellular tight junction);GO:0009986(cell surface);GO:0016020(membrane);GO:0016021(integral component of membrane);GO:0098609(cell-cell adhesion)	04530(Tight junction)	yes
ENSSSCG00000012075	FAM3B	0.913126	0	0	0.626	0.142	family with sequence similarity 3 member B [Source:NCBI gene;Acc:100517916]	GO:0030073(insulin secretion);GO:0042593(glucose homeostasis)	NA	yes
ENSSSCG00000024336	TMPRSS2	1.37413	0	0	0.551	0.059	transmembrane serine protease 2 [Source:NCBI gene;Acc:100739292]	GO:0004252(serine-type endopeptidase activity);GO:0005044(scavenger receptor activity);GO:0005515(protein binding);GO:0005886(plasma membrane);GO:0006508(proteolysis);GO:0006898(receptor-mediated endocytosis);GO:0008233(peptidase activity);GO:0008236(serine-type peptidase activity);GO:0016020(membrane);GO:0016021(integral component of membrane);GO:0016540(protein autoprocessing);GO:0016787(hydrol…	05164(Influenza A);05202(Transcriptional misregulation in cancer);05215(Prostate cancer)	yes
ENSSSCG00000030016	PDE9A	0.659137	0	0	0.391	0.057	phosphodiesterase 9A [Source:NCBI gene;Acc:100127144]	GO:0004114(3',5'-cyclic-nucleotide phosphodiesterase activity);GO:0007165(signal transduction);GO:0008081(phosphoric diester hydrolase activity);GO:0010613(positive regulation of cardiac muscle hypertrophy);GO:0016787(hydrolase activity);GO:0019934(cGMP-mediated signaling);GO:0042383(sarcolemma);GO:0046068(cGMP metabolic process);GO:0046069(cGMP catabolic process);GO:0046872(metal ion binding);GO…	00230(Purine metabolism)	yes
ENSSSCG00000034758	PDXK	0.446874	0	0	0.495	0.207	pyridoxal kinase [Source:NCBI gene;Acc:396983]	GO:0000287(magnesium ion binding);GO:0005524(ATP binding);GO:0005654(nucleoplasm);GO:0008270(zinc ion binding);GO:0008283(cell population proliferation);GO:0008478(pyridoxal kinase activity);GO:0009443(pyridoxal 5'-phosphate salvage);GO:0016310(phosphorylation);GO:0030170(pyridoxal phosphate binding);GO:0030955(potassium ion binding);GO:0031402(sodium ion binding);GO:0031403(lithium ion binding);…	00750(Vitamin B6 metabolism)	yes
ENSSSCG00000027357	CSTB	0.60517	2.26679e-276	4.51953e-272	0.793	0.661	cystatin B [Source:NCBI gene;Acc:100038020]	GO:0002020(protease binding);GO:0004866(endopeptidase inhibitor activity);GO:0004869(cysteine-type endopeptidase inhibitor activity);GO:0005615(extracellular space);GO:0005622(intracellular);GO:0005730(nucleolus);GO:0005737(cytoplasm);GO:0005829(cytosol);GO:0008344(adult locomotory behavior);GO:0010466(negative regulation of peptidase activity);GO:0010951(negative regulation of endopeptidase acti…	NA	yes
ENSSSCG00000038081	AGPAT3	0.645734	0	0	0.411	0.103	1-acylglycerol-3-phosphate O-acyltransferase 3 [Source:NCBI gene;Acc:100233171]	GO:0005783(endoplasmic reticulum);GO:0016020(membrane);GO:0016021(integral component of membrane);GO:0016740(transferase activity);GO:0016746(transferase activity, transferring acyl groups);GO:0042171(lysophosphatidic acid acyltransferase activity)	00561(Glycerolipid metabolism);00564(Glycerophospholipid metabolism);04072(Phospholipase D signaling pathway)	yes
ENSSSCG00000039085	ENSSSCG00000039085	0.333713	0	0	0.372	0.139	trafficking protein particle complex 10 [Source:NCBI gene;Acc:110256502]	NA	NA	yes
ENSSSCG00000028197	PFKL	0.269852	0	0	0.383	0.174	phosphofructokinase, liver type [Source:NCBI gene;Acc:100621757]	GO:0000166(nucleotide binding);GO:0003872(6-phosphofructokinase activity);GO:0005524(ATP binding);GO:0005737(cytoplasm);GO:0005829(cytosol);GO:0005945(6-phosphofructokinase complex);GO:0006002(fructose 6-phosphate metabolic process);GO:0006007(glucose catabolic process);GO:0006096(glycolytic process);GO:0009749(response to glucose);GO:0016208(AMP binding);GO:0016301(kinase activity);GO:0016310(ph…	00010(Glycolysis / Gluconeogenesis);00030(Pentose phosphate pathway);00051(Fructose and mannose metabolism);00052(Galactose metabolism);03018(RNA degradation);04152(AMPK signaling pathway);05230(Central carbon metabolism in cancer)	yes
ENSSSCG00000029761	ENSSSCG00000029761	0.282992	0	0	0.299	0.09	NA	GO:0006144(purine nucleobase metabolic process);GO:0016787(hydrolase activity);GO:0033971(hydroxyisourate hydrolase activity)	NA	yes
ENSSSCG00000021971	DPEP1	1.47611	0	0	0.32	0.104	dipeptidase 1 [Source:NCBI gene;Acc:397196]	GO:0005634(nucleus);GO:0005886(plasma membrane);GO:0006508(proteolysis);GO:0006915(apoptotic process);GO:0008233(peptidase activity);GO:0008235(metalloexopeptidase activity);GO:0008237(metallopeptidase activity);GO:0008239(dipeptidyl-peptidase activity);GO:0008270(zinc ion binding);GO:0016020(membrane);GO:0016787(hydrolase activity);GO:0016805(dipeptidase activity);GO:0016999(antibiotic metabolic…	NA	yes
ENSSSCG00000002645	GALNS	0.418269	0	0	0.343	0.083	galactosamine (N-acetyl)-6-sulfatase [Source:NCBI gene;Acc:397000]	GO:0003824(catalytic activity);GO:0008484(sulfuric ester hydrolase activity);GO:0043890(N-acetylgalactosamine-6-sulfatase activity)	00531(Glycosaminoglycan degradation);04142(Lysosome)	yes
ENSSSCG00000002656	ZCCHC14	0.349273	4.3052e-260	8.58371e-256	0.294	0.116	zinc finger CCHC-type containing 14 [Source:NCBI gene;Acc:100512105]	GO:0003676(nucleic acid binding);GO:0008270(zinc ion binding);GO:0035091(phosphatidylinositol binding)	NA	yes
ENSSSCG00000029034	COX4I1	0.296444	4.42119e-144	8.81496e-140	0.951	0.916	cytochrome c oxidase subunit 4 isoform 1, mitochondrial [Source:NCBI gene;Acc:100624067]	GO:0004129(cytochrome-c oxidase activity);GO:0005634(nucleus);GO:0005739(mitochondrion);GO:0005743(mitochondrial inner membrane);GO:0005751(mitochondrial respiratory chain complex IV);GO:0006123(mitochondrial electron transport, cytochrome c to oxygen);GO:0016020(membrane);GO:0016021(integral component of membrane);GO:0031966(mitochondrial membrane);GO:1902600(proton transmembrane transport)	00190(Oxidative phosphorylation);04260(Cardiac muscle contraction);04714(Thermogenesis);04932(Non-alcoholic fatty liver disease (NAFLD));05010(Alzheimer disease);05012(Parkinson disease);05016(Huntington disease)	yes
ENSSSCG00000002667	ZDHHC7	0.481475	0	0	0.367	0.086	zinc finger DHHC-type containing 7 [Source:NCBI gene;Acc:100514104]	GO:0005783(endoplasmic reticulum);GO:0005794(Golgi apparatus);GO:0006612(protein targeting to membrane);GO:0016020(membrane);GO:0016021(integral component of membrane);GO:0016409(palmitoyltransferase activity);GO:0016740(transferase activity);GO:0016746(transferase activity, transferring acyl groups);GO:0018230(peptidyl-L-cysteine S-palmitoylation);GO:0018345(protein palmitoylation);GO:0019706(pr…	NA	yes
ENSSSCG00000032115	OSGIN1	0.306374	3.77986e-276	7.53628e-272	0.139	0.02	oxidative stress induced growth inhibitor 1 [Source:NCBI gene;Acc:110260904]	GO:0008083(growth factor activity);GO:0010469(regulation of signaling receptor activity);GO:0016491(oxidoreductase activity);GO:0030308(negative regulation of cell growth);GO:0043065(positive regulation of apoptotic process);GO:0055114(oxidation-reduction process)	NA	yes
ENSSSCG00000031892	HSBP1	0.382215	4.62484e-211	9.221e-207	0.723	0.582	heat shock factor binding protein 1 [Source:NCBI gene;Acc:100579143]	GO:0003714(transcription corepressor activity);GO:0042802(identical protein binding);GO:1903507(negative regulation of nucleic acid-templated transcription)	NA	yes
ENSSSCG00000038221	HSD17B2	0.717459	0	0	0.363	0.027	hydroxysteroid 17-beta dehydrogenase 2 [Source:NCBI gene;Acc:100312973]	GO:0001701(in utero embryonic development);GO:0001890(placenta development);GO:0004303(estradiol 17-beta-dehydrogenase activity);GO:0016020(membrane);GO:0016021(integral component of membrane);GO:0016491(oxidoreductase activity);GO:0032526(response to retinoic acid);GO:0047035(testosterone dehydrogenase (NAD+) activity);GO:0055114(oxidation-reduction process)	00140(Steroid hormone biosynthesis);04913(Ovarian steroidogenesis)	yes
ENSSSCG00000040607	MAF	0.766408	0	0	0.607	0.236	MAF bZIP transcription factor [Source:NCBI gene;Acc:106510466]	GO:0000122(negative regulation of transcription by RNA polymerase II);GO:0001228(DNA-binding transcription activator activity, RNA polymerase II-specific);GO:0001816(cytokine production);GO:0002088(lens development in camera-type eye);GO:0003677(DNA binding);GO:0003700(DNA-binding transcription factor activity);GO:0005634(nucleus);GO:0005737(cytoplasm);GO:0006355(regulation of transcription, DNA-…	04658(Th1 and Th2 cell differentiation);05202(Transcriptional misregulation in cancer);05321(Inflammatory bowel disease (IBD))	yes
ENSSSCG00000028464	ENSSSCG00000028464	0.433128	0	0	0.396	0.103	transmembrane protein 170A [Source:NCBI gene;Acc:100522740]	GO:0016020(membrane);GO:0016021(integral component of membrane)	NA	yes
ENSSSCG00000028878	BCAR1	0.368535	0	0	0.308	0.064	BCAR1, Cas family scaffold protein [Source:NCBI gene;Acc:100621541]	GO:0001726(ruffle);GO:0005515(protein binding);GO:0005737(cytoplasm);GO:0005886(plasma membrane);GO:0005925(focal adhesion);GO:0007015(actin filament organization);GO:0007165(signal transduction);GO:0007186(G protein-coupled receptor signaling pathway);GO:0007229(integrin-mediated signaling pathway);GO:0010595(positive regulation of endothelial cell migration);GO:0015629(actin cytoskeleton);GO:00…	04015(Rap1 signaling pathway);04062(Chemokine signaling pathway);04510(Focal adhesion);04670(Leukocyte transendothelial migration);04810(Regulation of actin cytoskeleton);05100(Bacterial invasion of epithelial cells);05163(Human cytomegalovirus infection)	yes
ENSSSCG00000023012	ENSSSCG00000023012	1.14109	0	0	0.398	0.038	chymotrypsinogen B-like [Source:NCBI gene;Acc:100739735]	GO:0004252(serine-type endopeptidase activity);GO:0006508(proteolysis);GO:0008233(peptidase activity);GO:0008236(serine-type peptidase activity);GO:0016787(hydrolase activity)	NA	yes
ENSSSCG00000002737	CHST4	0.329773	3.10286e-122	6.18649e-118	0.118	0.036	carbohydrate sulfotransferase 4 [Source:NCBI gene;Acc:106510480]	GO:0000139(Golgi membrane);GO:0001517(N-acetylglucosamine 6-O-sulfotransferase activity);GO:0005802(trans-Golgi network);GO:0005975(carbohydrate metabolic process);GO:0006044(N-acetylglucosamine metabolic process);GO:0006477(protein sulfation);GO:0006790(sulfur compound metabolic process);GO:0008146(sulfotransferase activity);GO:0016740(transferase activity)	00533(Glycosaminoglycan biosynthesis - keratan sulfate)	yes
ENSSSCG00000002734	MARVELD3	0.321919	0	0	0.19	0.026	MARVEL domain containing 3 [Source:NCBI gene;Acc:100511453]	GO:0005923(bicellular tight junction);GO:0006970(response to osmotic stress);GO:0010633(negative regulation of epithelial cell migration);GO:0016020(membrane);GO:0016021(integral component of membrane);GO:0031410(cytoplasmic vesicle);GO:0031435(mitogen-activated protein kinase kinase kinase binding);GO:0045216(cell-cell junction organization);GO:0046329(negative regulation of JNK cascade);GO:0050…	04530(Tight junction)	yes
ENSSSCG00000025652	CDH1	1.57394	0	0	0.77	0.175	cadherin 1 [Source:NCBI gene;Acc:100048953]	GO:0000902(cell morphogenesis);GO:0005509(calcium ion binding);GO:0005737(cytoplasm);GO:0005802(trans-Golgi network);GO:0005886(plasma membrane);GO:0005913(cell-cell adherens junction);GO:0007043(cell-cell junction assembly);GO:0007155(cell adhesion);GO:0007156(homophilic cell adhesion via plasma membrane adhesion molecules);GO:0007416(synapse assembly);GO:0008013(beta-catenin binding);GO:0008092…	04015(Rap1 signaling pathway);04371(Apelin signaling pathway);04390(Hippo signaling pathway);04514(Cell adhesion molecules (CAMs));04520(Adherens junction);05100(Bacterial invasion of epithelial cells);05200(Pathways in cancer);05213(Endometrial cancer);05216(Thyroid cancer);05218(Melanoma);05219(Bladder cancer);05226(Gastric cancer)	yes
ENSSSCG00000030300	MT2A	1.37579	0	0	0.429	0.259	metallothionein-2A [Source:NCBI gene;Acc:396827]	GO:0005634(nucleus);GO:0005737(cytoplasm);GO:0006882(cellular zinc ion homeostasis);GO:0007263(nitric oxide mediated signal transduction);GO:0008144(drug binding);GO:0008270(zinc ion binding);GO:0009617(response to bacterium);GO:0010273(detoxification of copper ion);GO:0035690(cellular response to drug);GO:0036016(cellular response to interleukin-3);GO:0036018(cellular response to erythropoietin)…	04978(Mineral absorption)	yes
ENSSSCG00000024911	ENSSSCG00000024911	2.25276	0	0	0.535	0.131	metallothionein-1E [Source:NCBI gene;Acc:100037920]	GO:0005634(nucleus);GO:0005737(cytoplasm);GO:0006882(cellular zinc ion homeostasis);GO:0010273(detoxification of copper ion);GO:0046872(metal ion binding);GO:0071276(cellular response to cadmium ion);GO:0071280(cellular response to copper ion);GO:0071294(cellular response to zinc ion)	NA	yes
ENSSSCG00000023684	MT1A	1.50165	0	0	0.433	0.145	metallothionein-1E-like [Source:NCBI gene;Acc:102166944]	GO:0005634(nucleus);GO:0005737(cytoplasm);GO:0006882(cellular zinc ion homeostasis);GO:0008270(zinc ion binding);GO:0010273(detoxification of copper ion);GO:0045926(negative regulation of growth);GO:0046872(metal ion binding);GO:0048471(perinuclear region of cytoplasm);GO:0071276(cellular response to cadmium ion);GO:0071280(cellular response to copper ion);GO:0071294(cellular response to zinc ion)	04978(Mineral absorption)	yes
ENSSSCG00000002818	PLLP	0.532482	0	0	0.327	0.034	plasmolipin [Source:NCBI gene;Acc:100516614]	GO:0016020(membrane);GO:0016021(integral component of membrane);GO:0019911(structural constituent of myelin sheath);GO:0042552(myelination)	NA	yes
ENSSSCG00000029165	DOK4	0.460125	0	0	0.289	0.028	docking protein 4 [Source:NCBI gene;Acc:100620637]	GO:0007169(transmembrane receptor protein tyrosine kinase signaling pathway);GO:0007399(nervous system development);GO:0043410(positive regulation of MAPK cascade)	NA	yes
ENSSSCG00000032985	GOT2	0.342587	0	0	0.486	0.245	glutamic-oxaloacetic transaminase 2 [Source:NCBI gene;Acc:396968]	GO:0003824(catalytic activity);GO:0004069(L-aspartate:2-oxoglutarate aminotransferase activity);GO:0005739(mitochondrion);GO:0005743(mitochondrial inner membrane);GO:0005759(mitochondrial matrix);GO:0005886(plasma membrane);GO:0006103(2-oxoglutarate metabolic process);GO:0006107(oxaloacetate metabolic process);GO:0006520(cellular amino acid metabolic process);GO:0006531(aspartate metabolic proces…	00220(Arginine biosynthesis);00250(Alanine, aspartate and glutamate metabolism);00270(Cysteine and methionine metabolism);00330(Arginine and proline metabolism);00350(Tyrosine metabolism);00360(Phenylalanine metabolism);00400(Phenylalanine, tyrosine and tryptophan biosynthesis);04975(Fat digestion and absorption)	yes
ENSSSCG00000032632	CMTM4	0.26294	3.1919e-266	6.36401e-262	0.217	0.068	CKLF like MARVEL transmembrane domain containing 4 [Source:NCBI gene;Acc:110260935]	GO:0016020(membrane);GO:0016021(integral component of membrane)	NA	yes
ENSSSCG00000002776	ATP6V0D1	0.339433	0	0	0.505	0.258	ATPase H+ transporting V0 subunit d1 [Source:NCBI gene;Acc:100525048]	GO:0005765(lysosomal membrane);GO:0005769(early endosome);GO:0005813(centrosome);GO:0006811(ion transport);GO:0006879(cellular iron ion homeostasis);GO:0007034(vacuolar transport);GO:0007035(vacuolar acidification);GO:0008553(proton-exporting ATPase activity, phosphorylative mechanism);GO:0015078(proton transmembrane transporter activity);GO:0015991(ATP hydrolysis coupled proton transport);GO:001…	00190(Oxidative phosphorylation);04142(Lysosome);04145(Phagosome);04721(Synaptic vesicle cycle);04966(Collecting duct acid secretion);05152(Tuberculosis);05165(Human papillomavirus infection);05203(Viral carcinogenesis);05323(Rheumatoid arthritis)	yes
ENSSSCG00000002825	ENSSSCG00000002825	0.663295	0	0	0.447	0.059	carboxylesterase 1 [Source:NCBI gene;Acc:397478]	GO:0004771(sterol esterase activity);GO:0004806(triglyceride lipase activity);GO:0005615(extracellular space);GO:0016042(lipid catabolic process);GO:0016787(hydrolase activity);GO:0052689(carboxylic ester hydrolase activity)	00983(Drug metabolism - other enzymes)	yes
ENSSSCG00000039408	ADCY7	0.684218	0	0	0.381	0.048	adenylate cyclase 7 [Source:NCBI gene;Acc:100620994]	GO:0000166(nucleotide binding);GO:0002819(regulation of adaptive immune response);GO:0004016(adenylate cyclase activity);GO:0005524(ATP binding);GO:0005886(plasma membrane);GO:0005887(integral component of plasma membrane);GO:0006171(cAMP biosynthetic process);GO:0007189(adenylate cyclase-activating G protein-coupled receptor signaling pathway);GO:0009190(cyclic nucleotide biosynthetic process);G…	00230(Purine metabolism);01522(Endocrine resistance);04015(Rap1 signaling pathway);04020(Calcium signaling pathway);04022(cGMP-PKG signaling pathway);04024(cAMP signaling pathway);04062(Chemokine signaling pathway);04072(Phospholipase D signaling pathway);04114(Oocyte meiosis);04211(Longevity regulating pathway);04213(Longevity regulating pathway - multiple species);04261(Adrenergic signaling in …	yes
ENSSSCG00000040887	TENT4B	0.475224	0	0	0.423	0.137	terminal nucleotidyltransferase 4B [Source:NCBI gene;Acc:100625961]	GO:0003723(RNA binding);GO:0004652(polynucleotide adenylyltransferase activity);GO:0005730(nucleolus);GO:0005737(cytoplasm);GO:0006378(mRNA polyadenylation);GO:0010587(miRNA catabolic process);GO:0016779(nucleotidyltransferase activity);GO:0031499(TRAMP complex);GO:0032211(negative regulation of telomere maintenance via telomerase);GO:0033500(carbohydrate homeostasis);GO:0043629(ncRNA polyadenyla…	03018(RNA degradation)	yes
ENSSSCG00000023391	LONP2	0.632223	0	0	0.484	0.143	lon peptidase 2, peroxisomal [Source:NCBI gene;Acc:100625283]	GO:0000166(nucleotide binding);GO:0002020(protease binding);GO:0004176(ATP-dependent peptidase activity);GO:0004252(serine-type endopeptidase activity);GO:0005102(signaling receptor binding);GO:0005524(ATP binding);GO:0005634(nucleus);GO:0005737(cytoplasm);GO:0005777(peroxisome);GO:0005782(peroxisomal matrix);GO:0006508(proteolysis);GO:0006515(protein quality control for misfolded or incompletely…	NA	yes
ENSSSCG00000022948	SLC7A9	0.744896	0	0	0.389	0.024	solute carrier family 7 member 9 [Source:NCBI gene;Acc:100037973]	GO:0015175(neutral amino acid transmembrane transporter activity);GO:0015179(L-amino acid transmembrane transporter activity);GO:0015184(L-cystine transmembrane transporter activity);GO:0015804(neutral amino acid transport);GO:0015811(L-cystine transport);GO:0016020(membrane);GO:0016021(integral component of membrane);GO:0016324(apical plasma membrane);GO:0022857(transmembrane transporter activit…	04974(Protein digestion and absorption)	yes
ENSSSCG00000022312	RHPN2	0.419152	0	0	0.262	0.042	rhophilin Rho GTPase binding protein 2 [Source:NCBI gene;Acc:100620673]	GO:0005515(protein binding)	NA	yes
ENSSSCG00000002867	CEBPG	0.38754	0	0	0.474	0.215	CCAAT enhancer binding protein gamma [Source:NCBI gene;Acc:100525580]	GO:0000978(RNA polymerase II proximal promoter sequence-specific DNA binding);GO:0001228(DNA-binding transcription activator activity, RNA polymerase II-specific);GO:0003677(DNA binding);GO:0003700(DNA-binding transcription factor activity);GO:0005634(nucleus);GO:0005654(nucleoplasm);GO:0006355(regulation of transcription, DNA-templated);GO:0006357(regulation of transcription by RNA polymerase II…	05152(Tuberculosis)	yes
ENSSSCG00000002868	PEPD	1.62595	0	0	0.596	0.274	peptidase D [Source:NCBI gene;Acc:100511084]	GO:0004177(aminopeptidase activity);GO:0005634(nucleus);GO:0005654(nucleoplasm);GO:0006508(proteolysis);GO:0008233(peptidase activity);GO:0016787(hydrolase activity);GO:0030145(manganese ion binding);GO:0046872(metal ion binding)	NA	yes
ENSSSCG00000002873	GPI	0.42963	0	0	0.604	0.315	glucose-6-phosphate isomerase [Source:NCBI gene;Acc:397602]	GO:0004347(glucose-6-phosphate isomerase activity);GO:0005125(cytokine activity);GO:0005576(extracellular region);GO:0005615(extracellular space);GO:0005737(cytoplasm);GO:0005829(cytosol);GO:0006094(gluconeogenesis);GO:0006096(glycolytic process);GO:0010469(regulation of signaling receptor activity);GO:0016853(isomerase activity);GO:0016866(intramolecular transferase activity);GO:0048029(monosacc…	00010(Glycolysis / Gluconeogenesis);00030(Pentose phosphate pathway);00500(Starch and sucrose metabolism);00520(Amino sugar and nucleotide sugar metabolism)	yes
ENSSSCG00000002884	LSR	0.345859	0	0	0.254	0.051	lipolysis stimulated lipoprotein receptor [Source:NCBI gene;Acc:100516738]	GO:0001889(liver development);GO:0005886(plasma membrane);GO:0060856(establishment of blood-brain barrier);GO:0061689(tricellular tight junction);GO:1904274(tricellular tight junction assembly)	NA	yes
ENSSSCG00000002954	SPINT2	1.23888	0	0	0.802	0.286	serine peptidase inhibitor, Kunitz type 2 [Source:NCBI gene;Acc:100515207]	GO:0001843(neural tube closure);GO:0004867(serine-type endopeptidase inhibitor activity);GO:0005737(cytoplasm);GO:0007163(establishment or maintenance of cell polarity);GO:0010951(negative regulation of endopeptidase activity);GO:0016020(membrane);GO:0016021(integral component of membrane);GO:0022408(negative regulation of cell-cell adhesion);GO:0060672(epithelial cell morphogenesis involved in p…	NA	yes
ENSSSCG00000002953	ENSSSCG00000002953	1.70513	0	0	0.747	0.336	chromosome 6 C19orf33 homolog [Source:NCBI gene;Acc:100515030]	GO:0005634(nucleus)	NA	yes
ENSSSCG00000002965	ACTN4	0.897978	0	0	0.749	0.36	actinin alpha 4 [Source:NCBI gene;Acc:100517284]	GO:0000977(RNA polymerase II regulatory region sequence-specific DNA binding);GO:0001725(stress fiber);GO:0001882(nucleoside binding);GO:0003713(transcription coactivator activity);GO:0003779(actin binding);GO:0005509(calcium ion binding);GO:0005515(protein binding);GO:0005634(nucleus);GO:0005737(cytoplasm);GO:0005829(cytosol);GO:0005903(brush border);GO:0005911(cell-cell junction);GO:0015629(act…	04510(Focal adhesion);04520(Adherens junction);04530(Tight junction);04670(Leukocyte transendothelial migration);04810(Regulation of actin cytoskeleton);05146(Amoebiasis);05203(Viral carcinogenesis);05322(Systemic lupus erythematosus)	yes
ENSSSCG00000022017	LGALS4	0.460207	2.93321e-204	5.84824e-200	0.437	0.244	galectin 4 [Source:NCBI gene;Acc:397041]	GO:0005615(extracellular space);GO:0016936(galactoside binding);GO:0030246(carbohydrate binding)	NA	yes
ENSSSCG00000026904	NFKBIB	0.321107	0	0	0.382	0.138	NFKB inhibitor beta [Source:NCBI gene;Acc:100621111]	GO:0005515(protein binding);GO:0071222(cellular response to lipopolysaccharide)	04062(Chemokine signaling pathway);04621(NOD-like receptor signaling pathway);04622(RIG-I-like receptor signaling pathway);04623(Cytosolic DNA-sensing pathway);04658(Th1 and Th2 cell differentiation);04659(Th17 cell differentiation);04660(T cell receptor signaling pathway);04662(B cell receptor signaling pathway);04722(Neurotrophin signaling pathway);04920(Adipocytokine signaling pathway);05140(L…	yes
ENSSSCG00000032536	B3GNT8	0.903948	0	0	0.504	0.066	UDP-GlcNAc:betaGal beta-1,3-N-acetylglucosaminyltransferase 8 [Source:NCBI gene;Acc:100511757]	GO:0000139(Golgi membrane);GO:0005794(Golgi apparatus);GO:0006486(protein glycosylation);GO:0008378(galactosyltransferase activity);GO:0016020(membrane);GO:0016021(integral component of membrane);GO:0016262(protein N-acetylglucosaminyltransferase activity);GO:0016740(transferase activity);GO:0016757(transferase activity, transferring glycosyl groups);GO:0030311(poly-N-acetyllactosamine biosynthet…	NA	yes
ENSSSCG00000040022	ERICH4	0.698996	0	0	0.353	0.028	glutamate rich 4 [Source:NCBI gene;Acc:100738995]	NA	NA	yes
ENSSSCG00000020837	ENSSSCG00000020837	0.991089	0	0	0.498	0.084	carcinoembryonic antigen related cell adhesion molecule 1 [Source:NCBI gene;Acc:100512285]	GO:0016020(membrane);GO:0016021(integral component of membrane)	NA	yes
ENSSSCG00000038419	ENSSSCG00000038419	1.00822	0	0	0.2	0.034	NA	GO:0003674(molecular_function);GO:0005575(cellular_component);GO:0008150(biological_process);GO:0016020(membrane);GO:0016021(integral component of membrane)	NA	yes
ENSSSCG00000003047	ENSSSCG00000003047	2.67529	0	0	0.364	0.231	NA	GO:0016020(membrane);GO:0016021(integral component of membrane)	NA	yes
ENSSSCG00000003064	ETHE1	0.55446	5.00644e-289	9.98185e-285	0.391	0.183	ETHE1, persulfide dioxygenase [Source:NCBI gene;Acc:106504117]	GO:0005506(iron ion binding);GO:0005654(nucleoplasm);GO:0005737(cytoplasm);GO:0005739(mitochondrion);GO:0006749(glutathione metabolic process);GO:0016788(hydrolase activity, acting on ester bonds);GO:0050313(sulfur dioxygenase activity);GO:0055114(oxidation-reduction process);GO:0070813(hydrogen sulfide metabolic process)	00920(Sulfur metabolism)	yes
ENSSSCG00000003080	ENSSSCG00000003080	2.21195	0	0	0.685	0.141	immunoglobulin superfamily member 23 [Source:NCBI gene;Acc:100524810]	GO:0016020(membrane);GO:0016021(integral component of membrane)	NA	yes
ENSSSCG00000003079	ENSSSCG00000003079	0.56773	0	0	0.38	0.058	poliovirus receptor homolog [Source:NCBI gene;Acc:100525346]	GO:0002860(positive regulation of natural killer cell mediated cytotoxicity directed against tumor cell target);GO:0005913(cell-cell adherens junction);GO:0007156(homophilic cell adhesion via plasma membrane adhesion molecules);GO:0007157(heterophilic cell-cell adhesion via plasma membrane cell adhesion molecules);GO:0016020(membrane);GO:0016021(integral component of membrane);GO:0038023(signalin…	04514(Cell adhesion molecules (CAMs))	yes
ENSSSCG00000003088	APOE	0.466811	1.81308e-150	3.61493e-146	0.564	0.579	apolipoprotein E [Source:NCBI gene;Acc:397576]	GO:0001540(amyloid-beta binding);GO:0001937(negative regulation of endothelial cell proliferation);GO:0002021(response to dietary excess);GO:0005102(signaling receptor binding);GO:0005319(lipid transporter activity);GO:0005543(phospholipid binding);GO:0005576(extracellular region);GO:0005615(extracellular space);GO:0005783(endoplasmic reticulum);GO:0005794(Golgi apparatus);GO:0005886(plasma membr…	04979(Cholesterol metabolism);05010(Alzheimer disease)	yes
ENSSSCG00000031646	APOC4	0.37502	0	0	0.196	0.008	apolipoprotein C4 [Source:NCBI gene;Acc:100381253]	NA	NA	yes
ENSSSCG00000003086	APOC2	1.04097	0	0	0.388	0.028	apolipoprotein C2 [Source:NCBI gene;Acc:100381252]	GO:0005615(extracellular space);GO:0006629(lipid metabolic process);GO:0006869(lipid transport);GO:0008047(enzyme activator activity);GO:0008289(lipid binding);GO:0010518(positive regulation of phospholipase activity);GO:0010898(positive regulation of triglyceride catabolic process);GO:0010916(negative regulation of very-low-density lipoprotein particle clearance);GO:0016004(phospholipase activat…	04979(Cholesterol metabolism)	yes
ENSSSCG00000022545	CALM3	0.730144	0	0	0.732	0.391	calmodulin 3 [Source:NCBI gene;Acc:396838]	GO:0000086(G2/M transition of mitotic cell cycle);GO:0000922(spindle pole);GO:0002027(regulation of heart rate);GO:0005509(calcium ion binding);GO:0005513(detection of calcium ion);GO:0005813(centrosome);GO:0005876(spindle microtubule);GO:0008076(voltage-gated potassium channel complex);GO:0008179(adenylate cyclase binding);GO:0010856(adenylate cyclase activator activity);GO:0010880(regulation of…	04014(Ras signaling pathway);04015(Rap1 signaling pathway);04020(Calcium signaling pathway);04022(cGMP-PKG signaling pathway);04024(cAMP signaling pathway);04070(Phosphatidylinositol signaling system);04114(Oocyte meiosis);04218(Cellular senescence);04261(Adrenergic signaling in cardiomyocytes);04270(Vascular smooth muscle contraction);04371(Apelin signaling pathway);04625(C-type lectin receptor …	yes
ENSSSCG00000003107	ARHGAP35	0.296455	0	0	0.442	0.207	Rho GTPase activating protein 35 [Source:NCBI gene;Acc:100514580]	GO:0000122(negative regulation of transcription by RNA polymerase II);GO:0000977(RNA polymerase II regulatory region sequence-specific DNA binding);GO:0001227(DNA-binding transcription repressor activity, RNA polymerase II-specific);GO:0001843(neural tube closure);GO:0003924(GTPase activity);GO:0005096(GTPase activator activity);GO:0005525(GTP binding);GO:0005543(phospholipid binding);GO:0005737(…	04510(Focal adhesion);04611(Platelet activation);04670(Leukocyte transendothelial migration);04810(Regulation of actin cytoskeleton)	yes
ENSSSCG00000030425	SPHK2	0.319032	2.22092e-300	4.42808e-296	0.274	0.095	sphingosine kinase 2 [Source:NCBI gene;Acc:100738292]	GO:0001568(blood vessel development);GO:0003376(sphingosine-1-phosphate receptor signaling pathway);GO:0003951(NAD+ kinase activity);GO:0005634(nucleus);GO:0005737(cytoplasm);GO:0005829(cytosol);GO:0006670(sphingosine metabolic process);GO:0007420(brain development);GO:0008284(positive regulation of cell population proliferation);GO:0016020(membrane);GO:0016301(kinase activity);GO:0016310(phospho…	00600(Sphingolipid metabolism);04020(Calcium signaling pathway);04071(Sphingolipid signaling pathway);04072(Phospholipase D signaling pathway);04370(VEGF signaling pathway);04371(Apelin signaling pathway);04666(Fc gamma R-mediated phagocytosis);05152(Tuberculosis)	yes
ENSSSCG00000003138	HSD17B14	0.869729	0	0	0.404	0.057	hydroxysteroid 17-beta dehydrogenase 14 [Source:NCBI gene;Acc:100523496]	GO:0004303(estradiol 17-beta-dehydrogenase activity);GO:0005829(cytosol);GO:0006706(steroid catabolic process);GO:0016491(oxidoreductase activity);GO:0042802(identical protein binding);GO:0047045(testosterone 17-beta-dehydrogenase (NADP+) activity);GO:0055114(oxidation-reduction process)	NA	yes
ENSSSCG00000003153	FTL	1.23938	0	0	0.983	0.897	ferritin light chain [Source:NCBI gene;Acc:397035]	GO:0005506(iron ion binding);GO:0005737(cytoplasm);GO:0006826(iron ion transport);GO:0006879(cellular iron ion homeostasis);GO:0006880(intracellular sequestering of iron ion);GO:0008043(intracellular ferritin complex);GO:0008198(ferrous iron binding);GO:0008199(ferric iron binding);GO:0042802(identical protein binding);GO:0044754(autolysosome);GO:0046872(metal ion binding);GO:0055114(oxidation-re…	04216(Ferroptosis);04217(Necroptosis);04978(Mineral absorption)	yes
ENSSSCG00000022672	TRPM4	0.4595	0	0	0.259	0.059	transient receptor potential cation channel subfamily M member 4 [Source:NCBI gene;Acc:102167071]	GO:0002407(dendritic cell chemotaxis);GO:0002724(regulation of T cell cytokine production);GO:0005216(ion channel activity);GO:0005227(calcium activated cation channel activity);GO:0005262(calcium channel activity);GO:0005509(calcium ion binding);GO:0005524(ATP binding);GO:0005654(nucleoplasm);GO:0005783(endoplasmic reticulum);GO:0005794(Golgi apparatus);GO:0005886(plasma membrane);GO:0006811(ion…	NA	yes
ENSSSCG00000027407	MYH14	1.00369	0	0	0.547	0.093	myosin heavy chain 14 [Source:NCBI gene;Acc:100524748]	GO:0000146(microfilament motor activity);GO:0000166(nucleotide binding);GO:0001725(stress fiber);GO:0003009(skeletal muscle contraction);GO:0003774(motor activity);GO:0003779(actin binding);GO:0005515(protein binding);GO:0005524(ATP binding);GO:0005737(cytoplasm);GO:0005903(brush border);GO:0007519(skeletal muscle tissue development);GO:0007605(sensory perception of sound);GO:0016459(myosin compl…	04530(Tight junction)	yes
ENSSSCG00000003225	ENSSSCG00000003225	1.59142	0	0	0.667	0.079	carcinoembryonic antigen related cell adhesion molecule 18 [Source:NCBI gene;Acc:100624721]	GO:0016020(membrane);GO:0016021(integral component of membrane)	NA	yes
ENSSSCG00000003266	TMC4	0.486712	0	0	0.31	0.043	transmembrane channel like 4 [Source:NCBI gene;Acc:100521320]	GO:0005216(ion channel activity);GO:0005887(integral component of plasma membrane);GO:0008381(mechanosensitive ion channel activity);GO:0016020(membrane);GO:0016021(integral component of membrane);GO:0034220(ion transmembrane transport);GO:0055085(transmembrane transport)	NA	yes
ENSSSCG00000038825	ENSSSCG00000038825	0.284193	0	0	0.321	0.123	cationic amino acid transporter 3-like [Source:NCBI gene;Acc:100626318]	GO:0016020(membrane);GO:0016021(integral component of membrane);GO:0022857(transmembrane transporter activity);GO:0055085(transmembrane transport)	NA	yes
ENSSSCG00000024413	PPP2R1A	0.342396	0	0	0.575	0.329	protein phosphatase 2 scaffold subunit Aalpha [Source:NCBI gene;Acc:397088]	GO:0000159(protein phosphatase type 2A complex);GO:0000775(chromosome, centromeric region);GO:0004722(protein serine/threonine phosphatase activity);GO:0005515(protein binding);GO:0005634(nucleus);GO:0005694(chromosome);GO:0005737(cytoplasm);GO:0005829(cytosol);GO:0005886(plasma membrane);GO:0006470(protein dephosphorylation);GO:0007059(chromosome segregation);GO:0007143(female meiotic nuclear di…	03015(mRNA surveillance pathway);04071(Sphingolipid signaling pathway);04114(Oocyte meiosis);04151(PI3K-Akt signaling pathway);04152(AMPK signaling pathway);04261(Adrenergic signaling in cardiomyocytes);04350(TGF-beta signaling pathway);04390(Hippo signaling pathway);04530(Tight junction);04728(Dopaminergic synapse);04730(Long-term depression);05142(Chagas disease (American trypanosomiasis));0516…	yes
ENSSSCG00000031110	TMEM150B	0.302378	0	0	0.169	0.021	transmembrane protein 150B [Source:NCBI gene;Acc:110261053]	GO:0005887(integral component of plasma membrane);GO:0016020(membrane);GO:0016021(integral component of membrane)	NA	yes
ENSSSCG00000035417	TMEM238	0.756784	0	0	0.611	0.201	transmembrane protein 238 [Source:NCBI gene;Acc:110261058]	GO:0016020(membrane);GO:0016021(integral component of membrane)	NA	yes
ENSSSCG00000034815	U2AF2	0.398138	0	0	0.487	0.227	U2 small nuclear RNA auxiliary factor 2 [Source:NCBI gene;Acc:102167536]	GO:0000398(mRNA splicing, via spliceosome);GO:0000974(Prp19 complex);GO:0003676(nucleic acid binding);GO:0003723(RNA binding);GO:0005634(nucleus);GO:0005681(spliceosomal complex);GO:0006397(mRNA processing);GO:0008380(RNA splicing);GO:0016607(nuclear speck);GO:0019899(enzyme binding);GO:0030628(pre-mRNA 3'-splice site binding);GO:0031397(negative regulation of protein ubiquitination);GO:0033120(p…	03040(Spliceosome)	yes
ENSSSCG00000039670	EPN1	0.267272	0	0	0.492	0.265	epsin 1 [Source:NCBI gene;Acc:100738636]	GO:0001701(in utero embryonic development);GO:0005829(cytosol);GO:0007219(Notch signaling pathway);GO:0007565(female pregnancy);GO:0048568(embryonic organ development);GO:1903671(negative regulation of sprouting angiogenesis)	04144(Endocytosis)	yes
ENSSSCG00000040575	ISG15	0.589258	2.10241e-207	4.19179e-203	0.334	0.156	ISG15 ubiquitin-like modifier [Source:NCBI gene;Acc:100145895]	GO:0005515(protein binding);GO:0005576(extracellular region);GO:0009617(response to bacterium);GO:0019941(modification-dependent protein catabolic process);GO:0030501(positive regulation of bone mineralization);GO:0031386(protein tag);GO:0031397(negative regulation of protein ubiquitination);GO:0032020(ISG15-protein conjugation);GO:0032649(regulation of interferon-gamma production);GO:0034340(res…	04622(RIG-I-like receptor signaling pathway);05165(Human papillomavirus infection);05169(Epstein-Barr virus infection)	yes
ENSSSCG00000038967	NADK	0.593733	0	0	0.501	0.191	NAD kinase [Source:NCBI gene;Acc:110261345]	GO:0003951(NAD+ kinase activity);GO:0006741(NADP biosynthetic process);GO:0016310(phosphorylation);GO:0019674(NAD metabolic process)	00760(Nicotinate and nicotinamide metabolism)	yes
ENSSSCG00000024223	ARHGEF16	0.651161	0	0	0.335	0.063	Rho guanine nucleotide exchange factor 16 [Source:NCBI gene;Acc:100625324]	GO:0005089(Rho guanyl-nucleotide exchange factor activity);GO:0005515(protein binding);GO:0017048(Rho GTPase binding);GO:0030165(PDZ domain binding);GO:0030971(receptor tyrosine kinase binding);GO:0035023(regulation of Rho protein signal transduction);GO:0060326(cell chemotaxis);GO:0090630(activation of GTPase activity);GO:1903078(positive regulation of protein localization to plasma membrane)	NA	yes
ENSSSCG00000022343	ENO1	0.319483	1.03697e-155	2.06752e-151	0.86	0.738	enolase 1 [Source:NCBI gene;Acc:100738870]	GO:0000015(phosphopyruvate hydratase complex);GO:0000122(negative regulation of transcription by RNA polymerase II);GO:0000287(magnesium ion binding);GO:0000977(RNA polymerase II regulatory region sequence-specific DNA binding);GO:0001227(DNA-binding transcription repressor activity, RNA polymerase II-specific);GO:0004634(phosphopyruvate hydratase activity);GO:0005737(cytoplasm);GO:0005829(cytoso…	00010(Glycolysis / Gluconeogenesis);03018(RNA degradation);04066(HIF-1 signaling pathway)	yes
ENSSSCG00000003400	NMNAT1	0.307296	0	0	0.245	0.047	nicotinamide nucleotide adenylyltransferase 1 [Source:NCBI gene;Acc:102160928]	GO:0000166(nucleotide binding);GO:0000309(nicotinamide-nucleotide adenylyltransferase activity);GO:0003824(catalytic activity);GO:0004515(nicotinate-nucleotide adenylyltransferase activity);GO:0005524(ATP binding);GO:0005634(nucleus);GO:0005654(nucleoplasm);GO:0009058(biosynthetic process);GO:0009435(NAD biosynthetic process);GO:0009611(response to wounding);GO:0016604(nuclear body);GO:0016740(tr…	00760(Nicotinate and nicotinamide metabolism)	yes
ENSSSCG00000003401	KIF1B	0.429272	0	0	0.446	0.177	kinesin family member 1B [Source:NCBI gene;Acc:100525927]	GO:0000166(nucleotide binding);GO:0003774(motor activity);GO:0003777(microtubule motor activity);GO:0005515(protein binding);GO:0005524(ATP binding);GO:0005739(mitochondrion);GO:0005871(kinesin complex);GO:0005874(microtubule);GO:0005875(microtubule associated complex);GO:0007018(microtubule-based movement);GO:0007270(neuron-neuron synaptic transmission);GO:0007274(neuromuscular synaptic transmis…	NA	yes
ENSSSCG00000003433	PLOD1	0.267034	0	0	0.466	0.239	procollagen-lysine,2-oxoglutarate 5-dioxygenase 1 [Source:NCBI gene;Acc:100525583]	GO:0001666(response to hypoxia);GO:0005506(iron ion binding);GO:0008475(procollagen-lysine 5-dioxygenase activity);GO:0008544(epidermis development);GO:0016491(oxidoreductase activity);GO:0016705(oxidoreductase activity, acting on paired donors, with incorporation or reduction of molecular oxygen);GO:0017185(peptidyl-lysine hydroxylation);GO:0030199(collagen fibril organization);GO:0031418(L-asco…	00310(Lysine degradation)	yes
ENSSSCG00000003458	EFHD2	0.373936	0	0	0.504	0.22	EF-hand domain family member D2 [Source:NCBI gene;Acc:100520743]	GO:0005509(calcium ion binding)	NA	yes
ENSSSCG00000003461	RSC1A1	0.442905	0	0	0.383	0.112	regulator of solute carriers 1 [Source:NCBI gene;Acc:396699]	GO:0005654(nucleoplasm);GO:0006355(regulation of transcription, DNA-templated);GO:0010829(negative regulation of glucose transmembrane transport);GO:0019871(sodium channel inhibitor activity);GO:0030054(cell junction);GO:0045920(negative regulation of exocytosis);GO:0051051(negative regulation of transport)	NA	yes
ENSSSCG00000032950	SLC25A34	0.298944	0	0	0.175	0.022	solute carrier family 25 member 34 [Source:NCBI gene;Acc:100522495]	GO:0001835(blastocyst hatching);GO:0016020(membrane);GO:0016021(integral component of membrane);GO:0022857(transmembrane transporter activity);GO:0055085(transmembrane transport)	NA	yes
ENSSSCG00000003470	FAM131C	0.899095	0	0	0.491	0.066	family with sequence similarity 131 member C [Source:NCBI gene;Acc:100521274]	NA	NA	yes
ENSSSCG00000003489	EMC1	0.271633	0	0	0.315	0.111	ER membrane protein complex subunit 1 [Source:NCBI gene;Acc:100512109]	GO:0005783(endoplasmic reticulum);GO:0016021(integral component of membrane);GO:0032991(protein-containing complex);GO:0034975(protein folding in endoplasmic reticulum);GO:0072546(ER membrane protein complex)	NA	yes
ENSSSCG00000003491	AKR7A2	0.71993	0	0	0.526	0.188	aldo-keto reductase family 7 member A2 [Source:NCBI gene;Acc:100511331]	GO:0016491(oxidoreductase activity);GO:0055114(oxidation-reduction process)	00980(Metabolism of xenobiotics by cytochrome P450)	yes
ENSSSCG00000003492	PQLC2	0.374707	0	0	0.278	0.037	PQ loop repeat containing 2 [Source:NCBI gene;Acc:100511513]	GO:0005765(lysosomal membrane);GO:0015174(basic amino acid transmembrane transporter activity);GO:0015181(arginine transmembrane transporter activity);GO:0015189(L-lysine transmembrane transporter activity);GO:0015809(arginine transport);GO:0015819(lysine transport);GO:0016020(membrane);GO:0016021(integral component of membrane);GO:0031301(integral component of organelle membrane);GO:0043231(intr…	NA	yes
ENSSSCG00000003532	LUZP1	0.760292	0	0	0.57	0.212	leucine zipper protein 1 [Source:NCBI gene;Acc:100620499]	GO:0003281(ventricular septum development);GO:0005634(nucleus);GO:0021503(neural fold bending);GO:0060840(artery development)	NA	yes
ENSSSCG00000027827	GALE	0.713037	0	0	0.548	0.167	UDP-galactose-4-epimerase [Source:NCBI gene;Acc:100621392]	GO:0003824(catalytic activity);GO:0003978(UDP-glucose 4-epimerase activity);GO:0005829(cytosol);GO:0006012(galactose metabolic process);GO:0016853(isomerase activity);GO:0019388(galactose catabolic process);GO:0033499(galactose catabolic process via UDP-galactose);GO:0042802(identical protein binding);GO:0042803(protein homodimerization activity);GO:0050662(coenzyme binding)	00052(Galactose metabolism);00520(Amino sugar and nucleotide sugar metabolism)	yes
ENSSSCG00000027659	FUCA1	1.08181	0	0	0.589	0.162	alpha-L-fucosidase 1 [Source:NCBI gene;Acc:100621112]	GO:0004560(alpha-L-fucosidase activity);GO:0005764(lysosome);GO:0005975(carbohydrate metabolic process);GO:0006004(fucose metabolic process);GO:0008152(metabolic process);GO:0016139(glycoside catabolic process);GO:0016787(hydrolase activity);GO:0016798(hydrolase activity, acting on glycosyl bonds)	00511(Other glycan degradation)	yes
ENSSSCG00000038848	IL22RA1	0.568612	0	0	0.347	0.028	interleukin 22 receptor subunit alpha 1 [Source:NCBI gene;Acc:100623299]	GO:0005515(protein binding);GO:0042015(interleukin-20 binding);GO:0050829(defense response to Gram-negative bacterium)	04060(Cytokine-cytokine receptor interaction);04630(Jak-STAT signaling pathway)	yes
ENSSSCG00000033539	CRYBG2	0.383454	0	0	0.226	0.012	crystallin beta-gamma domain containing 2 [Source:NCBI gene;Acc:110261120]	NA	NA	yes
ENSSSCG00000003561	ZDHHC18	0.391725	1.27118e-99	2.53448e-95	0.109	0.037	zinc finger DHHC-type containing 18 [Source:NCBI gene;Acc:100513544]	GO:0005783(endoplasmic reticulum);GO:0005794(Golgi apparatus);GO:0006612(protein targeting to membrane);GO:0016020(membrane);GO:0016021(integral component of membrane);GO:0016409(palmitoyltransferase activity);GO:0016740(transferase activity);GO:0016746(transferase activity, transferring acyl groups);GO:0018230(peptidyl-L-cysteine S-palmitoylation);GO:0018345(protein palmitoylation);GO:0019706(pr…	NA	yes
ENSSSCG00000003582	SMPDL3B	1.16574	0	0	0.505	0.066	sphingomyelin phosphodiesterase acid like 3B [Source:NCBI gene;Acc:100514109]	GO:0005615(extracellular space);GO:0005886(plasma membrane);GO:0008081(phosphoric diester hydrolase activity);GO:0008270(zinc ion binding);GO:0016787(hydrolase activity);GO:0034122(negative regulation of toll-like receptor signaling pathway);GO:0046466(membrane lipid catabolic process);GO:0050728(negative regulation of inflammatory response)	NA	yes
ENSSSCG00000030432	RAB42	0.433523	0	0	0.3	0.034	RAB42, member RAS oncogene family [Source:NCBI gene;Acc:100621746]	GO:0003924(GTPase activity);GO:0005525(GTP binding);GO:0005623(cell);GO:0006886(intracellular protein transport);GO:0032482(Rab protein signal transduction)	NA	yes
ENSSSCG00000023585	SERINC2	0.343504	0	0	0.245	0.046	serine incorporator 2 [Source:NCBI gene;Acc:100626004]	GO:0006658(phosphatidylserine metabolic process);GO:0006665(sphingolipid metabolic process);GO:0016020(membrane);GO:0016021(integral component of membrane)	NA	yes
ENSSSCG00000003600	TINAGL1	0.288757	0	0	0.23	0.06	tubulointerstitial nephritis antigen like 1 [Source:NCBI gene;Acc:100517950]	GO:0005044(scavenger receptor activity);GO:0005615(extracellular space);GO:0005737(cytoplasm);GO:0006508(proteolysis);GO:0006898(receptor-mediated endocytosis);GO:0006955(immune response);GO:0007155(cell adhesion);GO:0008234(cysteine-type peptidase activity);GO:0030247(polysaccharide binding);GO:0043236(laminin binding)	NA	yes
ENSSSCG00000026455	TMEM54	0.622245	2.31397e-211	4.61359e-207	0.311	0.138	transmembrane protein 54 [Source:NCBI gene;Acc:100621456]	GO:0016020(membrane);GO:0016021(integral component of membrane)	NA	yes
ENSSSCG00000032067	ENSSSCG00000032067	0.571939	0	0	0.56	0.265	adenylate kinase 2 [Source:NCBI gene;Acc:100620859]	GO:0000166(nucleotide binding);GO:0004017(adenylate kinase activity);GO:0005524(ATP binding);GO:0005739(mitochondrion);GO:0005758(mitochondrial intermembrane space);GO:0006139(nucleobase-containing compound metabolic process);GO:0006172(ADP biosynthetic process);GO:0016301(kinase activity);GO:0016310(phosphorylation);GO:0016740(transferase activity);GO:0016776(phosphotransferase activity, phospha…	00230(Purine metabolism);00730(Thiamine metabolism)	yes
ENSSSCG00000037815	ZC3H12A	0.288104	2.59568e-173	5.17526e-169	0.144	0.04	zinc finger CCCH-type containing 12A [Source:NCBI gene;Acc:110261148]	GO:0000294(nuclear-transcribed mRNA catabolic process, endonucleolytic cleavage-dependent decay);GO:0000932(P-body);GO:0001933(negative regulation of protein phosphorylation);GO:0002230(positive regulation of defense response to virus by host);GO:0002757(immune response-activating signal transduction);GO:0003677(DNA binding);GO:0003682(chromatin binding);GO:0003723(RNA binding);GO:0003729(mRNA bi…	NA	yes
ENSSSCG00000003648	RRAGC	0.519734	0	0	0.582	0.314	Ras related GTP binding C [Source:NCBI gene;Acc:100513798]	GO:0003713(transcription coactivator activity);GO:0003924(GTPase activity);GO:0005525(GTP binding);GO:0005634(nucleus);GO:0005737(cytoplasm);GO:0005764(lysosome);GO:0006355(regulation of transcription, DNA-templated);GO:0009267(cellular response to starvation);GO:0010506(regulation of autophagy);GO:0019003(GDP binding);GO:0032006(regulation of TOR signaling);GO:0032008(positive regulation of TOR …	04140(Autophagy - animal);04150(mTOR signaling pathway)	yes
ENSSSCG00000003669	MFSD2A	0.936222	0	0	0.419	0.025	major facilitator superfamily domain containing 2A [Source:NCBI gene;Acc:100518612]	GO:0005215(transporter activity);GO:0005548(phospholipid transporter activity);GO:0005887(integral component of plasma membrane);GO:0008643(carbohydrate transport);GO:0015245(fatty acid transmembrane transporter activity);GO:0015293(symporter activity);GO:0015908(fatty acid transport);GO:0016020(membrane);GO:0016021(integral component of membrane);GO:0021766(hippocampus development);GO:0045056(tr…	NA	yes
ENSSSCG00000003679	ENSSSCG00000003679	0.575344	0	0	0.413	0.087	protein phosphatase 4 regulatory subunit 1 [Source:NCBI gene;Acc:100624877]	GO:0004722(protein serine/threonine phosphatase activity);GO:0005515(protein binding);GO:0006470(protein dephosphorylation);GO:0007165(signal transduction);GO:0019888(protein phosphatase regulator activity);GO:0030289(protein phosphatase 4 complex);GO:0043666(regulation of phosphoprotein phosphatase activity);GO:0050790(regulation of catalytic activity)	NA	yes
ENSSSCG00000003687	EPB41L3	0.885995	0	0	0.505	0.096	erythrocyte membrane protein band 4.1 like 3 [Source:NCBI gene;Acc:100520913]	GO:0001558(regulation of cell growth);GO:0002175(protein localization to paranode region of axon);GO:0003779(actin binding);GO:0005198(structural molecule activity);GO:0005856(cytoskeleton);GO:0005886(plasma membrane);GO:0005911(cell-cell junction);GO:0007010(cytoskeleton organization);GO:0007016(cytoskeletal anchoring at plasma membrane);GO:0008092(cytoskeletal protein binding);GO:0008360(regula…	NA	yes
ENSSSCG00000038494	LPIN2	0.36323	0	0	0.367	0.106	lipin 2 [Source:NCBI gene;Acc:100187579]	NA	00561(Glycerolipid metabolism);00564(Glycerophospholipid metabolism)	yes
ENSSSCG00000031942	YES1	0.336672	0	0	0.404	0.164	YES proto-oncogene 1, Src family tyrosine kinase [Source:NCBI gene;Acc:100627112]	GO:0000166(nucleotide binding);GO:0001784(phosphotyrosine residue binding);GO:0004672(protein kinase activity);GO:0004713(protein tyrosine kinase activity);GO:0004715(non-membrane spanning protein tyrosine kinase activity);GO:0005515(protein binding);GO:0005524(ATP binding);GO:0005794(Golgi apparatus);GO:0005829(cytosol);GO:0005884(actin filament);GO:0005886(plasma membrane);GO:0006468(protein ph…	04520(Adherens junction)	yes
ENSSSCG00000028010	ABHD3	0.617606	0	0	0.403	0.063	abhydrolase domain containing 3 [Source:NCBI gene;Acc:100524684]	GO:0004623(phospholipase A2 activity);GO:0008970(phospholipase A1 activity);GO:0016020(membrane);GO:0016021(integral component of membrane);GO:0016298(lipase activity);GO:0034338(short-chain carboxylesterase activity);GO:0044255(cellular lipid metabolic process);GO:0046470(phosphatidylcholine metabolic process);GO:0047372(acylglycerol lipase activity);GO:0051792(medium-chain fatty acid biosynthet…	NA	yes
ENSSSCG00000003702	GATA6	0.280997	0	0	0.367	0.16	GATA binding protein 6 [Source:NCBI gene;Acc:397600]	GO:0000122(negative regulation of transcription by RNA polymerase II);GO:0000978(RNA polymerase II proximal promoter sequence-specific DNA binding);GO:0000981(DNA-binding transcription factor activity, RNA polymerase II-specific);GO:0001103(RNA polymerase II repressing transcription factor binding);GO:0001701(in utero embryonic development);GO:0001889(liver development);GO:0003148(outflow tract s…	NA	yes
ENSSSCG00000029518	RIOK3	0.292925	0	0	0.54	0.3	RIO kinase 3 [Source:NCBI gene;Acc:100621912]	GO:0000166(nucleotide binding);GO:0002376(immune system process);GO:0004674(protein serine/threonine kinase activity);GO:0005524(ATP binding);GO:0005829(cytosol);GO:0006468(protein phosphorylation);GO:0016301(kinase activity);GO:0016310(phosphorylation);GO:0016740(transferase activity);GO:0030490(maturation of SSU-rRNA);GO:0030688(preribosome, small subunit precursor);GO:0032463(negative regulati…	NA	yes
ENSSSCG00000003709	LAMA3	0.515145	0	0	0.251	0.014	laminin subunit alpha 3 [Source:NCBI gene;Acc:100511642]	GO:0005102(signaling receptor binding);GO:0005604(basement membrane);GO:0005610(laminin-5 complex);GO:0005783(endoplasmic reticulum);GO:0007155(cell adhesion);GO:0030155(regulation of cell adhesion);GO:0030334(regulation of cell migration);GO:0035987(endodermal cell differentiation);GO:0045995(regulation of embryonic development)	04151(PI3K-Akt signaling pathway);04510(Focal adhesion);04512(ECM-receptor interaction);05145(Toxoplasmosis);05146(Amoebiasis);05165(Human papillomavirus infection);05200(Pathways in cancer);05222(Small cell lung cancer)	yes
ENSSSCG00000024800	DSC3	1.02332	0	0	0.576	0.113	desmocollin 2 [Source:NCBI gene;Acc:100623651]	GO:0001701(in utero embryonic development);GO:0005509(calcium ion binding);GO:0005576(extracellular region);GO:0005737(cytoplasm);GO:0005886(plasma membrane);GO:0007155(cell adhesion);GO:0007156(homophilic cell adhesion via plasma membrane adhesion molecules);GO:0016020(membrane);GO:0016021(integral component of membrane);GO:0030054(cell junction);GO:0030057(desmosome)	05412(Arrhythmogenic right ventricular cardiomyopathy (ARVC))	yes
ENSSSCG00000022739	DSG2	1.15978	0	0	0.653	0.139	desmoglein 2 [Source:NCBI gene;Acc:100625833]	GO:0002934(desmosome organization);GO:0003165(Purkinje myocyte development);GO:0005509(calcium ion binding);GO:0005886(plasma membrane);GO:0007155(cell adhesion);GO:0007156(homophilic cell adhesion via plasma membrane adhesion molecules);GO:0014704(intercalated disc);GO:0016020(membrane);GO:0016021(integral component of membrane);GO:0030054(cell junction);GO:0030057(desmosome);GO:0043231(intracel…	05412(Arrhythmogenic right ventricular cardiomyopathy (ARVC))	yes
ENSSSCG00000003732	MEP1B	1.95583	0	0	0.69	0.106	meprin A subunit beta [Source:NCBI gene;Acc:100516141]	GO:0004222(metalloendopeptidase activity);GO:0005515(protein binding);GO:0005887(integral component of plasma membrane);GO:0006508(proteolysis);GO:0008233(peptidase activity);GO:0008237(metallopeptidase activity);GO:0008270(zinc ion binding);GO:0016020(membrane);GO:0016021(integral component of membrane);GO:0016787(hydrolase activity);GO:0017090(meprin A complex);GO:0042802(identical protein bind…	04974(Protein digestion and absorption)	yes
ENSSSCG00000038475	ENSSSCG00000038475	0.738046	0	0	0.425	0.055	glyoxylate/hydroxypyruvate reductase B [Source:NCBI gene;Acc:100157017]	GO:0016491(oxidoreductase activity);GO:0016616(oxidoreductase activity, acting on the CH-OH group of donors, NAD or NADP as acceptor);GO:0051287(NAD binding);GO:0055114(oxidation-reduction process)	NA	yes
ENSSSCG00000003755	MCOLN2	0.54414	0	0	0.425	0.09	mucolipin 2 [Source:NCBI gene;Acc:100522324]	GO:0005261(cation channel activity);GO:0016020(membrane);GO:0016021(integral component of membrane);GO:0032722(positive regulation of chemokine production);GO:0034220(ion transmembrane transport);GO:0035926(chemokine (C-C motif) ligand 2 secretion);GO:0051209(release of sequestered calcium ion into cytosol);GO:0051259(protein complex oligomerization);GO:0055037(recycling endosome);GO:0071639(posi…	NA	yes
ENSSSCG00000037081	ENSSSCG00000037081	0.586917	0	0	0.83	0.758	G protein subunit gamma 5 [Source:NCBI gene;Acc:102166994]	NA	04014(Ras signaling pathway);04062(Chemokine signaling pathway);04151(PI3K-Akt signaling pathway);04371(Apelin signaling pathway);04713(Circadian entrainment);04723(Retrograde endocannabinoid signaling);04724(Glutamatergic synapse);04725(Cholinergic synapse);04726(Serotonergic synapse);04727(GABAergic synapse);04728(Dopaminergic synapse);04926(Relaxin signaling pathway);05032(Morphine addiction);…	yes
ENSSSCG00000035582	GIPC2	0.617207	0	0	0.403	0.056	GIPC PDZ domain containing family member 2 [Source:NCBI gene;Acc:100625104]	GO:0005515(protein binding);GO:0042802(identical protein binding)	NA	yes
ENSSSCG00000003776	ACADM	0.784987	0	0	0.636	0.317	acyl-CoA dehydrogenase medium chain [Source:NCBI gene;Acc:397104]	GO:0001889(liver development);GO:0003995(acyl-CoA dehydrogenase activity);GO:0005739(mitochondrion);GO:0005759(mitochondrial matrix);GO:0005978(glycogen biosynthetic process);GO:0006082(organic acid metabolic process);GO:0006111(regulation of gluconeogenesis);GO:0006629(lipid metabolic process);GO:0006631(fatty acid metabolic process);GO:0006635(fatty acid beta-oxidation);GO:0007507(heart develop…	00071(Fatty acid degradation);00280(Valine, leucine and isoleucine degradation);00410(beta-Alanine metabolism);00640(Propanoate metabolism);03320(PPAR signaling pathway)	yes
ENSSSCG00000003780	CRYZ	0.662777	0	0	0.41	0.083	crystallin zeta [Source:NCBI gene;Acc:733653]	GO:0003730(mRNA 3'-UTR binding);GO:0003960(NADPH:quinone reductase activity);GO:0005829(cytosol);GO:0008270(zinc ion binding);GO:0016491(oxidoreductase activity);GO:0042178(xenobiotic catabolic process);GO:0051289(protein homotetramerization);GO:0055114(oxidation-reduction process);GO:0070402(NADPH binding)	NA	yes
ENSSSCG00000003789	CTH	0.402697	0	0	0.268	0.028	cystathionine gamma-lyase [Source:NCBI gene;Acc:733654]	GO:0003824(catalytic activity);GO:0004123(cystathionine gamma-lyase activity);GO:0005737(cytoplasm);GO:0016846(carbon-sulfur lyase activity);GO:0018272(protein-pyridoxal-5-phosphate linkage via peptidyl-N6-pyridoxal phosphate-L-lysine);GO:0019343(cysteine biosynthetic process via cystathionine);GO:0019344(cysteine biosynthetic process);GO:0019346(transsulfuration);GO:0030170(pyridoxal phosphate b…	00260(Glycine, serine and threonine metabolism);00270(Cysteine and methionine metabolism);00450(Selenocompound metabolism)	yes
ENSSSCG00000036505	ENSSSCG00000036505	0.433245	0	0	0.627	0.338	G protein subunit gamma 12 [Source:NCBI gene;Acc:100270820]	GO:0003924(GTPase activity);GO:0005834(heterotrimeric G-protein complex);GO:0005886(plasma membrane);GO:0007165(signal transduction);GO:0007186(G protein-coupled receptor signaling pathway);GO:0016020(membrane)	04010(MAPK signaling pathway);04014(Ras signaling pathway);04062(Chemokine signaling pathway);04151(PI3K-Akt signaling pathway);04371(Apelin signaling pathway);04713(Circadian entrainment);04723(Retrograde endocannabinoid signaling);04724(Glutamatergic synapse);04725(Cholinergic synapse);04726(Serotonergic synapse);04727(GABAergic synapse);04728(Dopaminergic synapse);04810(Regulation of actin cyt…	yes
ENSSSCG00000037066	GADD45A	0.988835	0	0	0.66	0.231	growth arrest and DNA damage inducible alpha [Source:NCBI gene;Acc:733669]	GO:0000185(activation of MAPKKK activity);GO:0000979(RNA polymerase II core promoter sequence-specific DNA binding);GO:0005634(nucleus);GO:0005737(cytoplasm);GO:0006469(negative regulation of protein kinase activity);GO:0007098(centrosome cycle);GO:0016607(nuclear speck);GO:0019900(kinase binding);GO:0042770(signal transduction in response to DNA damage);GO:0042803(protein homodimerization activi…	04010(MAPK signaling pathway);04068(FoxO signaling pathway);04110(Cell cycle);04115(p53 signaling pathway);04210(Apoptosis);04218(Cellular senescence);05169(Epstein-Barr virus infection);05200(Pathways in cancer);05202(Transcriptional misregulation in cancer);05210(Colorectal cancer);05212(Pancreatic cancer);05213(Endometrial cancer);05214(Glioma);05216(Thyroid cancer);05217(Basal cell carcinoma)…	yes
ENSSSCG00000032043	SLC35D1	0.701008	0	0	0.445	0.087	solute carrier family 35 member D1 [Source:NCBI gene;Acc:733680]	GO:0005783(endoplasmic reticulum);GO:0015165(pyrimidine nucleotide-sugar transmembrane transporter activity);GO:0016020(membrane);GO:0016021(integral component of membrane);GO:0030206(chondroitin sulfate biosynthetic process);GO:0048706(embryonic skeletal system development);GO:0090481(pyrimidine nucleotide-sugar transmembrane transport)	NA	yes
ENSSSCG00000003812	PGM1	0.719545	0	0	0.529	0.185	phosphoglucomutase 1 [Source:NCBI gene;Acc:397566]	GO:0000287(magnesium ion binding);GO:0004614(phosphoglucomutase activity);GO:0005829(cytosol);GO:0005975(carbohydrate metabolic process);GO:0005978(glycogen biosynthetic process);GO:0006006(glucose metabolic process);GO:0015629(actin cytoskeleton);GO:0016868(intramolecular transferase activity, phosphotransferases);GO:0019388(galactose catabolic process);GO:0046872(metal ion binding);GO:0071704(o…	00010(Glycolysis / Gluconeogenesis);00030(Pentose phosphate pathway);00052(Galactose metabolism);00230(Purine metabolism);00500(Starch and sucrose metabolism);00520(Amino sugar and nucleotide sugar metabolism)	yes
ENSSSCG00000039793	PATJ	0.55053	0	0	0.376	0.069	PATJ, crumbs cell polarity complex component [Source:NCBI gene;Acc:100524203]	GO:0005515(protein binding);GO:0045177(apical part of cell)	04390(Hippo signaling pathway);04530(Tight junction);05165(Human papillomavirus infection)	yes
ENSSSCG00000003825	CYP2J34	1.47968	0	0	0.693	0.121	cytochrome P450 2J2 [Source:NCBI gene;Acc:100524940]	GO:0004497(monooxygenase activity);GO:0005506(iron ion binding);GO:0005737(cytoplasm);GO:0006082(organic acid metabolic process);GO:0006805(xenobiotic metabolic process);GO:0008392(arachidonic acid epoxygenase activity);GO:0008395(steroid hydroxylase activity);GO:0008404(arachidonic acid 14,15-epoxygenase activity);GO:0008405(arachidonic acid 11,12-epoxygenase activity);GO:0016020(membrane);GO:00…	00590(Arachidonic acid metabolism);00591(Linoleic acid metabolism);04726(Serotonergic synapse);04750(Inflammatory mediator regulation of TRP channels);04913(Ovarian steroidogenesis)	yes
ENSSSCG00000003833	DAB1	0.801252	0	0	0.401	0.024	DAB1, reelin adaptor protein [Source:NCBI gene;Acc:100037307]	GO:0001764(neuron migration);GO:0005515(protein binding);GO:0007162(negative regulation of cell adhesion);GO:0007264(small GTPase mediated signal transduction);GO:0007628(adult walking behavior);GO:0016358(dendrite development);GO:0021517(ventral spinal cord development);GO:0021589(cerebellum structural organization);GO:0021766(hippocampus development);GO:0021795(cerebral cortex cell migration);G…	NA	yes
ENSSSCG00000038041	FYB2	0.31286	0	0	0.197	0.019	FYN binding protein 2 [Source:NCBI gene;Acc:100512236]	GO:0001772(immunological synapse);GO:0005515(protein binding);GO:0033627(cell adhesion mediated by integrin);GO:0045121(membrane raft);GO:0050852(T cell receptor signaling pathway)	NA	yes
ENSSSCG00000027525	DHCR24	0.390917	0	0	0.427	0.138	24-dehydrocholesterol reductase [Source:NCBI gene;Acc:100628197]	GO:0000246(delta24(24-1) sterol reductase activity);GO:0005634(nucleus);GO:0005737(cytoplasm);GO:0005783(endoplasmic reticulum);GO:0006695(cholesterol biosynthetic process);GO:0006979(response to oxidative stress);GO:0008104(protein localization);GO:0008202(steroid metabolic process);GO:0008203(cholesterol metabolic process);GO:0009888(tissue development);GO:0016020(membrane);GO:0016021(integral …	00100(Steroid biosynthesis)	yes
ENSSSCG00000037559	ACOT11	0.337755	0	0	0.215	0.027	acyl-CoA thioesterase 11 [Source:NCBI gene;Acc:110261225]	GO:0005829(cytosol);GO:0008289(lipid binding);GO:0016787(hydrolase activity);GO:0016790(thiolester hydrolase activity)	NA	yes
ENSSSCG00000028896	DIO1	0.590867	0	0	0.336	0.025	iodothyronine deiodinase 1 [Source:NCBI gene;Acc:414380]	GO:0004800(thyroxine 5'-deiodinase activity);GO:0005783(endoplasmic reticulum);GO:0005789(endoplasmic reticulum membrane);GO:0016020(membrane);GO:0016021(integral component of membrane);GO:0016491(oxidoreductase activity);GO:0042403(thyroid hormone metabolic process);GO:0042446(hormone biosynthetic process);GO:0055114(oxidation-reduction process)	04919(Thyroid hormone signaling pathway)	yes
ENSSSCG00000003854	ECHDC2	0.903963	0	0	0.561	0.198	enoyl-CoA hydratase domain containing 2 [Source:NCBI gene;Acc:100519847]	GO:0003824(catalytic activity);GO:0003860(3-hydroxyisobutyryl-CoA hydrolase activity);GO:0004300(enoyl-CoA hydratase activity);GO:0005739(mitochondrion);GO:0006574(valine catabolic process);GO:0006635(fatty acid beta-oxidation);GO:0009083(branched-chain amino acid catabolic process);GO:0016787(hydrolase activity)	NA	yes
ENSSSCG00000003882	SLC5A9	0.282537	0	0	0.142	0.007	solute carrier family 5 member 9 [Source:NCBI gene;Acc:100522082]	GO:0005412(glucose:sodium symporter activity);GO:0005886(plasma membrane);GO:0016020(membrane);GO:0016021(integral component of membrane);GO:0022857(transmembrane transporter activity);GO:0055085(transmembrane transport);GO:1904659(glucose transmembrane transport)	NA	yes
ENSSSCG00000003885	ENSSSCG00000003885	0.877888	0	0	0.739	0.425	cytidine/uridine monophosphate kinase 1 [Source:NCBI gene;Acc:100521561]	GO:0000166(nucleotide binding);GO:0004127(cytidylate kinase activity);GO:0004550(nucleoside diphosphate kinase activity);GO:0005524(ATP binding);GO:0005634(nucleus);GO:0005737(cytoplasm);GO:0006139(nucleobase-containing compound metabolic process);GO:0006165(nucleoside diphosphate phosphorylation);GO:0006207('de novo' pyrimidine nucleobase biosynthetic process);GO:0006221(pyrimidine nucleotide bi…	00240(Pyrimidine metabolism);00983(Drug metabolism - other enzymes)	yes
ENSSSCG00000020872	ENSSSCG00000020872	2.77688	0	0	0.787	0.277	PDZK1 interacting protein 1 [Source:NCBI gene;Acc:100626400]	GO:0016020(membrane);GO:0016021(integral component of membrane)	NA	yes
ENSSSCG00000003895	EFCAB14	0.517479	0	0	0.454	0.128	EF-hand calcium binding domain 14 [Source:NCBI gene;Acc:100526227]	GO:0005509(calcium ion binding);GO:0016020(membrane);GO:0016021(integral component of membrane)	NA	yes
ENSSSCG00000003901	FAAH	0.444692	0	0	0.254	0.035	fatty acid amide hydrolase [Source:NCBI gene;Acc:396949]	GO:0004040(amidase activity);GO:0009062(fatty acid catabolic process);GO:0016020(membrane);GO:0016021(integral component of membrane);GO:0017064(fatty acid amide hydrolase activity);GO:0047372(acylglycerol lipase activity)	04723(Retrograde endocannabinoid signaling)	yes
ENSSSCG00000003908	TSPAN1	1.70794	0	0	0.378	0.218	tetraspanin 1 [Source:NCBI gene;Acc:100511571]	GO:0005654(nucleoplasm);GO:0005737(cytoplasm);GO:0005886(plasma membrane);GO:0005887(integral component of plasma membrane);GO:0007166(cell surface receptor signaling pathway);GO:0008283(cell population proliferation);GO:0016020(membrane);GO:0016021(integral component of membrane);GO:0016477(cell migration);GO:0030054(cell junction);GO:0031982(vesicle);GO:0043231(intracellular membrane-bounded or…	NA	yes
ENSSSCG00000003914	ENSSSCG00000003914	0.298898	4.2211e-134	8.41603e-130	0.821	0.7	peroxiredoxin 1 [Source:NCBI gene;Acc:100512476]	GO:0005623(cell);GO:0005829(cytosol);GO:0006979(response to oxidative stress);GO:0008379(thioredoxin peroxidase activity);GO:0016209(antioxidant activity);GO:0016491(oxidoreductase activity);GO:0019430(removal of superoxide radicals);GO:0042744(hydrogen peroxide catabolic process);GO:0045321(leukocyte activation);GO:0045454(cell redox homeostasis);GO:0051920(peroxiredoxin activity);GO:0055114(oxi…	04146(Peroxisome)	yes
ENSSSCG00000003923	HECTD3	0.313793	0	0	0.291	0.083	HECT domain E3 ubiquitin protein ligase 3 [Source:NCBI gene;Acc:100514412]	GO:0004842(ubiquitin-protein transferase activity);GO:0016567(protein ubiquitination);GO:0016740(transferase activity);GO:0019905(syntaxin binding);GO:0043161(proteasome-mediated ubiquitin-dependent protein catabolic process);GO:0048471(perinuclear region of cytoplasm)	NA	yes
ENSSSCG00000039267	ATP6V0B	0.460333	1.05631e-289	2.10606e-285	0.606	0.38	ATPase H+ transporting V0 subunit b [Source:NCBI gene;Acc:110261242]	GO:0005768(endosome);GO:0006811(ion transport);GO:0015078(proton transmembrane transporter activity);GO:0015991(ATP hydrolysis coupled proton transport);GO:0016020(membrane);GO:0016021(integral component of membrane);GO:0033177(proton-transporting two-sector ATPase complex, proton-transporting domain);GO:0033179(proton-transporting V-type ATPase, V0 domain)	00190(Oxidative phosphorylation);04142(Lysosome);04145(Phagosome);04721(Synaptic vesicle cycle);05152(Tuberculosis);05165(Human papillomavirus infection);05323(Rheumatoid arthritis)	yes
ENSSSCG00000035849	PTPRF	0.800948	0	0	0.53	0.114	protein tyrosine phosphatase, receptor type F [Source:NCBI gene;Acc:100521277]	GO:0004721(phosphoprotein phosphatase activity);GO:0004725(protein tyrosine phosphatase activity);GO:0005515(protein binding);GO:0006470(protein dephosphorylation);GO:0010975(regulation of neuron projection development);GO:0016020(membrane);GO:0016021(integral component of membrane);GO:0016311(dephosphorylation);GO:0016477(cell migration);GO:0016787(hydrolase activity);GO:0016791(phosphatase acti…	04514(Cell adhesion molecules (CAMs));04520(Adherens junction);04910(Insulin signaling pathway);04931(Insulin resistance)	yes
ENSSSCG00000003940	HYI	0.636296	0	0	0.557	0.237	hydroxypyruvate isomerase (putative) [Source:NCBI gene;Acc:100517478]	GO:0008903(hydroxypyruvate isomerase activity);GO:0016853(isomerase activity);GO:0016857(racemase and epimerase activity, acting on carbohydrates and derivatives)	00630(Glyoxylate and dicarboxylate metabolism)	yes
ENSSSCG00000035238	ELOVL1	0.711796	0	0	0.589	0.211	ELOVL fatty acid elongase 1 [Source:NCBI gene;Acc:100312969]	GO:0005783(endoplasmic reticulum);GO:0005789(endoplasmic reticulum membrane);GO:0006629(lipid metabolic process);GO:0006631(fatty acid metabolic process);GO:0006633(fatty acid biosynthetic process);GO:0006636(unsaturated fatty acid biosynthetic process);GO:0009922(fatty acid elongase activity);GO:0016020(membrane);GO:0016021(integral component of membrane);GO:0016740(transferase activity);GO:0019…	00062(Fatty acid elongation);01040(Biosynthesis of unsaturated fatty acids)	yes
ENSSSCG00000003951	C1orf210	0.64096	0	0	0.392	0.065	chromosome 6 C1orf210 homolog [Source:NCBI gene;Acc:100519374]	GO:0016020(membrane);GO:0016021(integral component of membrane)	NA	yes
ENSSSCG00000024697	TMEM125	0.376214	0	0	0.26	0.038	transmembrane protein 125 [Source:NCBI gene;Acc:100519781]	GO:0016020(membrane);GO:0016021(integral component of membrane)	NA	yes
ENSSSCG00000040760	ENSSSCG00000040760	0.468064	0	0	0.146	0.005	NA	NA	NA	yes
ENSSSCG00000014565	ENSSSCG00000014565	0.755261	2.45013e-181	4.88506e-177	0.413	0.417	interferon-induced transmembrane protein 1 [Source:NCBI gene;Acc:100127358]	GO:0005886(plasma membrane);GO:0016020(membrane);GO:0016021(integral component of membrane);GO:0034341(response to interferon-gamma);GO:0035455(response to interferon-alpha);GO:0035456(response to interferon-beta);GO:0045071(negative regulation of viral genome replication);GO:0046597(negative regulation of viral entry into host cell);GO:0051607(defense response to virus);GO:0060337(type I interfe…	04662(B cell receptor signaling pathway)	yes
ENSSSCG00000027302	PKP3	0.551737	0	0	0.378	0.067	plakophilin 3 [Source:NCBI gene;Acc:100626903]	GO:0002159(desmosome assembly);GO:0005515(protein binding);GO:0005634(nucleus);GO:0005654(nucleoplasm);GO:0005737(cytoplasm);GO:0005886(plasma membrane);GO:0005911(cell-cell junction);GO:0005913(cell-cell adherens junction);GO:0007043(cell-cell junction assembly);GO:0007155(cell adhesion);GO:0010628(positive regulation of gene expression);GO:0019899(enzyme binding);GO:0030054(cell junction);GO:00…	NA	yes
ENSSSCG00000024569	ANO9	0.468546	0	0	0.209	0.046	anoctamin 9 [Source:NCBI gene;Acc:100627366]	GO:0005229(intracellular calcium activated chloride channel activity);GO:0005886(plasma membrane);GO:0006821(chloride transport);GO:0016020(membrane);GO:0016021(integral component of membrane);GO:0017128(phospholipid scramblase activity);GO:0034220(ion transmembrane transport);GO:0061588(calcium activated phospholipid scrambling);GO:0061589(calcium activated phosphatidylserine scrambling);GO:0061…	NA	yes
ENSSSCG00000024389	SIGIRR	0.386565	0	0	0.332	0.078	single Ig and TIR domain containing [Source:NCBI gene;Acc:100626800]	GO:0001960(negative regulation of cytokine-mediated signaling pathway);GO:0005515(protein binding);GO:0006953(acute-phase response);GO:0007165(signal transduction);GO:0016020(membrane);GO:0016021(integral component of membrane);GO:0043433(negative regulation of DNA-binding transcription factor activity);GO:0045079(negative regulation of chemokine biosynthetic process)	NA	yes
ENSSSCG00000012853	IRF7	0.389273	0	0	0.324	0.084	interferon regulatory factor 7 [Source:NCBI gene;Acc:100037289]	GO:0000978(RNA polymerase II proximal promoter sequence-specific DNA binding);GO:0000981(DNA-binding transcription factor activity, RNA polymerase II-specific);GO:0000987(proximal promoter sequence-specific DNA binding);GO:0001158(enhancer sequence-specific DNA binding);GO:0002376(immune system process);GO:0002819(regulation of adaptive immune response);GO:0003677(DNA binding);GO:0003700(DNA-bind…	04620(Toll-like receptor signaling pathway);04621(NOD-like receptor signaling pathway);04622(RIG-I-like receptor signaling pathway);04623(Cytosolic DNA-sensing pathway);05160(Hepatitis C);05161(Hepatitis B);05162(Measles);05164(Influenza A);05167(Kaposi sarcoma-associated herpesvirus infection);05168(Herpes simplex virus 1 infection);05169(Epstein-Barr virus infection);05203(Viral carcinogenesis)	yes
ENSSSCG00000012852	CDHR5	1.27034	0	0	0.663	0.1	cadherin related family member 5 [Source:NCBI gene;Acc:100514561]	GO:0005509(calcium ion binding);GO:0005886(plasma membrane);GO:0005887(integral component of plasma membrane);GO:0007155(cell adhesion);GO:0007156(homophilic cell adhesion via plasma membrane adhesion molecules);GO:0008013(beta-catenin binding);GO:0016020(membrane);GO:0016021(integral component of membrane);GO:0016324(apical plasma membrane);GO:0031526(brush border membrane);GO:0031528(microvillu…	NA	yes
ENSSSCG00000012848	EPS8L2	1.08438	0	0	0.603	0.103	EPS8 like 2 [Source:NCBI gene;Acc:110259209]	GO:0003779(actin binding);GO:0005089(Rho guanyl-nucleotide exchange factor activity);GO:0005515(protein binding);GO:0005829(cytosol);GO:0005886(plasma membrane);GO:0007266(Rho protein signal transduction);GO:0007605(sensory perception of sound);GO:0030676(Rac guanyl-nucleotide exchange factor activity);GO:0032421(stereocilium bundle);GO:0032426(stereocilium tip);GO:0032587(ruffle membrane);GO:003…	NA	yes
ENSSSCG00000012844	SLC25A22	0.601016	0	0	0.443	0.098	solute carrier family 25 member 22 [Source:NCBI gene;Acc:100514030]	GO:0005313(L-glutamate transmembrane transporter activity);GO:0005743(mitochondrial inner membrane);GO:0015183(L-aspartate transmembrane transporter activity);GO:0015810(aspartate transmembrane transport);GO:0015813(L-glutamate transmembrane transport);GO:0016020(membrane);GO:0016021(integral component of membrane);GO:0022857(transmembrane transporter activity);GO:0043490(malate-aspartate shuttle…	NA	yes
ENSSSCG00000012840	CD151	0.402124	0	0	0.507	0.206	CD151 molecule (Raph blood group) [Source:NCBI gene;Acc:100511619]	GO:0005178(integrin binding);GO:0005604(basement membrane);GO:0005887(integral component of plasma membrane);GO:0007166(cell surface receptor signaling pathway);GO:0009986(cell surface);GO:0016020(membrane);GO:0016021(integral component of membrane);GO:0016477(cell migration);GO:0030335(positive regulation of cell migration);GO:0042098(T cell proliferation);GO:0044319(wound healing, spreading of …	NA	yes
ENSSSCG00000012841	PNPLA2	0.279101	1.27761e-231	2.5473e-227	0.259	0.103	patatin like phospholipase domain containing 2 [Source:NCBI gene;Acc:100049704]	GO:0004806(triglyceride lipase activity);GO:0005654(nucleoplasm);GO:0005811(lipid droplet);GO:0005829(cytosol);GO:0006629(lipid metabolic process);GO:0010891(negative regulation of sequestering of triglyceride);GO:0010898(positive regulation of triglyceride catabolic process);GO:0016042(lipid catabolic process);GO:0016787(hydrolase activity);GO:0019433(triglyceride catabolic process);GO:0019915(l…	00561(Glycerolipid metabolism);04714(Thermogenesis);04923(Regulation of lipolysis in adipocytes)	yes
ENSSSCG00000040793	CTSD	0.774584	0	0	0.661	0.308	cathepsin D [Source:NCBI gene;Acc:494568]	GO:0004190(aspartic-type endopeptidase activity);GO:0005764(lysosome);GO:0006508(proteolysis);GO:0008233(peptidase activity);GO:0016787(hydrolase activity)	04071(Sphingolipid signaling pathway);04140(Autophagy - animal);04142(Lysosome);04210(Apoptosis);04915(Estrogen signaling pathway);05152(Tuberculosis)	yes
ENSSSCG00000035293	ENSSSCG00000035293	1.33234	0	0	0.598	0.413	insulin like growth factor 2 [Source:NCBI gene;Acc:396916]	GO:0000122(negative regulation of transcription by RNA polymerase II);GO:0001503(ossification);GO:0001701(in utero embryonic development);GO:0001892(embryonic placenta development);GO:0005178(integrin binding);GO:0005179(hormone activity);GO:0005576(extracellular region);GO:0005615(extracellular space);GO:0005975(carbohydrate metabolic process);GO:0006006(glucose metabolic process);GO:0008083(gro…	04010(MAPK signaling pathway);04014(Ras signaling pathway);04151(PI3K-Akt signaling pathway);05200(Pathways in cancer);05205(Proteoglycans in cancer);05225(Hepatocellular carcinoma)	yes
ENSSSCG00000039767	TH	0.402921	0	0	0.212	0.009	tyrosine hydroxylase [Source:NCBI gene;Acc:110259705]	GO:0001666(response to hypoxia);GO:0001963(synaptic transmission, dopaminergic);GO:0004497(monooxygenase activity);GO:0004511(tyrosine 3-monooxygenase activity);GO:0005506(iron ion binding);GO:0005634(nucleus);GO:0005737(cytoplasm);GO:0005790(smooth endoplasmic reticulum);GO:0006585(dopamine biosynthetic process from tyrosine);GO:0007507(heart development);GO:0007601(visual perception);GO:0007612…	00350(Tyrosine metabolism);00790(Folate biosynthesis);04728(Dopaminergic synapse);04917(Prolactin signaling pathway);05012(Parkinson disease);05030(Cocaine addiction);05031(Amphetamine addiction);05034(Alcoholism)	yes
ENSSSCG00000040461	CDKN1C	0.265052	2.29097e-253	4.56773e-249	0.362	0.181	cyclin dependent kinase inhibitor 1C [Source:NCBI gene;Acc:110259225]	GO:0004860(protein kinase inhibitor activity);GO:0004861(cyclin-dependent protein serine/threonine kinase inhibitor activity);GO:0005634(nucleus);GO:0005737(cytoplasm);GO:0007050(cell cycle arrest);GO:0007346(regulation of mitotic cell cycle);GO:0030511(positive regulation of transforming growth factor beta receptor signaling pathway);GO:0033673(negative regulation of kinase activity);GO:0042326(…	04110(Cell cycle)	yes
ENSSSCG00000012855	SLC22A18	0.535984	0	0	0.278	0.045	solute carrier family 22 member 18 [Source:NCBI gene;Acc:100515296]	GO:0005215(transporter activity);GO:0005635(nuclear envelope);GO:0005737(cytoplasm);GO:0006855(drug transmembrane transport);GO:0015238(drug transmembrane transporter activity);GO:0015893(drug transport);GO:0016020(membrane);GO:0016021(integral component of membrane);GO:0016324(apical plasma membrane);GO:0022857(transmembrane transporter activity);GO:0031625(ubiquitin protein ligase binding);GO:0…	NA	yes
ENSSSCG00000021597	PHLDA2	0.450026	0	0	0.511	0.196	pleckstrin homology like domain family A member 2 [Source:NCBI gene;Acc:100379631]	GO:0001890(placenta development);GO:0009887(animal organ morphogenesis);GO:0010468(regulation of gene expression);GO:0030334(regulation of cell migration);GO:0045995(regulation of embryonic development);GO:0060721(regulation of spongiotrophoblast cell proliferation);GO:0070873(regulation of glycogen metabolic process);GO:1903547(regulation of growth hormone activity)	NA	yes
ENSSSCG00000012859	NADSYN1	0.373782	0	0	0.262	0.051	NAD synthetase 1 [Source:NCBI gene;Acc:100516661]	GO:0000166(nucleotide binding);GO:0003952(NAD+ synthase (glutamine-hydrolyzing) activity);GO:0004359(glutaminase activity);GO:0005524(ATP binding);GO:0005737(cytoplasm);GO:0005829(cytosol);GO:0006807(nitrogen compound metabolic process);GO:0009435(NAD biosynthetic process);GO:0016874(ligase activity)	00760(Nicotinate and nicotinamide metabolism)	yes
ENSSSCG00000021181	DHCR7	0.318992	0	0	0.301	0.097	7-dehydrocholesterol reductase [Source:NCBI gene;Acc:100627707]	GO:0001568(blood vessel development);GO:0005640(nuclear outer membrane);GO:0005783(endoplasmic reticulum);GO:0005829(cytosol);GO:0006695(cholesterol biosynthetic process);GO:0009791(post-embryonic development);GO:0009918(sterol delta7 reductase activity);GO:0016020(membrane);GO:0016021(integral component of membrane);GO:0016126(sterol biosynthetic process);GO:0016132(brassinosteroid biosynthetic …	00100(Steroid biosynthesis)	yes
ENSSSCG00000031769	CTTN	0.32446	0	0	0.488	0.221	cortactin [Source:NCBI gene;Acc:100737993]	GO:0001726(ruffle);GO:0002102(podosome);GO:0005515(protein binding);GO:0005522(profilin binding);GO:0005737(cytoplasm);GO:0005794(Golgi apparatus);GO:0005829(cytosol);GO:0005884(actin filament);GO:0005886(plasma membrane);GO:0005938(cell cortex);GO:0006886(intracellular protein transport);GO:0006930(substrate-dependent cell migration, cell extension);GO:0008076(voltage-gated potassium channel com…	04530(Tight junction);05100(Bacterial invasion of epithelial cells);05205(Proteoglycans in cancer)	yes
ENSSSCG00000012880	CPT1A	0.263218	0	0	0.431	0.214	carnitine palmitoyltransferase 1A [Source:NCBI gene;Acc:399527]	GO:0001676(long-chain fatty acid metabolic process);GO:0004095(carnitine O-palmitoyltransferase activity);GO:0005739(mitochondrion);GO:0009437(carnitine metabolic process);GO:0016020(membrane);GO:0016021(integral component of membrane);GO:0016740(transferase activity);GO:0016746(transferase activity, transferring acyl groups);GO:0030855(epithelial cell differentiation);GO:1990698(palmitoleoyltran…	00071(Fatty acid degradation);03320(PPAR signaling pathway);04152(AMPK signaling pathway);04714(Thermogenesis);04920(Adipocytokine signaling pathway);04922(Glucagon signaling pathway);04931(Insulin resistance)	yes
ENSSSCG00000012884	PPP6R3	0.323335	0	0	0.469	0.221	protein phosphatase 6 regulatory subunit 3 [Source:NCBI gene;Acc:100524129]	GO:0005654(nucleoplasm);GO:0005829(cytosol);GO:0005886(plasma membrane);GO:0019903(protein phosphatase binding);GO:0043666(regulation of phosphoprotein phosphatase activity)	NA	yes
ENSSSCG00000012886	ENSSSCG00000012886	0.421351	0	0	0.449	0.161	chromosome 2 C11orf24 homolog [Source:NCBI gene;Acc:100738698]	GO:0016020(membrane);GO:0016021(integral component of membrane)	NA	yes
ENSSSCG00000012889	CHKA	1.45221	0	0	0.582	0.093	choline kinase alpha [Source:NCBI gene;Acc:100524478]	GO:0004103(choline kinase activity);GO:0004104(cholinesterase activity);GO:0004305(ethanolamine kinase activity);GO:0006646(phosphatidylethanolamine biosynthetic process);GO:0006656(phosphatidylcholine biosynthetic process);GO:0006657(CDP-choline pathway);GO:0008144(drug binding);GO:0016310(phosphorylation);GO:0042803(protein homodimerization activity)	00564(Glycerophospholipid metabolism);05231(Choline metabolism in cancer)	yes
ENSSSCG00000012916	ENSSSCG00000012916	0.261181	0	0	0.545	0.261	DNA polymerase delta 4, accessory subunit [Source:NCBI gene;Acc:100736957]	GO:0003887(DNA-directed DNA polymerase activity);GO:0005634(nucleus);GO:0006260(DNA replication);GO:0006261(DNA-dependent DNA replication);GO:0043625(delta DNA polymerase complex);GO:0071897(DNA biosynthetic process)	03030(DNA replication);03410(Base excision repair);03420(Nucleotide excision repair);03430(Mismatch repair);03440(Homologous recombination)	yes
ENSSSCG00000022726	RHOD	0.598474	0	0	0.457	0.133	ras homolog family member D [Source:NCBI gene;Acc:100625773]	GO:0000166(nucleotide binding);GO:0003924(GTPase activity);GO:0005525(GTP binding);GO:0005622(intracellular);GO:0005737(cytoplasm);GO:0005886(plasma membrane);GO:0005938(cell cortex);GO:0006605(protein targeting);GO:0007015(actin filament organization);GO:0007264(small GTPase mediated signal transduction);GO:0007266(Rho protein signal transduction);GO:0008360(regulation of cell shape);GO:0016477(…	04360(Axon guidance)	yes
ENSSSCG00000040729	C11orf86	0.937592	0	0	0.408	0.029	chromosome 2 C11orf86 homolog [Source:NCBI gene;Acc:100514562]	NA	NA	yes
ENSSSCG00000027361	OVOL1	0.493307	0	0	0.255	0.033	ovo like transcriptional repressor 1 [Source:NCBI gene;Acc:100511364]	GO:0000122(negative regulation of transcription by RNA polymerase II);GO:0000978(RNA polymerase II proximal promoter sequence-specific DNA binding);GO:0001227(DNA-binding transcription repressor activity, RNA polymerase II-specific);GO:0001228(DNA-binding transcription activator activity, RNA polymerase II-specific);GO:0001822(kidney development);GO:0003676(nucleic acid binding);GO:0005634(nucleu…	NA	yes
ENSSSCG00000013017	EHD1	0.585852	0	0	0.498	0.172	EH domain containing 1 [Source:NCBI gene;Acc:100516416]	GO:0005509(calcium ion binding);GO:0005515(protein binding);GO:0005525(GTP binding);GO:0005623(cell);GO:0005768(endosome);GO:0005769(early endosome);GO:0005811(lipid droplet);GO:0005886(plasma membrane);GO:0006897(endocytosis);GO:0010886(positive regulation of cholesterol storage);GO:0016197(endosomal transport);GO:0030139(endocytic vesicle);GO:0031095(platelet dense tubular network membrane);GO:…	04144(Endocytosis)	yes
ENSSSCG00000013030	PRDX5	0.621543	0	0	0.705	0.449	peroxiredoxin 5 [Source:NCBI gene;Acc:397273]	GO:0001016(RNA polymerase III regulatory region DNA binding);GO:0004601(peroxidase activity);GO:0005102(signaling receptor binding);GO:0005634(nucleus);GO:0005737(cytoplasm);GO:0005739(mitochondrion);GO:0005777(peroxisome);GO:0005829(cytosol);GO:0006915(apoptotic process);GO:0006979(response to oxidative stress);GO:0008379(thioredoxin peroxidase activity);GO:0016480(negative regulation of transcr…	04146(Peroxisome)	yes
ENSSSCG00000013028	ESRRA	0.404501	0	0	0.394	0.138	estrogen related receptor alpha [Source:NCBI gene;Acc:100322868]	GO:0000122(negative regulation of transcription by RNA polymerase II);GO:0000978(RNA polymerase II proximal promoter sequence-specific DNA binding);GO:0001227(DNA-binding transcription repressor activity, RNA polymerase II-specific);GO:0001228(DNA-binding transcription activator activity, RNA polymerase II-specific);GO:0001650(fibrillar center);GO:0003677(DNA binding);GO:0003700(DNA-binding trans…	NA	yes
ENSSSCG00000013052	ENSSSCG00000013052	0.474034	0	0	0.604	0.325	reticulon 3 [Source:NCBI gene;Acc:100512087]	GO:0005783(endoplasmic reticulum);GO:0005789(endoplasmic reticulum membrane);GO:0016020(membrane);GO:0016021(integral component of membrane)	05010(Alzheimer disease)	yes
ENSSSCG00000026914	PLA2G16	0.297828	0	0	0.435	0.213	phospholipase A2 group XVI [Source:NCBI gene;Acc:100512584]	GO:0004623(phospholipase A2 activity);GO:0005777(peroxisome);GO:0005783(endoplasmic reticulum);GO:0006641(triglyceride metabolic process);GO:0006644(phospholipid metabolic process);GO:0007031(peroxisome organization);GO:0008654(phospholipid biosynthetic process);GO:0008970(phospholipase A1 activity);GO:0009617(response to bacterium);GO:0016020(membrane);GO:0016021(integral component of membrane);…	00564(Glycerophospholipid metabolism);00565(Ether lipid metabolism);00590(Arachidonic acid metabolism);00591(Linoleic acid metabolism);00592(alpha-Linolenic acid metabolism);04014(Ras signaling pathway);04923(Regulation of lipolysis in adipocytes)	yes
ENSSSCG00000013065	ASRGL1	0.91953	0	0	0.651	0.263	asparaginase like 1 [Source:NCBI gene;Acc:100517023]	GO:0001917(photoreceptor inner segment);GO:0004067(asparaginase activity);GO:0005737(cytoplasm);GO:0006508(proteolysis);GO:0008798(beta-aspartyl-peptidase activity);GO:0016787(hydrolase activity);GO:0033345(asparagine catabolic process via L-aspartate);GO:0051604(protein maturation)	NA	yes
ENSSSCG00000013086	CYB561A3	0.39357	0	0	0.318	0.069	cytochrome b ascorbate-dependent protein 3 [Source:NCBI gene;Acc:100519643]	GO:0005765(lysosomal membrane);GO:0016020(membrane);GO:0016021(integral component of membrane);GO:0016491(oxidoreductase activity);GO:0031902(late endosome membrane);GO:0046872(metal ion binding);GO:0055114(oxidation-reduction process)	NA	yes
ENSSSCG00000013087	TKFC	0.425255	0	0	0.294	0.07	triokinase and FMN cyclase [Source:NCBI gene;Acc:100520121]	GO:0004371(glycerone kinase activity);GO:0005524(ATP binding);GO:0006071(glycerol metabolic process);GO:0016310(phosphorylation);GO:0034012(FAD-AMP lyase (cyclizing) activity);GO:0039534(negative regulation of MDA-5 signaling pathway);GO:0044262(cellular carbohydrate metabolic process);GO:0045088(regulation of innate immune response);GO:0046835(carbohydrate phosphorylation);GO:0050354(triokinase …	00051(Fructose and mannose metabolism);00561(Glycerolipid metabolism);04622(RIG-I-like receptor signaling pathway)	yes
ENSSSCG00000037987	MS4A10	0.761832	0	0	0.328	0.018	membrane spanning 4-domains A10 [Source:NCBI gene;Acc:102163819]	GO:0016020(membrane);GO:0016021(integral component of membrane)	NA	yes
ENSSSCG00000027387	ENSSSCG00000027387	0.580547	0	0	0.218	0.038	membrane spanning 4-domains A12 [Source:NCBI gene;Acc:100627859]	GO:0016020(membrane);GO:0016021(integral component of membrane)	NA	yes
ENSSSCG00000013119	STX3	0.66137	0	0	0.389	0.039	syntaxin 3 [Source:NCBI gene;Acc:100520886]	GO:0000149(SNARE binding);GO:0005484(SNAP receptor activity);GO:0005623(cell);GO:0005886(plasma membrane);GO:0005911(cell-cell junction);GO:0006886(intracellular protein transport);GO:0006887(exocytosis);GO:0006906(vesicle fusion);GO:0008021(synaptic vesicle);GO:0008284(positive regulation of cell population proliferation);GO:0012505(endomembrane system);GO:0016020(membrane);GO:0016021(integral c…	04130(SNARE interactions in vesicular transport);04721(Synaptic vesicle cycle)	yes
ENSSSCG00000013174	CTNND1	0.84006	0	0	0.624	0.215	catenin delta 1 [Source:NCBI gene;Acc:100519699]	GO:0005102(signaling receptor binding);GO:0005515(protein binding);GO:0005634(nucleus);GO:0005737(cytoplasm);GO:0005829(cytosol);GO:0005886(plasma membrane);GO:0005911(cell-cell junction);GO:0005913(cell-cell adherens junction);GO:0007043(cell-cell junction assembly);GO:0016342(catenin complex);GO:0030496(midbody);GO:0045296(cadherin binding);GO:0090090(negative regulation of canonical Wnt signal…	04015(Rap1 signaling pathway);04520(Adherens junction);04670(Leukocyte transendothelial migration)	yes
ENSSSCG00000013242	ACP2	0.691098	0	0	0.501	0.12	acid phosphatase 2, lysosomal [Source:NCBI gene;Acc:100513002]	GO:0001501(skeletal system development);GO:0003993(acid phosphatase activity);GO:0005764(lysosome);GO:0007040(lysosome organization);GO:0016020(membrane);GO:0016021(integral component of membrane);GO:0016311(dephosphorylation)	00740(Riboflavin metabolism);04142(Lysosome)	yes
ENSSSCG00000013252	F2	0.320243	0	0	0.199	0.013	coagulation factor II, thrombin [Source:NCBI gene;Acc:100144442]	GO:0001530(lipopolysaccharide binding);GO:0001934(positive regulation of protein phosphorylation);GO:0004252(serine-type endopeptidase activity);GO:0005102(signaling receptor binding);GO:0005509(calcium ion binding);GO:0005576(extracellular region);GO:0005615(extracellular space);GO:0006508(proteolysis);GO:0006953(acute-phase response);GO:0007166(cell surface receptor signaling pathway);GO:000759…	04072(Phospholipase D signaling pathway);04080(Neuroactive ligand-receptor interaction);04610(Complement and coagulation cascades);04611(Platelet activation);04810(Regulation of actin cytoskeleton);05200(Pathways in cancer)	yes
ENSSSCG00000013259	DGKZ	0.476243	0	0	0.423	0.113	diacylglycerol kinase zeta [Source:NCBI gene;Acc:100519533]	GO:0000166(nucleotide binding);GO:0003951(NAD+ kinase activity);GO:0004143(diacylglycerol kinase activity);GO:0005515(protein binding);GO:0005524(ATP binding);GO:0005634(nucleus);GO:0007165(signal transduction);GO:0007205(protein kinase C-activating G protein-coupled receptor signaling pathway);GO:0016301(kinase activity);GO:0016310(phosphorylation);GO:0016607(nuclear speck);GO:0016740(transferas…	00561(Glycerolipid metabolism);00564(Glycerophospholipid metabolism);04070(Phosphatidylinositol signaling system);04072(Phospholipase D signaling pathway);05231(Choline metabolism in cancer)	yes
ENSSSCG00000029521	CD82	0.523587	0	0	0.462	0.115	CD82 molecule [Source:NCBI gene;Acc:100270689]	GO:0016020(membrane);GO:0016021(integral component of membrane)	04115(p53 signaling pathway)	yes
ENSSSCG00000013302	CAT	0.561356	2.51103e-228	5.0065e-224	0.553	0.354	catalase [Source:NCBI gene;Acc:397568]	GO:0000302(response to reactive oxygen species);GO:0004046(aminoacylase activity);GO:0004096(catalase activity);GO:0004601(peroxidase activity);GO:0005102(signaling receptor binding);GO:0005777(peroxisome);GO:0005778(peroxisomal membrane);GO:0006641(triglyceride metabolic process);GO:0006979(response to oxidative stress);GO:0008203(cholesterol metabolic process);GO:0009060(aerobic respiration);GO…	00380(Tryptophan metabolism);00630(Glyoxylate and dicarboxylate metabolism);04068(FoxO signaling pathway);04146(Peroxisome);04211(Longevity regulating pathway);04213(Longevity regulating pathway - multiple species);05014(Amyotrophic lateral sclerosis (ALS))	yes
ENSSSCG00000030326	TCP11L1	0.278471	0	0	0.24	0.047	t-complex 11 like 1 [Source:NCBI gene;Acc:100621866]	GO:0005874(microtubule)	NA	yes
ENSSSCG00000013335	LGR4	0.927221	0	0	0.429	0.125	leucine rich repeat containing G protein-coupled receptor 4 [Source:NCBI gene;Acc:100518646]	GO:0001649(osteoblast differentiation);GO:0001942(hair follicle development);GO:0004888(transmembrane signaling receptor activity);GO:0004930(G protein-coupled receptor activity);GO:0005515(protein binding);GO:0005887(integral component of plasma membrane);GO:0007186(G protein-coupled receptor signaling pathway);GO:0007189(adenylate cyclase-activating G protein-coupled receptor signaling pathway)…	04310(Wnt signaling pathway)	yes
ENSSSCG00000013337	BBOX1	0.314507	0	0	0.186	0.009	gamma-butyrobetaine hydroxylase 1 [Source:NCBI gene;Acc:100519353]	GO:0005506(iron ion binding);GO:0005739(mitochondrion);GO:0008270(zinc ion binding);GO:0008336(gamma-butyrobetaine dioxygenase activity);GO:0016491(oxidoreductase activity);GO:0016702(oxidoreductase activity, acting on single donors with incorporation of molecular oxygen, incorporation of two atoms of oxygen);GO:0042802(identical protein binding);GO:0045329(carnitine biosynthetic process);GO:0055…	00310(Lysine degradation)	yes
ENSSSCG00000013338	SLC5A12	1.10993	0	0	0.428	0.014	solute carrier family 5 member 12 [Source:NCBI gene;Acc:100519011]	GO:0015129(lactate transmembrane transporter activity);GO:0016020(membrane);GO:0016021(integral component of membrane);GO:0022857(transmembrane transporter activity);GO:0035873(lactate transmembrane transport);GO:0055085(transmembrane transport)	NA	yes
ENSSSCG00000013344	ANO5	0.459071	1.09286e-220	2.17894e-216	0.113	0.017	anoctamin 5 [Source:NCBI gene;Acc:100520542]	GO:0005229(intracellular calcium activated chloride channel activity);GO:0005886(plasma membrane);GO:0006821(chloride transport);GO:0016020(membrane);GO:0016021(integral component of membrane);GO:0031982(vesicle);GO:0034220(ion transmembrane transport);GO:0046983(protein dimerization activity)	NA	yes
ENSSSCG00000013366	ENSSSCG00000013366	0.997543	0	0	0.759	0.397	lactate dehydrogenase A [Source:NCBI gene;Acc:407245]	GO:0003824(catalytic activity);GO:0004459(L-lactate dehydrogenase activity);GO:0005737(cytoplasm);GO:0005975(carbohydrate metabolic process);GO:0016491(oxidoreductase activity);GO:0016616(oxidoreductase activity, acting on the CH-OH group of donors, NAD or NADP as acceptor);GO:0019752(carboxylic acid metabolic process);GO:0055114(oxidation-reduction process)	00010(Glycolysis / Gluconeogenesis);00270(Cysteine and methionine metabolism);00620(Pyruvate metabolism);00640(Propanoate metabolism);04922(Glucagon signaling pathway)	yes
ENSSSCG00000013367	GTF2H1	0.309127	0	0	0.351	0.122	general transcription factor IIH subunit 1 [Source:NCBI gene;Acc:100525504]	GO:0000439(transcription factor TFIIH core complex);GO:0004672(protein kinase activity);GO:0005654(nucleoplasm);GO:0005675(transcription factor TFIIH holo complex);GO:0006289(nucleotide-excision repair);GO:0006351(transcription, DNA-templated);GO:0006360(transcription by RNA polymerase I);GO:0006366(transcription by RNA polymerase II);GO:0008094(DNA-dependent ATPase activity);GO:0008353(RNA polym…	03022(Basal transcription factors);03420(Nucleotide excision repair);05203(Viral carcinogenesis)	yes
ENSSSCG00000013377	USH1C	0.280568	0	0	0.219	0.038	USH1 protein network component harmonin [Source:NCBI gene;Acc:100514274]	GO:0000086(G2/M transition of mitotic cell cycle);GO:0001917(photoreceptor inner segment);GO:0002141(stereocilia ankle link);GO:0002142(stereocilia ankle link complex);GO:0005515(protein binding);GO:0005737(cytoplasm);GO:0005829(cytosol);GO:0005886(plasma membrane);GO:0005902(microvillus);GO:0005903(brush border);GO:0007605(sensory perception of sound);GO:0030507(spectrin binding);GO:0032391(phot…	NA	yes
ENSSSCG00000025406	PIK3C2A	0.614045	0	0	0.368	0.077	phosphatidylinositol-4-phosphate 3-kinase catalytic subunit type 2 alpha [Source:NCBI gene;Acc:100514626]	GO:0005634(nucleus);GO:0005737(cytoplasm);GO:0005886(plasma membrane);GO:0005942(phosphatidylinositol 3-kinase complex);GO:0006897(endocytosis);GO:0014065(phosphatidylinositol 3-kinase signaling);GO:0016020(membrane);GO:0016301(kinase activity);GO:0016303(1-phosphatidylinositol-3-kinase activity);GO:0016310(phosphorylation);GO:0016477(cell migration);GO:0016740(transferase activity);GO:0031982(ve…	00562(Inositol phosphate metabolism);04070(Phosphatidylinositol signaling system)	yes
ENSSSCG00000013382	PLEKHA7	0.445991	0	0	0.264	0.032	pleckstrin homology domain containing A7 [Source:NCBI gene;Acc:100514820]	GO:0005515(protein binding);GO:0005634(nucleus);GO:0005829(cytosol);GO:0005911(cell-cell junction);GO:0030054(cell junction);GO:0044331(cell-cell adhesion mediated by cadherin)	NA	yes
ENSSSCG00000034191	SOX6	0.265077	0	0	0.235	0.055	SRY-box 6 [Source:NCBI gene;Acc:397173]	GO:0000122(negative regulation of transcription by RNA polymerase II);GO:0000902(cell morphogenesis);GO:0000978(RNA polymerase II proximal promoter sequence-specific DNA binding);GO:0001227(DNA-binding transcription repressor activity, RNA polymerase II-specific);GO:0001701(in utero embryonic development);GO:0003677(DNA binding);GO:0003700(DNA-binding transcription factor activity);GO:0005634(nuc…	NA	yes
ENSSSCG00000033786	ENSSSCG00000033786	0.327198	0	0	0.315	0.095	RAS related 2 [Source:NCBI gene;Acc:110259297]	GO:0000166(nucleotide binding);GO:0003924(GTPase activity);GO:0005525(GTP binding);GO:0007165(signal transduction);GO:0016020(membrane)	NA	yes
ENSSSCG00000013973	ENSSSCG00000013973	2.20032	0	0	0.351	0.221	LY6/PLAUR domain containing 8 [Source:NCBI gene;Acc:100523775]	GO:0005615(extracellular space);GO:0050829(defense response to Gram-negative bacterium)	NA	yes
ENSSSCG00000031759	TM6SF2	0.36374	0	0	0.208	0.019	transmembrane 6 superfamily member 2 [Source:NCBI gene;Acc:110259311]	GO:0005789(endoplasmic reticulum membrane);GO:0016020(membrane);GO:0016021(integral component of membrane);GO:0019216(regulation of lipid metabolic process);GO:0033116(endoplasmic reticulum-Golgi intermediate compartment membrane)	NA	yes
ENSSSCG00000039684	PGPEP1	0.398054	0	0	0.333	0.074	pyroglutamyl-peptidase I [Source:NCBI gene;Acc:110259315]	GO:0005829(cytosol);GO:0006508(proteolysis);GO:0008233(peptidase activity);GO:0016920(pyroglutamyl-peptidase activity)	NA	yes
ENSSSCG00000013902	ENSSSCG00000013902	0.36255	6.48816e-243	1.29361e-238	0.218	0.07	PLASMODESMATA CALLOSE-BINDING PROTEIN 4-like [Source:NCBI gene;Acc:100736865]	GO:0016020(membrane);GO:0016021(integral component of membrane)	NA	yes
ENSSSCG00000013873	NR2F6	0.465176	0	0	0.534	0.232	nuclear receptor subfamily 2 group F member 6 [Source:NCBI gene;Acc:100516724]	GO:0000122(negative regulation of transcription by RNA polymerase II);GO:0000980(RNA polymerase II distal enhancer sequence-specific DNA binding);GO:0001227(DNA-binding transcription repressor activity, RNA polymerase II-specific);GO:0003677(DNA binding);GO:0003700(DNA-binding transcription factor activity);GO:0003707(steroid hormone receptor activity);GO:0005634(nucleus);GO:0006355(regulation of…	NA	yes
ENSSSCG00000027013	ENSSSCG00000027013	0.341607	0	0	0.226	0.016	cytochrome P450 4F6-like [Source:NCBI gene;Acc:110255237]	GO:0004497(monooxygenase activity);GO:0005506(iron ion binding);GO:0016491(oxidoreductase activity);GO:0016705(oxidoreductase activity, acting on paired donors, with incorporation or reduction of molecular oxygen);GO:0020037(heme binding);GO:0046872(metal ion binding);GO:0055114(oxidation-reduction process)	00590(Arachidonic acid metabolism)	yes
ENSSSCG00000013830	ILVBL	0.353329	0	0	0.352	0.103	ilvB acetolactate synthase like [Source:NCBI gene;Acc:100523720]	GO:0000287(magnesium ion binding);GO:0003824(catalytic activity);GO:0016020(membrane);GO:0016021(integral component of membrane);GO:0030976(thiamine pyrophosphate binding)	NA	yes
ENSSSCG00000013784	DNAJB1	0.397038	0	0	0.632	0.361	DnaJ heat shock protein family (Hsp40) member B1 [Source:NCBI gene;Acc:396741]	GO:0000122(negative regulation of transcription by RNA polymerase II);GO:0001671(ATPase activator activity);GO:0003714(transcription corepressor activity);GO:0005634(nucleus);GO:0005737(cytoplasm);GO:0005829(cytosol);GO:0006457(protein folding);GO:0030544(Hsp70 protein binding);GO:0032781(positive regulation of ATPase activity);GO:0051082(unfolded protein binding);GO:0051085(chaperone cofactor-de…	04141(Protein processing in endoplasmic reticulum);05164(Influenza A)	yes
ENSSSCG00000013734	HOOK2	0.33681	0	0	0.212	0.024	hook microtubule tethering protein 2 [Source:NCBI gene;Acc:100522981]	GO:0005515(protein binding);GO:0005737(cytoplasm);GO:0005813(centrosome);GO:0005829(cytosol);GO:0007032(endosome organization);GO:0007040(lysosome organization);GO:0008017(microtubule binding);GO:0008333(endosome to lysosome transport);GO:0030705(cytoskeleton-dependent intracellular transport);GO:0030897(HOPS complex);GO:0031122(cytoplasmic microtubule organization);GO:0042802(identical protein b…	NA	yes
ENSSSCG00000013645	ATG4D	0.374777	0	0	0.264	0.064	autophagy related 4D cysteine peptidase [Source:NCBI gene;Acc:100141400]	GO:0005737(cytoplasm);GO:0006508(proteolysis);GO:0006914(autophagy);GO:0008233(peptidase activity);GO:0008234(cysteine-type peptidase activity);GO:0015031(protein transport);GO:0016787(hydrolase activity)	04136(Autophagy - other);04140(Autophagy - animal)	yes
ENSSSCG00000025838	AP1M2	0.42905	0	0	0.36	0.072	adaptor related protein complex 1 subunit mu 2 [Source:NCBI gene;Acc:102168166]	GO:0006886(intracellular protein transport);GO:0015031(protein transport);GO:0016020(membrane);GO:0016192(vesicle-mediated transport);GO:0030131(clathrin adaptor complex);GO:0043231(intracellular membrane-bounded organelle)	04142(Lysosome);05170(Human immunodeficiency virus 1 infection)	yes
ENSSSCG00000013630	DNM2	0.294694	0	0	0.355	0.152	dynamin 2 [Source:NCBI gene;Acc:100622538]	GO:0000166(nucleotide binding);GO:0001917(photoreceptor inner segment);GO:0003281(ventricular septum development);GO:0003924(GTPase activity);GO:0005525(GTP binding);GO:0005737(cytoplasm);GO:0005794(Golgi apparatus);GO:0005829(cytosol);GO:0005874(microtubule);GO:0005886(plasma membrane);GO:0005938(cell cortex);GO:0006897(endocytosis);GO:0008017(microtubule binding);GO:0014069(postsynaptic density…	04072(Phospholipase D signaling pathway);04144(Endocytosis);04721(Synaptic vesicle cycle);04961(Endocrine and other factor-regulated calcium reabsorption);05100(Bacterial invasion of epithelial cells)	yes
ENSSSCG00000013593	ENSSSCG00000013593	0.657218	6.06063e-251	1.20837e-246	0.167	0.038	C-C motif chemokine ligand 25 [Source:NCBI gene;Acc:448799]	GO:0002548(monocyte chemotaxis);GO:0005125(cytokine activity);GO:0005576(extracellular region);GO:0005615(extracellular space);GO:0006935(chemotaxis);GO:0006954(inflammatory response);GO:0006955(immune response);GO:0007186(G protein-coupled receptor signaling pathway);GO:0008009(chemokine activity);GO:0010469(regulation of signaling receptor activity);GO:0030593(neutrophil chemotaxis);GO:0042379(…	04060(Cytokine-cytokine receptor interaction);04062(Chemokine signaling pathway);04672(Intestinal immune network for IgA production)	yes
ENSSSCG00000013583	CAMSAP3	0.37863	0	0	0.248	0.041	calmodulin regulated spectrin associated protein family member 3 [Source:NCBI gene;Acc:100511741]	GO:0000226(microtubule cytoskeleton organization);GO:0005515(protein binding);GO:0005516(calmodulin binding);GO:0005737(cytoplasm);GO:0005813(centrosome);GO:0005874(microtubule);GO:0005915(zonula adherens);GO:0007026(negative regulation of microtubule depolymerization);GO:0008017(microtubule binding);GO:0009792(embryo development ending in birth or egg hatching);GO:0010923(negative regulation of …	NA	yes
ENSSSCG00000038954	PLIN3	1.32996	0	0	0.611	0.132	perilipin 3 [Source:NCBI gene;Acc:595103]	GO:0005811(lipid droplet);GO:0005829(cytosol)	NA	yes
ENSSSCG00000013506	STAP2	0.400463	0	0	0.226	0.029	signal transducing adaptor family member 2 [Source:NCBI gene;Acc:100523772]	GO:0005886(plasma membrane);GO:0009967(positive regulation of signal transduction);GO:0035591(signaling adaptor activity)	NA	yes
ENSSSCG00000013501	CREB3L3	2.37895	0	0	0.62	0.119	cAMP responsive element binding protein 3 like 3 [Source:NCBI gene;Acc:100522979]	GO:0000976(transcription regulatory region sequence-specific DNA binding);GO:0000977(RNA polymerase II regulatory region sequence-specific DNA binding);GO:0001228(DNA-binding transcription activator activity, RNA polymerase II-specific);GO:0003700(DNA-binding transcription factor activity);GO:0005634(nucleus);GO:0005783(endoplasmic reticulum);GO:0006355(regulation of transcription, DNA-templated)…	04022(cGMP-PKG signaling pathway);04024(cAMP signaling pathway);04151(PI3K-Akt signaling pathway);04152(AMPK signaling pathway);04211(Longevity regulating pathway);04261(Adrenergic signaling in cardiomyocytes);04668(TNF signaling pathway);04714(Thermogenesis);04725(Cholinergic synapse);04728(Dopaminergic synapse);04911(Insulin secretion);04915(Estrogen signaling pathway);04916(Melanogenesis);0491…	yes
ENSSSCG00000027127	MAP2K2	0.385364	2.89858e-279	5.77919e-275	0.647	0.405	mitogen-activated protein kinase kinase 2 [Source:NCBI gene;Acc:100525505]	GO:0000166(nucleotide binding);GO:0000187(activation of MAPK activity);GO:0001932(regulation of protein phosphorylation);GO:0004672(protein kinase activity);GO:0004674(protein serine/threonine kinase activity);GO:0004708(MAP kinase kinase activity);GO:0005515(protein binding);GO:0005524(ATP binding);GO:0005737(cytoplasm);GO:0006468(protein phosphorylation);GO:0007507(heart development);GO:0023014…	01521(EGFR tyrosine kinase inhibitor resistance);01522(Endocrine resistance);04010(MAPK signaling pathway);04012(ErbB signaling pathway);04014(Ras signaling pathway);04015(Rap1 signaling pathway);04022(cGMP-PKG signaling pathway);04024(cAMP signaling pathway);04066(HIF-1 signaling pathway);04068(FoxO signaling pathway);04071(Sphingolipid signaling pathway);04072(Phospholipase D signaling pathway)…	yes
ENSSSCG00000026169	MFSD12	0.908373	0	0	0.492	0.075	major facilitator superfamily domain containing 12 [Source:NCBI gene;Acc:100519240]	GO:0005215(transporter activity);GO:0005887(integral component of plasma membrane);GO:0008643(carbohydrate transport);GO:0015293(symporter activity);GO:0016020(membrane);GO:0016021(integral component of membrane);GO:0055085(transmembrane transport);GO:0071702(organic substance transport)	NA	yes
ENSSSCG00000038067	ENSSSCG00000038067	2.19088	0	0	0.679	0.165	small integral membrane protein 24 [Source:NCBI gene;Acc:100737370]	GO:0016020(membrane);GO:0016021(integral component of membrane)	NA	yes
ENSSSCG00000013475	NCLN	0.350622	0	0	0.382	0.129	nicalin [Source:NCBI gene;Acc:100518176]	GO:0005789(endoplasmic reticulum membrane);GO:0009966(regulation of signal transduction);GO:0016020(membrane);GO:0016021(integral component of membrane);GO:0032991(protein-containing complex);GO:0043254(regulation of protein complex assembly);GO:0050821(protein stabilization);GO:0061635(regulation of protein complex stability)	NA	yes
ENSSSCG00000029279	GNA11	1.12114	0	0	0.652	0.156	G protein subunit alpha 11 [Source:NCBI gene;Acc:733588]	GO:0000166(nucleotide binding);GO:0001501(skeletal system development);GO:0001508(action potential);GO:0001664(G protein-coupled receptor binding);GO:0001750(photoreceptor outer segment);GO:0003924(GTPase activity);GO:0005525(GTP binding);GO:0005737(cytoplasm);GO:0005834(heterotrimeric G-protein complex);GO:0007165(signal transduction);GO:0007186(G protein-coupled receptor signaling pathway);GO:0…	04020(Calcium signaling pathway);04022(cGMP-PKG signaling pathway);04270(Vascular smooth muscle contraction);04540(Gap junction);04725(Cholinergic synapse);04730(Long-term depression);04911(Insulin secretion);04912(GnRH signaling pathway);04925(Aldosterone synthesis and secretion);04927(Cortisol synthesis and secretion);04928(Parathyroid hormone synthesis, secretion and action);04934(Cushing synd…	yes
ENSSSCG00000037642	ARID3A	0.600157	0	0	0.431	0.089	AT-rich interaction domain 3A [Source:NCBI gene;Acc:100622803]	GO:0000977(RNA polymerase II regulatory region sequence-specific DNA binding);GO:0001228(DNA-binding transcription activator activity, RNA polymerase II-specific);GO:0003677(DNA binding);GO:0003682(chromatin binding);GO:0003700(DNA-binding transcription factor activity);GO:0005634(nucleus);GO:0005654(nucleoplasm);GO:0005829(cytosol);GO:0006355(regulation of transcription, DNA-templated);GO:004280…	NA	yes
ENSSSCG00000013425	MISP	1.21065	0	0	0.657	0.136	mitotic spindle positioning [Source:NCBI gene;Acc:106509466]	GO:0005886(plasma membrane);GO:0005925(focal adhesion);GO:0043231(intracellular membrane-bounded organelle)	NA	yes
ENSSSCG00000027907	ENSSSCG00000027907	0.701322	0	0	0.759	0.519	basigin (Ok blood group) [Source:NCBI gene;Acc:100141312]	GO:0016020(membrane);GO:0016021(integral component of membrane)	NA	yes
ENSSSCG00000014004	ENSSSCG00000014004	0.986245	0	0	0.586	0.099	phospholipid phosphatase 2 [Source:NCBI gene;Acc:100233200]	GO:0008195(phosphatidate phosphatase activity);GO:0016020(membrane);GO:0016021(integral component of membrane);GO:0016311(dephosphorylation)	00561(Glycerolipid metabolism);00564(Glycerophospholipid metabolism);00565(Ether lipid metabolism);00600(Sphingolipid metabolism);04072(Phospholipase D signaling pathway);04666(Fc gamma R-mediated phagocytosis);04975(Fat digestion and absorption);05231(Choline metabolism in cancer)	yes
ENSSSCG00000014014	TBC1D9B	0.284577	4.86937e-296	9.70854e-292	0.245	0.078	TBC1 domain family member 9B [Source:NCBI gene;Acc:100520777]	GO:0005096(GTPase activator activity);GO:0005509(calcium ion binding);GO:0005623(cell);GO:0006886(intracellular protein transport);GO:0017137(Rab GTPase binding);GO:0090630(activation of GTPase activity)	NA	yes
ENSSSCG00000014016	SQSTM1	0.389095	0	0	0.571	0.314	sequestosome 1 [Source:NCBI gene;Acc:100518718]	GO:0000122(negative regulation of transcription by RNA polymerase II);GO:0000407(phagophore assembly site);GO:0000423(mitophagy);GO:0000932(P-body);GO:0005080(protein kinase C binding);GO:0005515(protein binding);GO:0005737(cytoplasm);GO:0005776(autophagosome);GO:0005829(cytosol);GO:0006914(autophagy);GO:0007005(mitochondrion organization);GO:0007032(endosome organization);GO:0008270(zinc ion bin…	04137(Mitophagy - animal);04217(Necroptosis);04218(Cellular senescence);04380(Osteoclast differentiation);05418(Fluid shear stress and atherosclerosis)	yes
ENSSSCG00000014017	MGAT4B	0.396951	0	0	0.479	0.19	alpha-1,3-mannosyl-glycoprotein 4-beta-N-acetylglucosaminyltransferase B [Source:NCBI gene;Acc:100521073]	GO:0006487(protein N-linked glycosylation);GO:0008375(acetylglucosaminyltransferase activity);GO:0016757(transferase activity, transferring glycosyl groups)	00510(N-Glycan biosynthesis)	yes
ENSSSCG00000014020	CANX	0.3913	1.62094e-245	3.23184e-241	0.866	0.758	calnexin [Source:NCBI gene;Acc:100519184]	GO:0005509(calcium ion binding);GO:0005515(protein binding);GO:0005783(endoplasmic reticulum);GO:0005789(endoplasmic reticulum membrane);GO:0006457(protein folding);GO:0016020(membrane);GO:0016021(integral component of membrane);GO:0044233(mitochondria-associated endoplasmic reticulum membrane);GO:0044322(endoplasmic reticulum quality control compartment);GO:0048488(synaptic vesicle endocytosis);…	04141(Protein processing in endoplasmic reticulum);04145(Phagosome);04612(Antigen processing and presentation);04918(Thyroid hormone synthesis);05166(Human T-cell leukemia virus 1 infection)	yes
ENSSSCG00000031182	PRELID1	0.394719	6.16934e-210	1.23004e-205	0.673	0.468	PRELI domain containing 1 [Source:NCBI gene;Acc:100512335]	GO:0005758(mitochondrial intermembrane space)	NA	yes
ENSSSCG00000014043	RAB24	0.431257	0	0	0.464	0.187	RAB24, member RAS oncogene family [Source:NCBI gene;Acc:100511865]	GO:0003924(GTPase activity);GO:0005525(GTP binding);GO:0005768(endosome);GO:0005776(autophagosome);GO:0006886(intracellular protein transport);GO:0030139(endocytic vesicle);GO:0032482(Rab protein signal transduction)	NA	yes
ENSSSCG00000014055	CDHR2	1.44542	0	0	0.716	0.134	cadherin related family member 2 [Source:NCBI gene;Acc:100525685]	GO:0005509(calcium ion binding);GO:0005886(plasma membrane);GO:0005903(brush border);GO:0007155(cell adhesion);GO:0007156(homophilic cell adhesion via plasma membrane adhesion molecules);GO:0016020(membrane);GO:0016021(integral component of membrane);GO:0016324(apical plasma membrane);GO:0030855(epithelial cell differentiation);GO:0031526(brush border membrane);GO:0031528(microvillus membrane);GO…	NA	yes
ENSSSCG00000014058	CLTB	0.277326	1.15934e-283	2.31149e-279	0.577	0.349	clathrin light chain B [Source:NCBI gene;Acc:100525860]	GO:0005198(structural molecule activity);GO:0005802(trans-Golgi network);GO:0005829(cytosol);GO:0005886(plasma membrane);GO:0005905(clathrin-coated pit);GO:0006886(intracellular protein transport);GO:0016020(membrane);GO:0016192(vesicle-mediated transport);GO:0030125(clathrin vesicle coat);GO:0030130(clathrin coat of trans-Golgi network vesicle);GO:0030132(clathrin coat of coated pit);GO:0030659(…	04142(Lysosome);04144(Endocytosis);04721(Synaptic vesicle cycle);04961(Endocrine and other factor-regulated calcium reabsorption);05016(Huntington disease);05100(Bacterial invasion of epithelial cells)	yes
ENSSSCG00000029179	HIGD2A	0.328372	1.83843e-275	3.66545e-271	0.579	0.347	HIG1 hypoxia inducible domain family member 2A [Source:NCBI gene;Acc:100037984]	GO:0016020(membrane);GO:0016021(integral component of membrane);GO:0097250(mitochondrial respirasome assembly)	NA	yes
ENSSSCG00000014066	TMEM171	0.654682	6.12228e-260	1.22066e-255	0.224	0.066	transmembrane protein 171 [Source:NCBI gene;Acc:100514277]	GO:0016020(membrane);GO:0016021(integral component of membrane)	NA	yes
ENSSSCG00000028317	ARHGEF28	0.470499	0	0	0.291	0.032	Rho guanine nucleotide exchange factor 28 [Source:NCBI gene;Acc:100515652]	GO:0005085(guanyl-nucleotide exchange factor activity);GO:0005089(Rho guanyl-nucleotide exchange factor activity);GO:0035023(regulation of Rho protein signal transduction);GO:0035556(intracellular signal transduction);GO:0046872(metal ion binding)	NA	yes
ENSSSCG00000014073	HEXB	1.09254	0	0	0.544	0.135	hexosaminidase subunit beta [Source:NCBI gene;Acc:396958]	GO:0001501(skeletal system development);GO:0001669(acrosomal vesicle);GO:0004553(hydrolase activity, hydrolyzing O-glycosyl compounds);GO:0004563(beta-N-acetylhexosaminidase activity);GO:0005615(extracellular space);GO:0005764(lysosome);GO:0005975(carbohydrate metabolic process);GO:0006687(glycosphingolipid metabolic process);GO:0006689(ganglioside catabolic process);GO:0006874(cellular calcium i…	00511(Other glycan degradation);00520(Amino sugar and nucleotide sugar metabolism);00531(Glycosaminoglycan degradation);00603(Glycosphingolipid biosynthesis - globo and isoglobo series);00604(Glycosphingolipid biosynthesis - ganglio series);04142(Lysosome)	yes
ENSSSCG00000014080	HMGCR	0.367205	0	0	0.437	0.175	3-hydroxy-3-methylglutaryl-CoA reductase [Source:NCBI gene;Acc:100144446]	GO:0004420(hydroxymethylglutaryl-CoA reductase (NADPH) activity);GO:0005778(peroxisomal membrane);GO:0005783(endoplasmic reticulum);GO:0005789(endoplasmic reticulum membrane);GO:0006695(cholesterol biosynthetic process);GO:0008299(isoprenoid biosynthetic process);GO:0008542(visual learning);GO:0015936(coenzyme A metabolic process);GO:0016020(membrane);GO:0016021(integral component of membrane);GO…	00900(Terpenoid backbone biosynthesis);04152(AMPK signaling pathway);04976(Bile secretion)	yes
ENSSSCG00000014088	IQGAP2	0.332866	0	0	0.462	0.218	IQ motif containing GTPase activating protein 2 [Source:NCBI gene;Acc:100521253]	GO:0005515(protein binding);GO:0005516(calmodulin binding);GO:0005547(phosphatidylinositol-3,4,5-trisphosphate binding);GO:0005737(cytoplasm);GO:0005902(microvillus);GO:0007165(signal transduction);GO:0009986(cell surface);GO:0017048(Rho GTPase binding);GO:0030027(lamellipodium);GO:0030175(filopodium);GO:0034314(Arp2/3 complex-mediated actin nucleation);GO:0043087(regulation of GTPase activity);G…	04810(Regulation of actin cytoskeleton)	yes
ENSSSCG00000014091	F2RL1	0.516474	0	0	0.347	0.077	F2R like trypsin receptor 1 [Source:NCBI gene;Acc:100519703]	GO:0000187(activation of MAPK activity);GO:0001965(G-protein alpha-subunit binding);GO:0002286(T cell activation involved in immune response);GO:0002690(positive regulation of leukocyte chemotaxis);GO:0002741(positive regulation of cytokine secretion involved in immune response);GO:0004930(G protein-coupled receptor activity);GO:0005769(early endosome);GO:0005886(plasma membrane);GO:0005887(integ…	04080(Neuroactive ligand-receptor interaction);04750(Inflammatory mediator regulation of TRP channels);05143(African trypanosomiasis)	yes
ENSSSCG00000014101	AP3B1	0.411673	0	0	0.478	0.227	adaptor related protein complex 3 subunit beta 1 [Source:NCBI gene;Acc:100049670]	GO:0006622(protein targeting to lysosome);GO:0006886(intracellular protein transport);GO:0007596(blood coagulation);GO:0008089(anterograde axonal transport);GO:0015031(protein transport);GO:0016020(membrane);GO:0016182(synaptic vesicle budding from endosome);GO:0016192(vesicle-mediated transport);GO:0019882(antigen processing and presentation);GO:0019903(protein phosphatase binding);GO:0030117(me…	04142(Lysosome)	yes
ENSSSCG00000038535	ARSB	0.831803	0	0	0.413	0.047	arylsulfatase B [Source:NCBI gene;Acc:102158016]	GO:0003824(catalytic activity);GO:0003943(N-acetylgalactosamine-4-sulfatase activity);GO:0008484(sulfuric ester hydrolase activity);GO:0010632(regulation of epithelial cell migration);GO:0061580(colon epithelial cell migration)	00531(Glycosaminoglycan degradation);04142(Lysosome)	yes
ENSSSCG00000024193	LYSMD3	0.296632	0	0	0.41	0.176	LysM domain containing 3 [Source:NCBI gene;Acc:100519537]	GO:0016020(membrane);GO:0016021(integral component of membrane)	NA	yes
ENSSSCG00000014141	RFESD	0.327651	0	0	0.385	0.147	Rieske Fe-S domain containing [Source:NCBI gene;Acc:100516784]	GO:0016491(oxidoreductase activity);GO:0051537(2 iron, 2 sulfur cluster binding);GO:0055114(oxidation-reduction process)	NA	yes
ENSSSCG00000039731	ENSSSCG00000039731	0.539074	0	0	0.504	0.17	glutaredoxin [Source:NCBI gene;Acc:397463]	GO:0005623(cell);GO:0005737(cytoplasm);GO:0009055(electron transfer activity);GO:0015035(protein disulfide oxidoreductase activity);GO:0022900(electron transport chain);GO:0045454(cell redox homeostasis);GO:0055114(oxidation-reduction process)	NA	yes
ENSSSCG00000014170	CAST	0.549579	0	0	0.577	0.245	calpastatin [Source:NCBI gene;Acc:397135]	GO:0005783(endoplasmic reticulum);GO:0005829(cytosol);GO:0010859(calcium-dependent cysteine-type endopeptidase inhibitor activity);GO:0016020(membrane);GO:0097340(inhibition of cysteine-type endopeptidase activity);GO:2000675(negative regulation of type B pancreatic cell apoptotic process)	NA	yes
ENSSSCG00000014187	NUDT12	0.508029	0	0	0.352	0.075	nudix hydrolase 12 [Source:NCBI gene;Acc:100512459]	GO:0000210(NAD+ diphosphatase activity);GO:0005515(protein binding);GO:0005634(nucleus);GO:0005737(cytoplasm);GO:0005777(peroxisome);GO:0005829(cytosol);GO:0006734(NADH metabolic process);GO:0006742(NADP catabolic process);GO:0016787(hydrolase activity);GO:0019677(NAD catabolic process);GO:0035529(NADH pyrophosphatase activity);GO:0046872(metal ion binding)	00760(Nicotinate and nicotinamide metabolism);04146(Peroxisome)	yes
ENSSSCG00000031518	STARD4	0.710109	0	0	0.48	0.115	StAR related lipid transfer domain containing 4 [Source:NCBI gene;Acc:100233203]	GO:0008289(lipid binding);GO:0010873(positive regulation of cholesterol esterification);GO:0010879(cholesterol transport involved in cholesterol storage);GO:0015485(cholesterol binding);GO:0017127(cholesterol transporter activity);GO:0031410(cytoplasmic vesicle);GO:0032367(intracellular cholesterol transport);GO:0070508(cholesterol import);GO:0070859(positive regulation of bile acid biosynthetic …	NA	yes
ENSSSCG00000014207	APC	0.529512	0	0	0.556	0.289	APC, WNT signaling pathway regulator [Source:NCBI gene;Acc:100517932]	GO:0000281(mitotic cytokinesis);GO:0000776(kinetochore);GO:0001708(cell fate specification);GO:0005515(protein binding);GO:0005634(nucleus);GO:0005737(cytoplasm);GO:0005813(centrosome);GO:0005874(microtubule);GO:0005881(cytoplasmic microtubule);GO:0005886(plasma membrane);GO:0005913(cell-cell adherens junction);GO:0005923(bicellular tight junction);GO:0006974(cellular response to DNA damage stimu…	04310(Wnt signaling pathway);04390(Hippo signaling pathway);04550(Signaling pathways regulating pluripotency of stem cells);04810(Regulation of actin cytoskeleton);04934(Cushing syndrome);05165(Human papillomavirus infection);05200(Pathways in cancer);05206(MicroRNAs in cancer);05210(Colorectal cancer);05213(Endometrial cancer);05217(Basal cell carcinoma);05224(Breast cancer);05225(Hepatocellular…	yes
ENSSSCG00000038156	TMED7	0.38224	0	0	0.634	0.371	transmembrane p24 trafficking protein 7 [Source:NCBI gene;Acc:100522183]	GO:0016020(membrane);GO:0016021(integral component of membrane)	NA	yes
ENSSSCG00000014224	SEMA6A	0.857331	0	0	0.536	0.108	semaphorin 6A [Source:NCBI gene;Acc:100522008]	GO:0001755(neural crest cell migration);GO:0001764(neuron migration);GO:0004888(transmembrane signaling receptor activity);GO:0005515(protein binding);GO:0005615(extracellular space);GO:0005887(integral component of plasma membrane);GO:0007166(cell surface receptor signaling pathway);GO:0007411(axon guidance);GO:0016020(membrane);GO:0016021(integral component of membrane);GO:0030215(semaphorin re…	04360(Axon guidance)	yes
ENSSSCG00000014280	ENSSSCG00000014280	0.275912	9.92007e-290	1.97786e-285	0.504	0.29	solute carrier family 22 member 5 [Source:NCBI gene;Acc:100520422]	GO:0000014(single-stranded DNA endodeoxyribonuclease activity);GO:0000722(telomere maintenance via recombination);GO:0000723(telomere maintenance);GO:0000784(nuclear chromosome, telomeric region);GO:0000790(nuclear chromatin);GO:0000794(condensed nuclear chromosome);GO:0003691(double-stranded telomeric DNA binding);GO:0004003(ATP-dependent DNA helicase activity);GO:0004017(adenylate kinase activi…	03440(Homologous recombination);03450(Non-homologous end-joining);04218(Cellular senescence);05231(Choline metabolism in cancer)	yes
ENSSSCG00000014286	SOWAHA	0.661502	0	0	0.399	0.038	sosondowah ankyrin repeat domain family member A [Source:NCBI gene;Acc:100524137]	GO:0005515(protein binding)	NA	yes
ENSSSCG00000032490	LEAP2	1.42474	0	0	0.522	0.068	liver enriched antimicrobial peptide 2 [Source:NCBI gene;Acc:396687]	GO:0042742(defense response to bacterium)	NA	yes
ENSSSCG00000014292	HSPA4	0.287134	3.01763e-204	6.01655e-200	0.629	0.427	zinc finger CCHC-type containing 10 [Source:NCBI gene;Acc:100524672]	GO:0000166(nucleotide binding);GO:0003676(nucleic acid binding);GO:0005524(ATP binding);GO:0005634(nucleus);GO:0005829(cytosol);GO:0008270(zinc ion binding);GO:0045040(protein insertion into mitochondrial outer membrane);GO:0051131(chaperone-mediated protein complex assembly);GO:0070062(extracellular exosome)	04530(Tight junction);04612(Antigen processing and presentation)	yes
ENSSSCG00000014296	ENSSSCG00000014296	0.416487	1.70116e-240	3.39178e-236	0.702	0.48	voltage dependent anion channel 1 [Source:NCBI gene;Acc:397010]	GO:0000166(nucleotide binding);GO:0005739(mitochondrion);GO:0005741(mitochondrial outer membrane);GO:0005757(mitochondrial permeability transition pore complex);GO:0005886(plasma membrane);GO:0006811(ion transport);GO:0006820(anion transport);GO:0006915(apoptotic process);GO:0008308(voltage-gated anion channel activity);GO:0015288(porin activity);GO:0015698(inorganic anion transport);GO:0016020(m…	04020(Calcium signaling pathway);04022(cGMP-PKG signaling pathway);04217(Necroptosis);04218(Cellular senescence);04621(NOD-like receptor signaling pathway);04979(Cholesterol metabolism);05012(Parkinson disease);05016(Huntington disease);05164(Influenza A);05166(Human T-cell leukemia virus 1 infection)	yes
ENSSSCG00000014304	SEC24A	0.456539	0	0	0.445	0.148	SEC24 homolog A, COPII coat complex component [Source:NCBI gene;Acc:100511986]	GO:0000139(Golgi membrane);GO:0006886(intracellular protein transport);GO:0006888(endoplasmic reticulum to Golgi vesicle-mediated transport);GO:0008270(zinc ion binding);GO:0015031(protein transport);GO:0030127(COPII vesicle coat);GO:0042632(cholesterol homeostasis);GO:0045714(regulation of low-density lipoprotein particle receptor biosynthetic process);GO:0050714(positive regulation of protein s…	04141(Protein processing in endoplasmic reticulum)	yes
ENSSSCG00000014305	SAR1B	0.300894	4.70699e-290	9.38479e-286	0.509	0.283	secretion associated Ras related GTPase 1B [Source:NCBI gene;Acc:494017]	GO:0000166(nucleotide binding);GO:0003400(regulation of COPII vesicle coating);GO:0003924(GTPase activity);GO:0005525(GTP binding);GO:0005622(intracellular);GO:0005783(endoplasmic reticulum);GO:0005789(endoplasmic reticulum membrane);GO:0005794(Golgi apparatus);GO:0006886(intracellular protein transport);GO:0006888(endoplasmic reticulum to Golgi vesicle-mediated transport);GO:0015031(protein tran…	04141(Protein processing in endoplasmic reticulum);05134(Legionellosis)	yes
ENSSSCG00000014315	LECT2	0.286078	0	0	0.156	0.009	leukocyte cell derived chemotaxin 2 [Source:NCBI gene;Acc:100518899]	GO:0042802(identical protein binding)	NA	yes
ENSSSCG00000014321	KLHL3	0.340122	0	0	0.196	0.018	kelch like family member 3 [Source:NCBI gene;Acc:100519539]	GO:0005515(protein binding);GO:0005829(cytosol);GO:0006511(ubiquitin-dependent protein catabolic process);GO:0016567(protein ubiquitination);GO:0031463(Cul3-RING ubiquitin ligase complex);GO:0050801(ion homeostasis);GO:0070294(renal sodium ion absorption);GO:0070936(protein K48-linked ubiquitination);GO:0072156(distal tubule morphogenesis)	NA	yes
ENSSSCG00000029125	FAM13B	0.40366	0	0	0.409	0.146	family with sequence similarity 13 member B [Source:NCBI gene;Acc:100517813]	GO:0007165(signal transduction)	NA	yes
ENSSSCG00000014338	HSPA9	0.314952	9.15855e-123	1.82603e-118	0.607	0.446	heat shock protein family A (Hsp70) member 9 [Source:NCBI gene;Acc:100521183]	GO:0000166(nucleotide binding);GO:0005524(ATP binding);GO:0005737(cytoplasm);GO:0005739(mitochondrion);GO:0005759(mitochondrial matrix);GO:0006457(protein folding);GO:0006611(protein export from nucleus);GO:0006986(response to unfolded protein);GO:0016226(iron-sulfur cluster assembly);GO:0016887(ATPase activity);GO:0019899(enzyme binding);GO:0030218(erythrocyte differentiation);GO:0031072(heat sh…	03018(RNA degradation);05152(Tuberculosis)	yes
ENSSSCG00000026423	SLC23A1	0.305282	0	0	0.181	0.006	solute carrier family 23 member 1 [Source:NCBI gene;Acc:396578]	GO:0005215(transporter activity);GO:0005737(cytoplasm);GO:0005886(plasma membrane);GO:0005887(integral component of plasma membrane);GO:0006814(sodium ion transport);GO:0007420(brain development);GO:0008520(L-ascorbate:sodium symporter activity);GO:0009636(response to toxic substance);GO:0009925(basal plasma membrane);GO:0015081(sodium ion transmembrane transporter activity);GO:0015229(L-ascorbic…	NA	yes
ENSSSCG00000014361	ENSSSCG00000014361	0.606479	0	0	0.566	0.222	cysteine rich transmembrane module containing 1 [Source:NCBI gene;Acc:100521956]	NA	NA	yes
ENSSSCG00000038940	GNPDA1	0.264553	0	0	0.379	0.153	glucosamine-6-phosphate deaminase 1 [Source:NCBI gene;Acc:100512094]	GO:0004342(glucosamine-6-phosphate deaminase activity);GO:0005737(cytoplasm);GO:0005975(carbohydrate metabolic process);GO:0006043(glucosamine catabolic process);GO:0006044(N-acetylglucosamine metabolic process);GO:0006091(generation of precursor metabolites and energy);GO:0016787(hydrolase activity)	00520(Amino sugar and nucleotide sugar metabolism)	yes
ENSSSCG00000014399	ARHGAP26	0.607684	0	0	0.335	0.048	Rho GTPase activating protein 26 [Source:NCBI gene;Acc:100520606]	GO:0005096(GTPase activator activity);GO:0005515(protein binding);GO:0005543(phospholipid binding);GO:0007165(signal transduction);GO:0030036(actin cytoskeleton organization);GO:0043547(positive regulation of GTPase activity);GO:0051056(regulation of small GTPase mediated signal transduction)	NA	yes
ENSSSCG00000014435	ENSSSCG00000014435	0.291368	3.73533e-174	7.44751e-170	0.698	0.51	casein kinase 1 alpha 1 [Source:NCBI gene;Acc:100514516]	GO:0000166(nucleotide binding);GO:0004672(protein kinase activity);GO:0004674(protein serine/threonine kinase activity);GO:0005524(ATP binding);GO:0005634(nucleus);GO:0005737(cytoplasm);GO:0006468(protein phosphorylation);GO:0016055(Wnt signaling pathway);GO:0018105(peptidyl-serine phosphorylation);GO:0018107(peptidyl-threonine phosphorylation);GO:0032436(positive regulation of proteasomal ubiqui…	04310(Wnt signaling pathway);04340(Hedgehog signaling pathway);05165(Human papillomavirus infection);05224(Breast cancer);05225(Hepatocellular carcinoma);05226(Gastric cancer)	yes
ENSSSCG00000039045	SLC26A2	0.428521	3.27418e-136	6.52806e-132	0.237	0.119	solute carrier family 26 member 2 [Source:NCBI gene;Acc:100515885]	GO:0001503(ossification);GO:0005887(integral component of plasma membrane);GO:0006811(ion transport);GO:0008271(secondary active sulfate transmembrane transporter activity);GO:0008272(sulfate transport);GO:0015106(bicarbonate transmembrane transporter activity);GO:0015108(chloride transmembrane transporter activity);GO:0015116(sulfate transmembrane transporter activity);GO:0015301(anion:anion ant…	NA	yes
ENSSSCG00000009591	AUH	0.311903	0	0	0.282	0.071	AU RNA binding methylglutaconyl-CoA hydratase [Source:NCBI gene;Acc:100155020]	GO:0003730(mRNA 3'-UTR binding);GO:0003824(catalytic activity);GO:0004300(enoyl-CoA hydratase activity);GO:0005739(mitochondrion);GO:0006635(fatty acid beta-oxidation)	00280(Valine, leucine and isoleucine degradation)	yes
ENSSSCG00000009594	SPTLC1	0.447737	0	0	0.408	0.142	serine palmitoyltransferase long chain base subunit 1 [Source:NCBI gene;Acc:100739638]	GO:0003824(catalytic activity);GO:0004758(serine C-palmitoyltransferase activity);GO:0005783(endoplasmic reticulum);GO:0005789(endoplasmic reticulum membrane);GO:0006665(sphingolipid metabolic process);GO:0006686(sphingomyelin biosynthetic process);GO:0009058(biosynthetic process);GO:0016020(membrane);GO:0016021(integral component of membrane);GO:0017059(serine C-palmitoyltransferase complex);GO:…	00600(Sphingolipid metabolism);04071(Sphingolipid signaling pathway)	yes
ENSSSCG00000032622	PPP3CC	1.06849	0	0	0.663	0.178	solute carrier family 39 member 14 [Source:NCBI gene;Acc:100152468]	GO:0004721(phosphoprotein phosphatase activity);GO:0005385(zinc ion transmembrane transporter activity);GO:0005516(calmodulin binding);GO:0005737(cytoplasm);GO:0005887(integral component of plasma membrane);GO:0005955(calcineurin complex);GO:0006470(protein dephosphorylation);GO:0006882(cellular zinc ion homeostasis);GO:0016020(membrane);GO:0016021(integral component of membrane);GO:0016787(hydro…	04010(MAPK signaling pathway);04020(Calcium signaling pathway);04022(cGMP-PKG signaling pathway);04114(Oocyte meiosis);04216(Ferroptosis);04218(Cellular senescence);04310(Wnt signaling pathway);04360(Axon guidance);04370(VEGF signaling pathway);04380(Osteoclast differentiation);04625(C-type lectin receptor signaling pathway);04650(Natural killer cell mediated cytotoxicity);04658(Th1 and Th2 cell …	yes
ENSSSCG00000009625	ENSSSCG00000009625	0.444468	0	0	0.431	0.128	PDZ and LIM domain 2 [Source:NCBI gene;Acc:100737811]	GO:0005515(protein binding);GO:0046872(metal ion binding)	NA	yes
ENSSSCG00000009633	ENSSSCG00000009633	0.391748	0	0	0.379	0.124	tumor necrosis factor receptor superfamily member 10A-like [Source:NCBI gene;Acc:100624226]	GO:0005515(protein binding);GO:0005886(plasma membrane);GO:0007165(signal transduction);GO:0009986(cell surface);GO:0016020(membrane);GO:0016021(integral component of membrane);GO:0036462(TRAIL-activated apoptotic signaling pathway);GO:0043065(positive regulation of apoptotic process);GO:0045569(TRAIL binding)	04060(Cytokine-cytokine receptor interaction);04210(Apoptosis);04217(Necroptosis);04650(Natural killer cell mediated cytotoxicity);05164(Influenza A)	yes
ENSSSCG00000033037	ENSSSCG00000033037	0.309775	5.85646e-266	1.16766e-261	0.352	0.165	solute carrier family 25 member 37 [Source:NCBI gene;Acc:100153622]	GO:0016020(membrane);GO:0016021(integral component of membrane);GO:0022857(transmembrane transporter activity);GO:0055085(transmembrane transport)	NA	yes
ENSSSCG00000009684	MSRA	0.448874	0	0	0.355	0.077	methionine sulfoxide reductase A [Source:NCBI gene;Acc:100152960]	GO:0005654(nucleoplasm);GO:0005737(cytoplasm);GO:0005829(cytosol);GO:0008113(peptide-methionine (S)-S-oxide reductase activity);GO:0015629(actin cytoskeleton);GO:0034599(cellular response to oxidative stress);GO:0036456(L-methionine-(S)-S-oxide reductase activity);GO:0055114(oxidation-reduction process)	NA	yes
ENSSSCG00000022383	GATA4	0.345001	0	0	0.242	0.028	GATA binding protein 4 [Source:NCBI gene;Acc:397555]	GO:0000976(transcription regulatory region sequence-specific DNA binding);GO:0000977(RNA polymerase II regulatory region sequence-specific DNA binding);GO:0000978(RNA polymerase II proximal promoter sequence-specific DNA binding);GO:0000981(DNA-binding transcription factor activity, RNA polymerase II-specific);GO:0001085(RNA polymerase II transcription factor binding);GO:0001228(DNA-binding trans…	04022(cGMP-PKG signaling pathway);04218(Cellular senescence);04530(Tight junction);04919(Thyroid hormone signaling pathway)	yes
ENSSSCG00000023666	CTSB	1.54441	0	0	0.647	0.383	cathepsin B [Source:NCBI gene;Acc:100037961]	GO:0004175(endopeptidase activity);GO:0004197(cysteine-type endopeptidase activity);GO:0005518(collagen binding);GO:0005576(extracellular region);GO:0005615(extracellular space);GO:0005730(nucleolus);GO:0005764(lysosome);GO:0006508(proteolysis);GO:0008233(peptidase activity);GO:0008234(cysteine-type peptidase activity);GO:0016787(hydrolase activity);GO:0030574(collagen catabolic process);GO:00308…	04140(Autophagy - animal);04142(Lysosome);04210(Apoptosis);04612(Antigen processing and presentation);04621(NOD-like receptor signaling pathway);04924(Renin secretion)	yes
ENSSSCG00000032831	BRI3BP	1.0013	0	0	0.69	0.222	BRI3 binding protein [Source:NCBI gene;Acc:100155348]	GO:0005739(mitochondrion);GO:0016020(membrane);GO:0016021(integral component of membrane)	NA	yes
ENSSSCG00000029226	UBC	0.594617	0	0	0.821	0.606	ubiquitin C [Source:NCBI gene;Acc:396966]	GO:0002020(protease binding);GO:0005515(protein binding)	03320(PPAR signaling pathway)	yes
ENSSSCG00000032962	ZNF664	0.375571	0	0	0.387	0.156	zinc finger protein 664 [Source:NCBI gene;Acc:100156972]	GO:0003676(nucleic acid binding);GO:0005634(nucleus)	NA	yes
ENSSSCG00000009807	RHOF	0.535462	0	0	0.375	0.048	ras homolog family member F, filopodia associated [Source:NCBI gene;Acc:100144500]	GO:0000166(nucleotide binding);GO:0003924(GTPase activity);GO:0005525(GTP binding);GO:0005622(intracellular);GO:0005737(cytoplasm);GO:0005886(plasma membrane);GO:0005938(cell cortex);GO:0007015(actin filament organization);GO:0007264(small GTPase mediated signal transduction);GO:0007266(Rho protein signal transduction);GO:0008360(regulation of cell shape);GO:0016477(cell migration);GO:0019901(pro…	NA	yes
ENSSSCG00000034386	ATP2A2	0.264315	2.99306e-299	5.96757e-295	0.562	0.335	ATPase sarcoplasmic/endoplasmic reticulum Ca2+ transporting 2 [Source:NCBI gene;Acc:396875]	GO:0000166(nucleotide binding);GO:0002026(regulation of the force of heart contraction);GO:0005388(calcium-transporting ATPase activity);GO:0005509(calcium ion binding);GO:0005515(protein binding);GO:0005524(ATP binding);GO:0005654(nucleoplasm);GO:0005783(endoplasmic reticulum);GO:0005789(endoplasmic reticulum membrane);GO:0006811(ion transport);GO:0006816(calcium ion transport);GO:0006874(cellul…	04020(Calcium signaling pathway);04022(cGMP-PKG signaling pathway);04972(Pancreatic secretion);05010(Alzheimer disease)	yes
ENSSSCG00000009832	PHETA1	0.278397	0	0	0.192	0.017	PH domain containing endocytic trafficking adaptor 1 [Source:NCBI gene;Acc:100156507]	GO:0001881(receptor recycling);GO:0005769(early endosome);GO:0005802(trans-Golgi network);GO:0005829(cytosol);GO:0007032(endosome organization);GO:0030136(clathrin-coated vesicle);GO:0042147(retrograde transport, endosome to Golgi);GO:0042803(protein homodimerization activity);GO:0055037(recycling endosome)	NA	yes
ENSSSCG00000009850	TAOK3	0.421758	0	0	0.491	0.195	TAO kinase 3 [Source:NCBI gene;Acc:100154763]	GO:0000165(MAPK cascade);GO:0000186(activation of MAPKK activity);GO:0004672(protein kinase activity);GO:0004674(protein serine/threonine kinase activity);GO:0004709(MAP kinase kinase kinase activity);GO:0005524(ATP binding);GO:0005634(nucleus);GO:0005737(cytoplasm);GO:0006468(protein phosphorylation);GO:0006974(cellular response to DNA damage stimulus);GO:0007095(mitotic G2 DNA damage checkpoint…	04010(MAPK signaling pathway)	yes
ENSSSCG00000009865	TBX3	0.316984	0	0	0.276	0.08	T-box 3 [Source:NCBI gene;Acc:100152741]	GO:0000122(negative regulation of transcription by RNA polymerase II);GO:0000978(RNA polymerase II proximal promoter sequence-specific DNA binding);GO:0001085(RNA polymerase II transcription factor binding);GO:0001102(RNA polymerase II activating transcription factor binding);GO:0001227(DNA-binding transcription repressor activity, RNA polymerase II-specific);GO:0001501(skeletal system developmen…	04550(Signaling pathways regulating pluripotency of stem cells)	yes
ENSSSCG00000009870	SDSL	0.806854	0	0	0.404	0.039	serine dehydratase like [Source:NCBI gene;Acc:100154365]	GO:0003941(L-serine ammonia-lyase activity);GO:0004794(L-threonine ammonia-lyase activity);GO:0006520(cellular amino acid metabolic process);GO:0006565(L-serine catabolic process);GO:0006567(threonine catabolic process);GO:0030170(pyridoxal phosphate binding);GO:0042802(identical protein binding)	00260(Glycine, serine and threonine metabolism);00270(Cysteine and methionine metabolism);00290(Valine, leucine and isoleucine biosynthesis)	yes
ENSSSCG00000009872	PLBD2	0.262809	0	0	0.31	0.094	phospholipase B domain containing 2 [Source:NCBI gene;Acc:100156824]	GO:0005764(lysosome);GO:0006629(lipid metabolic process);GO:0016042(lipid catabolic process);GO:0016787(hydrolase activity)	NA	yes
ENSSSCG00000009880	SLC8B1	0.486035	0	0	0.303	0.044	solute carrier family 8 member B1 [Source:NCBI gene;Acc:100157056]	GO:0005432(calcium:sodium antiporter activity);GO:0005739(mitochondrion);GO:0005886(plasma membrane);GO:0006851(mitochondrial calcium ion transmembrane transport);GO:0016020(membrane);GO:0016021(integral component of membrane);GO:0030061(mitochondrial crista);GO:0032592(integral component of mitochondrial membrane);GO:0035725(sodium ion transmembrane transport);GO:0042593(glucose homeostasis);GO:…	NA	yes
ENSSSCG00000009881	OAS2	0.365147	1.47347e-190	2.9378e-186	0.232	0.094	2'-5'-oligoadenylate synthetase 2 [Source:NCBI gene;Acc:595128]	GO:0001730(2'-5'-oligoadenylate synthetase activity);GO:0003723(RNA binding);GO:0003725(double-stranded RNA binding);GO:0005524(ATP binding);GO:0005634(nucleus);GO:0005654(nucleoplasm);GO:0005829(cytosol);GO:0006401(RNA catabolic process);GO:0006955(immune response);GO:0009617(response to bacterium);GO:0016740(transferase activity);GO:0016779(nucleotidyltransferase activity);GO:0043231(intracellu…	04621(NOD-like receptor signaling pathway);05160(Hepatitis C);05162(Measles);05164(Influenza A);05168(Herpes simplex virus 1 infection);05169(Epstein-Barr virus infection)	yes
ENSSSCG00000039265	COX6A1	0.321298	5.95225e-111	1.18676e-106	0.807	0.717	cytochrome c oxidase subunit VIa polypeptide 1 [Source:NCBI gene;Acc:100152232]	GO:0004129(cytochrome-c oxidase activity);GO:0005739(mitochondrion);GO:0005743(mitochondrial inner membrane);GO:0005751(mitochondrial respiratory chain complex IV);GO:0016020(membrane);GO:0022900(electron transport chain);GO:1902600(proton transmembrane transport)	00190(Oxidative phosphorylation);04260(Cardiac muscle contraction);04714(Thermogenesis);04932(Non-alcoholic fatty liver disease (NAFLD));05010(Alzheimer disease);05012(Parkinson disease);05016(Huntington disease)	yes
ENSSSCG00000009916	ACADS	0.409577	0	0	0.377	0.115	acyl-CoA dehydrogenase short chain [Source:NCBI gene;Acc:396932]	GO:0003995(acyl-CoA dehydrogenase activity);GO:0004085(butyryl-CoA dehydrogenase activity);GO:0005654(nucleoplasm);GO:0005739(mitochondrion);GO:0016491(oxidoreductase activity);GO:0016627(oxidoreductase activity, acting on the CH-CH group of donors);GO:0033539(fatty acid beta-oxidation using acyl-CoA dehydrogenase);GO:0046359(butyrate catabolic process);GO:0050660(flavin adenine dinucleotide bind…	00071(Fatty acid degradation);00280(Valine, leucine and isoleucine degradation);00650(Butanoate metabolism)	yes
ENSSSCG00000009919	HNF1A	0.319724	0	0	0.209	0.024	HNF1 homeobox A [Source:NCBI gene;Acc:574067]	GO:0000978(RNA polymerase II proximal promoter sequence-specific DNA binding);GO:0001228(DNA-binding transcription activator activity, RNA polymerase II-specific);GO:0001750(photoreceptor outer segment);GO:0001824(blastocyst development);GO:0001889(liver development);GO:0001890(placenta development);GO:0003677(DNA binding);GO:0003700(DNA-binding transcription factor activity);GO:0005634(nucleus);…	04550(Signaling pathways regulating pluripotency of stem cells);04950(Maturity onset diabetes of the young)	yes
ENSSSCG00000009942	DAO	0.79744	0	0	0.406	0.028	D-amino acid oxidase [Source:NCBI gene;Acc:397134]	GO:0003884(D-amino-acid oxidase activity);GO:0005102(signaling receptor binding);GO:0005515(protein binding);GO:0005741(mitochondrial outer membrane);GO:0005777(peroxisome);GO:0005778(peroxisomal membrane);GO:0005829(cytosol);GO:0006562(proline catabolic process);GO:0016491(oxidoreductase activity);GO:0036088(D-serine catabolic process);GO:0042416(dopamine biosynthetic process);GO:0046416(D-amino…	00260(Glycine, serine and threonine metabolism);00330(Arginine and proline metabolism);00472(D-Arginine and D-ornithine metabolism);04146(Peroxisome)	yes
ENSSSCG00000033385	ENSSSCG00000033385	0.313975	0	0	0.327	0.078	NA	NA	NA	yes
ENSSSCG00000009978	AP1B1	0.292735	0	0	0.325	0.104	adaptor related protein complex 1 subunit beta 1 [Source:NCBI gene;Acc:100157709]	GO:0005515(protein binding);GO:0005737(cytoplasm);GO:0005794(Golgi apparatus);GO:0005829(cytosol);GO:0006886(intracellular protein transport);GO:0007368(determination of left/right symmetry);GO:0007507(heart development);GO:0015031(protein transport);GO:0016020(membrane);GO:0016192(vesicle-mediated transport);GO:0019901(protein kinase binding);GO:0030117(membrane coat);GO:0030131(clathrin adaptor…	04142(Lysosome);05170(Human immunodeficiency virus 1 infection)	yes
ENSSSCG00000009999	TBC1D10A	0.29848	0	0	0.254	0.057	TBC1 domain family member 10A [Source:NCBI gene;Acc:100156070]	GO:0005096(GTPase activator activity);GO:0005829(cytosol);GO:0005886(plasma membrane);GO:0006886(intracellular protein transport);GO:0017137(Rab GTPase binding);GO:0030165(PDZ domain binding);GO:0042147(retrograde transport, endosome to Golgi);GO:0045862(positive regulation of proteolysis);GO:0090630(activation of GTPase activity);GO:0097202(activation of cysteine-type endopeptidase activity)	NA	yes
ENSSSCG00000010006	ENSSSCG00000010006	0.322867	0	0	0.199	0.017	SEC14 like lipid binding 2 [Source:NCBI gene;Acc:100152451]	NA	NA	yes
ENSSSCG00000010011	TCN2	0.999275	0	0	0.598	0.13	transcobalamin 2 [Source:NCBI gene;Acc:100152846]	GO:0005615(extracellular space);GO:0015889(cobalamin transport);GO:0031419(cobalamin binding)	04977(Vitamin digestion and absorption)	yes
ENSSSCG00000010036	SLC5A1	1.27127	0	0	0.562	0.087	solute carrier family 5 member 1 [Source:NCBI gene;Acc:397113]	GO:0005412(glucose:sodium symporter activity);GO:0005886(plasma membrane);GO:0006814(sodium ion transport);GO:0016020(membrane);GO:0016021(integral component of membrane);GO:0022857(transmembrane transporter activity);GO:0055085(transmembrane transport);GO:1904659(glucose transmembrane transport)	04973(Carbohydrate digestion and absorption);04976(Bile secretion);04978(Mineral absorption)	yes
ENSSSCG00000010046	GNAZ	0.263595	0	0	0.207	0.028	G protein subunit alpha z [Source:NCBI gene;Acc:100151867]	GO:0000166(nucleotide binding);GO:0001664(G protein-coupled receptor binding);GO:0003924(GTPase activity);GO:0005525(GTP binding);GO:0005834(heterotrimeric G-protein complex);GO:0007165(signal transduction);GO:0007186(G protein-coupled receptor signaling pathway);GO:0007188(adenylate cyclase-modulating G protein-coupled receptor signaling pathway);GO:0019001(guanyl nucleotide binding);GO:0030425(…	04730(Long-term depression)	yes
ENSSSCG00000010052	BCR	0.535994	0	0	0.394	0.075	BCR, RhoGEF and GTPase activating protein [Source:NCBI gene;Acc:100157974]	GO:0002692(negative regulation of cellular extravasation);GO:0003014(renal system process);GO:0004674(protein serine/threonine kinase activity);GO:0005085(guanyl-nucleotide exchange factor activity);GO:0005089(Rho guanyl-nucleotide exchange factor activity);GO:0005096(GTPase activator activity);GO:0005829(cytosol);GO:0005886(plasma membrane);GO:0006468(protein phosphorylation);GO:0007165(signal t…	05200(Pathways in cancer);05220(Chronic myeloid leukemia)	yes
ENSSSCG00000010056	ENSSSCG00000010056	0.592655	0	0	0.385	0.051	gamma-glutamyltransferase 1 [Source:NCBI gene;Acc:397095]	GO:0000048(peptidyltransferase activity);GO:0002682(regulation of immune system process);GO:0006412(translation);GO:0006508(proteolysis);GO:0006520(cellular amino acid metabolic process);GO:0006536(glutamate metabolic process);GO:0006749(glutathione metabolic process);GO:0006750(glutathione biosynthetic process);GO:0006751(glutathione catabolic process);GO:0007283(spermatogenesis);GO:0019344(cyst…	00430(Taurine and hypotaurine metabolism);00480(Glutathione metabolism);00590(Arachidonic acid metabolism)	yes
ENSSSCG00000010073	CHCHD10	0.964042	0	0	0.733	0.379	coiled-coil-helix-coiled-coil-helix domain containing 10 [Source:NCBI gene;Acc:100152325]	GO:0005634(nucleus);GO:0005739(mitochondrion);GO:0007005(mitochondrion organization);GO:0030322(stabilization of membrane potential);GO:0031930(mitochondria-nucleus signaling pathway);GO:0034504(protein localization to nucleus);GO:0099558(maintenance of synapse structure);GO:1903109(positive regulation of mitochondrial transcription)	NA	yes
ENSSSCG00000010116	SLC25A1	0.649288	0	0	0.539	0.213	solute carrier family 25 member 1 [Source:NCBI gene;Acc:100154310]	GO:0005739(mitochondrion);GO:0006843(mitochondrial citrate transmembrane transport);GO:0016020(membrane);GO:0016021(integral component of membrane);GO:0022857(transmembrane transporter activity);GO:0055085(transmembrane transport)	NA	yes
ENSSSCG00000010132	COMT	0.268032	1.19746e-303	2.3875e-299	0.491	0.268	catechol-O-methyltransferase [Source:NCBI gene;Acc:100155530]	GO:0000287(magnesium ion binding);GO:0006584(catecholamine metabolic process);GO:0008171(O-methyltransferase activity);GO:0016020(membrane);GO:0016036(cellular response to phosphate starvation);GO:0016206(catechol O-methyltransferase activity);GO:0030424(axon);GO:0030425(dendrite);GO:0032259(methylation);GO:0032502(developmental process);GO:0042135(neurotransmitter catabolic process);GO:0042417(d…	00140(Steroid hormone biosynthesis);00350(Tyrosine metabolism);04728(Dopaminergic synapse)	yes
ENSSSCG00000033787	ENSSSCG00000033787	0.307173	0	0	0.228	0.036	proline dehydrogenase 1, mitochondrial [Source:NCBI gene;Acc:110256626]	GO:0004657(proline dehydrogenase activity);GO:0005739(mitochondrion);GO:0006560(proline metabolic process);GO:0006562(proline catabolic process);GO:0016491(oxidoreductase activity);GO:0055114(oxidation-reduction process)	00330(Arginine and proline metabolism)	yes
ENSSSCG00000010146	LGALS8	0.593568	0	0	0.54	0.193	galectin 8 [Source:NCBI gene;Acc:100156193]	GO:0005178(integrin binding);GO:0005737(cytoplasm);GO:0005829(cytosol);GO:0030246(carbohydrate binding);GO:0098586(cellular response to virus);GO:0098792(xenophagy);GO:1904977(lymphatic endothelial cell migration)	NA	yes
ENSSSCG00000010164	ENSSSCG00000010164	0.387745	0	0	0.296	0.051	mitogen-activated protein kinase kinase kinase 21 [Source:NCBI gene;Acc:100154002]	GO:0000165(MAPK cascade);GO:0000166(nucleotide binding);GO:0000186(activation of MAPKK activity);GO:0004672(protein kinase activity);GO:0004674(protein serine/threonine kinase activity);GO:0004706(JUN kinase kinase kinase activity);GO:0004709(MAP kinase kinase kinase activity);GO:0005515(protein binding);GO:0005524(ATP binding);GO:0006468(protein phosphorylation);GO:0007256(activation of JNKK act…	NA	yes
ENSSSCG00000010188	ABCB10	0.5282	0	0	0.357	0.056	ATP binding cassette subfamily B member 10 [Source:NCBI gene;Acc:100153026]	GO:0000166(nucleotide binding);GO:0005524(ATP binding);GO:0005739(mitochondrion);GO:0005743(mitochondrial inner membrane);GO:0016020(membrane);GO:0016021(integral component of membrane);GO:0016887(ATPase activity);GO:0032592(integral component of mitochondrial membrane);GO:0042626(ATPase activity, coupled to transmembrane movement of substances);GO:0042803(protein homodimerization activity);GO:00…	02010(ABC transporters)	yes
ENSSSCG00000024418	RHOU	0.882851	0	0	0.478	0.082	ras homolog family member U [Source:NCBI gene;Acc:100626928]	GO:0000082(G1/S transition of mitotic cell cycle);GO:0000166(nucleotide binding);GO:0003924(GTPase activity);GO:0005525(GTP binding);GO:0005622(intracellular);GO:0005737(cytoplasm);GO:0005886(plasma membrane);GO:0005938(cell cortex);GO:0006897(endocytosis);GO:0007010(cytoskeleton organization);GO:0007015(actin filament organization);GO:0007163(establishment or maintenance of cell polarity);GO:000…	NA	yes
ENSSSCG00000010212	ENSSSCG00000010212	0.780691	0	0	0.446	0.075	ankyrin 3 [Source:NCBI gene;Acc:100154687]	GO:0005515(protein binding);GO:0005856(cytoskeleton);GO:0005886(plasma membrane);GO:0007165(signal transduction);GO:0007409(axonogenesis);GO:0007411(axon guidance);GO:0008092(cytoskeletal protein binding);GO:0010960(magnesium ion homeostasis);GO:0014704(intercalated disc);GO:0016020(membrane);GO:0019228(neuronal action potential);GO:0030424(axon);GO:0030674(protein binding, bridging);GO:0033268(n…	05205(Proteoglycans in cancer)	yes
ENSSSCG00000038913	HERC4	0.345542	0	0	0.343	0.105	HECT and RLD domain containing E3 ubiquitin protein ligase 4 [Source:NCBI gene;Acc:102167519]	GO:0001650(fibrillar center);GO:0004842(ubiquitin-protein transferase activity);GO:0005829(cytosol);GO:0007283(spermatogenesis);GO:0016567(protein ubiquitination);GO:0016740(transferase activity)	04120(Ubiquitin mediated proteolysis)	yes
ENSSSCG00000010252	HKDC1	1.52894	0	0	0.612	0.059	hexokinase domain containing 1 [Source:NCBI gene;Acc:100153520]	GO:0000166(nucleotide binding);GO:0001678(cellular glucose homeostasis);GO:0004340(glucokinase activity);GO:0004396(hexokinase activity);GO:0005524(ATP binding);GO:0005536(glucose binding);GO:0005739(mitochondrion);GO:0005829(cytosol);GO:0005975(carbohydrate metabolic process);GO:0006096(glycolytic process);GO:0008865(fructokinase activity);GO:0016301(kinase activity);GO:0016310(phosphorylation);…	00010(Glycolysis / Gluconeogenesis);00051(Fructose and mannose metabolism);00052(Galactose metabolism);00500(Starch and sucrose metabolism);00520(Amino sugar and nucleotide sugar metabolism);00524(Neomycin, kanamycin and gentamicin biosynthesis);04066(HIF-1 signaling pathway);04910(Insulin signaling pathway);04930(Type II diabetes mellitus);04973(Carbohydrate digestion and absorption);05230(Centr…	yes
ENSSSCG00000036152	TSPAN15	0.37994	0	0	0.301	0.092	tetraspanin 15 [Source:NCBI gene;Acc:110256602]	GO:0005886(plasma membrane);GO:0009986(cell surface);GO:0016020(membrane);GO:0016021(integral component of membrane);GO:0019899(enzyme binding);GO:0051604(protein maturation);GO:0072659(protein localization to plasma membrane);GO:0097197(tetraspanin-enriched microdomain)	NA	yes
ENSSSCG00000010274	SGPL1	0.274849	0	0	0.281	0.072	sphingosine-1-phosphate lyase 1 [Source:NCBI gene;Acc:100525187]	GO:0001553(luteinization);GO:0001570(vasculogenesis);GO:0001667(ameboidal-type cell migration);GO:0001822(kidney development);GO:0003824(catalytic activity);GO:0005783(endoplasmic reticulum);GO:0006631(fatty acid metabolic process);GO:0006665(sphingolipid metabolic process);GO:0006672(ceramide metabolic process);GO:0006807(nitrogen compound metabolic process);GO:0007283(spermatogenesis);GO:000811…	00600(Sphingolipid metabolism);04071(Sphingolipid signaling pathway)	yes
ENSSSCG00000010276	UNC5B	0.61073	0	0	0.31	0.07	unc-5 netrin receptor B [Source:NCBI gene;Acc:733600]	GO:0005042(netrin receptor activity);GO:0005515(protein binding);GO:0007165(signal transduction);GO:0014068(positive regulation of phosphatidylinositol 3-kinase signaling);GO:0016020(membrane);GO:0016021(integral component of membrane);GO:0033564(anterior/posterior axon guidance);GO:0038007(netrin-activated signaling pathway);GO:0043524(negative regulation of neuron apoptotic process);GO:2001240(…	04360(Axon guidance)	yes
ENSSSCG00000010281	PSAP	1.19222	0	0	0.724	0.443	prosaposin [Source:NCBI gene;Acc:100153167]	GO:0001664(G protein-coupled receptor binding);GO:0002020(protease binding);GO:0003335(corneocyte development);GO:0004565(beta-galactosidase activity);GO:0005543(phospholipid binding);GO:0005576(extracellular region);GO:0005615(extracellular space);GO:0005737(cytoplasm);GO:0005764(lysosome);GO:0005770(late endosome);GO:0006629(lipid metabolic process);GO:0006665(sphingolipid metabolic process);GO…	04142(Lysosome)	yes
ENSSSCG00000031888	DDIT4	0.335376	9.29346e-208	1.85293e-203	0.462	0.27	DNA damage inducible transcript 4 [Source:NCBI gene;Acc:100153821]	GO:0001666(response to hypoxia);GO:0005737(cytoplasm);GO:0005739(mitochondrion);GO:0005829(cytosol);GO:0009968(negative regulation of signal transduction);GO:0032007(negative regulation of TOR signaling);GO:0032984(protein-containing complex disassembly);GO:0042771(intrinsic apoptotic signaling pathway in response to DNA damage by p53 class mediator);GO:0045820(negative regulation of glycolytic p…	04140(Autophagy - animal);04150(mTOR signaling pathway);04151(PI3K-Akt signaling pathway);05206(MicroRNAs in cancer)	yes
ENSSSCG00000010291	PLA2G12B	0.574503	0	0	0.38	0.046	phospholipase A2 group XIIB [Source:NCBI gene;Acc:100152597]	GO:0004623(phospholipase A2 activity);GO:0005509(calcium ion binding);GO:0005576(extracellular region);GO:0006644(phospholipid metabolic process);GO:0016042(lipid catabolic process);GO:0050482(arachidonic acid secretion)	00564(Glycerophospholipid metabolism);00565(Ether lipid metabolism);00590(Arachidonic acid metabolism);00591(Linoleic acid metabolism);00592(alpha-Linolenic acid metabolism);04014(Ras signaling pathway);04270(Vascular smooth muscle contraction);04972(Pancreatic secretion);04975(Fat digestion and absorption)	yes
ENSSSCG00000010331	ANXA11	0.308854	0	0	0.594	0.326	annexin A11 [Source:NCBI gene;Acc:100156481]	GO:0005509(calcium ion binding);GO:0005515(protein binding);GO:0005544(calcium-dependent phospholipid binding);GO:0005635(nuclear envelope);GO:0005654(nucleoplasm);GO:0005737(cytoplasm);GO:0005819(spindle);GO:0005829(cytosol);GO:0006909(phagocytosis);GO:0008429(phosphatidylethanolamine binding);GO:0030496(midbody);GO:0032506(cytokinetic process);GO:0042581(specific granule);GO:0042582(azurophil g…	NA	yes
ENSSSCG00000010340	PRXL2A	0.363554	0	0	0.445	0.163	Sus scrofa peroxiredoxin like 2A (PRXL2A), transcript variant 6, mRNA. [Source:RefSeq mRNA;Acc:NM_001359938]	GO:0005737(cytoplasm);GO:0016020(membrane);GO:0016021(integral component of membrane);GO:0016209(antioxidant activity);GO:0045670(regulation of osteoclast differentiation);GO:0055114(oxidation-reduction process);GO:0098869(cellular oxidant detoxification)	NA	yes
ENSSSCG00000010345	GHITM	0.393396	2.23559e-275	4.45731e-271	0.638	0.4	growth hormone inducible transmembrane protein [Source:NCBI gene;Acc:100156458]	GO:0005739(mitochondrion);GO:0016020(membrane);GO:0016021(integral component of membrane)	NA	yes
ENSSSCG00000024634	GPRL15	0.879565	1.0361e-304	2.06578e-300	0.255	0.075	chromosome 14 C10orf99 homolog [Source:NCBI gene;Acc:100511838]	GO:0001664(G protein-coupled receptor binding);GO:0005125(cytokine activity);GO:0005576(extracellular region);GO:0005615(extracellular space);GO:0006935(chemotaxis);GO:0007186(G protein-coupled receptor signaling pathway);GO:0008009(chemokine activity);GO:0010469(regulation of signaling receptor activity);GO:0042742(defense response to bacterium);GO:0048018(receptor ligand activity);GO:0048247(ly…	NA	yes
ENSSSCG00000010399	NCOA4	0.366361	0	0	0.522	0.273	nuclear receptor coactivator 4 [Source:NCBI gene;Acc:100156184]	GO:0003713(transcription coactivator activity);GO:0005623(cell);GO:0005744(TIM23 mitochondrial import inner membrane translocase complex);GO:0006622(protein targeting to lysosome);GO:0006879(cellular iron ion homeostasis);GO:0008320(protein transmembrane transporter activity);GO:0030150(protein import into mitochondrial matrix);GO:0031305(integral component of mitochondrial inner membrane);GO:004…	04216(Ferroptosis);05200(Pathways in cancer);05216(Thyroid cancer)	yes
ENSSSCG00000010401	ENSSSCG00000010401	0.396804	0	0	0.352	0.093	WASH complex subunit 2A [Source:NCBI gene;Acc:100522401]	GO:0071203(WASH complex)	04144(Endocytosis)	yes
ENSSSCG00000035762	ENSSSCG00000035762	0.385827	9.44957e-235	1.88406e-230	0.559	0.357	CDGSH iron sulfur domain 1 [Source:NCBI gene;Acc:110256737]	GO:0016020(membrane);GO:0016021(integral component of membrane);GO:0043231(intracellular membrane-bounded organelle);GO:0051537(2 iron, 2 sulfur cluster binding)	NA	yes
ENSSSCG00000040863	IPMK	0.365895	0	0	0.294	0.089	inositol polyphosphate multikinase [Source:NCBI gene;Acc:100623323]	GO:0000825(inositol tetrakisphosphate 6-kinase activity);GO:0005634(nucleus);GO:0005654(nucleoplasm);GO:0005730(nucleolus);GO:0008440(inositol-1,4,5-trisphosphate 3-kinase activity);GO:0016301(kinase activity);GO:0016310(phosphorylation);GO:0016740(transferase activity);GO:0032957(inositol trisphosphate metabolic process);GO:0032958(inositol phosphate biosynthetic process);GO:0070266(necroptotic …	00562(Inositol phosphate metabolism);04070(Phosphatidylinositol signaling system)	yes
ENSSSCG00000010431	A1CF	0.515981	0	0	0.327	0.041	APOBEC1 complementation factor [Source:NCBI gene;Acc:100155074]	GO:0003676(nucleic acid binding);GO:0003723(RNA binding);GO:0003727(single-stranded RNA binding);GO:0003729(mRNA binding);GO:0005634(nucleus);GO:0005654(nucleoplasm);GO:0005737(cytoplasm);GO:0007566(embryo implantation);GO:0010609(mRNA localization resulting in posttranscriptional regulation of gene expression);GO:0016554(cytidine to uridine editing);GO:0016556(mRNA modification);GO:0030895(apoli…	NA	yes
ENSSSCG00000010432	ENSSSCG00000010432	0.704669	0	0	0.35	0.012	N-acylsphingosine amidohydrolase 2 [Source:NCBI gene;Acc:100157065]	GO:0005576(extracellular region);GO:0016020(membrane);GO:0016021(integral component of membrane);GO:0017040(N-acylsphingosine amidohydrolase activity);GO:0042759(long-chain fatty acid biosynthetic process);GO:0046512(sphingosine biosynthetic process);GO:0046514(ceramide catabolic process)	00600(Sphingolipid metabolism);04071(Sphingolipid signaling pathway)	yes
ENSSSCG00000010437	PAPSS2	0.830083	0	0	0.414	0.107	3'-phosphoadenosine 5'-phosphosulfate synthase 2 [Source:NCBI gene;Acc:100156262]	GO:0000103(sulfate assimilation);GO:0004020(adenylylsulfate kinase activity);GO:0004781(sulfate adenylyltransferase (ATP) activity);GO:0005524(ATP binding);GO:0007596(blood coagulation);GO:0016310(phosphorylation);GO:0050428(3'-phosphoadenosine 5'-phosphosulfate biosynthetic process);GO:0060348(bone development)	00230(Purine metabolism);00450(Selenocompound metabolism);00920(Sulfur metabolism)	yes
ENSSSCG00000010438	ATAD1	0.338228	0	0	0.461	0.199	ATPase family, AAA domain containing 1 [Source:NCBI gene;Acc:100157471]	GO:0000166(nucleotide binding);GO:0005524(ATP binding)	NA	yes
ENSSSCG00000010450	LIPA	0.762561	0	0	0.47	0.127	lipase A, lysosomal acid type [Source:NCBI gene;Acc:100142668]	GO:0000902(cell morphogenesis);GO:0001650(fibrillar center);GO:0001816(cytokine production);GO:0004771(sterol esterase activity);GO:0006954(inflammatory response);GO:0008283(cell population proliferation);GO:0016042(lipid catabolic process);GO:0016125(sterol metabolic process);GO:0016298(lipase activity);GO:0016787(hydrolase activity);GO:0016788(hydrolase activity, acting on ester bonds);GO:00303…	00100(Steroid biosynthesis);04142(Lysosome);04979(Cholesterol metabolism)	yes
ENSSSCG00000035347	ENSSSCG00000035347	0.276857	0	0	0.164	0.01	cytochrome P450 2C34 [Source:NCBI gene;Acc:403108]	GO:0004497(monooxygenase activity);GO:0005506(iron ion binding);GO:0005737(cytoplasm);GO:0006082(organic acid metabolic process);GO:0006805(xenobiotic metabolic process);GO:0008392(arachidonic acid epoxygenase activity);GO:0008395(steroid hydroxylase activity);GO:0016491(oxidoreductase activity);GO:0016705(oxidoreductase activity, acting on paired donors, with incorporation or reduction of molecu…	00830(Retinol metabolism);04726(Serotonergic synapse);05204(Chemical carcinogenesis)	yes
ENSSSCG00000010495	ALDH18A1	0.855622	0	0	0.636	0.229	aldehyde dehydrogenase 18 family member A1 [Source:NCBI gene;Acc:100151977]	GO:0000166(nucleotide binding);GO:0003824(catalytic activity);GO:0004349(glutamate 5-kinase activity);GO:0004350(glutamate-5-semialdehyde dehydrogenase activity);GO:0005524(ATP binding);GO:0005737(cytoplasm);GO:0005739(mitochondrion);GO:0005829(cytosol);GO:0006536(glutamate metabolic process);GO:0006561(proline biosynthetic process);GO:0006592(ornithine biosynthetic process);GO:0008652(cellular a…	00330(Arginine and proline metabolism)	yes
ENSSSCG00000010513	LCOR	0.342321	0	0	0.394	0.145	ligand-dependent corepressor [Source:NCBI gene;Acc:100627422]	GO:0003677(DNA binding);GO:0005634(nucleus);GO:0005654(nucleoplasm)	NA	yes
ENSSSCG00000010517	PGAM1	0.373225	1.71e-211	3.40941e-207	0.637	0.428	phosphoglycerate mutase 1 [Source:NCBI gene;Acc:100154776]	GO:0003824(catalytic activity);GO:0004082(bisphosphoglycerate mutase activity);GO:0004619(phosphoglycerate mutase activity);GO:0005737(cytoplasm);GO:0005829(cytosol);GO:0006096(glycolytic process);GO:0006110(regulation of glycolytic process);GO:0016853(isomerase activity);GO:0016868(intramolecular transferase activity, phosphotransferases);GO:0019901(protein kinase binding);GO:0043456(regulation …	00010(Glycolysis / Gluconeogenesis);00260(Glycine, serine and threonine metabolism);04922(Glucagon signaling pathway);05230(Central carbon metabolism in cancer)	yes
ENSSSCG00000010534	HPS1	0.318814	0	0	0.253	0.039	HPS1, biogenesis of lysosomal organelles complex 3 subunit 1 [Source:NCBI gene;Acc:100049672]	GO:0005085(guanyl-nucleotide exchange factor activity);GO:0031085(BLOC-3 complex);GO:0031410(cytoplasmic vesicle);GO:0046983(protein dimerization activity);GO:1903232(melanosome assembly)	NA	yes
ENSSSCG00000010537	GOT1	0.478959	0	0	0.413	0.126	glutamic-oxaloacetic transaminase 1 [Source:NCBI gene;Acc:396967]	GO:0003824(catalytic activity);GO:0004069(L-aspartate:2-oxoglutarate aminotransferase activity);GO:0004609(phosphatidylserine decarboxylase activity);GO:0005654(nucleoplasm);GO:0005737(cytoplasm);GO:0005829(cytosol);GO:0006103(2-oxoglutarate metabolic process);GO:0006107(oxaloacetate metabolic process);GO:0006114(glycerol biosynthetic process);GO:0006520(cellular amino acid metabolic process);GO:…	00220(Arginine biosynthesis);00250(Alanine, aspartate and glutamate metabolism);00270(Cysteine and methionine metabolism);00330(Arginine and proline metabolism);00350(Tyrosine metabolism);00360(Phenylalanine metabolism);00400(Phenylalanine, tyrosine and tryptophan biosynthesis)	yes
ENSSSCG00000010540	ENTPD7	0.634389	0	0	0.401	0.082	ectonucleoside triphosphate diphosphohydrolase 7 [Source:NCBI gene;Acc:100157585]	GO:0016020(membrane);GO:0016021(integral component of membrane);GO:0016787(hydrolase activity)	NA	yes
ENSSSCG00000010543	ABCC2	0.528353	0	0	0.28	0.011	ATP binding cassette subfamily C member 2 [Source:NCBI gene;Acc:397535]	GO:0000166(nucleotide binding);GO:0005524(ATP binding);GO:0005887(integral component of plasma membrane);GO:0008514(organic anion transmembrane transporter activity);GO:0009986(cell surface);GO:0015711(organic anion transport);GO:0016020(membrane);GO:0016021(integral component of membrane);GO:0016324(apical plasma membrane);GO:0016887(ATPase activity);GO:0022857(transmembrane transporter activity…	01523(Antifolate resistance);01524(Platinum drug resistance);02010(ABC transporters);04976(Bile secretion)	yes
ENSSSCG00000010592	AS3MT	0.581731	0	0	0.372	0.067	arsenite methyltransferase [Source:NCBI gene;Acc:100622012]	GO:0009404(toxin metabolic process);GO:0018872(arsonoacetate metabolic process);GO:0030791(arsenite methyltransferase activity);GO:0030792(methylarsonite methyltransferase activity);GO:0032259(methylation)	NA	yes
ENSSSCG00000032165	ATP5MD	0.458287	5.41178e-250	1.079e-245	0.776	0.667	ATP synthase membrane subunit DAPIT [Source:NCBI gene;Acc:100520866]	GO:0005739(mitochondrion);GO:0005753(mitochondrial proton-transporting ATP synthase complex);GO:0016020(membrane);GO:0016021(integral component of membrane)	NA	yes
ENSSSCG00000010607	COL17A1	1.16948	0	0	0.59	0.076	collagen type XVII alpha 1 chain [Source:NCBI gene;Acc:414914]	GO:0005201(extracellular matrix structural constituent);GO:0005615(extracellular space);GO:0016020(membrane);GO:0016021(integral component of membrane);GO:0030056(hemidesmosome);GO:0030198(extracellular matrix organization);GO:0031012(extracellular matrix);GO:0031581(hemidesmosome assembly)	04974(Protein digestion and absorption)	yes
ENSSSCG00000006978	ENSSSCG00000006978	0.531583	0	0	0.124	0.009	NA	NA	NA	yes
ENSSSCG00000010620	XPNPEP1	0.906389	0	0	0.549	0.159	X-prolyl aminopeptidase 1 [Source:NCBI gene;Acc:100152688]	GO:0004177(aminopeptidase activity);GO:0005829(cytosol);GO:0006508(proteolysis);GO:0010815(bradykinin catabolic process);GO:0016787(hydrolase activity);GO:0030145(manganese ion binding);GO:0042803(protein homodimerization activity);GO:0046872(metal ion binding);GO:0070006(metalloaminopeptidase activity)	NA	yes
ENSSSCG00000040815	DUSP5	0.548633	0	0	0.401	0.096	dual specificity phosphatase 5 [Source:NCBI gene;Acc:100157144]	GO:0000188(inactivation of MAPK activity);GO:0004721(phosphoprotein phosphatase activity);GO:0004725(protein tyrosine phosphatase activity);GO:0006470(protein dephosphorylation);GO:0008138(protein tyrosine/serine/threonine phosphatase activity);GO:0016311(dephosphorylation);GO:0016787(hydrolase activity);GO:0016791(phosphatase activity);GO:0017017(MAP kinase tyrosine/serine/threonine phosphatase …	04010(MAPK signaling pathway)	yes
ENSSSCG00000031789	ACSL5	1.25023	0	0	0.63	0.241	acyl-CoA synthetase long chain family member 5 [Source:NCBI gene;Acc:100157521]	GO:0003824(catalytic activity);GO:0005634(nucleus);GO:0005730(nucleolus);GO:0005739(mitochondrion);GO:0016020(membrane);GO:0016021(integral component of membrane)	00061(Fatty acid biosynthesis);00071(Fatty acid degradation);03320(PPAR signaling pathway);04146(Peroxisome);04216(Ferroptosis);04714(Thermogenesis);04920(Adipocytokine signaling pathway)	yes
ENSSSCG00000032408	CASP7	0.401692	0	0	0.429	0.176	caspase 7 [Source:NCBI gene;Acc:100156777]	GO:0004190(aspartic-type endopeptidase activity);GO:0004197(cysteine-type endopeptidase activity);GO:0006508(proteolysis);GO:0006915(apoptotic process);GO:0007507(heart development);GO:0008233(peptidase activity);GO:0008234(cysteine-type peptidase activity);GO:0009411(response to UV);GO:0016485(protein processing);GO:0016787(hydrolase activity);GO:0051402(neuron apoptotic process);GO:0097153(cyst…	04210(Apoptosis);04215(Apoptosis - multiple species);04668(TNF signaling pathway);04932(Non-alcoholic fatty liver disease (NAFLD));05010(Alzheimer disease);05133(Pertussis);05134(Legionellosis);05200(Pathways in cancer)	yes
ENSSSCG00000010648	CCDC186	0.284215	0	0	0.511	0.278	coiled-coil domain containing 186 [Source:NCBI gene;Acc:100152319]	GO:0009617(response to bacterium)	NA	yes
ENSSSCG00000010686	BAG3	0.281229	0	0	0.34	0.122	BCL2 associated athanogene 3 [Source:NCBI gene;Acc:100156989]	GO:0000774(adenyl-nucleotide exchange factor activity);GO:0005634(nucleus);GO:0005737(cytoplasm);GO:0005829(cytosol);GO:0005886(plasma membrane);GO:0008625(extrinsic apoptotic signaling pathway via death domain receptors);GO:0010664(negative regulation of striated muscle cell apoptotic process);GO:0030018(Z disc);GO:0034605(cellular response to heat);GO:0034620(cellular response to unfolded prote…	NA	yes
ENSSSCG00000010702	PLEKHA1	0.379138	0	0	0.341	0.101	pleckstrin homology domain containing A1 [Source:NCBI gene;Acc:100157647]	GO:0001553(luteinization);GO:0005634(nucleus);GO:0005654(nucleoplasm);GO:0005737(cytoplasm);GO:0005829(cytosol);GO:0005886(plasma membrane);GO:0007283(spermatogenesis);GO:0008209(androgen metabolic process);GO:0008210(estrogen metabolic process);GO:0008585(female gonad development);GO:0009791(post-embryonic development);GO:0014065(phosphatidylinositol 3-kinase signaling);GO:0016020(membrane);GO:0…	NA	yes
ENSSSCG00000002981	DMBT1	0.884799	0	0	0.223	0.034	deleted in malignant brain tumors 1 [Source:NCBI gene;Acc:751862]	GO:0005044(scavenger receptor activity);GO:0005576(extracellular region);GO:0006898(receptor-mediated endocytosis);GO:0009897(external side of plasma membrane);GO:0016020(membrane);GO:0016021(integral component of membrane);GO:0031012(extracellular matrix)	04970(Salivary secretion)	yes
ENSSSCG00000010723	ACADSB	0.282248	4.84068e-289	9.65134e-285	0.435	0.222	acyl-CoA dehydrogenase short/branched chain [Source:NCBI gene;Acc:100154810]	GO:0003995(acyl-CoA dehydrogenase activity);GO:0005739(mitochondrion);GO:0016491(oxidoreductase activity);GO:0016627(oxidoreductase activity, acting on the CH-CH group of donors);GO:0050660(flavin adenine dinucleotide binding);GO:0055114(oxidation-reduction process)	00071(Fatty acid degradation);00280(Valine, leucine and isoleucine degradation)	yes
ENSSSCG00000010734	ENSSSCG00000010734	1.49236	0	0	0.656	0.25	ornithine aminotransferase [Source:NCBI gene;Acc:100156865]	GO:0003824(catalytic activity);GO:0004587(ornithine-oxo-acid transaminase activity);GO:0005737(cytoplasm);GO:0008483(transaminase activity);GO:0010121(arginine catabolic process to proline via ornithine);GO:0016740(transferase activity);GO:0019544(arginine catabolic process to glutamate);GO:0030170(pyridoxal phosphate binding);GO:0055129(L-proline biosynthetic process)	00330(Arginine and proline metabolism)	yes
ENSSSCG00000010753	CLRN3	1.20672	0	0	0.677	0.128	clarin 3 [Source:NCBI gene;Acc:100156267]	GO:0016020(membrane);GO:0016021(integral component of membrane)	NA	yes
ENSSSCG00000024388	BNIP3	0.485424	0	0	0.562	0.282	BCL2 interacting protein 3 [Source:NCBI gene;Acc:100624868]	GO:0005635(nuclear envelope);GO:0005739(mitochondrion);GO:0005740(mitochondrial envelope);GO:0005741(mitochondrial outer membrane);GO:0005783(endoplasmic reticulum);GO:0006915(apoptotic process);GO:0008626(granzyme-mediated apoptotic signaling pathway);GO:0009617(response to bacterium);GO:0010637(negative regulation of mitochondrial fusion);GO:0010821(regulation of mitochondrion organization);GO:…	04068(FoxO signaling pathway);04137(Mitophagy - animal);04140(Autophagy - animal);05134(Legionellosis)	yes
ENSSSCG00000010772	ADAM8	0.738107	0	0	0.256	0.023	ADAM metallopeptidase domain 8 [Source:NCBI gene;Acc:100156146]	GO:0000902(cell morphogenesis);GO:0001525(angiogenesis);GO:0002102(podosome);GO:0002523(leukocyte migration involved in inflammatory response);GO:0002675(positive regulation of acute inflammatory response);GO:0002693(positive regulation of cellular extravasation);GO:0004222(metalloendopeptidase activity);GO:0005509(calcium ion binding);GO:0005737(cytoplasm);GO:0005886(plasma membrane);GO:0005887(…	NA	yes
ENSSSCG00000010792	ENSSSCG00000010792	2.9258	0	0	0.889	0.392	proline rich acidic protein 1 [Source:NCBI gene;Acc:100154502]	NA	04140(Autophagy - animal)	yes
ENSSSCG00000010791	FUOM	0.662874	0	0	0.442	0.079	fucose mutarotase [Source:NCBI gene;Acc:100152128]	GO:0005996(monosaccharide metabolic process);GO:0006004(fucose metabolic process);GO:0016853(isomerase activity);GO:0016857(racemase and epimerase activity, acting on carbohydrates and derivatives);GO:0036065(fucosylation);GO:0042806(fucose binding);GO:0045665(negative regulation of neuron differentiation);GO:0048029(monosaccharide binding);GO:0060180(female mating behavior)	NA	yes
ENSSSCG00000028646	MMADHC	0.414248	0	0	0.555	0.287	metabolism of cobalamin associated D [Source:NCBI gene;Acc:100521690]	GO:0005737(cytoplasm);GO:0005739(mitochondrion);GO:0009108(coenzyme biosynthetic process);GO:0009235(cobalamin metabolic process)	NA	yes
ENSSSCG00000030013	ENSSSCG00000030013	1.03007	0	0	0.37	0.015	lactase-phlorizin hydrolase [Source:NCBI gene;Acc:100625897]	GO:0000016(lactase activity);GO:0004553(hydrolase activity, hydrolyzing O-glycosyl compounds);GO:0005975(carbohydrate metabolic process);GO:0008152(metabolic process);GO:0008422(beta-glucosidase activity);GO:0016020(membrane);GO:0016021(integral component of membrane);GO:0016787(hydrolase activity);GO:0016798(hydrolase activity, acting on glycosyl bonds)	00052(Galactose metabolism);04973(Carbohydrate digestion and absorption)	yes
ENSSSCG00000035547	ENSSSCG00000035547	0.98314	0	0	0.344	0.02	NA	NA	NA	yes
ENSSSCG00000023479	ENSSSCG00000023479	0.43942	0	0	0.224	0.039	NCK associated protein 5 [Source:NCBI gene;Acc:100513689]	GO:0001578(microtubule bundle formation);GO:0007019(microtubule depolymerization);GO:0035371(microtubule plus-end)	NA	yes
ENSSSCG00000015709	SLC35F5	0.653345	0	0	0.436	0.086	solute carrier family 35 member F5 [Source:NCBI gene;Acc:100157997]	GO:0016020(membrane);GO:0016021(integral component of membrane)	NA	yes
ENSSSCG00000032213	DBI	0.315441	2.31467e-128	4.61499e-124	0.765	0.677	diazepam binding inhibitor, acyl-CoA binding protein [Source:NCBI gene;Acc:397212]	GO:0000062(fatty-acyl-CoA binding);GO:0005783(endoplasmic reticulum);GO:0005794(Golgi apparatus);GO:0008289(lipid binding);GO:0042742(defense response to bacterium)	03320(PPAR signaling pathway)	yes
ENSSSCG00000035189	ENSSSCG00000035189	1.54768	0	0	0.579	0.059	transmembrane protein 37 [Source:NCBI gene;Acc:100522166]	GO:0005244(voltage-gated ion channel activity);GO:0005262(calcium channel activity);GO:0009522(photosystem I);GO:0009579(thylakoid);GO:0015979(photosynthesis);GO:0016020(membrane);GO:0016021(integral component of membrane);GO:0034220(ion transmembrane transport);GO:0070588(calcium ion transmembrane transport)	NA	yes
ENSSSCG00000023665	FBXO25	0.365403	0	0	0.3	0.063	F-box protein 25 [Source:NCBI gene;Acc:100620396]	GO:0005515(protein binding);GO:0005634(nucleus)	04068(FoxO signaling pathway)	yes
ENSSSCG00000034012	CASP3	1.03799	0	0	0.603	0.202	caspase 3 [Source:NCBI gene;Acc:397244]	GO:0001782(B cell homeostasis);GO:0004190(aspartic-type endopeptidase activity);GO:0004197(cysteine-type endopeptidase activity);GO:0004861(cyclin-dependent protein serine/threonine kinase inhibitor activity);GO:0005634(nucleus);GO:0005737(cytoplasm);GO:0005829(cytosol);GO:0006508(proteolysis);GO:0006915(apoptotic process);GO:0006974(cellular response to DNA damage stimulus);GO:0007507(heart deve…	01524(Platinum drug resistance);04010(MAPK signaling pathway);04115(p53 signaling pathway);04210(Apoptosis);04215(Apoptosis - multiple species);04650(Natural killer cell mediated cytotoxicity);04657(IL-17 signaling pathway);04668(TNF signaling pathway);04726(Serotonergic synapse);04932(Non-alcoholic fatty liver disease (NAFLD));04933(AGE-RAGE signaling pathway in diabetic complications);05010(Alz…	yes
ENSSSCG00000015790	SLC25A4	0.868097	0	0	0.53	0.229	solute carrier family 25 member 4 [Source:NCBI gene;Acc:100517196]	GO:0005471(ATP:ADP antiporter activity);GO:0005739(mitochondrion);GO:0005743(mitochondrial inner membrane);GO:0008637(apoptotic mitochondrial changes);GO:0015866(ADP transport);GO:0015867(ATP transport);GO:0016020(membrane);GO:0016021(integral component of membrane);GO:0022857(transmembrane transporter activity);GO:0055085(transmembrane transport);GO:0060546(negative regulation of necroptotic pro…	04020(Calcium signaling pathway);04022(cGMP-PKG signaling pathway);04217(Necroptosis);04218(Cellular senescence);05012(Parkinson disease);05016(Huntington disease);05166(Human T-cell leukemia virus 1 infection)	yes
ENSSSCG00000015823	ENSSSCG00000015823	0.585139	0	0	0.412	0.081	RAB11 family interacting protein 1 [Source:NCBI gene;Acc:100625212]	GO:0017137(Rab GTPase binding);GO:0043231(intracellular membrane-bounded organelle);GO:0045055(regulated exocytosis)	04144(Endocytosis)	yes
ENSSSCG00000015842	PPP2CB	0.407345	0	0	0.415	0.17	protein phosphatase 2 catalytic subunit beta [Source:NCBI gene;Acc:397136]	GO:0000159(protein phosphatase type 2A complex);GO:0004721(phosphoprotein phosphatase activity);GO:0005737(cytoplasm);GO:0006470(protein dephosphorylation);GO:0008637(apoptotic mitochondrial changes);GO:0010468(regulation of gene expression);GO:0016787(hydrolase activity);GO:0034976(response to endoplasmic reticulum stress);GO:0042542(response to hydrogen peroxide);GO:0043161(proteasome-mediated …	03015(mRNA surveillance pathway);04071(Sphingolipid signaling pathway);04114(Oocyte meiosis);04136(Autophagy - other);04140(Autophagy - animal);04151(PI3K-Akt signaling pathway);04152(AMPK signaling pathway);04261(Adrenergic signaling in cardiomyocytes);04350(TGF-beta signaling pathway);04390(Hippo signaling pathway);04530(Tight junction);04728(Dopaminergic synapse);04730(Long-term depression);05…	yes
ENSSSCG00000015844	GSR	0.450277	7.14114e-302	1.4238e-297	0.358	0.15	glutathione-disulfide reductase [Source:NCBI gene;Acc:396625]	GO:0004362(glutathione-disulfide reductase activity);GO:0005737(cytoplasm);GO:0005739(mitochondrion);GO:0005829(cytosol);GO:0006749(glutathione metabolic process);GO:0009055(electron transfer activity);GO:0009897(external side of plasma membrane);GO:0016491(oxidoreductase activity);GO:0016668(oxidoreductase activity, acting on a sulfur group of donors, NAD(P) as acceptor);GO:0022900(electron tran…	00480(Glutathione metabolism);04918(Thyroid hormone synthesis)	yes
ENSSSCG00000015864	MYO7B	1.15333	0	0	0.649	0.118	myosin VIIB [Source:NCBI gene;Acc:100737623]	GO:0000166(nucleotide binding);GO:0003774(motor activity);GO:0003779(actin binding);GO:0005515(protein binding);GO:0005524(ATP binding);GO:0005856(cytoskeleton);GO:0005902(microvillus);GO:0005903(brush border);GO:0016459(myosin complex);GO:0051015(actin filament binding);GO:0090651(apical cytoplasm);GO:1904970(brush border assembly)	NA	yes
ENSSSCG00000036050	CD302	0.55321	0	0	0.442	0.13	CD302 molecule [Source:NCBI gene;Acc:100126280]	GO:0005737(cytoplasm);GO:0005938(cell cortex);GO:0006909(phagocytosis);GO:0016020(membrane);GO:0016021(integral component of membrane);GO:0030175(filopodium);GO:0030246(carbohydrate binding);GO:0042995(cell projection)	NA	yes
ENSSSCG00000015894	DPP4	0.414065	0	0	0.314	0.111	dipeptidyl peptidase 4 [Source:NCBI gene;Acc:397492]	GO:0002020(protease binding);GO:0004177(aminopeptidase activity);GO:0004252(serine-type endopeptidase activity);GO:0005102(signaling receptor binding);GO:0005576(extracellular region);GO:0005886(plasma membrane);GO:0006508(proteolysis);GO:0007155(cell adhesion);GO:0008233(peptidase activity);GO:0008236(serine-type peptidase activity);GO:0008239(dipeptidyl-peptidase activity);GO:0008284(positive r…	04974(Protein digestion and absorption)	yes
ENSSSCG00000027472	GCA	0.592279	0	0	0.375	0.045	grancalcin [Source:NCBI gene;Acc:100736670]	GO:0005509(calcium ion binding);GO:0005829(cytosol);GO:0005886(plasma membrane);GO:0042803(protein homodimerization activity);GO:0046982(protein heterodimerization activity)	NA	yes
ENSSSCG00000015906	CSRNP3	0.279513	0	0	0.142	0.009	cysteine and serine rich nuclear protein 3 [Source:NCBI gene;Acc:100515450]	GO:0001228(DNA-binding transcription activator activity, RNA polymerase II-specific);GO:0003700(DNA-binding transcription factor activity);GO:0005634(nucleus);GO:0010923(negative regulation of phosphatase activity);GO:0043065(positive regulation of apoptotic process);GO:0043565(sequence-specific DNA binding);GO:0045944(positive regulation of transcription by RNA polymerase II)	NA	yes
ENSSSCG00000015907	GALNT3	0.576996	0	0	0.347	0.072	polypeptide N-acetylgalactosaminyltransferase 3 [Source:NCBI gene;Acc:100515629]	GO:0000139(Golgi membrane);GO:0004653(polypeptide N-acetylgalactosaminyltransferase activity);GO:0005509(calcium ion binding);GO:0005794(Golgi apparatus);GO:0006486(protein glycosylation);GO:0016020(membrane);GO:0016021(integral component of membrane);GO:0016740(transferase activity);GO:0016757(transferase activity, transferring glycosyl groups);GO:0018242(protein O-linked glycosylation via serin…	00512(Mucin type O-glycan biosynthesis)	yes
ENSSSCG00000032715	CERS6	0.753764	0	0	0.423	0.05	ceramide synthase 6 [Source:NCBI gene;Acc:100126279]	GO:0003677(DNA binding);GO:0005634(nucleus);GO:0016020(membrane);GO:0016021(integral component of membrane)	00600(Sphingolipid metabolism);04071(Sphingolipid signaling pathway)	yes
ENSSSCG00000015926	ABCB11	0.75272	0	0	0.286	0.01	ATP binding cassette subfamily B member 11 [Source:NCBI gene;Acc:100518154]	GO:0000166(nucleotide binding);GO:0005524(ATP binding);GO:0005886(plasma membrane);GO:0015126(canalicular bile acid transmembrane transporter activity);GO:0015721(bile acid and bile salt transport);GO:0015722(canalicular bile acid transport);GO:0016020(membrane);GO:0016021(integral component of membrane);GO:0016887(ATPase activity);GO:0042626(ATPase activity, coupled to transmembrane movement of …	01522(Endocrine resistance);02010(ABC transporters);04976(Bile secretion);04979(Cholesterol metabolism)	yes
ENSSSCG00000040746	LRP2	0.689204	0	0	0.302	0.01	LDL receptor related protein 2 [Source:NCBI gene;Acc:100519689]	GO:0001843(neural tube closure);GO:0003139(secondary heart field specification);GO:0003148(outflow tract septum morphogenesis);GO:0003223(ventricular compact myocardium morphogenesis);GO:0003281(ventricular septum development);GO:0005509(calcium ion binding);GO:0005515(protein binding);GO:0005768(endosome);GO:0005783(endoplasmic reticulum);GO:0005794(Golgi apparatus);GO:0005903(brush border);GO:0…	04340(Hedgehog signaling pathway);04918(Thyroid hormone synthesis);04979(Cholesterol metabolism)	yes
ENSSSCG00000027157	SLC40A1	1.45571	0	0	0.706	0.189	solute carrier family 40 member 1 [Source:NCBI gene;Acc:100737517]	GO:0002260(lymphocyte homeostasis);GO:0003158(endothelium development);GO:0005381(iron ion transmembrane transporter activity);GO:0005654(nucleoplasm);GO:0005829(cytosol);GO:0005886(plasma membrane);GO:0006811(ion transport);GO:0006826(iron ion transport);GO:0006879(cellular iron ion homeostasis);GO:0008021(synaptic vesicle);GO:0015093(ferrous iron transmembrane transporter activity);GO:0016020(m…	04216(Ferroptosis);04978(Mineral absorption)	yes
ENSSSCG00000016044	ENSSSCG00000016044	0.680377	0	0	0.467	0.162	ORMDL sphingolipid biosynthesis regulator 1 [Source:NCBI gene;Acc:100155491]	GO:0005783(endoplasmic reticulum);GO:0005789(endoplasmic reticulum membrane);GO:0006672(ceramide metabolic process);GO:0016020(membrane);GO:0016021(integral component of membrane);GO:0035339(SPOTS complex);GO:0090155(negative regulation of sphingolipid biosynthetic process);GO:0090156(cellular sphingolipid homeostasis);GO:1900060(negative regulation of ceramide biosynthetic process)	NA	yes
ENSSSCG00000016067	STK17B	0.369915	0	0	0.441	0.182	serine/threonine kinase 17b [Source:NCBI gene;Acc:100153033]	GO:0000166(nucleotide binding);GO:0004672(protein kinase activity);GO:0004674(protein serine/threonine kinase activity);GO:0005524(ATP binding);GO:0005634(nucleus);GO:0006468(protein phosphorylation);GO:0035556(intracellular signal transduction);GO:2000271(positive regulation of fibroblast apoptotic process)	NA	yes
ENSSSCG00000016073	PGAP1	0.34549	4.51834e-270	9.00867e-266	0.295	0.116	post-GPI attachment to proteins 1 [Source:NCBI gene;Acc:100620753]	GO:0005783(endoplasmic reticulum);GO:0005789(endoplasmic reticulum membrane);GO:0006505(GPI anchor metabolic process);GO:0006888(endoplasmic reticulum to Golgi vesicle-mediated transport);GO:0007605(sensory perception of sound);GO:0009880(embryonic pattern specification);GO:0009948(anterior/posterior axis specification);GO:0015031(protein transport);GO:0016020(membrane);GO:0016021(integral compon…	00563(Glycosylphosphatidylinositol (GPI)-anchor biosynthesis)	yes
ENSSSCG00000021657	SATB2	0.333313	8.58363e-177	1.7114e-172	0.144	0.04	SATB homeobox 2 [Source:NCBI gene;Acc:102160784]	GO:0000118(histone deacetylase complex);GO:0000122(negative regulation of transcription by RNA polymerase II);GO:0000977(RNA polymerase II regulatory region sequence-specific DNA binding);GO:0000978(RNA polymerase II proximal promoter sequence-specific DNA binding);GO:0001228(DNA-binding transcription activator activity, RNA polymerase II-specific);GO:0001764(neuron migration);GO:0002076(osteobla…	NA	yes
ENSSSCG00000026940	CASP10	0.549412	0	0	0.414	0.105	caspase 10 [Source:NCBI gene;Acc:100154896]	GO:0004197(cysteine-type endopeptidase activity);GO:0005515(protein binding);GO:0005737(cytoplasm);GO:0006508(proteolysis);GO:0006915(apoptotic process);GO:0006919(activation of cysteine-type endopeptidase activity involved in apoptotic process);GO:0008233(peptidase activity);GO:0008234(cysteine-type peptidase activity);GO:0016787(hydrolase activity);GO:0031265(CD95 death-inducing signaling compl…	04210(Apoptosis);04622(RIG-I-like receptor signaling pathway);04668(TNF signaling pathway);05152(Tuberculosis);05161(Hepatitis B)	yes
ENSSSCG00000016140	FZD5	0.984599	0	0	0.496	0.07	frizzled class receptor 5 [Source:NCBI gene;Acc:100519058]	GO:0000578(embryonic axis specification);GO:0001525(angiogenesis);GO:0001540(amyloid-beta binding);GO:0001944(vasculature development);GO:0002726(positive regulation of T cell cytokine production);GO:0004888(transmembrane signaling receptor activity);GO:0005515(protein binding);GO:0005769(early endosome);GO:0005794(Golgi apparatus);GO:0005886(plasma membrane);GO:0005887(integral component of plas…	04150(mTOR signaling pathway);04310(Wnt signaling pathway);04390(Hippo signaling pathway);04550(Signaling pathways regulating pluripotency of stem cells);04916(Melanogenesis);04934(Cushing syndrome);05165(Human papillomavirus infection);05200(Pathways in cancer);05205(Proteoglycans in cancer);05217(Basal cell carcinoma);05224(Breast cancer);05225(Hepatocellular carcinoma);05226(Gastric cancer)	yes
ENSSSCG00000023264	ENSSSCG00000023264	0.641481	0	0	0.556	0.25	isocitrate dehydrogenase (NADP(+)) 1, cytosolic [Source:NCBI gene;Acc:102166364]	GO:0000287(magnesium ion binding);GO:0004450(isocitrate dehydrogenase (NADP+) activity);GO:0005777(peroxisome);GO:0005829(cytosol);GO:0006099(tricarboxylic acid cycle);GO:0006102(isocitrate metabolic process);GO:0006739(NADP metabolic process);GO:0016491(oxidoreductase activity);GO:0016616(oxidoreductase activity, acting on the CH-OH group of donors, NAD or NADP as acceptor);GO:0042803(protein ho…	00020(Citrate cycle (TCA cycle));00480(Glutathione metabolism);04146(Peroxisome)	yes
ENSSSCG00000016159	CPS1	1.16452	0	0	0.474	0.03	carbamoyl-phosphate synthase 1 [Source:NCBI gene;Acc:100157716]	GO:0000166(nucleotide binding);GO:0004087(carbamoyl-phosphate synthase (ammonia) activity);GO:0004088(carbamoyl-phosphate synthase (glutamine-hydrolyzing) activity);GO:0005524(ATP binding);GO:0005730(nucleolus);GO:0005737(cytoplasm);GO:0005739(mitochondrion);GO:0006207('de novo' pyrimidine nucleobase biosynthetic process);GO:0006526(arginine biosynthetic process);GO:0006541(glutamine metabolic pr…	00220(Arginine biosynthesis);00250(Alanine, aspartate and glutamate metabolism);00910(Nitrogen metabolism)	yes
ENSSSCG00000016186	TMBIM1	0.46172	0	0	0.518	0.219	transmembrane BAX inhibitor motif containing 1 [Source:NCBI gene;Acc:100152389]	GO:0005123(death receptor binding);GO:0005765(lysosomal membrane);GO:0005794(Golgi apparatus);GO:0010008(endosome membrane);GO:0016020(membrane);GO:0016021(integral component of membrane);GO:0043231(intracellular membrane-bounded organelle);GO:1902042(negative regulation of extrinsic apoptotic signaling pathway via death domain receptors);GO:1902045(negative regulation of Fas signaling pathway);G…	NA	yes
ENSSSCG00000016196	VIL1	0.644802	0	0	0.417	0.057	villin 1 [Source:NCBI gene;Acc:100156373]	GO:0001726(ruffle);GO:0001951(intestinal D-glucose absorption);GO:0003779(actin binding);GO:0005509(calcium ion binding);GO:0005546(phosphatidylinositol-4,5-bisphosphate binding);GO:0005886(plasma membrane);GO:0005902(microvillus);GO:0005903(brush border);GO:0006915(apoptotic process);GO:0007010(cytoskeleton organization);GO:0007173(epidermal growth factor receptor signaling pathway);GO:0008360(r…	NA	yes
ENSSSCG00000016204	IHH	0.446867	0	0	0.319	0.06	Indian hedgehog signaling molecule [Source:NCBI gene;Acc:397174]	GO:0001501(skeletal system development);GO:0001503(ossification);GO:0001569(branching involved in blood vessel morphogenesis);GO:0001649(osteoblast differentiation);GO:0001701(in utero embryonic development);GO:0001708(cell fate specification);GO:0001763(morphogenesis of a branching structure);GO:0001944(vasculature development);GO:0001947(heart looping);GO:0002053(positive regulation of mesenchy…	04340(Hedgehog signaling pathway);05205(Proteoglycans in cancer)	yes
ENSSSCG00000016210	ABCB6	0.462405	7.04072e-189	1.40378e-184	0.186	0.061	ATP binding cassette subfamily B member 6 (Langereis blood group) [Source:NCBI gene;Acc:100155585]	GO:0000166(nucleotide binding);GO:0005524(ATP binding);GO:0005654(nucleoplasm);GO:0005739(mitochondrion);GO:0005740(mitochondrial envelope);GO:0005741(mitochondrial outer membrane);GO:0005768(endosome);GO:0005774(vacuolar membrane);GO:0005783(endoplasmic reticulum);GO:0005794(Golgi apparatus);GO:0005829(cytosol);GO:0005886(plasma membrane);GO:0006779(porphyrin-containing compound biosynthetic pro…	02010(ABC transporters)	yes
ENSSSCG00000016220	DNPEP	0.34338	0	0	0.344	0.115	aspartyl aminopeptidase [Source:NCBI gene;Acc:100153171]	GO:0004177(aminopeptidase activity);GO:0005576(extracellular region);GO:0005737(cytoplasm);GO:0005829(cytosol);GO:0006508(proteolysis);GO:0008233(peptidase activity);GO:0008237(metallopeptidase activity);GO:0008270(zinc ion binding);GO:0016787(hydrolase activity);GO:0046872(metal ion binding);GO:0070006(metalloaminopeptidase activity)	NA	yes
ENSSSCG00000025993	SGPP2	0.44136	1.84154e-286	3.67167e-282	0.167	0.03	sphingosine-1-phosphate phosphatase 2 [Source:NCBI gene;Acc:100524832]	GO:0005783(endoplasmic reticulum);GO:0006670(sphingosine metabolic process);GO:0016020(membrane);GO:0016021(integral component of membrane);GO:0016311(dephosphorylation);GO:0042392(sphingosine-1-phosphate phosphatase activity)	00600(Sphingolipid metabolism);04071(Sphingolipid signaling pathway)	yes
ENSSSCG00000016223	ACSL3	2.90614	0	0	0.762	0.306	acyl-CoA synthetase long chain family member 3 [Source:NCBI gene;Acc:100233169]	GO:0001676(long-chain fatty acid metabolic process);GO:0003824(catalytic activity);GO:0004467(long-chain fatty acid-CoA ligase activity);GO:0005783(endoplasmic reticulum);GO:0005794(Golgi apparatus);GO:0005811(lipid droplet);GO:0016020(membrane);GO:0016021(integral component of membrane);GO:0019901(protein kinase binding);GO:0019904(protein domain specific binding);GO:0034379(very-low-density lip…	00061(Fatty acid biosynthesis);00071(Fatty acid degradation);03320(PPAR signaling pathway);04146(Peroxisome);04216(Ferroptosis);04714(Thermogenesis);04920(Adipocytokine signaling pathway)	yes
ENSSSCG00000031572	MFF	0.538262	0	0	0.584	0.276	mitochondrial fission factor [Source:NCBI gene;Acc:100513442]	GO:0016020(membrane);GO:0016021(integral component of membrane)	NA	yes
ENSSSCG00000016247	TM4SF20	2.56901	0	0	0.727	0.189	transmembrane 4 L six family member 20 [Source:NCBI gene;Acc:100513630]	GO:0005789(endoplasmic reticulum membrane);GO:0005886(plasma membrane);GO:0005925(focal adhesion);GO:0016020(membrane);GO:0016021(integral component of membrane);GO:0045861(negative regulation of proteolysis)	NA	yes
ENSSSCG00000016248	AGFG1	0.349584	0	0	0.505	0.229	ArfGAP with FG repeats 1 [Source:NCBI gene;Acc:100514990]	GO:0001675(acrosome assembly);GO:0005096(GTPase activator activity);GO:0007289(spermatid nucleus differentiation);GO:0031410(cytoplasmic vesicle);GO:0042995(cell projection);GO:0043025(neuronal cell body);GO:0043231(intracellular membrane-bounded organelle);GO:0043547(positive regulation of GTPase activity);GO:0045109(intermediate filament organization);GO:0046872(metal ion binding)	05164(Influenza A)	yes
ENSSSCG00000021968	SLC19A3	0.514285	0	0	0.234	0.021	solute carrier family 19 member 3 [Source:NCBI gene;Acc:100513826]	GO:0005886(plasma membrane);GO:0015234(thiamine transmembrane transporter activity);GO:0016020(membrane);GO:0016021(integral component of membrane);GO:0035461(vitamin transmembrane transport);GO:0051180(vitamin transport);GO:0055085(transmembrane transport);GO:0071934(thiamine transmembrane transport);GO:0090482(vitamin transmembrane transporter activity)	04977(Vitamin digestion and absorption)	yes
ENSSSCG00000016254	CCL20	1.79045	0	0	0.237	0.06	C-C motif chemokine ligand 20 [Source:NCBI gene;Acc:553951]	GO:0002548(monocyte chemotaxis);GO:0005125(cytokine activity);GO:0005576(extracellular region);GO:0005615(extracellular space);GO:0006935(chemotaxis);GO:0006954(inflammatory response);GO:0006955(immune response);GO:0007186(G protein-coupled receptor signaling pathway);GO:0008009(chemokine activity);GO:0010469(regulation of signaling receptor activity);GO:0030593(neutrophil chemotaxis);GO:0031731(…	04060(Cytokine-cytokine receptor interaction);04062(Chemokine signaling pathway);04657(IL-17 signaling pathway);04668(TNF signaling pathway);05323(Rheumatoid arthritis)	yes
ENSSSCG00000016267	ITM2C	1.35526	0	0	0.781	0.397	integral membrane protein 2C [Source:NCBI gene;Acc:100144481]	GO:0001540(amyloid-beta binding);GO:0005524(ATP binding);GO:0005764(lysosome);GO:0005765(lysosomal membrane);GO:0005794(Golgi apparatus);GO:0005886(plasma membrane);GO:0010977(negative regulation of neuron projection development);GO:0016020(membrane);GO:0016021(integral component of membrane);GO:0030182(neuron differentiation);GO:0042985(negative regulation of amyloid precursor protein biosynthet…	NA	yes
ENSSSCG00000016284	ENSSSCG00000016284	2.11485	0	0	0.608	0.095	intestinal-type alkaline phosphatase-like [Source:NCBI gene;Acc:100522404]	GO:0003824(catalytic activity);GO:0004035(alkaline phosphatase activity);GO:0016311(dephosphorylation);GO:0016787(hydrolase activity);GO:0016791(phosphatase activity)	00730(Thiamine metabolism);00790(Folate biosynthesis)	yes
ENSSSCG00000025038	KCNJ13	0.333551	0	0	0.175	0.007	potassium voltage-gated channel subfamily J member 13 [Source:NCBI gene;Acc:100151780]	GO:0005242(inward rectifier potassium channel activity);GO:0005244(voltage-gated ion channel activity);GO:0006811(ion transport);GO:0006813(potassium ion transport);GO:0016020(membrane);GO:0016021(integral component of membrane);GO:0034220(ion transmembrane transport);GO:0034765(regulation of ion transmembrane transport);GO:0071805(potassium ion transmembrane transport);GO:1990573(potassium ion i…	04974(Protein digestion and absorption)	yes
ENSSSCG00000016295	NGEF	0.609193	0	0	0.341	0.031	neuronal guanine nucleotide exchange factor [Source:NCBI gene;Acc:100153801]	GO:0005089(Rho guanyl-nucleotide exchange factor activity);GO:0005515(protein binding);GO:0035023(regulation of Rho protein signal transduction)	04360(Axon guidance)	yes
ENSSSCG00000036274	ENSSSCG00000036274	1.88946	0	0	0.791	0.164	UDP glucuronosyltransferase 1 family, polypeptide A6 [Source:NCBI gene;Acc:100152603]	GO:0008194(UDP-glycosyltransferase activity);GO:0015020(glucuronosyltransferase activity);GO:0016020(membrane);GO:0016021(integral component of membrane);GO:0016740(transferase activity);GO:0016757(transferase activity, transferring glycosyl groups);GO:0016758(transferase activity, transferring hexosyl groups);GO:0043231(intracellular membrane-bounded organelle);GO:0052696(flavonoid glucuronidati…	00040(Pentose and glucuronate interconversions);00053(Ascorbate and aldarate metabolism);00140(Steroid hormone biosynthesis);00830(Retinol metabolism);00860(Porphyrin and chlorophyll metabolism);00980(Metabolism of xenobiotics by cytochrome P450);00982(Drug metabolism - cytochrome P450);00983(Drug metabolism - other enzymes);05204(Chemical carcinogenesis)	yes
ENSSSCG00000016328	RAB17	0.778508	0	0	0.392	0.041	RAB17, member RAS oncogene family [Source:NCBI gene;Acc:100516468]	GO:0002415(immunoglobulin transcytosis in epithelial cells mediated by polymeric immunoglobulin receptor);GO:0003924(GTPase activity);GO:0005525(GTP binding);GO:0005768(endosome);GO:0005769(early endosome);GO:0005886(plasma membrane);GO:0006886(intracellular protein transport);GO:0016323(basolateral plasma membrane);GO:0016324(apical plasma membrane);GO:0019003(GDP binding);GO:0030100(regulation …	NA	yes
ENSSSCG00000016379	HDLBP	0.601023	0	0	0.697	0.433	high density lipoprotein binding protein [Source:NCBI gene;Acc:100233187]	GO:0003676(nucleic acid binding);GO:0003723(RNA binding);GO:0005829(cytosol)	NA	yes
ENSSSCG00000016372	STK25	0.368479	0	0	0.482	0.226	serine/threonine kinase 25 [Source:NCBI gene;Acc:100511107]	GO:0004672(protein kinase activity);GO:0004674(protein serine/threonine kinase activity);GO:0005524(ATP binding);GO:0005737(cytoplasm);GO:0005794(Golgi apparatus);GO:0006468(protein phosphorylation);GO:0007163(establishment or maintenance of cell polarity);GO:0023014(signal transduction by protein phosphorylation);GO:0031098(stress-activated protein kinase signaling cascade);GO:0032147(activation…	NA	yes
ENSSSCG00000023080	TPP1	0.872109	0	0	0.534	0.172	tripeptidyl peptidase 1 [Source:NCBI gene;Acc:100623352]	GO:0004175(endopeptidase activity);GO:0004252(serine-type endopeptidase activity);GO:0005764(lysosome);GO:0006508(proteolysis);GO:0007040(lysosome organization);GO:0007399(nervous system development);GO:0007417(central nervous system development);GO:0008233(peptidase activity);GO:0008236(serine-type peptidase activity);GO:0008240(tripeptidyl-peptidase activity);GO:0016787(hydrolase activity);GO:0…	04142(Lysosome)	yes
ENSSSCG00000014632	FAM160A2	0.449061	0	0	0.305	0.063	family with sequence similarity 160 member A2 [Source:NCBI gene;Acc:100519503]	GO:0005829(cytosol);GO:0007032(endosome organization);GO:0007040(lysosome organization);GO:0008333(endosome to lysosome transport);GO:0045022(early endosome to late endosome transport);GO:0070695(FHF complex)	NA	yes
ENSSSCG00000014853	GDPD5	0.34842	0	0	0.253	0.041	glycerophosphodiester phosphodiesterase domain containing 5 [Source:NCBI gene;Acc:100627912]	GO:0006629(lipid metabolic process);GO:0008081(phosphoric diester hydrolase activity);GO:0008889(glycerophosphodiester phosphodiesterase activity);GO:0016020(membrane);GO:0016021(integral component of membrane);GO:0021522(spinal cord motor neuron differentiation);GO:0021895(cerebral cortex neuron differentiation);GO:0030424(axon);GO:0031175(neuron projection development);GO:0043025(neuronal cell …	NA	yes
ENSSSCG00000034102	DGAT2	0.414992	0	0	0.285	0.024	diacylglycerol O-acyltransferase 2 [Source:NCBI gene;Acc:100294675]	GO:0016020(membrane);GO:0016021(integral component of membrane);GO:0016747(transferase activity, transferring acyl groups other than amino-acyl groups)	00561(Glycerolipid metabolism);04975(Fat digestion and absorption)	yes
ENSSSCG00000014875	CAPN5	0.378178	0	0	0.264	0.084	calpain 5 [Source:NCBI gene;Acc:100524513]	GO:0004198(calcium-dependent cysteine-type endopeptidase activity);GO:0005622(intracellular);GO:0005737(cytoplasm);GO:0006508(proteolysis);GO:0008233(peptidase activity);GO:0008234(cysteine-type peptidase activity);GO:0009986(cell surface);GO:0016787(hydrolase activity)	NA	yes
ENSSSCG00000014878	PAK1	0.354437	0	0	0.4	0.101	p21 (RAC1) activated kinase 1 [Source:NCBI gene;Acc:100525766]	GO:0000166(nucleotide binding);GO:0001726(ruffle);GO:0001934(positive regulation of protein phosphorylation);GO:0004672(protein kinase activity);GO:0004674(protein serine/threonine kinase activity);GO:0005518(collagen binding);GO:0005524(ATP binding);GO:0005654(nucleoplasm);GO:0005737(cytoplasm);GO:0005829(cytosol);GO:0005884(actin filament);GO:0005886(plasma membrane);GO:0005911(cell-cell juncti…	04010(MAPK signaling pathway);04012(ErbB signaling pathway);04014(Ras signaling pathway);04024(cAMP signaling pathway);04062(Chemokine signaling pathway);04360(Axon guidance);04392(Hippo signaling pathway - multiple species);04510(Focal adhesion);04625(C-type lectin receptor signaling pathway);04650(Natural killer cell mediated cytotoxicity);04660(T cell receptor signaling pathway);04666(Fc gamma…	yes
ENSSSCG00000014880	AQP11	0.353539	0	0	0.253	0.04	aquaporin 11 [Source:NCBI gene;Acc:100127151]	GO:0001822(kidney development);GO:0005737(cytoplasm);GO:0005783(endoplasmic reticulum);GO:0006833(water transport);GO:0009986(cell surface);GO:0015250(water channel activity);GO:0015267(channel activity);GO:0016020(membrane);GO:0016021(integral component of membrane);GO:0048388(endosomal lumen acidification);GO:0055085(transmembrane transport);GO:0072014(proximal tubule development)	NA	yes
ENSSSCG00000014900	RAB30	0.519809	0	0	0.279	0.047	RAB30, member RAS oncogene family [Source:NCBI gene;Acc:100626412]	GO:0000139(Golgi membrane);GO:0003924(GTPase activity);GO:0005525(GTP binding);GO:0005789(endoplasmic reticulum membrane);GO:0005801(cis-Golgi network);GO:0005802(trans-Golgi network);GO:0006886(intracellular protein transport);GO:0006888(endoplasmic reticulum to Golgi vesicle-mediated transport);GO:0007030(Golgi organization);GO:0031985(Golgi cisterna);GO:0032482(Rab protein signal transduction)…	NA	yes
ENSSSCG00000014920	FZD4	0.508307	0	0	0.503	0.209	frizzled class receptor 4 [Source:NCBI gene;Acc:100520319]	GO:0001540(amyloid-beta binding);GO:0001553(luteinization);GO:0001568(blood vessel development);GO:0001570(vasculogenesis);GO:0004888(transmembrane signaling receptor activity);GO:0004896(cytokine receptor activity);GO:0005515(protein binding);GO:0005886(plasma membrane);GO:0005911(cell-cell junction);GO:0007166(cell surface receptor signaling pathway);GO:0007223(Wnt signaling pathway, calcium mo…	04150(mTOR signaling pathway);04310(Wnt signaling pathway);04390(Hippo signaling pathway);04550(Signaling pathways regulating pluripotency of stem cells);04916(Melanogenesis);04934(Cushing syndrome);05165(Human papillomavirus infection);05200(Pathways in cancer);05205(Proteoglycans in cancer);05217(Basal cell carcinoma);05224(Breast cancer);05225(Hepatocellular carcinoma);05226(Gastric cancer)	yes
ENSSSCG00000035619	TMEM135	0.356598	0	0	0.329	0.098	transmembrane protein 135 [Source:NCBI gene;Acc:100622644]	GO:0005739(mitochondrion);GO:0005777(peroxisome);GO:0005811(lipid droplet);GO:0009409(response to cold);GO:0016020(membrane);GO:0016021(integral component of membrane);GO:0032094(response to food);GO:0090140(regulation of mitochondrial fission)	NA	yes
ENSSSCG00000014924	CTSC	1.90792	0	0	0.586	0.291	cathepsin C [Source:NCBI gene;Acc:100522387]	GO:0001913(T cell mediated cytotoxicity);GO:0004197(cysteine-type endopeptidase activity);GO:0004252(serine-type endopeptidase activity);GO:0005615(extracellular space);GO:0005654(nucleoplasm);GO:0005737(cytoplasm);GO:0005764(lysosome);GO:0005813(centrosome);GO:0006508(proteolysis);GO:0006915(apoptotic process);GO:0008233(peptidase activity);GO:0008234(cysteine-type peptidase activity);GO:0016505…	04142(Lysosome);04210(Apoptosis)	yes
ENSSSCG00000027093	FOLH1B	0.352265	0	0	0.222	0.054	folate hydrolase 1B [Source:NCBI gene;Acc:397677]	GO:0004180(carboxypeptidase activity);GO:0004181(metallocarboxypeptidase activity);GO:0005886(plasma membrane);GO:0005887(integral component of plasma membrane);GO:0006508(proteolysis);GO:0006760(folic acid-containing compound metabolic process);GO:0008233(peptidase activity);GO:0009986(cell surface);GO:0016020(membrane);GO:0016021(integral component of membrane);GO:0016805(dipeptidase activity);…	00250(Alanine, aspartate and glutamate metabolism);04977(Vitamin digestion and absorption)	yes
ENSSSCG00000014948	C11orf54	0.461277	0	0	0.346	0.061	chromosome 9 C11orf54 homolog [Source:NCBI gene;Acc:100512671]	GO:0005634(nucleus);GO:0005654(nucleoplasm);GO:0008270(zinc ion binding);GO:0016604(nuclear body);GO:0016788(hydrolase activity, acting on ester bonds)	NA	yes
ENSSSCG00000037015	SESN3	0.277219	0	0	0.34	0.145	sestrin 3 [Source:NCBI gene;Acc:100526065]	GO:0005634(nucleus);GO:0005737(cytoplasm);GO:0031932(TORC2 complex);GO:0032868(response to insulin);GO:0034198(cellular response to amino acid starvation);GO:0038203(TORC2 signaling);GO:0042149(cellular response to glucose starvation);GO:0042593(glucose homeostasis);GO:0046626(regulation of insulin receptor signaling pathway);GO:0051896(regulation of protein kinase B signaling);GO:0061700(GATOR2 …	04115(p53 signaling pathway);04211(Longevity regulating pathway)	yes
ENSSSCG00000027529	BIRC3	0.550843	0	2.3574e-308	0.615	0.369	baculoviral IAP repeat-containing protein 2 [Source:NCBI gene;Acc:100622859]	GO:0004842(ubiquitin-protein transferase activity);GO:0005634(nucleus);GO:0005654(nucleoplasm);GO:0005737(cytoplasm);GO:0005829(cytosol);GO:0006915(apoptotic process);GO:0016567(protein ubiquitination);GO:0031398(positive regulation of protein ubiquitination);GO:0042981(regulation of apoptotic process);GO:0043027(cysteine-type endopeptidase inhibitor activity involved in apoptotic process);GO:006…	01524(Platinum drug resistance);04064(NF-kappa B signaling pathway);04120(Ubiquitin mediated proteolysis);04210(Apoptosis);04215(Apoptosis - multiple species);04217(Necroptosis);04510(Focal adhesion);04621(NOD-like receptor signaling pathway);04668(TNF signaling pathway);05145(Toxoplasmosis);05168(Herpes simplex virus 1 infection);05200(Pathways in cancer);05222(Small cell lung cancer)	yes
ENSSSCG00000014983	MMP20	0.532655	0	0	0.267	0.01	matrix metallopeptidase 20 [Source:NCBI gene;Acc:396939]	GO:0004222(metalloendopeptidase activity);GO:0005576(extracellular region);GO:0005615(extracellular space);GO:0006508(proteolysis);GO:0008233(peptidase activity);GO:0008237(metallopeptidase activity);GO:0008270(zinc ion binding);GO:0016787(hydrolase activity);GO:0022617(extracellular matrix disassembly);GO:0030163(protein catabolic process);GO:0030198(extracellular matrix organization);GO:0030574…	NA	yes
ENSSSCG00000014997	ENSSSCG00000014997	0.369578	0	0	0.473	0.221	caspase-13 [Source:NCBI gene;Acc:100522887]	GO:0004197(cysteine-type endopeptidase activity);GO:0005737(cytoplasm);GO:0006508(proteolysis);GO:0006915(apoptotic process);GO:0006919(activation of cysteine-type endopeptidase activity involved in apoptotic process);GO:0008233(peptidase activity);GO:0008234(cysteine-type peptidase activity);GO:0016787(hydrolase activity);GO:0042981(regulation of apoptotic process);GO:0097190(apoptotic signaling…	04621(NOD-like receptor signaling pathway)	yes
ENSSSCG00000015010	EXPH5	0.483368	0	0	0.275	0.033	KDEL motif-containing protein 2 [Source:NCBI gene;Acc:100512977]	GO:0003334(keratinocyte development);GO:0005768(endosome);GO:0006886(intracellular protein transport);GO:0017137(Rab GTPase binding);GO:0045921(positive regulation of exocytosis);GO:0050714(positive regulation of protein secretion);GO:0071985(multivesicular body sorting pathway)	NA	yes
ENSSSCG00000040689	APOA4	3.54233	0	0	0.652	0.322	apolipoprotein A4 [Source:NCBI gene;Acc:397681]	GO:0002227(innate immune response in mucosa);GO:0005507(copper ion binding);GO:0005543(phospholipid binding);GO:0005576(extracellular region);GO:0005615(extracellular space);GO:0006695(cholesterol biosynthetic process);GO:0006869(lipid transport);GO:0006982(response to lipid hydroperoxide);GO:0007159(leukocyte cell-cell adhesion);GO:0008203(cholesterol metabolic process);GO:0008289(lipid binding)…	04975(Fat digestion and absorption);04977(Vitamin digestion and absorption);04979(Cholesterol metabolism)	yes
ENSSSCG00000015068	ENSSSCG00000015068	0.318649	0	0	0.212	0.019	NA	NA	NA	yes
ENSSSCG00000015069	APOC3	3.2727	0	0	0.648	0.335	apolipoprotein C3 [Source:NCBI gene;Acc:406187]	GO:0005543(phospholipid binding);GO:0005576(extracellular region);GO:0005615(extracellular space);GO:0006629(lipid metabolic process);GO:0006641(triglyceride metabolic process);GO:0006869(lipid transport);GO:0007186(G protein-coupled receptor signaling pathway);GO:0008289(lipid binding);GO:0010897(negative regulation of triglyceride catabolic process);GO:0010903(negative regulation of very-low-de…	03320(PPAR signaling pathway);04979(Cholesterol metabolism)	yes
ENSSSCG00000030921	APOA1	3.2488	0	0	0.745	0.507	apolipoprotein A1 [Source:NCBI gene;Acc:397691]	GO:0001540(amyloid-beta binding);GO:0001932(regulation of protein phosphorylation);GO:0001935(endothelial cell proliferation);GO:0002740(negative regulation of cytokine secretion involved in immune response);GO:0005102(signaling receptor binding);GO:0005319(lipid transporter activity);GO:0005543(phospholipid binding);GO:0005576(extracellular region);GO:0005615(extracellular space);GO:0006644(phos…	03320(PPAR signaling pathway);04975(Fat digestion and absorption);04977(Vitamin digestion and absorption);04979(Cholesterol metabolism);05143(African trypanosomiasis)	yes
ENSSSCG00000015090	MPZL3	0.296211	0	0	0.155	0.021	myelin protein zero like 3 [Source:NCBI gene;Acc:100513300]	GO:0016020(membrane);GO:0016021(integral component of membrane);GO:0030198(extracellular matrix organization);GO:0042633(hair cycle)	NA	yes
ENSSSCG00000015091	MPZL2	1.22548	0	0	0.572	0.05	myelin protein zero like 2 [Source:NCBI gene;Acc:100513488]	GO:0016020(membrane);GO:0016021(integral component of membrane);GO:0098609(cell-cell adhesion)	NA	yes
ENSSSCG00000015105	SLC37A4	0.903566	0	0	0.516	0.08	solute carrier family 37 member 4 [Source:NCBI gene;Acc:100516688]	GO:0001780(neutrophil homeostasis);GO:0001816(cytokine production);GO:0002318(myeloid progenitor cell differentiation);GO:0005623(cell);GO:0005977(glycogen metabolic process);GO:0006089(lactate metabolic process);GO:0006641(triglyceride metabolic process);GO:0006874(cellular calcium ion homeostasis);GO:0008202(steroid metabolic process);GO:0015760(glucose-6-phosphate transport);GO:0016020(membran…	04973(Carbohydrate digestion and absorption)	yes
ENSSSCG00000015106	HYOU1	0.369978	0	0	0.582	0.316	hypoxia up-regulated 1 [Source:NCBI gene;Acc:100516870]	GO:0000166(nucleotide binding);GO:0002931(response to ischemia);GO:0005524(ATP binding);GO:0005783(endoplasmic reticulum);GO:0006888(endoplasmic reticulum to Golgi vesicle-mediated transport);GO:0034663(endoplasmic reticulum chaperone complex);GO:0034976(response to endoplasmic reticulum stress);GO:0043066(negative regulation of apoptotic process);GO:0071456(cellular response to hypoxia);GO:19032…	04141(Protein processing in endoplasmic reticulum)	yes
ENSSSCG00000027710	PDZD3	0.576581	0	0	0.268	0.015	PDZ domain containing 3 [Source:NCBI gene;Acc:100519043]	GO:0005515(protein binding);GO:0005903(brush border);GO:0006811(ion transport);GO:0007168(receptor guanylyl cyclase signaling pathway);GO:0008022(protein C-terminus binding);GO:0010754(negative regulation of cGMP-mediated signaling);GO:0030251(guanylate cyclase inhibitor activity);GO:0031283(negative regulation of guanylate cyclase activity);GO:0035003(subapical complex);GO:0045177(apical part of…	NA	yes
ENSSSCG00000028517	SC5D	0.485987	0	0	0.417	0.124	sterol-C5-desaturase [Source:NCBI gene;Acc:100520925]	GO:0000248(C-5 sterol desaturase activity);GO:0005506(iron ion binding);GO:0005789(endoplasmic reticulum membrane);GO:0008610(lipid biosynthetic process);GO:0016020(membrane);GO:0016021(integral component of membrane);GO:0016126(sterol biosynthetic process);GO:0016491(oxidoreductase activity);GO:0033490(cholesterol biosynthetic process via lathosterol);GO:0055114(oxidation-reduction process)	00100(Steroid biosynthesis)	yes
ENSSSCG00000015205	HEPACAM	0.594904	0	0	0.517	0.21	hepatic and glial cell adhesion molecule [Source:NCBI gene;Acc:100523198]	GO:0005911(cell-cell junction);GO:0016020(membrane);GO:0016021(integral component of membrane);GO:0030424(axon);GO:0034613(cellular protein localization)	NA	yes
ENSSSCG00000022536	SLC37A2	0.706428	0	0	0.361	0.026	solute carrier family 37 member 2 [Source:NCBI gene;Acc:100523389]	GO:0015760(glucose-6-phosphate transport);GO:0016020(membrane);GO:0016021(integral component of membrane);GO:0022857(transmembrane transporter activity);GO:0030176(integral component of endoplasmic reticulum membrane);GO:0035435(phosphate ion transmembrane transport);GO:0055085(transmembrane transport);GO:0061513(glucose 6-phosphate:inorganic phosphate antiporter activity)	NA	yes
ENSSSCG00000015241	TMEM45B	1.15531	0	0	0.654	0.114	transmembrane protein 45B [Source:NCBI gene;Acc:100516991]	GO:0016020(membrane);GO:0016021(integral component of membrane)	NA	yes
ENSSSCG00000015244	APLP2	0.978009	0	0	0.738	0.309	amyloid beta precursor like protein 2 [Source:NCBI gene;Acc:100126835]	GO:0004867(serine-type endopeptidase inhibitor activity);GO:0005634(nucleus);GO:0008201(heparin binding);GO:0010951(negative regulation of endopeptidase activity);GO:0016020(membrane);GO:0016021(integral component of membrane);GO:0042802(identical protein binding);GO:0046914(transition metal ion binding)	NA	yes
ENSSSCG00000015246	ST14	0.952225	0	0	0.573	0.101	suppression of tumorigenicity 14 [Source:NCBI gene;Acc:100517843]	GO:0001843(neural tube closure);GO:0004252(serine-type endopeptidase activity);GO:0005515(protein binding);GO:0005576(extracellular region);GO:0006508(proteolysis);GO:0008233(peptidase activity);GO:0008236(serine-type peptidase activity);GO:0016020(membrane);GO:0016021(integral component of membrane);GO:0016787(hydrolase activity);GO:0019897(extrinsic component of plasma membrane);GO:0030216(kera…	05206(MicroRNAs in cancer)	yes
ENSSSCG00000015276	ETNK2	0.293104	0	0	0.213	0.02	ethanolamine kinase 2 [Source:NCBI gene;Acc:100622861]	GO:0001701(in utero embryonic development);GO:0001890(placenta development);GO:0004305(ethanolamine kinase activity);GO:0006646(phosphatidylethanolamine biosynthetic process);GO:0009791(post-embryonic development);GO:0016310(phosphorylation);GO:0035264(multicellular organism growth)	00564(Glycerophospholipid metabolism)	yes
ENSSSCG00000015283	PIK3C2B	0.377022	0	0	0.283	0.06	phosphatidylinositol-4-phosphate 3-kinase catalytic subunit type 2 beta [Source:NCBI gene;Acc:100512551]	GO:0001727(lipid kinase activity);GO:0005654(nucleoplasm);GO:0005737(cytoplasm);GO:0005829(cytosol);GO:0005886(plasma membrane);GO:0005942(phosphatidylinositol 3-kinase complex);GO:0009267(cellular response to starvation);GO:0014065(phosphatidylinositol 3-kinase signaling);GO:0016020(membrane);GO:0016236(macroautophagy);GO:0016301(kinase activity);GO:0016303(1-phosphatidylinositol-3-kinase activi…	00562(Inositol phosphate metabolism);04070(Phosphatidylinositol signaling system)	yes
ENSSSCG00000015290	CDK18	0.367302	0	0	0.251	0.053	cyclin dependent kinase 18 [Source:NCBI gene;Acc:100627418]	GO:0000166(nucleotide binding);GO:0000307(cyclin-dependent protein kinase holoenzyme complex);GO:0000790(nuclear chromatin);GO:0004672(protein kinase activity);GO:0004674(protein serine/threonine kinase activity);GO:0004693(cyclin-dependent protein serine/threonine kinase activity);GO:0005524(ATP binding);GO:0005634(nucleus);GO:0005694(chromosome);GO:0006368(transcription elongation from RNA poly…	NA	yes
ENSSSCG00000015311	CYP51A1	0.47168	0	0	0.562	0.243	cytochrome P450, family 51, subfamily A, polypeptide 1 [Source:NCBI gene;Acc:403334]	GO:0004497(monooxygenase activity);GO:0005506(iron ion binding);GO:0005783(endoplasmic reticulum);GO:0005789(endoplasmic reticulum membrane);GO:0005886(plasma membrane);GO:0006629(lipid metabolic process);GO:0006694(steroid biosynthetic process);GO:0006695(cholesterol biosynthetic process);GO:0008202(steroid metabolic process);GO:0008203(cholesterol metabolic process);GO:0008398(sterol 14-demethy…	00100(Steroid biosynthesis)	yes
ENSSSCG00000015336	SLC25A13	0.337273	0	0	0.313	0.082	solute carrier family 25 member 13 [Source:NCBI gene;Acc:100524162]	GO:0005313(L-glutamate transmembrane transporter activity);GO:0005509(calcium ion binding);GO:0005739(mitochondrion);GO:0006754(ATP biosynthetic process);GO:0015183(L-aspartate transmembrane transporter activity);GO:0015810(aspartate transmembrane transport);GO:0015813(L-glutamate transmembrane transport);GO:0016020(membrane);GO:0016021(integral component of membrane);GO:0022857(transmembrane tra…	NA	yes
ENSSSCG00000015353	SCIN	0.637595	0	0	0.504	0.124	scinderin [Source:NCBI gene;Acc:100512981]	GO:0005509(calcium ion binding);GO:0005886(plasma membrane);GO:0005903(brush border);GO:0008285(negative regulation of cell population proliferation);GO:0042989(sequestering of actin monomers);GO:0043065(positive regulation of apoptotic process);GO:0045654(positive regulation of megakaryocyte differentiation);GO:0051014(actin filament severing);GO:0051015(actin filament binding);GO:0051127(positi…	04666(Fc gamma R-mediated phagocytosis);04810(Regulation of actin cytoskeleton);05203(Viral carcinogenesis)	yes
ENSSSCG00000032709	ARL4A	0.663543	0	0	0.63	0.262	ADP ribosylation factor like GTPase 4A [Source:NCBI gene;Acc:595121]	GO:0000166(nucleotide binding);GO:0005525(GTP binding);GO:0005634(nucleus);GO:0005654(nucleoplasm);GO:0005730(nucleolus);GO:0005737(cytoplasm);GO:0005829(cytosol);GO:0005886(plasma membrane);GO:0006886(intracellular protein transport);GO:0016192(vesicle-mediated transport);GO:0050873(brown fat cell differentiation)	NA	yes
ENSSSCG00000015362	TSPAN13	1.12072	0	0	0.569	0.161	tetraspanin 13 [Source:NCBI gene;Acc:100624728]	GO:0005246(calcium channel regulator activity);GO:0005886(plasma membrane);GO:0005887(integral component of plasma membrane);GO:0007166(cell surface receptor signaling pathway);GO:0016020(membrane);GO:0016021(integral component of membrane);GO:1903169(regulation of calcium ion transmembrane transport)	NA	yes
ENSSSCG00000024802	MACC1	0.55368	0	0	0.289	0.038	MET transcriptional regulator MACC1 [Source:NCBI gene;Acc:100626991]	GO:0000977(RNA polymerase II regulatory region sequence-specific DNA binding);GO:0001228(DNA-binding transcription activator activity, RNA polymerase II-specific);GO:0005515(protein binding);GO:0005737(cytoplasm);GO:0005739(mitochondrion);GO:0045944(positive regulation of transcription by RNA polymerase II)	NA	yes
ENSSSCG00000015375	ITGB8	0.381055	5.47336e-150	1.09128e-145	0.17	0.06	integrin subunit beta 8 [Source:NCBI gene;Acc:100037284]	GO:0001570(vasculogenesis);GO:0001573(ganglioside metabolic process);GO:0007155(cell adhesion);GO:0007160(cell-matrix adhesion);GO:0007229(integrin-mediated signaling pathway);GO:0008305(integrin complex);GO:0009986(cell surface);GO:0010628(positive regulation of gene expression);GO:0010629(negative regulation of gene expression);GO:0016020(membrane);GO:0016021(integral component of membrane);GO:…	04151(PI3K-Akt signaling pathway);04510(Focal adhesion);04512(ECM-receptor interaction);04514(Cell adhesion molecules (CAMs));04810(Regulation of actin cytoskeleton);05165(Human papillomavirus infection);05410(Hypertrophic cardiomyopathy (HCM));05412(Arrhythmogenic right ventricular cardiomyopathy (ARVC));05414(Dilated cardiomyopathy (DCM))	yes
ENSSSCG00000015390	ENSSSCG00000015390	0.934559	0	0	0.384	0.087	ATP-binding cassette, sub-family B (MDR/TAP), member 1 [Source:NCBI gene;Acc:396910]	GO:0000166(nucleotide binding);GO:0005524(ATP binding);GO:0005886(plasma membrane);GO:0016020(membrane);GO:0016021(integral component of membrane);GO:0016887(ATPase activity);GO:0042626(ATPase activity, coupled to transmembrane movement of substances);GO:0045332(phospholipid translocation);GO:0055085(transmembrane transport);GO:0090554(phosphatidylcholine-translocating ATPase activity);GO:0090555…	02010(ABC transporters);04976(Bile secretion);05206(MicroRNAs in cancer);05226(Gastric cancer)	yes
ENSSSCG00000015391	CROT	0.298129	0	0	0.264	0.074	carnitine O-octanoyltransferase [Source:NCBI gene;Acc:100521142]	GO:0005102(signaling receptor binding);GO:0005777(peroxisome);GO:0006091(generation of precursor metabolites and energy);GO:0006631(fatty acid metabolic process);GO:0006635(fatty acid beta-oxidation);GO:0008458(carnitine O-octanoyltransferase activity);GO:0009437(carnitine metabolic process);GO:0015908(fatty acid transport);GO:0015936(coenzyme A metabolic process);GO:0016740(transferase activity)…	04146(Peroxisome)	yes
ENSSSCG00000021813	SLC26A3	0.412586	0	0	0.132	0.007	solute carrier family 26 member 3 [Source:NCBI gene;Acc:100170644]	GO:0005887(integral component of plasma membrane);GO:0006821(chloride transport);GO:0008271(secondary active sulfate transmembrane transporter activity);GO:0008272(sulfate transport);GO:0015106(bicarbonate transmembrane transporter activity);GO:0015108(chloride transmembrane transporter activity);GO:0015116(sulfate transmembrane transporter activity);GO:0015297(antiporter activity);GO:0015301(ani…	04972(Pancreatic secretion);04978(Mineral absorption)	yes
ENSSSCG00000015453	PDIA4	0.361744	6.65207e-228	1.32629e-223	0.745	0.541	protein disulfide isomerase family A member 4 [Source:NCBI gene;Acc:100522203]	GO:0003756(protein disulfide isomerase activity);GO:0005783(endoplasmic reticulum);GO:0005788(endoplasmic reticulum lumen);GO:0006457(protein folding);GO:0009986(cell surface);GO:0016853(isomerase activity);GO:0034976(response to endoplasmic reticulum stress);GO:0045454(cell redox homeostasis);GO:0055114(oxidation-reduction process);GO:0061077(chaperone-mediated protein folding)	04141(Protein processing in endoplasmic reticulum);04918(Thyroid hormone synthesis)	yes
ENSSSCG00000015462	TPK1	0.297709	8.56935e-213	1.70856e-208	0.205	0.068	thiamin pyrophosphokinase 1 [Source:NCBI gene;Acc:100524699]	GO:0000166(nucleotide binding);GO:0004788(thiamine diphosphokinase activity);GO:0005524(ATP binding);GO:0006772(thiamine metabolic process);GO:0009229(thiamine diphosphate biosynthetic process);GO:0016301(kinase activity);GO:0016310(phosphorylation);GO:0016740(transferase activity);GO:0030975(thiamine binding)	00730(Thiamine metabolism)	yes
ENSSSCG00000022525	ARHGEF5	0.431244	0	0	0.263	0.037	Rho guanine nucleotide exchange factor 5 [Source:NCBI gene;Acc:100627158]	GO:0002408(myeloid dendritic cell chemotaxis);GO:0005085(guanyl-nucleotide exchange factor activity);GO:0005089(Rho guanyl-nucleotide exchange factor activity);GO:0005515(protein binding);GO:0005634(nucleus);GO:0005654(nucleoplasm);GO:0005737(cytoplasm);GO:0005829(cytosol);GO:0005886(plasma membrane);GO:0030036(actin cytoskeleton organization);GO:0032956(regulation of actin cytoskeleton organizat…	NA	yes
ENSSSCG00000015485	SUCO	1.24654	0	0	0.531	0.142	SUN domain containing ossification factor [Source:NCBI gene;Acc:100622624]	GO:0005737(cytoplasm);GO:0005791(rough endoplasmic reticulum);GO:0016020(membrane);GO:0032967(positive regulation of collagen biosynthetic process);GO:0034975(protein folding in endoplasmic reticulum);GO:0045669(positive regulation of osteoblast differentiation);GO:0046850(regulation of bone remodeling)	NA	yes
ENSSSCG00000022742	PRDX6	1.28832	0	0	0.683	0.329	peroxiredoxin 6 [Source:NCBI gene;Acc:399538]	GO:0003824(catalytic activity);GO:0004601(peroxidase activity);GO:0004602(glutathione peroxidase activity);GO:0004623(phospholipase A2 activity);GO:0005515(protein binding);GO:0005634(nucleus);GO:0005737(cytoplasm);GO:0005764(lysosome);GO:0005829(cytosol);GO:0006629(lipid metabolic process);GO:0006979(response to oxidative stress);GO:0008152(metabolic process);GO:0016042(lipid catabolic process);…	NA	yes
ENSSSCG00000039332	SEC16B	0.863564	0	0	0.399	0.034	SEC16 homolog B, endoplasmic reticulum export factor [Source:NCBI gene;Acc:102164898]	GO:0000139(Golgi membrane);GO:0005783(endoplasmic reticulum);GO:0005794(Golgi apparatus);GO:0006888(endoplasmic reticulum to Golgi vesicle-mediated transport);GO:0007029(endoplasmic reticulum organization);GO:0007030(Golgi organization);GO:0007031(peroxisome organization);GO:0010628(positive regulation of gene expression);GO:0012507(ER to Golgi transport vesicle membrane);GO:0015031(protein trans…	NA	yes
ENSSSCG00000035741	TOR1AIP2	0.351684	0	0	0.391	0.135	torsin 1A interacting protein 2 [Source:NCBI gene;Acc:100627970]	GO:0001671(ATPase activator activity);GO:0005783(endoplasmic reticulum);GO:0007029(endoplasmic reticulum organization);GO:0016020(membrane);GO:0016021(integral component of membrane);GO:0032781(positive regulation of ATPase activity);GO:0051117(ATPase binding);GO:0090435(protein localization to nuclear envelope)	NA	yes
ENSSSCG00000029261	ENSSSCG00000029261	0.369371	0	0	0.308	0.06	torsin-1A-interacting protein 2 [Source:NCBI gene;Acc:100738642]	NA	NA	yes
ENSSSCG00000015531	CEP350	0.269009	0	0	0.445	0.21	centrosomal protein 350 [Source:NCBI gene;Acc:100621225]	GO:0005813(centrosome);GO:0005814(centriole);GO:0008017(microtubule binding);GO:0034453(microtubule anchoring)	NA	yes
ENSSSCG00000022292	NPL	0.943079	0	0	0.454	0.067	N-acetylneuraminate pyruvate lyase [Source:NCBI gene;Acc:397141]	GO:0003824(catalytic activity);GO:0005737(cytoplasm);GO:0005975(carbohydrate metabolic process);GO:0008747(N-acetylneuraminate lyase activity);GO:0016829(lyase activity);GO:0019262(N-acetylneuraminate catabolic process);GO:0042802(identical protein binding)	00520(Amino sugar and nucleotide sugar metabolism)	yes
ENSSSCG00000015570	IVNS1ABP	0.318142	0	0	0.487	0.227	influenza virus NS1A binding protein [Source:NCBI gene;Acc:100302027]	GO:0005515(protein binding);GO:0005634(nucleus);GO:0005829(cytosol);GO:0008380(RNA splicing);GO:0009615(response to virus);GO:0015629(actin cytoskeleton);GO:0031397(negative regulation of protein ubiquitination);GO:2001243(negative regulation of intrinsic apoptotic signaling pathway)	05164(Influenza A)	yes
ENSSSCG00000015590	FLVCR1	0.328484	0	0	0.191	0.026	feline leukemia virus subgroup C cellular receptor 1 [Source:NCBI gene;Acc:100217398]	GO:0001568(blood vessel development);GO:0001701(in utero embryonic development);GO:0005739(mitochondrion);GO:0006839(mitochondrial transport);GO:0015232(heme transporter activity);GO:0015886(heme transport);GO:0016020(membrane);GO:0016021(integral component of membrane);GO:0020037(heme binding);GO:0030218(erythrocyte differentiation);GO:0035108(limb morphogenesis);GO:0035264(multicellular organis…	NA	yes
ENSSSCG00000015603	LPGAT1	1.51578	0	0	0.677	0.256	lysophosphatidylglycerol acyltransferase 1 [Source:NCBI gene;Acc:100622761]	GO:0003841(1-acylglycerol-3-phosphate O-acyltransferase activity);GO:0005737(cytoplasm);GO:0006644(phospholipid metabolic process);GO:0016020(membrane);GO:0016021(integral component of membrane);GO:0016746(transferase activity, transferring acyl groups);GO:0045723(positive regulation of fatty acid biosynthetic process)	00564(Glycerophospholipid metabolism)	yes
ENSSSCG00000039472	SLC30A1	0.676133	0	0	0.451	0.1	solute carrier family 30 member 1 [Source:NCBI gene;Acc:503660]	GO:0001701(in utero embryonic development);GO:0005737(cytoplasm);GO:0005783(endoplasmic reticulum);GO:0005794(Golgi apparatus);GO:0005886(plasma membrane);GO:0006812(cation transport);GO:0006829(zinc ion transport);GO:0006874(cellular calcium ion homeostasis);GO:0006882(cellular zinc ion homeostasis);GO:0008324(cation transmembrane transporter activity);GO:0016020(membrane);GO:0016021(integral co…	04978(Mineral absorption)	yes
ENSSSCG00000015612	IRF6	0.90229	0	0	0.551	0.112	interferon regulatory factor 6 [Source:NCBI gene;Acc:397521]	GO:0000981(DNA-binding transcription factor activity, RNA polymerase II-specific);GO:0002376(immune system process);GO:0003677(DNA binding);GO:0003700(DNA-binding transcription factor activity);GO:0005515(protein binding);GO:0005634(nucleus);GO:0005737(cytoplasm);GO:0005829(cytosol);GO:0006355(regulation of transcription, DNA-templated);GO:0007050(cell cycle arrest);GO:0008285(negative regulation…	NA	yes
ENSSSCG00000022009	DDC	0.414447	0	0	0.424	0.076	Sus scrofa dopa decarboxylase (DDC), mRNA. [Source:RefSeq mRNA;Acc:NM_213854]	GO:0003824(catalytic activity);GO:0004058(aromatic-L-amino-acid decarboxylase activity);GO:0005737(cytoplasm);GO:0006520(cellular amino acid metabolic process);GO:0009636(response to toxic substance);GO:0016829(lyase activity);GO:0016831(carboxy-lyase activity);GO:0019752(carboxylic acid metabolic process);GO:0019899(enzyme binding);GO:0030170(pyridoxal phosphate binding);GO:0036468(L-dopa decarb…	00350(Tyrosine metabolism);00360(Phenylalanine metabolism);00380(Tryptophan metabolism);04726(Serotonergic synapse);04728(Dopaminergic synapse);05030(Cocaine addiction);05031(Amphetamine addiction);05034(Alcoholism)	yes
ENSSSCG00000015632	ENSSSCG00000015632	0.378937	0	0	0.188	0.033	NA	GO:0003785(actin monomer binding)	NA	yes
ENSSSCG00000023903	ATP5ME	0.316681	1.64987e-123	3.28952e-119	0.826	0.696	ATP synthase membrane subunit e [Source:NCBI gene;Acc:396950]	GO:0000276(mitochondrial proton-transporting ATP synthase complex, coupling factor F(o));GO:0005739(mitochondrion);GO:0005743(mitochondrial inner membrane);GO:0005753(mitochondrial proton-transporting ATP synthase complex);GO:0006754(ATP biosynthetic process);GO:0006811(ion transport);GO:0015078(proton transmembrane transporter activity);GO:0015986(ATP synthesis coupled proton transport);GO:00160…	00190(Oxidative phosphorylation);04714(Thermogenesis)	yes
ENSSSCG00000029983	PCGF3	0.282281	0	1.97172e-304	0.221	0.06	polycomb group ring finger 3 [Source:NCBI gene;Acc:100513214]	GO:0000805(X chromosome);GO:0000977(RNA polymerase II regulatory region sequence-specific DNA binding);GO:0003700(DNA-binding transcription factor activity);GO:0005634(nucleus);GO:0005654(nucleoplasm);GO:0006355(regulation of transcription, DNA-templated);GO:0031519(PcG protein complex);GO:0035102(PRC1 complex);GO:0036353(histone H2A-K119 monoubiquitination);GO:0060819(inactivation of X chromosom…	04550(Signaling pathways regulating pluripotency of stem cells)	yes
ENSSSCG00000032633	FAM53A	0.306912	0	0	0.251	0.057	family with sequence similarity 53 member A [Source:NCBI gene;Acc:110262041]	NA	NA	yes
ENSSSCG00000030827	FGFR3	0.812982	0	0	0.462	0.073	fibroblast growth factor receptor 3 [Source:NCBI gene;Acc:100514115]	GO:0000166(nucleotide binding);GO:0004672(protein kinase activity);GO:0004713(protein tyrosine kinase activity);GO:0004714(transmembrane receptor protein tyrosine kinase activity);GO:0005007(fibroblast growth factor-activated receptor activity);GO:0005524(ATP binding);GO:0005783(endoplasmic reticulum);GO:0005794(Golgi apparatus);GO:0005886(plasma membrane);GO:0005887(integral component of plasma …	01521(EGFR tyrosine kinase inhibitor resistance);04010(MAPK signaling pathway);04014(Ras signaling pathway);04015(Rap1 signaling pathway);04144(Endocytosis);04151(PI3K-Akt signaling pathway);04550(Signaling pathways regulating pluripotency of stem cells);04810(Regulation of actin cytoskeleton);05200(Pathways in cancer);05206(MicroRNAs in cancer);05219(Bladder cancer);05230(Central carbon metaboli…	yes
ENSSSCG00000008675	LETM1	0.382078	0	0	0.374	0.14	leucine zipper and EF-hand containing transmembrane protein 1 [Source:NCBI gene;Acc:100514302]	GO:0005509(calcium ion binding);GO:0005739(mitochondrion);GO:0005743(mitochondrial inner membrane);GO:0006851(mitochondrial calcium ion transmembrane transport);GO:0015369(calcium:proton antiporter activity);GO:0016020(membrane);GO:0016021(integral component of membrane);GO:0034214(protein hexamerization);GO:0042407(cristae formation);GO:0043022(ribosome binding);GO:0051260(protein homooligomeriz…	NA	yes
ENSSSCG00000008701	LRPAP1	0.374303	4.64019e-120	9.25162e-116	0.59	0.439	LDL receptor related protein associated protein 1 [Source:NCBI gene;Acc:399654]	GO:0002091(negative regulation of receptor internalization);GO:0005768(endosome);GO:0005783(endoplasmic reticulum);GO:0005793(endoplasmic reticulum-Golgi intermediate compartment);GO:0005794(Golgi apparatus);GO:0005801(cis-Golgi network);GO:0005886(plasma membrane);GO:0008201(heparin binding);GO:0010916(negative regulation of very-low-density lipoprotein particle clearance);GO:0032091(negative re…	04979(Cholesterol metabolism)	yes
ENSSSCG00000038731	STX18	0.555226	0	0	0.274	0.038	syntaxin 18 [Source:NCBI gene;Acc:100624091]	GO:0005484(SNAP receptor activity);GO:0005623(cell);GO:0005783(endoplasmic reticulum);GO:0006886(intracellular protein transport);GO:0006890(retrograde vesicle-mediated transport, Golgi to endoplasmic reticulum);GO:0016020(membrane);GO:0016021(integral component of membrane);GO:0019904(protein domain specific binding);GO:0031201(SNARE complex);GO:0061025(membrane fusion);GO:0090158(endoplasmic re…	04130(SNARE interactions in vesicular transport);04145(Phagosome)	yes
ENSSSCG00000023604	LAP3	1.20728	0	0	0.631	0.393	leucine aminopeptidase 3 [Source:NCBI gene;Acc:100739583]	GO:0004177(aminopeptidase activity);GO:0005622(intracellular);GO:0005654(nucleoplasm);GO:0005737(cytoplasm);GO:0005829(cytosol);GO:0006508(proteolysis);GO:0008233(peptidase activity);GO:0008235(metalloexopeptidase activity);GO:0019538(protein metabolic process);GO:0030145(manganese ion binding);GO:0030496(midbody)	00330(Arginine and proline metabolism);00480(Glutathione metabolism)	yes
ENSSSCG00000008748	LCORL	0.560043	0	0	0.525	0.184	ligand dependent nuclear receptor corepressor like [Source:NCBI gene;Acc:100337668]	GO:0003677(DNA binding);GO:0005634(nucleus);GO:0006357(regulation of transcription by RNA polymerase II);GO:0006366(transcription by RNA polymerase II)	NA	yes
ENSSSCG00000008754	GBA3	0.641771	0	0	0.311	0.025	cytosolic beta-glucosidase [Source:NCBI gene;Acc:100737183]	GO:0004553(hydrolase activity, hydrolyzing O-glycosyl compounds);GO:0004565(beta-galactosidase activity);GO:0005829(cytosol);GO:0005975(carbohydrate metabolic process);GO:0008422(beta-glucosidase activity);GO:0017042(glycosylceramidase activity);GO:0046477(glycosylceramide catabolic process)	00500(Starch and sucrose metabolism)	yes
ENSSSCG00000029275	PPARGC1A	0.551736	0	0	0.247	0.036	PPARG coactivator 1 alpha [Source:NCBI gene;Acc:397013]	GO:0002021(response to dietary excess);GO:0003676(nucleic acid binding);GO:0003677(DNA binding);GO:0003712(transcription coregulator activity);GO:0003713(transcription coactivator activity);GO:0003723(RNA binding);GO:0005102(signaling receptor binding);GO:0005634(nucleus);GO:0005654(nucleoplasm);GO:0006355(regulation of transcription, DNA-templated);GO:0007005(mitochondrion organization);GO:00081…	04152(AMPK signaling pathway);04211(Longevity regulating pathway);04371(Apelin signaling pathway);04714(Thermogenesis);04910(Insulin signaling pathway);04920(Adipocytokine signaling pathway);04922(Glucagon signaling pathway);04931(Insulin resistance);05016(Huntington disease)	yes
ENSSSCG00000027340	ENSSSCG00000027340	0.347512	0	0	0.421	0.195	phosphatidylinositol 4-kinase type 2 beta [Source:NCBI gene;Acc:100623115]	GO:0004430(1-phosphatidylinositol 4-kinase activity);GO:0005768(endosome);GO:0005802(trans-Golgi network);GO:0005886(plasma membrane);GO:0007030(Golgi organization);GO:0007032(endosome organization);GO:0046854(phosphatidylinositol phosphorylation)	00562(Inositol phosphate metabolism);04070(Phosphatidylinositol signaling system)	yes
ENSSSCG00000028983	TBC1D1	0.469832	0	0	0.443	0.159	TBC1 domain family member 1 [Source:NCBI gene;Acc:100524447]	GO:0005096(GTPase activator activity);GO:0005515(protein binding);GO:0005623(cell);GO:0006886(intracellular protein transport);GO:0017137(Rab GTPase binding);GO:0090630(activation of GTPase activity)	04152(AMPK signaling pathway)	yes
ENSSSCG00000030150	UGDH	0.417166	5.77253e-130	1.15093e-125	0.428	0.302	UDP-glucose 6-dehydrogenase [Source:NCBI gene;Acc:100627727]	GO:0001702(gastrulation with mouth forming second);GO:0003979(UDP-glucose 6-dehydrogenase activity);GO:0005634(nucleus);GO:0005654(nucleoplasm);GO:0005829(cytosol);GO:0006024(glycosaminoglycan biosynthetic process);GO:0006065(UDP-glucuronate biosynthetic process);GO:0015012(heparan sulfate proteoglycan biosynthetic process);GO:0016491(oxidoreductase activity);GO:0016616(oxidoreductase activity, a…	00040(Pentose and glucuronate interconversions);00053(Ascorbate and aldarate metabolism);00520(Amino sugar and nucleotide sugar metabolism)	yes
ENSSSCG00000008796	RBM47	1.27781	0	0	0.727	0.166	RNA binding motif protein 47 [Source:NCBI gene;Acc:100513606]	GO:0002244(hematopoietic progenitor cell differentiation);GO:0003676(nucleic acid binding);GO:0003723(RNA binding);GO:0003729(mRNA binding);GO:0005634(nucleus);GO:0016554(cytidine to uridine editing)	NA	yes
ENSSSCG00000037305	TMEM33	0.280316	0	0	0.456	0.22	transmembrane protein 33 [Source:NCBI gene;Acc:100514303]	GO:0005635(nuclear envelope);GO:0005783(endoplasmic reticulum);GO:0005789(endoplasmic reticulum membrane);GO:0016020(membrane);GO:0016021(integral component of membrane);GO:0030176(integral component of endoplasmic reticulum membrane);GO:0034976(response to endoplasmic reticulum stress);GO:0042470(melanosome);GO:1903371(regulation of endoplasmic reticulum tubular network organization);GO:1903896(…	NA	yes
ENSSSCG00000037950	NIPAL1	0.965264	0	0	0.289	0.08	NIPA like domain containing 1 [Source:NCBI gene;Acc:100520441]	GO:0015095(magnesium ion transmembrane transporter activity);GO:0015693(magnesium ion transport);GO:0016020(membrane);GO:0016021(integral component of membrane);GO:1903830(magnesium ion transmembrane transport)	NA	yes
ENSSSCG00000008832	LRRC66	1.11522	0	0	0.506	0.033	leucine rich repeat containing 66 [Source:NCBI gene;Acc:100522021]	GO:0005515(protein binding);GO:0005615(extracellular space);GO:0016020(membrane);GO:0016021(integral component of membrane);GO:0031012(extracellular matrix)	NA	yes
ENSSSCG00000008857	MSMO1	0.532136	0	0	0.563	0.258	methylsterol monooxygenase 1 [Source:NCBI gene;Acc:396590]	GO:0000254(C-4 methylsterol oxidase activity);GO:0005506(iron ion binding);GO:0005789(endoplasmic reticulum membrane);GO:0008610(lipid biosynthetic process);GO:0016020(membrane);GO:0016021(integral component of membrane);GO:0016126(sterol biosynthetic process);GO:0016491(oxidoreductase activity);GO:0055114(oxidation-reduction process)	00100(Steroid biosynthesis)	yes
ENSSSCG00000008874	TMEM144	0.483777	0	0	0.297	0.025	transmembrane protein 144 [Source:NCBI gene;Acc:100516327]	GO:0015144(carbohydrate transmembrane transporter activity);GO:0016020(membrane);GO:0016021(integral component of membrane);GO:0034219(carbohydrate transmembrane transport)	NA	yes
ENSSSCG00000038890	SMIM31	0.438591	0	0	0.306	0.04	small integral membrane protein 31 [Source:HGNC Symbol;Acc:HGNC:49638]	GO:0016020(membrane);GO:0016021(integral component of membrane)	NA	yes
ENSSSCG00000034442	ENSSSCG00000034442	1.36409	0	0	0.592	0.113	UDP-glucuronosyltransferase 2C1-like [Source:NCBI gene;Acc:100624700]	GO:0008194(UDP-glycosyltransferase activity);GO:0015020(glucuronosyltransferase activity);GO:0016020(membrane);GO:0016021(integral component of membrane);GO:0016740(transferase activity);GO:0016757(transferase activity, transferring glycosyl groups);GO:0016758(transferase activity, transferring hexosyl groups);GO:0043231(intracellular membrane-bounded organelle)	00040(Pentose and glucuronate interconversions);00053(Ascorbate and aldarate metabolism);00140(Steroid hormone biosynthesis);00830(Retinol metabolism);00860(Porphyrin and chlorophyll metabolism);00980(Metabolism of xenobiotics by cytochrome P450);00982(Drug metabolism - cytochrome P450);00983(Drug metabolism - other enzymes);05204(Chemical carcinogenesis)	yes
ENSSSCG00000034976	UGT2A3	0.961092	0	0	0.449	0.049	UDP-glucuronosyltransferase 2A1 [Source:NCBI gene;Acc:100624788]	GO:0015020(glucuronosyltransferase activity);GO:0016020(membrane);GO:0016021(integral component of membrane);GO:0016740(transferase activity);GO:0016757(transferase activity, transferring glycosyl groups);GO:0016758(transferase activity, transferring hexosyl groups);GO:0052695(cellular glucuronidation)	00040(Pentose and glucuronate interconversions);00053(Ascorbate and aldarate metabolism);00140(Steroid hormone biosynthesis);00830(Retinol metabolism);00860(Porphyrin and chlorophyll metabolism);00980(Metabolism of xenobiotics by cytochrome P450);00982(Drug metabolism - cytochrome P450);00983(Drug metabolism - other enzymes);05204(Chemical carcinogenesis)	yes
ENSSSCG00000032374	SULT1B1	0.618861	0	0	0.314	0.047	sulfotransferase family cytosolic 1B member 1 [Source:NCBI gene;Acc:100624541]	GO:0004062(aryl sulfotransferase activity);GO:0006068(ethanol catabolic process);GO:0006805(xenobiotic metabolic process);GO:0008146(sulfotransferase activity);GO:0009812(flavonoid metabolic process);GO:0016740(transferase activity);GO:0018958(phenol-containing compound metabolic process);GO:0030855(epithelial cell differentiation);GO:0042403(thyroid hormone metabolic process);GO:0050427(3'-phosp…	NA	yes
ENSSSCG00000039341	ENSSSCG00000039341	1.27464	0	0	0.246	0.046	sulfotransferase family 1E, estrogen-preferring, member 1 [Source:NCBI gene;Acc:397052]	GO:0008146(sulfotransferase activity);GO:0016740(transferase activity)	00140(Steroid hormone biosynthesis)	yes
ENSSSCG00000008943	SLC4A4	0.647729	0	0	0.418	0.103	solute carrier family 4 member 4 [Source:NCBI gene;Acc:503546]	GO:0005452(inorganic anion exchanger activity);GO:0005887(integral component of plasma membrane);GO:0006811(ion transport);GO:0006814(sodium ion transport);GO:0006820(anion transport);GO:0008509(anion transmembrane transporter activity);GO:0008510(sodium:bicarbonate symporter activity);GO:0015698(inorganic anion transport);GO:0015701(bicarbonate transport);GO:0016020(membrane);GO:0016021(integral…	04964(Proximal tubule bicarbonate reclamation);04972(Pancreatic secretion);04976(Bile secretion)	yes
ENSSSCG00000038185	EREG	0.791581	0	0	0.288	0.036	epiregulin [Source:NCBI gene;Acc:100620969]	GO:0001819(positive regulation of cytokine production);GO:0005154(epidermal growth factor receptor binding);GO:0005615(extracellular space);GO:0007173(epidermal growth factor receptor signaling pathway);GO:0007267(cell-cell signaling);GO:0008284(positive regulation of cell population proliferation);GO:0008285(negative regulation of cell population proliferation);GO:0009299(mRNA transcription);GO:…	04010(MAPK signaling pathway);04012(ErbB signaling pathway);04151(PI3K-Akt signaling pathway);05210(Colorectal cancer)	yes
ENSSSCG00000008963	AREG	0.422379	7.76808e-203	1.5488e-198	0.168	0.05	amphiregulin [Source:NCBI gene;Acc:397668]	GO:0005154(epidermal growth factor receptor binding);GO:0005615(extracellular space);GO:0005634(nucleus);GO:0005737(cytoplasm);GO:0007173(epidermal growth factor receptor signaling pathway);GO:0007186(G protein-coupled receptor signaling pathway);GO:0008083(growth factor activity);GO:0008284(positive regulation of cell population proliferation);GO:0009986(cell surface);GO:0010469(regulation of si…	04010(MAPK signaling pathway);04012(ErbB signaling pathway);04151(PI3K-Akt signaling pathway);04390(Hippo signaling pathway);05210(Colorectal cancer)	yes
ENSSSCG00000008966	PARM1	0.348473	0	0	0.213	0.03	prostate androgen-regulated mucin-like protein 1 [Source:NCBI gene;Acc:100511208]	GO:0005634(nucleus);GO:0005769(early endosome);GO:0005770(late endosome);GO:0005794(Golgi apparatus);GO:0005829(cytosol);GO:0005886(plasma membrane);GO:0016020(membrane);GO:0016021(integral component of membrane);GO:0043231(intracellular membrane-bounded organelle)	NA	yes
ENSSSCG00000008971	USO1	0.396211	0	0	0.608	0.356	USO1 vesicle transport factor [Source:NCBI gene;Acc:100511575]	GO:0000139(Golgi membrane);GO:0001650(fibrillar center);GO:0005515(protein binding);GO:0005737(cytoplasm);GO:0005783(endoplasmic reticulum);GO:0005794(Golgi apparatus);GO:0005795(Golgi stack);GO:0005829(cytosol);GO:0006886(intracellular protein transport);GO:0006888(endoplasmic reticulum to Golgi vesicle-mediated transport);GO:0007030(Golgi organization);GO:0008565(protein transporter activity);G…	NA	yes
ENSSSCG00000008980	SCARB2	0.385966	0	0	0.582	0.317	scavenger receptor class B member 2 [Source:NCBI gene;Acc:414407]	GO:0001786(phosphatidylserine binding);GO:0005044(scavenger receptor activity);GO:0005548(phospholipid transporter activity);GO:0005764(lysosome);GO:0005765(lysosomal membrane);GO:0005886(plasma membrane);GO:0006622(protein targeting to lysosome);GO:0006898(receptor-mediated endocytosis);GO:0008565(protein transporter activity);GO:0015485(cholesterol binding);GO:0015917(aminophospholipid transpor…	04142(Lysosome)	yes
ENSSSCG00000008995	LRAT	0.639339	0	0	0.325	0.014	lecithin retinol acyltransferase [Source:NCBI gene;Acc:100513994]	GO:0006776(vitamin A metabolic process);GO:0008374(O-acyltransferase activity);GO:0009617(response to bacterium);GO:0016020(membrane);GO:0016021(integral component of membrane);GO:0032370(positive regulation of lipid transport);GO:0042572(retinol metabolic process);GO:0047173(phosphatidylcholine-retinol O-acyltransferase activity);GO:1990830(cellular response to leukemia inhibitory factor)	00830(Retinol metabolism);04977(Vitamin digestion and absorption)	yes
ENSSSCG00000009011	FHDC1	0.386949	0	0	0.255	0.031	FH2 domain containing 1 [Source:NCBI gene;Acc:100627497]	GO:0003779(actin binding);GO:0005794(Golgi apparatus);GO:0005874(microtubule);GO:0005881(cytoplasmic microtubule);GO:0005929(cilium);GO:0008017(microtubule binding);GO:0043149(stress fiber assembly);GO:0060271(cilium assembly);GO:0090161(Golgi ribbon formation)	NA	yes
ENSSSCG00000009018	SH3D19	0.610004	0	0	0.487	0.131	SH3 domain containing 19 [Source:NCBI gene;Acc:100518918]	GO:0005515(protein binding);GO:0005654(nucleoplasm);GO:0005829(cytosol);GO:0005886(plasma membrane);GO:0007010(cytoskeleton organization);GO:0022604(regulation of cell morphogenesis);GO:0051044(positive regulation of membrane protein ectodomain proteolysis)	NA	yes
ENSSSCG00000009037	ZNF827	0.473752	0	0	0.354	0.106	zinc finger protein 827 [Source:NCBI gene;Acc:100523980]	GO:0000979(RNA polymerase II core promoter sequence-specific DNA binding);GO:0003676(nucleic acid binding);GO:0005634(nucleus);GO:0010468(regulation of gene expression);GO:0035097(histone methyltransferase complex)	NA	yes
ENSSSCG00000031736	MGST2	1.47983	0	0	0.703	0.139	microsomal glutathione S-transferase 2 [Source:NCBI gene;Acc:100622296]	GO:0004364(glutathione transferase activity);GO:0004464(leukotriene-C4 synthase activity);GO:0004602(glutathione peroxidase activity);GO:0005886(plasma membrane);GO:0006629(lipid metabolic process);GO:0006691(leukotriene metabolic process);GO:0006750(glutathione biosynthetic process);GO:0008047(enzyme activator activity);GO:0016020(membrane);GO:0016021(integral component of membrane);GO:0016740(t…	00480(Glutathione metabolism);00980(Metabolism of xenobiotics by cytochrome P450);00982(Drug metabolism - cytochrome P450);00983(Drug metabolism - other enzymes);01524(Platinum drug resistance);05200(Pathways in cancer);05204(Chemical carcinogenesis);05225(Hepatocellular carcinoma);05418(Fluid shear stress and atherosclerosis)	yes
ENSSSCG00000009072	PGRMC2	0.343979	1.45823e-281	2.90741e-277	0.518	0.289	progesterone receptor membrane component 2 [Source:NCBI gene;Acc:100048965]	GO:0005635(nuclear envelope);GO:0016020(membrane);GO:0016021(integral component of membrane)	NA	yes
ENSSSCG00000037272	FABP2	3.19267	0	0	0.64	0.312	fatty acid binding protein 2 [Source:NCBI gene;Acc:595106]	GO:0005504(fatty acid binding);GO:0005737(cytoplasm);GO:0008289(lipid binding);GO:0036041(long-chain fatty acid binding);GO:0098856(intestinal lipid absorption)	03320(PPAR signaling pathway);04975(Fat digestion and absorption)	yes
ENSSSCG00000031773	ENSSSCG00000031773	0.346468	1.63921e-221	3.26825e-217	0.589	0.378	chromosome X C4orf3 homolog [Source:NCBI gene;Acc:110255263]	GO:0016020(membrane);GO:0016021(integral component of membrane)	NA	yes
ENSSSCG00000023174	USP53	0.542612	0	0	0.352	0.066	ubiquitin specific peptidase 53 [Source:NCBI gene;Acc:100626376]	GO:0001508(action potential);GO:0005911(cell-cell junction);GO:0006915(apoptotic process);GO:0007605(sensory perception of sound);GO:0010996(response to auditory stimulus);GO:0016579(protein deubiquitination);GO:0036459(thiol-dependent ubiquitinyl hydrolase activity);GO:0051402(neuron apoptotic process)	NA	yes
ENSSSCG00000009132	ENPEP	1.69014	0	0	0.676	0.132	glutamyl aminopeptidase [Source:NCBI gene;Acc:397080]	GO:0001525(angiogenesis);GO:0002003(angiotensin maturation);GO:0003081(regulation of systemic arterial blood pressure by renin-angiotensin);GO:0004177(aminopeptidase activity);GO:0005737(cytoplasm);GO:0005886(plasma membrane);GO:0005903(brush border);GO:0006508(proteolysis);GO:0008233(peptidase activity);GO:0008237(metallopeptidase activity);GO:0008270(zinc ion binding);GO:0008283(cell population…	04614(Renin-angiotensin system)	yes
ENSSSCG00000036236	ELOVL6	0.290979	2.9468e-148	5.87534e-144	0.329	0.182	ELOVL fatty acid elongase 6 [Source:NCBI gene;Acc:100312970]	GO:0005783(endoplasmic reticulum);GO:0005789(endoplasmic reticulum membrane);GO:0006629(lipid metabolic process);GO:0006631(fatty acid metabolic process);GO:0006633(fatty acid biosynthetic process);GO:0006636(unsaturated fatty acid biosynthetic process);GO:0009922(fatty acid elongase activity);GO:0016020(membrane);GO:0016021(integral component of membrane);GO:0016740(transferase activity);GO:0016…	00062(Fatty acid elongation);01040(Biosynthesis of unsaturated fatty acids)	yes
ENSSSCG00000009150	HADH	0.467326	0	0	0.53	0.256	hydroxyacyl-CoA dehydrogenase [Source:NCBI gene;Acc:397604]	GO:0003857(3-hydroxyacyl-CoA dehydrogenase activity);GO:0005654(nucleoplasm);GO:0005737(cytoplasm);GO:0005739(mitochondrion);GO:0005759(mitochondrial matrix);GO:0006629(lipid metabolic process);GO:0006631(fatty acid metabolic process);GO:0006635(fatty acid beta-oxidation);GO:0016491(oxidoreductase activity);GO:0055114(oxidation-reduction process);GO:0070403(NAD+ binding);GO:0120162(positive regul…	00062(Fatty acid elongation);00071(Fatty acid degradation);00280(Valine, leucine and isoleucine degradation);00310(Lysine degradation);00380(Tryptophan metabolism);00650(Butanoate metabolism)	yes
ENSSSCG00000009152	SGMS2	0.268394	4.79986e-265	9.56996e-261	0.187	0.048	sphingomyelin synthase 2 [Source:NCBI gene;Acc:100518796]	GO:0002950(ceramide phosphoethanolamine synthase activity);GO:0005794(Golgi apparatus);GO:0005887(integral component of plasma membrane);GO:0006686(sphingomyelin biosynthetic process);GO:0016020(membrane);GO:0016021(integral component of membrane);GO:0030148(sphingolipid biosynthetic process);GO:0030173(integral component of Golgi membrane);GO:0030176(integral component of endoplasmic reticulum m…	00600(Sphingolipid metabolism);04071(Sphingolipid signaling pathway)	yes
ENSSSCG00000022282	BDH2	0.542241	0	0	0.437	0.155	3-hydroxybutyrate dehydrogenase 2 [Source:NCBI gene;Acc:100522692]	GO:0003858(3-hydroxybutyrate dehydrogenase activity);GO:0005737(cytoplasm);GO:0005829(cytosol);GO:0006635(fatty acid beta-oxidation);GO:0016491(oxidoreductase activity);GO:0019290(siderophore biosynthetic process);GO:0030855(epithelial cell differentiation);GO:0051287(NAD binding);GO:0055072(iron ion homeostasis)	00072(Synthesis and degradation of ketone bodies);00650(Butanoate metabolism)	yes
ENSSSCG00000009169	SLC39A8	0.857544	0	0	0.413	0.043	solute carrier family 39 member 8 [Source:NCBI gene;Acc:100524695]	GO:0005385(zinc ion transmembrane transporter activity);GO:0005886(plasma membrane);GO:0005887(integral component of plasma membrane);GO:0006829(zinc ion transport);GO:0006882(cellular zinc ion homeostasis);GO:0016020(membrane);GO:0016021(integral component of membrane);GO:0030001(metal ion transport);GO:0031090(organelle membrane);GO:0046873(metal ion transmembrane transporter activity);GO:00550…	04216(Ferroptosis)	yes
ENSSSCG00000009179	MTTP	2.68556	0	0	0.611	0.123	microsomal triglyceride transfer protein [Source:NCBI gene;Acc:397381]	GO:0005319(lipid transporter activity);GO:0005548(phospholipid transporter activity);GO:0005783(endoplasmic reticulum);GO:0005794(Golgi apparatus);GO:0006497(protein lipidation);GO:0006629(lipid metabolic process);GO:0006641(triglyceride metabolic process);GO:0006869(lipid transport);GO:0007623(circadian rhythm);GO:0015914(phospholipid transport);GO:0016323(basolateral plasma membrane);GO:0042157…	04975(Fat digestion and absorption)	yes
ENSSSCG00000009192	PDLIM5	0.578575	0	0	0.437	0.094	PDZ and LIM domain 5 [Source:NCBI gene;Acc:100515041]	GO:0005515(protein binding);GO:0015629(actin cytoskeleton);GO:0046872(metal ion binding)	NA	yes
ENSSSCG00000022986	CCSER1	0.531191	0	0	0.241	0.035	coiled-coil serine rich protein 1 [Source:NCBI gene;Acc:100738411]	NA	NA	yes
ENSSSCG00000026196	ENSSSCG00000026196	0.474151	0	0	0.31	0.063	NA	NA	NA	yes
ENSSSCG00000009215	ABCG2	0.720835	0	0	0.458	0.101	ATP-binding cassette, sub-family G (WHITE), member 2 [Source:NCBI gene;Acc:397073]	GO:0000166(nucleotide binding);GO:0005524(ATP binding);GO:0005739(mitochondrion);GO:0005886(plasma membrane);GO:0016020(membrane);GO:0016021(integral component of membrane);GO:0016887(ATPase activity);GO:0031966(mitochondrial membrane);GO:0042626(ATPase activity, coupled to transmembrane movement of substances);GO:0055085(transmembrane transport)	01523(Antifolate resistance);02010(ABC transporters);04976(Bile secretion)	yes
ENSSSCG00000009216	SPP1	2.13361	0	0	0.564	0.168	secreted phosphoprotein 1 [Source:NCBI gene;Acc:397087]	GO:0001503(ossification);GO:0001649(osteoblast differentiation);GO:0005125(cytokine activity);GO:0005576(extracellular region);GO:0005615(extracellular space);GO:0005794(Golgi apparatus);GO:0006710(androgen catabolic process);GO:0007155(cell adhesion);GO:0010469(regulation of signaling receptor activity);GO:0031214(biomineral tissue development);GO:0033280(response to vitamin D);GO:0045780(positi…	04151(PI3K-Akt signaling pathway);04371(Apelin signaling pathway);04510(Focal adhesion);04512(ECM-receptor interaction);04620(Toll-like receptor signaling pathway);05165(Human papillomavirus infection)	yes
ENSSSCG00000009225	HSD17B13	0.540919	0	0	0.398	0.097	estradiol 17-beta-dehydrogenase 11 [Source:NCBI gene;Acc:100520923]	GO:0005811(lipid droplet);GO:0016229(steroid dehydrogenase activity);GO:0046889(positive regulation of lipid biosynthetic process);GO:0055114(oxidation-reduction process)	NA	yes
ENSSSCG00000009231	CDS1	0.678903	0	0	0.393	0.031	CDP-diacylglycerol synthase 1 [Source:NCBI gene;Acc:733582]	GO:0004605(phosphatidate cytidylyltransferase activity);GO:0005783(endoplasmic reticulum);GO:0005789(endoplasmic reticulum membrane);GO:0006629(lipid metabolic process);GO:0006661(phosphatidylinositol biosynthetic process);GO:0008654(phospholipid biosynthetic process);GO:0016020(membrane);GO:0016021(integral component of membrane);GO:0016024(CDP-diacylglycerol biosynthetic process);GO:0016740(tra…	00564(Glycerophospholipid metabolism);04070(Phosphatidylinositol signaling system)	yes
ENSSSCG00000009233	GPAT3	0.838076	0	0	0.416	0.045	glycerol-3-phosphate acyltransferase 3 [Source:NCBI gene;Acc:100524266]	GO:0004366(glycerol-3-phosphate O-acyltransferase activity);GO:0005783(endoplasmic reticulum);GO:0005789(endoplasmic reticulum membrane);GO:0016020(membrane);GO:0016021(integral component of membrane);GO:0016746(transferase activity, transferring acyl groups);GO:0019432(triglyceride biosynthetic process);GO:0032006(regulation of TOR signaling)	00561(Glycerolipid metabolism);00564(Glycerophospholipid metabolism)	yes
ENSSSCG00000009239	ENSSSCG00000009239	0.482848	1.19482e-103	2.38224e-99	0.193	0.091	placenta-specific gene 8 protein [Source:NCBI gene;Acc:100524999]	NA	NA	yes
ENSSSCG00000009250	PRKG2	0.816847	0	0	0.411	0.026	protein kinase cGMP-dependent 2 [Source:NCBI gene;Acc:100512796]	GO:0000166(nucleotide binding);GO:0004672(protein kinase activity);GO:0004674(protein serine/threonine kinase activity);GO:0004692(cGMP-dependent protein kinase activity);GO:0005524(ATP binding);GO:0006468(protein phosphorylation);GO:0016301(kinase activity);GO:0016310(phosphorylation);GO:0016740(transferase activity);GO:0030553(cGMP binding)	04022(cGMP-PKG signaling pathway);04540(Gap junction);04611(Platelet activation);04713(Circadian entrainment);04714(Thermogenesis);04730(Long-term depression);04740(Olfactory transduction);04923(Regulation of lipolysis in adipocytes);04924(Renin secretion);04970(Salivary secretion)	yes
ENSSSCG00000007541	PDGFA	0.506706	0	0	0.439	0.119	platelet derived growth factor subunit A [Source:NCBI gene;Acc:100519764]	GO:0005161(platelet-derived growth factor receptor binding);GO:0005518(collagen binding);GO:0005615(extracellular space);GO:0008083(growth factor activity);GO:0008284(positive regulation of cell population proliferation);GO:0009611(response to wounding);GO:0009986(cell surface);GO:0010469(regulation of signaling receptor activity);GO:0010512(negative regulation of phosphatidylinositol biosyntheti…	01521(EGFR tyrosine kinase inhibitor resistance);04010(MAPK signaling pathway);04014(Ras signaling pathway);04015(Rap1 signaling pathway);04072(Phospholipase D signaling pathway);04151(PI3K-Akt signaling pathway);04510(Focal adhesion);04540(Gap junction);04630(Jak-STAT signaling pathway);04810(Regulation of actin cytoskeleton);05200(Pathways in cancer);05202(Transcriptional misregulation in cance…	yes
ENSSSCG00000007549	CYP2W1	0.580301	0	0	0.249	0.028	cytochrome P450 2W1 [Source:NCBI gene;Acc:100522669]	GO:0004497(monooxygenase activity);GO:0005506(iron ion binding);GO:0005737(cytoplasm);GO:0005788(endoplasmic reticulum lumen);GO:0006082(organic acid metabolic process);GO:0006805(xenobiotic metabolic process);GO:0008395(steroid hydroxylase activity);GO:0009986(cell surface);GO:0016491(oxidoreductase activity);GO:0016705(oxidoreductase activity, acting on paired donors, with incorporation or redu…	NA	yes
ENSSSCG00000007554	ZFAND2A	0.308601	9.08548e-296	1.81146e-291	0.254	0.083	zinc finger AN1-type containing 2A [Source:NCBI gene;Acc:100521185]	GO:0000502(proteasome complex);GO:0008270(zinc ion binding);GO:0032436(positive regulation of proteasomal ubiquitin-dependent protein catabolic process);GO:0046872(metal ion binding);GO:0071243(cellular response to arsenic-containing substance)	NA	yes
ENSSSCG00000040977	SNX8	0.349988	0	0	0.291	0.054	sorting nexin 8 [Source:NCBI gene;Acc:100624815]	GO:0005829(cytosol);GO:0006886(intracellular protein transport);GO:0030904(retromer complex);GO:0031901(early endosome membrane);GO:0035091(phosphatidylinositol binding);GO:0042147(retrograde transport, endosome to Golgi);GO:0042802(identical protein binding);GO:0043231(intracellular membrane-bounded organelle)	NA	yes
ENSSSCG00000007585	ACTB	0.287329	0	0	0.986	0.97	actin beta [Source:NCBI gene;Acc:414396]	GO:0000166(nucleotide binding);GO:0005515(protein binding);GO:0005524(ATP binding);GO:0005634(nucleus);GO:0005737(cytoplasm);GO:0005829(cytosol);GO:0005856(cytoskeleton);GO:0005886(plasma membrane);GO:0005925(focal adhesion);GO:0015629(actin cytoskeleton);GO:0019894(kinesin binding);GO:0019901(protein kinase binding);GO:0022898(regulation of transmembrane transporter activity);GO:0030863(cortical…	04015(Rap1 signaling pathway);04145(Phagosome);04210(Apoptosis);04390(Hippo signaling pathway);04510(Focal adhesion);04520(Adherens junction);04530(Tight junction);04611(Platelet activation);04670(Leukocyte transendothelial migration);04714(Thermogenesis);04810(Regulation of actin cytoskeleton);04919(Thyroid hormone signaling pathway);04921(Oxytocin signaling pathway);05100(Bacterial invasion of …	yes
ENSSSCG00000035090	RAC1	0.286976	5.7879e-156	1.15399e-151	0.743	0.584	Rac family small GTPase 1 [Source:NCBI gene;Acc:100627149]	GO:0000166(nucleotide binding);GO:0001934(positive regulation of protein phosphorylation);GO:0003924(GTPase activity);GO:0005525(GTP binding);GO:0005622(intracellular);GO:0005737(cytoplasm);GO:0005802(trans-Golgi network);GO:0005884(actin filament);GO:0005886(plasma membrane);GO:0007264(small GTPase mediated signal transduction);GO:0008361(regulation of cell size);GO:0010591(regulation of lamelli…	04010(MAPK signaling pathway);04014(Ras signaling pathway);04015(Rap1 signaling pathway);04024(cAMP signaling pathway);04062(Chemokine signaling pathway);04071(Sphingolipid signaling pathway);04145(Phagosome);04151(PI3K-Akt signaling pathway);04310(Wnt signaling pathway);04360(Axon guidance);04370(VEGF signaling pathway);04380(Osteoclast differentiation);04510(Focal adhesion);04520(Adherens junct…	yes
ENSSSCG00000007599	LMTK2	0.299344	0	0	0.256	0.052	lemur tyrosine kinase 2 [Source:NCBI gene;Acc:100521078]	GO:0001881(receptor recycling);GO:0004672(protein kinase activity);GO:0004674(protein serine/threonine kinase activity);GO:0004864(protein phosphatase inhibitor activity);GO:0005524(ATP binding);GO:0005769(early endosome);GO:0005794(Golgi apparatus);GO:0005829(cytosol);GO:0006468(protein phosphorylation);GO:0016021(integral component of membrane);GO:0018105(peptidyl-serine phosphorylation);GO:001…	NA	yes
ENSSSCG00000007602	BAIAP2L1	0.686445	0	0	0.424	0.058	BAI1 associated protein 2 like 1 [Source:NCBI gene;Acc:100521439]	GO:0005515(protein binding);GO:0005654(nucleoplasm);GO:0005829(cytosol);GO:0005886(plasma membrane);GO:0007009(plasma membrane organization);GO:0009617(response to bacterium);GO:0015629(actin cytoskeleton);GO:0030833(regulation of actin filament polymerization);GO:0030838(positive regulation of actin filament polymerization);GO:0046626(regulation of insulin receptor signaling pathway);GO:0051017(…	NA	yes
ENSSSCG00000007609	ENSSSCG00000007609	0.37851	1.94234e-286	3.87263e-282	0.595	0.364	actin related protein 2/3 complex subunit 1A [Source:NCBI gene;Acc:100174963]	GO:0003779(actin binding);GO:0005515(protein binding);GO:0005737(cytoplasm);GO:0005856(cytoskeleton);GO:0005885(Arp2/3 protein complex);GO:0015629(actin cytoskeleton);GO:0030833(regulation of actin filament polymerization);GO:0034314(Arp2/3 complex-mediated actin nucleation);GO:0036195(muscle cell projection membrane);GO:0051015(actin filament binding)	04144(Endocytosis);04666(Fc gamma R-mediated phagocytosis);04810(Regulation of actin cytoskeleton);05100(Bacterial invasion of epithelial cells);05132(Salmonella infection)	yes
ENSSSCG00000023320	CYP3A39	0.966585	0	0	0.398	0.057	Sus scrofa cytochrome P450 3A39 (CYP3A39), mRNA. [Source:RefSeq mRNA;Acc:NM_214422]	GO:0004497(monooxygenase activity);GO:0005506(iron ion binding);GO:0016020(membrane);GO:0016021(integral component of membrane);GO:0016491(oxidoreductase activity);GO:0016705(oxidoreductase activity, acting on paired donors, with incorporation or reduction of molecular oxygen);GO:0016712(oxidoreductase activity, acting on paired donors, with incorporation or reduction of molecular oxygen, reduced…	00140(Steroid hormone biosynthesis);00591(Linoleic acid metabolism);00830(Retinol metabolism);05204(Chemical carcinogenesis)	yes
ENSSSCG00000032056	ENSSSCG00000032056	0.264242	0	0	0.173	0.009	MPV17 mitochondrial inner membrane protein like [Source:NCBI gene;Acc:100622474]	GO:0016021(integral component of membrane)	04146(Peroxisome)	yes
ENSSSCG00000025486	MDH2	0.264339	8.47443e-195	1.68963e-190	0.612	0.416	malate dehydrogenase 2 [Source:NCBI gene;Acc:397039]	GO:0003824(catalytic activity);GO:0005739(mitochondrion);GO:0005975(carbohydrate metabolic process);GO:0006099(tricarboxylic acid cycle);GO:0006108(malate metabolic process);GO:0006475(internal protein amino acid acetylation);GO:0009060(aerobic respiration);GO:0016020(membrane);GO:0016491(oxidoreductase activity);GO:0016615(malate dehydrogenase activity);GO:0016616(oxidoreductase activity, acting…	00020(Citrate cycle (TCA cycle));00270(Cysteine and methionine metabolism);00620(Pyruvate metabolism);00630(Glyoxylate and dicarboxylate metabolism)	yes
ENSSSCG00000021837	TMEM120A	0.387477	0	0	0.257	0.075	transmembrane protein 120A [Source:NCBI gene;Acc:100622231]	GO:0016020(membrane);GO:0016021(integral component of membrane);GO:0045444(fat cell differentiation);GO:0051260(protein homooligomerization);GO:0051291(protein heterooligomerization)	NA	yes
ENSSSCG00000038320	POR	0.651259	0	0	0.511	0.164	P450 (cytochrome) oxidoreductase [Source:NCBI gene;Acc:100170114]	GO:0003958(NADPH-hemoprotein reductase activity);GO:0005737(cytoplasm);GO:0005783(endoplasmic reticulum);GO:0005789(endoplasmic reticulum membrane);GO:0010181(FMN binding);GO:0016020(membrane);GO:0016021(integral component of membrane);GO:0016491(oxidoreductase activity);GO:0032770(positive regulation of monooxygenase activity);GO:0043231(intracellular membrane-bounded organelle);GO:0050660(flavi…	NA	yes
ENSSSCG00000035928	CLDN3	0.629685	0	0	0.552	0.168	claudin 3 [Source:NCBI gene;Acc:431781]	NA	NA	yes
ENSSSCG00000007718	CLDN4	1.21711	0	0	0.631	0.179	claudin 4 [Source:NCBI gene;Acc:733578]	GO:0005198(structural molecule activity);GO:0005254(chloride channel activity);GO:0005886(plasma membrane);GO:0005887(integral component of plasma membrane);GO:0005923(bicellular tight junction);GO:0016020(membrane);GO:0016021(integral component of membrane);GO:0016327(apicolateral plasma membrane);GO:0030054(cell junction);GO:0061436(establishment of skin barrier);GO:0070293(renal absorption)	04514(Cell adhesion molecules (CAMs));04530(Tight junction);04670(Leukocyte transendothelial migration);05160(Hepatitis C)	yes
ENSSSCG00000024045	ENSSSCG00000024045	0.306428	0	0	0.233	0.023	cytosolic arginine sensor for mTORC1 subunit 2 [Source:NCBI gene;Acc:100620792]	GO:0005829(cytosol);GO:0061700(GATOR2 complex);GO:1902531(regulation of intracellular signal transduction);GO:1903577(cellular response to L-arginine);GO:1904262(negative regulation of TORC1 signaling)	04150(mTOR signaling pathway)	yes
ENSSSCG00000007732	SBDS	0.340975	0	0	0.528	0.278	SBDS, ribosome maturation factor [Source:NCBI gene;Acc:100516003]	GO:0000922(spindle pole);GO:0001833(inner cell mass cell proliferation);GO:0005634(nucleus);GO:0005730(nucleolus);GO:0005737(cytoplasm);GO:0005829(cytosol);GO:0006364(rRNA processing);GO:0007052(mitotic spindle organization);GO:0008017(microtubule binding);GO:0008283(cell population proliferation);GO:0019843(rRNA binding);GO:0030282(bone mineralization);GO:0030595(leukocyte chemotaxis);GO:0042254…	03008(Ribosome biogenesis in eukaryotes)	yes
ENSSSCG00000007738	ENSSSCG00000007738	0.750028	0	0	0.471	0.083	argininosuccinate lyase [Source:NCBI gene;Acc:100517757]	GO:0003824(catalytic activity);GO:0004056(argininosuccinate lyase activity);GO:0005737(cytoplasm);GO:0006520(cellular amino acid metabolic process);GO:0007626(locomotory behavior);GO:0009791(post-embryonic development);GO:0019676(ammonia assimilation cycle);GO:0042450(arginine biosynthetic process via ornithine)	00220(Arginine biosynthesis);00250(Alanine, aspartate and glutamate metabolism)	yes
ENSSSCG00000007739	GUSB	0.693887	0	0	0.509	0.157	glucuronidase beta [Source:NCBI gene;Acc:100144519]	GO:0004553(hydrolase activity, hydrolyzing O-glycosyl compounds);GO:0004566(beta-glucuronidase activity);GO:0005102(signaling receptor binding);GO:0005615(extracellular space);GO:0005764(lysosome);GO:0005975(carbohydrate metabolic process);GO:0008152(metabolic process);GO:0016787(hydrolase activity);GO:0016798(hydrolase activity, acting on glycosyl bonds);GO:0019391(glucuronoside catabolic proces…	00040(Pentose and glucuronate interconversions);00531(Glycosaminoglycan degradation);00860(Porphyrin and chlorophyll metabolism);00983(Drug metabolism - other enzymes);04142(Lysosome)	yes
ENSSSCG00000028513	VKORC1L1	0.261141	1.57091e-292	3.13208e-288	0.393	0.189	vitamin K epoxide reductase complex subunit 1 like 1 [Source:NCBI gene;Acc:100518062]	GO:0005783(endoplasmic reticulum);GO:0005789(endoplasmic reticulum membrane);GO:0016020(membrane);GO:0016021(integral component of membrane);GO:0017187(peptidyl-glutamic acid carboxylation);GO:0034599(cellular response to oxidative stress);GO:0042373(vitamin K metabolic process);GO:0047057(vitamin-K-epoxide reductase (warfarin-sensitive) activity);GO:0055114(oxidation-reduction process)	00130(Ubiquinone and other terpenoid-quinone biosynthesis)	yes
ENSSSCG00000007748	PSPH	0.344193	0	0	0.311	0.081	phosphoserine phosphatase [Source:NCBI gene;Acc:100316854]	GO:0000287(magnesium ion binding);GO:0004647(phosphoserine phosphatase activity);GO:0005509(calcium ion binding);GO:0005737(cytoplasm);GO:0006563(L-serine metabolic process);GO:0006564(L-serine biosynthetic process);GO:0016311(dephosphorylation);GO:0016791(phosphatase activity);GO:0042803(protein homodimerization activity)	00260(Glycine, serine and threonine metabolism)	yes
ENSSSCG00000027946	MVP	0.394443	0	0	0.503	0.227	major vault protein [Source:NCBI gene;Acc:100622738]	GO:0005634(nucleus);GO:0005737(cytoplasm);GO:0005829(cytosol);GO:0005856(cytoskeleton);GO:0019901(protein kinase binding);GO:0019903(protein phosphatase binding);GO:0023057(negative regulation of signaling);GO:0031953(negative regulation of protein autophosphorylation);GO:0038127(ERBB signaling pathway);GO:0042802(identical protein binding);GO:0048471(perinuclear region of cytoplasm);GO:0061099(n…	NA	yes
ENSSSCG00000032556	ENSSSCG00000032556	0.341605	2.27287e-220	4.53164e-216	0.816	0.702	aldolase, fructose-bisphosphate A [Source:NCBI gene;Acc:110260081]	GO:0003824(catalytic activity);GO:0004332(fructose-bisphosphate aldolase activity);GO:0006096(glycolytic process);GO:0016829(lyase activity)	00010(Glycolysis / Gluconeogenesis);00030(Pentose phosphate pathway);00051(Fructose and mannose metabolism)	yes
ENSSSCG00000040682	MAPK3	0.438511	6.79687e-271	1.35516e-266	0.398	0.198	mitogen-activated protein kinase 3 [Source:NCBI gene;Acc:445013]	GO:0000165(MAPK cascade);GO:0000166(nucleotide binding);GO:0000187(activation of MAPK activity);GO:0001784(phosphotyrosine residue binding);GO:0001934(positive regulation of protein phosphorylation);GO:0002741(positive regulation of cytokine secretion involved in immune response);GO:0004672(protein kinase activity);GO:0004674(protein serine/threonine kinase activity);GO:0004707(MAP kinase activit…	01521(EGFR tyrosine kinase inhibitor resistance);01522(Endocrine resistance);01524(Platinum drug resistance);04010(MAPK signaling pathway);04012(ErbB signaling pathway);04014(Ras signaling pathway);04015(Rap1 signaling pathway);04022(cGMP-PKG signaling pathway);04024(cAMP signaling pathway);04062(Chemokine signaling pathway);04066(HIF-1 signaling pathway);04068(FoxO signaling pathway);04071(Sphin…	yes
ENSSSCG00000031865	AQP8	1.95345	0	0	0.381	0.039	aquaporin 8 [Source:NCBI gene;Acc:100127152]	GO:0006833(water transport);GO:0015250(water channel activity);GO:0015267(channel activity);GO:0016020(membrane);GO:0016021(integral component of membrane);GO:0045177(apical part of cell);GO:0055085(transmembrane transport);GO:0071320(cellular response to cAMP)	04976(Bile secretion)	yes
ENSSSCG00000034827	CHP2	1.1784	0	0	0.262	0.061	calcineurin like EF-hand protein 2 [Source:NCBI gene;Acc:102163757]	GO:0005509(calcium ion binding);GO:0005634(nucleus);GO:0005737(cytoplasm);GO:0005886(plasma membrane);GO:0008284(positive regulation of cell population proliferation);GO:0010922(positive regulation of phosphatase activity);GO:0042307(positive regulation of protein import into nucleus);GO:0045944(positive regulation of transcription by RNA polymerase II);GO:0070886(positive regulation of calcineur…	NA	yes
ENSSSCG00000032340	ENSSSCG00000032340	0.936608	0	0	0.456	0.063	cerebellar degeneration related protein 2 [Source:NCBI gene;Acc:100626193]	GO:0005737(cytoplasm)	NA	yes
ENSSSCG00000007839	EEF2K	0.367803	0	0	0.372	0.117	eukaryotic elongation factor 2 kinase [Source:NCBI gene;Acc:100523723]	GO:0000166(nucleotide binding);GO:0004674(protein serine/threonine kinase activity);GO:0004686(elongation factor-2 kinase activity);GO:0005509(calcium ion binding);GO:0005515(protein binding);GO:0005516(calmodulin binding);GO:0005524(ATP binding);GO:0006468(protein phosphorylation);GO:0016301(kinase activity);GO:0016310(phosphorylation);GO:0016740(transferase activity);GO:0031952(regulation of pr…	04152(AMPK signaling pathway);04921(Oxytocin signaling pathway)	yes
ENSSSCG00000007850	ANKS4B	1.04521	0	0	0.578	0.083	ankyrin repeat and sterile alpha motif domain containing 4B [Source:NCBI gene;Acc:100525512]	GO:0005515(protein binding);GO:0005789(endoplasmic reticulum membrane);GO:0005886(plasma membrane);GO:0005902(microvillus);GO:0005903(brush border);GO:0034622(cellular protein-containing complex assembly);GO:0034976(response to endoplasmic reticulum stress);GO:1904106(protein localization to microvillus);GO:1904970(brush border assembly)	NA	yes
ENSSSCG00000007868	TMC5	0.793344	0	0	0.437	0.042	transmembrane channel like 5 [Source:NCBI gene;Acc:100623809]	GO:0005216(ion channel activity);GO:0005887(integral component of plasma membrane);GO:0008381(mechanosensitive ion channel activity);GO:0016020(membrane);GO:0016021(integral component of membrane);GO:0034220(ion transmembrane transport);GO:0055085(transmembrane transport)	NA	yes
ENSSSCG00000024206	CPPED1	0.33478	0	0	0.398	0.133	calcineurin like phosphoesterase domain containing 1 [Source:NCBI gene;Acc:100627178]	GO:0005829(cytosol);GO:0005886(plasma membrane);GO:0016787(hydrolase activity)	NA	yes
ENSSSCG00000021236	ENSSSCG00000021236	0.382396	0	0	0.444	0.167	phosphomannomutase 2 [Source:NCBI gene;Acc:100737254]	GO:0004615(phosphomannomutase activity);GO:0005737(cytoplasm);GO:0005829(cytosol);GO:0006013(mannose metabolic process);GO:0006487(protein N-linked glycosylation);GO:0009298(GDP-mannose biosynthetic process);GO:0016853(isomerase activity);GO:0045047(protein targeting to ER)	00051(Fructose and mannose metabolism);00520(Amino sugar and nucleotide sugar metabolism)	yes
ENSSSCG00000007932	ROGDI	0.262236	0	0	0.247	0.044	rogdi atypical leucine zipper [Source:NCBI gene;Acc:100525282]	GO:0005634(nucleus);GO:0005635(nuclear envelope);GO:0007035(vacuolar acidification);GO:0007420(brain development);GO:0008284(positive regulation of cell population proliferation);GO:0022008(neurogenesis);GO:0030097(hemopoiesis);GO:0032502(developmental process);GO:0042475(odontogenesis of dentin-containing tooth);GO:0043291(RAVE complex)	NA	yes
ENSSSCG00000007944	ENSSSCG00000007944	0.347075	0	0	0.316	0.073	mitochondrial import inner membrane translocase subunit TIM16 [Source:NCBI gene;Acc:100513346]	GO:0005515(protein binding);GO:0005794(Golgi apparatus);GO:0007015(actin filament organization);GO:0007030(Golgi organization);GO:0016021(integral component of membrane);GO:0016477(cell migration);GO:0030010(establishment of cell polarity)	NA	yes
ENSSSCG00000027130	TNFRSF12A	0.279928	0	0	0.339	0.107	TNF receptor superfamily member 12A [Source:NCBI gene;Acc:100217390]	GO:0001726(ruffle);GO:0005886(plasma membrane);GO:0006931(substrate-dependent cell migration, cell attachment to substrate);GO:0007155(cell adhesion);GO:0009986(cell surface);GO:0016020(membrane);GO:0016021(integral component of membrane);GO:0043065(positive regulation of apoptotic process);GO:0045765(regulation of angiogenesis);GO:0045773(positive regulation of axon extension);GO:0061041(regulat…	04060(Cytokine-cytokine receptor interaction)	yes
ENSSSCG00000008057	ENSSSCG00000008057	0.557191	0	0	0.458	0.15	amidohydrolase domain containing 2 [Source:NCBI gene;Acc:100518775]	GO:0005975(carbohydrate metabolic process);GO:0006044(N-acetylglucosamine metabolic process);GO:0006046(N-acetylglucosamine catabolic process);GO:0008448(N-acetylglucosamine-6-phosphate deacetylase activity);GO:0016787(hydrolase activity);GO:0016810(hydrolase activity, acting on carbon-nitrogen (but not peptide) bonds);GO:0046872(metal ion binding);GO:0047419(N-acetylgalactosamine-6-phosphate dea…	00520(Amino sugar and nucleotide sugar metabolism)	yes
ENSSSCG00000008056	ATP6V0C	0.423811	0	0	0.715	0.514	ATPase H+ transporting V0 subunit c [Source:NCBI gene;Acc:100518959]	GO:0005773(vacuole);GO:0005774(vacuolar membrane);GO:0006811(ion transport);GO:0015078(proton transmembrane transporter activity);GO:0015991(ATP hydrolysis coupled proton transport);GO:0016020(membrane);GO:0016021(integral component of membrane);GO:0030177(positive regulation of Wnt signaling pathway);GO:0031625(ubiquitin protein ligase binding);GO:0033177(proton-transporting two-sector ATPase co…	00190(Oxidative phosphorylation);04142(Lysosome);04145(Phagosome);04721(Synaptic vesicle cycle);04966(Collecting duct acid secretion);05152(Tuberculosis);05165(Human papillomavirus infection);05323(Rheumatoid arthritis)	yes
ENSSSCG00000032932	MSRB1	0.404651	0	0	0.475	0.186	methionine sulfoxide reductase B1 [Source:NCBI gene;Acc:100037965]	GO:0002376(immune system process);GO:0003779(actin binding);GO:0005634(nucleus);GO:0005737(cytoplasm);GO:0005856(cytoskeleton);GO:0006979(response to oxidative stress);GO:0008270(zinc ion binding);GO:0015629(actin cytoskeleton);GO:0016491(oxidoreductase activity);GO:0016671(oxidoreductase activity, acting on a sulfur group of donors, disulfide as acceptor);GO:0030041(actin filament polymerization…	NA	yes
ENSSSCG00000007995	MCRIP2	0.400157	0	0	0.375	0.125	MAPK regulated corepressor interacting protein 2 [Source:NCBI gene;Acc:100525039]	GO:0005634(nucleus);GO:0005737(cytoplasm);GO:0010494(cytoplasmic stress granule)	NA	yes
ENSSSCG00000007993	CAPN15	0.309798	0	0	0.294	0.105	calpain 15 [Source:NCBI gene;Acc:100523542]	GO:0004198(calcium-dependent cysteine-type endopeptidase activity);GO:0005622(intracellular);GO:0005737(cytoplasm);GO:0006508(proteolysis);GO:0008233(peptidase activity);GO:0008234(cysteine-type peptidase activity);GO:0016787(hydrolase activity);GO:0046872(metal ion binding)	NA	yes
ENSSSCG00000035854	RAB11FIP3	0.403543	0	0	0.321	0.077	RAB11 family interacting protein 3 [Source:NCBI gene;Acc:100519135]	GO:0005509(calcium ion binding);GO:0005654(nucleoplasm);GO:0005768(endosome);GO:0005813(centrosome);GO:0005815(microtubule organizing center);GO:0016020(membrane);GO:0016021(integral component of membrane);GO:0016192(vesicle-mediated transport);GO:0017137(Rab GTPase binding);GO:0030306(ADP-ribosylation factor binding);GO:0030496(midbody);GO:0032154(cleavage furrow);GO:0032456(endocytic recycling)…	04144(Endocytosis)	yes
ENSSSCG00000007987	DECR2	0.416095	0	0	0.28	0.089	2,4-dienoyl-CoA reductase 2 [Source:NCBI gene;Acc:100524368]	GO:0005102(signaling receptor binding);GO:0006636(unsaturated fatty acid biosynthetic process);GO:0008670(2,4-dienoyl-CoA reductase (NADPH) activity);GO:0019166(trans-2-enoyl-CoA reductase (NADPH) activity);GO:0055114(oxidation-reduction process)	04146(Peroxisome)	yes
ENSSSCG00000007985	TMEM8A	0.343352	0	0	0.282	0.073	transmembrane protein 8A [Source:NCBI gene;Acc:100518602]	GO:0005886(plasma membrane);GO:0016020(membrane);GO:0016021(integral component of membrane)	NA	yes
ENSSSCG00000007983	PDIA2	0.66383	0	0	0.333	0.016	protein disulfide isomerase family A member 2 [Source:NCBI gene;Acc:100738360]	GO:0003756(protein disulfide isomerase activity);GO:0005623(cell);GO:0005783(endoplasmic reticulum);GO:0006457(protein folding);GO:0015037(peptide disulfide oxidoreductase activity);GO:0034976(response to endoplasmic reticulum stress);GO:0045454(cell redox homeostasis);GO:0055114(oxidation-reduction process)	NA	yes
ENSSSCG00000007980	ENSSSCG00000007980	1.15506	0	0	0.633	0.146	family with sequence similarity 234 member A [Source:NCBI gene;Acc:100738032]	GO:0009986(cell surface);GO:0016020(membrane);GO:0016021(integral component of membrane)	NA	yes
ENSSSCG00000028185	FGD3	0.491827	0	0	0.366	0.082	FYVE, RhoGEF and PH domain containing 3 [Source:NCBI gene;Acc:100627431]	GO:0005089(Rho guanyl-nucleotide exchange factor activity);GO:0035023(regulation of Rho protein signal transduction);GO:0046872(metal ion binding)	04810(Regulation of actin cytoskeleton)	yes
ENSSSCG00000028944	ENSSSCG00000028944	0.497085	0	0	0.247	0.009	two pore calcium channel protein 2-like [Source:NCBI gene;Acc:100620627]	GO:0005216(ion channel activity);GO:0006811(ion transport);GO:0016020(membrane);GO:0016021(integral component of membrane);GO:0034220(ion transmembrane transport);GO:0055085(transmembrane transport)	NA	yes
ENSSSCG00000039523	ENSSSCG00000039523	0.995958	0	0	0.558	0.184	fumarylacetoacetate hydrolase domain-containing protein 2 [Source:NCBI gene;Acc:100522130]	GO:0003824(catalytic activity)	NA	yes
ENSSSCG00000025021	MALL	0.695976	0	0	0.353	0.027	mal, T cell differentiation protein like [Source:NCBI gene;Acc:100626835]	GO:0000139(Golgi membrane);GO:0005886(plasma membrane);GO:0016020(membrane);GO:0016021(integral component of membrane);GO:0019911(structural constituent of myelin sheath);GO:0030136(clathrin-coated vesicle);GO:0031410(cytoplasmic vesicle);GO:0042552(myelination);GO:0045121(membrane raft)	NA	yes
ENSSSCG00000008136	RANBP2	0.453597	0	0	0.614	0.316	E3 SUMO-protein ligase RanBP2 [Source:NCBI gene;Acc:100511376]	GO:0000413(protein peptidyl-prolyl isomerization);GO:0003755(peptidyl-prolyl cis-trans isomerase activity);GO:0005096(GTPase activator activity);GO:0005515(protein binding);GO:0005623(cell);GO:0005634(nucleus);GO:0005635(nuclear envelope);GO:0005642(annulate lamellae);GO:0005643(nuclear pore);GO:0005737(cytoplasm);GO:0005739(mitochondrion);GO:0005813(centrosome);GO:0006111(regulation of gluconeog…	03013(RNA transport)	yes
ENSSSCG00000038714	MFSD9	0.394213	0	0	0.269	0.05	major facilitator superfamily domain containing 9 [Source:NCBI gene;Acc:100626073]	GO:0005215(transporter activity);GO:0016020(membrane);GO:0016021(integral component of membrane);GO:0055085(transmembrane transport)	NA	yes
ENSSSCG00000008153	SLC9A2	1.60551	0	0	0.582	0.053	solute carrier family 9 member A2 [Source:NCBI gene;Acc:100101921]	GO:0005886(plasma membrane);GO:0006811(ion transport);GO:0006812(cation transport);GO:0006814(sodium ion transport);GO:0006885(regulation of pH);GO:0008104(protein localization);GO:0015297(antiporter activity);GO:0015299(solute:proton antiporter activity);GO:0015385(sodium:proton antiporter activity);GO:0015386(potassium:proton antiporter activity);GO:0016020(membrane);GO:0016021(integral compone…	NA	yes
ENSSSCG00000008169	TBC1D8	0.380408	0	0	0.246	0.05	TBC1 domain family member 8 [Source:NCBI gene;Acc:100519950]	GO:0003674(molecular_function);GO:0005096(GTPase activator activity);GO:0005575(cellular_component);GO:0005623(cell);GO:0006886(intracellular protein transport);GO:0008150(biological_process);GO:0017137(Rab GTPase binding);GO:0090630(activation of GTPase activity)	NA	yes
ENSSSCG00000008188	MGAT4A	0.69882	0	0	0.745	0.435	alpha-1,3-mannosyl-glycoprotein 4-beta-N-acetylglucosaminyltransferase A [Source:NCBI gene;Acc:100524079]	GO:0006487(protein N-linked glycosylation);GO:0008375(acetylglucosaminyltransferase activity);GO:0016757(transferase activity, transferring glycosyl groups)	00510(N-Glycan biosynthesis);04714(Thermogenesis)	yes
ENSSSCG00000008195	COX5B	0.289138	1.43394e-83	2.85899e-79	0.833	0.768	mitochondrial cytochrome c oxidase subunit Vb [Source:NCBI gene;Acc:492822]	GO:0004129(cytochrome-c oxidase activity);GO:0005739(mitochondrion);GO:0005740(mitochondrial envelope);GO:0005743(mitochondrial inner membrane);GO:0006123(mitochondrial electron transport, cytochrome c to oxygen);GO:0016020(membrane);GO:0042776(mitochondrial ATP synthesis coupled proton transport);GO:0046872(metal ion binding)	00190(Oxidative phosphorylation);04260(Cardiac muscle contraction);04714(Thermogenesis);04932(Non-alcoholic fatty liver disease (NAFLD));05010(Alzheimer disease);05012(Parkinson disease);05016(Huntington disease)	yes
ENSSSCG00000008202	CNNM4	0.513446	0	0	0.25	0.043	cyclin and CBS domain divalent metal cation transport mediator 4 [Source:NCBI gene;Acc:100739697]	GO:0010960(magnesium ion homeostasis);GO:0015081(sodium ion transmembrane transporter activity);GO:0015095(magnesium ion transmembrane transporter activity);GO:0015693(magnesium ion transport);GO:0016020(membrane);GO:0016021(integral component of membrane);GO:0016323(basolateral plasma membrane);GO:0032991(protein-containing complex);GO:0035725(sodium ion transmembrane transport);GO:0055065(metal…	NA	yes
ENSSSCG00000008214	FABP1	3.18359	0	0	0.972	0.551	fatty acid binding protein 1 [Source:NCBI gene;Acc:445535]	GO:0003682(chromatin binding);GO:0005504(fatty acid binding);GO:0005634(nucleus);GO:0005654(nucleoplasm);GO:0005737(cytoplasm);GO:0005829(cytosol);GO:0008289(lipid binding);GO:0016209(antioxidant activity);GO:0043066(negative regulation of apoptotic process);GO:0043154(negative regulation of cysteine-type endopeptidase activity involved in apoptotic process);GO:0070301(cellular response to hydrog…	03320(PPAR signaling pathway);04975(Fat digestion and absorption)	yes
ENSSSCG00000008218	RNF103	0.271686	0	0	0.296	0.106	ring finger protein 103 [Source:NCBI gene;Acc:100515888]	GO:0004842(ubiquitin-protein transferase activity);GO:0005783(endoplasmic reticulum);GO:0016020(membrane);GO:0016021(integral component of membrane);GO:0016567(protein ubiquitination);GO:0030433(ubiquitin-dependent ERAD pathway)	NA	yes
[truncated: 533 more rows]

## Sheet: E
KEGG analysis of the enterocyte-enriched genes identified in porcine intestinal tracts
[truncated: 302 more rows]
