# Supplementary material for: Integrated meta-omics reveals the regulatory landscape involved in lipid metabolism between pig breeds
Source: Microbiome. 2024 Feb 20;12:33. doi: 10.1186/s40168-023-01743-3 (PMC10877772; doi:10.1186/s40168-023-01743-3)
Supplement: Supplementary file 7 — Additional file 6: Table S3A. Differentially expressed genes between LT and LW piglets in small intestinal epithelial cells. Table S3B KEGG analysis of differently expressed genes between LT and LW piglets in small intestinal epithelial cells. Table S3C Lipid metabolites identified in porcine serum. Table S3D Differential lipid metabolites in porcine serum between LT and LW piglets. Table S3E Differentially expressed genes between LT and LW piglets in large intestinal epithelial cells. Table S3F KEGG analysis of differently expressed genes between LT and LW piglets in large intestinal epithelial cells. Table S3G Differentially expressed genes between LT and LW piglets in large intestinal Paneth cells. Table S3H KEGG analysis of differently expressed genes between LT and LW piglets in large intestinal Paneth cells. Table S3I The cell composition of porcine colon tissues. [file 40168_2023_1743_MOESM6_ESM.xlsx]

## Sheet: A
Differentially expressed genes between LT and LW piglets in small intestinal epithelial cells
GeneID	GeneName	log2FC	P vlaue	Q value	pct.1	pct.2	Description	GO	KEGG	Significant
ENSSSCG00000010431	A1CF	-0.278395	4.68754e-75	9.34601e-71	0.462	0.427	APOBEC1 complementation factor [Source:NCBI gene;Acc:100155074]	GO:0003676(nucleic acid binding);GO:0003723(RNA binding);GO:0003727(single-stranded RNA binding);GO:0003729(mRNA binding);GO:0005634(nucleus);GO:0005654(nucleoplasm);GO:0005737(cytoplasm);GO:0007566(embryo implantation);GO:0010609(mRNA localization resulting in posttranscriptional regulation of gene expression);GO:0016554(cytidine to uridine editing);GO:0016556(mRNA modification);GO:0030895(apoli…	NA	yes
ENSSSCG00000005423	ABCA1	-0.375531	4.49662e-61	8.96537e-57	0.2	0.281	ATP binding cassette subfamily A member 1 [Source:NCBI gene;Acc:100152112]	GO:0000166(nucleotide binding);GO:0002790(peptide secretion);GO:0005102(signaling receptor binding);GO:0005319(lipid transporter activity);GO:0005524(ATP binding);GO:0005548(phospholipid transporter activity);GO:0005794(Golgi apparatus);GO:0005886(plasma membrane);GO:0005887(integral component of plasma membrane);GO:0006497(protein lipidation);GO:0006869(lipid transport);GO:0006911(phagocytosis, …	02010(ABC transporters);04975(Fat digestion and absorption);04979(Cholesterol metabolism)	yes
ENSSSCG00000015926	ABCB11	1.54721	0	0	0.758	0.036	ATP binding cassette subfamily B member 11 [Source:NCBI gene;Acc:100518154]	GO:0000166(nucleotide binding);GO:0005524(ATP binding);GO:0005886(plasma membrane);GO:0015126(canalicular bile acid transmembrane transporter activity);GO:0015721(bile acid and bile salt transport);GO:0015722(canalicular bile acid transport);GO:0016020(membrane);GO:0016021(integral component of membrane);GO:0016887(ATPase activity);GO:0042626(ATPase activity, coupled to transmembrane movement of …	01522(Endocrine resistance);02010(ABC transporters);04976(Bile secretion);04979(Cholesterol metabolism)	yes
ENSSSCG00000010543	ABCC2	0.552491	4.47939e-188	8.93102e-184	0.603	0.231	ATP binding cassette subfamily C member 2 [Source:NCBI gene;Acc:397535]	GO:0000166(nucleotide binding);GO:0005524(ATP binding);GO:0005887(integral component of plasma membrane);GO:0008514(organic anion transmembrane transporter activity);GO:0009986(cell surface);GO:0015711(organic anion transport);GO:0016020(membrane);GO:0016021(integral component of membrane);GO:0016324(apical plasma membrane);GO:0016887(ATPase activity);GO:0022857(transmembrane transporter activity…	01523(Antifolate resistance);01524(Platinum drug resistance);02010(ABC transporters);04976(Bile secretion)	yes
ENSSSCG00000028620	ABCD3	-0.311544	8.55545e-129	1.70578e-124	0.701	0.579	ATP binding cassette subfamily D member 3 [Source:NCBI gene;Acc:100626343]	GO:0000166(nucleotide binding);GO:0005324(long-chain fatty acid transporter activity);GO:0005524(ATP binding);GO:0005777(peroxisome);GO:0005778(peroxisomal membrane);GO:0005782(peroxisomal matrix);GO:0006633(fatty acid biosynthetic process);GO:0006635(fatty acid beta-oxidation);GO:0007031(peroxisome organization);GO:0015910(long-chain fatty acid import into peroxisome);GO:0016020(membrane);GO:001…	02010(ABC transporters);04146(Peroxisome)	yes
ENSSSCG00000009043	ABCE1	0.442646	1.4583e-132	2.90755e-128	0.544	0.236	ATP binding cassette subfamily E member 1 [Source:NCBI gene;Acc:100524881]	GO:0000054(ribosomal subunit export from nucleus);GO:0000166(nucleotide binding);GO:0005506(iron ion binding);GO:0005524(ATP binding);GO:0005737(cytoplasm);GO:0005739(mitochondrion);GO:0005829(cytosol);GO:0006413(translational initiation);GO:0006415(translational termination);GO:0016887(ATPase activity);GO:0043024(ribosomal small subunit binding);GO:0060698(endoribonuclease inhibitor activity);GO…	NA	yes
ENSSSCG00000009215	ABCG2	-0.281361	4.6427e-109	9.25662e-105	0.6	0.521	ATP-binding cassette, sub-family G (WHITE), member 2 [Source:NCBI gene;Acc:397073]	GO:0000166(nucleotide binding);GO:0005524(ATP binding);GO:0005739(mitochondrion);GO:0005886(plasma membrane);GO:0016020(membrane);GO:0016021(integral component of membrane);GO:0016887(ATPase activity);GO:0031966(mitochondrial membrane);GO:0042626(ATPase activity, coupled to transmembrane movement of substances);GO:0055085(transmembrane transport)	01523(Antifolate resistance);02010(ABC transporters);04976(Bile secretion)	yes
ENSSSCG00000035912	ABCG5	-0.266655	4.97494e-69	9.91903e-65	0.286	0.294	ATP binding cassette subfamily G member 5 [Source:NCBI gene;Acc:102164809]	GO:0000166(nucleotide binding);GO:0005524(ATP binding);GO:0005887(integral component of plasma membrane);GO:0007588(excretion);GO:0010949(negative regulation of intestinal phytosterol absorption);GO:0016020(membrane);GO:0016021(integral component of membrane);GO:0016324(apical plasma membrane);GO:0016887(ATPase activity);GO:0017127(cholesterol transporter activity);GO:0033344(cholesterol efflux);…	02010(ABC transporters);04975(Fat digestion and absorption);04976(Bile secretion);04979(Cholesterol metabolism)	yes
ENSSSCG00000008453	ABCG8	-0.337281	2.84746e-54	5.67727e-50	0.218	0.346	ATP binding cassette subfamily G member 8 [Source:NCBI gene;Acc:100048963]	GO:0000166(nucleotide binding);GO:0005524(ATP binding);GO:0005886(plasma membrane);GO:0005887(integral component of plasma membrane);GO:0007588(excretion);GO:0010949(negative regulation of intestinal phytosterol absorption);GO:0015914(phospholipid transport);GO:0015918(sterol transport);GO:0016020(membrane);GO:0016021(integral component of membrane);GO:0016324(apical plasma membrane);GO:0016887(A…	02010(ABC transporters);04975(Fat digestion and absorption);04976(Bile secretion);04979(Cholesterol metabolism)	yes
ENSSSCG00000001835	ABHD2	0.757788	1.12724e-218	2.2475e-214	0.756	0.369	abhydrolase domain containing 2 [Source:NCBI gene;Acc:100153434]	GO:0001669(acrosomal vesicle);GO:0003707(steroid hormone receptor activity);GO:0007340(acrosome reaction);GO:0009611(response to wounding);GO:0016298(lipase activity);GO:0030336(negative regulation of cell migration);GO:0032570(response to progesterone);GO:0034338(short-chain carboxylesterase activity);GO:0036126(sperm flagellum);GO:0042562(hormone binding);GO:0043401(steroid hormone mediated sig…	NA	yes
ENSSSCG00000010651	ABLIM1	-0.273862	3.78134e-108	7.53924e-104	0.587	0.505	actin binding LIM protein 1 [Source:NCBI gene;Acc:100154343]	GO:0001725(stress fiber);GO:0003779(actin binding);GO:0007010(cytoskeleton organization);GO:0015629(actin cytoskeleton);GO:0030027(lamellipodium);GO:0030032(lamellipodium assembly);GO:0046872(metal ion binding);GO:0051015(actin filament binding);GO:0060271(cilium assembly)	04360(Axon guidance)	yes
ENSSSCG00000011250	ACAA1	-0.801631	8.32567e-174	1.65997e-169	0.314	0.529	acetyl-CoA acyltransferase 1 [Source:NCBI gene;Acc:100515577]	GO:0000038(very long-chain fatty acid metabolic process);GO:0003824(catalytic activity);GO:0003988(acetyl-CoA C-acyltransferase activity);GO:0005777(peroxisome);GO:0006635(fatty acid beta-oxidation);GO:0008206(bile acid metabolic process);GO:0010124(phenylacetate catabolic process);GO:0016401(palmitoyl-CoA oxidase activity);GO:0016740(transferase activity);GO:0016746(transferase activity, transfe…	00071(Fatty acid degradation);00280(Valine, leucine and isoleucine degradation);00592(alpha-Linolenic acid metabolism);01040(Biosynthesis of unsaturated fatty acids);03320(PPAR signaling pathway);04146(Peroxisome)	yes
ENSSSCG00000010723	ACADSB	0.773341	2.89945e-226	5.78093e-222	0.74	0.355	acyl-CoA dehydrogenase short/branched chain [Source:NCBI gene;Acc:100154810]	GO:0003995(acyl-CoA dehydrogenase activity);GO:0005739(mitochondrion);GO:0016491(oxidoreductase activity);GO:0016627(oxidoreductase activity, acting on the CH-CH group of donors);GO:0050660(flavin adenine dinucleotide binding);GO:0055114(oxidation-reduction process)	00071(Fatty acid degradation);00280(Valine, leucine and isoleucine degradation)	yes
ENSSSCG00000017947	ACADVL	-0.533027	5.20166e-147	1.03711e-142	0.6	0.604	acyl-CoA dehydrogenase very long chain [Source:NCBI gene;Acc:100520636]	GO:0000062(fatty-acyl-CoA binding);GO:0001659(temperature homeostasis);GO:0003995(acyl-CoA dehydrogenase activity);GO:0004466(long-chain-acyl-CoA dehydrogenase activity);GO:0005634(nucleus);GO:0005730(nucleolus);GO:0005739(mitochondrion);GO:0005829(cytosol);GO:0009062(fatty acid catabolic process);GO:0009409(response to cold);GO:0016491(oxidoreductase activity);GO:0016627(oxidoreductase activity,…	00071(Fatty acid degradation)	yes
ENSSSCG00000017296	ACE	0.267284	7.6175e-55	1.51878e-50	0.932	0.844	angiotensin I converting enzyme (peptidyl-dipeptidase A) 1 [Source:NCBI gene;Acc:613133]	GO:0001822(kidney development);GO:0002446(neutrophil mediated immunity);GO:0003081(regulation of systemic arterial blood pressure by renin-angiotensin);GO:0003084(positive regulation of systemic arterial blood pressure);GO:0004175(endopeptidase activity);GO:0004180(carboxypeptidase activity);GO:0005615(extracellular space);GO:0005737(cytoplasm);GO:0005764(lysosome);GO:0005768(endosome);GO:0005886…	04614(Renin-angiotensin system);04924(Renin secretion);05142(Chagas disease (American trypanosomiasis));05410(Hypertrophic cardiomyopathy (HCM))	yes
ENSSSCG00000012138	ACE2	-0.414305	1.99337e-125	3.97438e-121	0.797	0.706	angiotensin I converting enzyme 2 [Source:NCBI gene;Acc:100144303]	GO:0001618(virus receptor activity);GO:0003051(angiotensin-mediated drinking behavior);GO:0003081(regulation of systemic arterial blood pressure by renin-angiotensin);GO:0004175(endopeptidase activity);GO:0004180(carboxypeptidase activity);GO:0005576(extracellular region);GO:0005615(extracellular space);GO:0005737(cytoplasm);GO:0005886(plasma membrane);GO:0006508(proteolysis);GO:0008233(peptidase…	04614(Renin-angiotensin system);04974(Protein digestion and absorption)	yes
ENSSSCG00000002034	ACIN1	-0.359119	3.17816e-138	6.33662e-134	0.574	0.46	apoptotic chromatin condensation inducer 1 [Source:NCBI gene;Acc:100156353]	GO:0003676(nucleic acid binding);GO:0005634(nucleus);GO:0005654(nucleoplasm);GO:0005730(nucleolus);GO:0005829(cytosol);GO:0005886(plasma membrane);GO:0016607(nuclear speck);GO:0030218(erythrocyte differentiation);GO:0030263(apoptotic chromosome condensation);GO:0045657(positive regulation of monocyte differentiation);GO:0061574(ASAP complex)	03013(RNA transport);03015(mRNA surveillance pathway);03040(Spliceosome)	yes
ENSSSCG00000017198	ACOX1	-0.544734	4.90647e-161	9.78251e-157	0.744	0.69	acyl-CoA oxidase 1 [Source:NCBI gene;Acc:100113422]	GO:0000038(very long-chain fatty acid metabolic process);GO:0003997(acyl-CoA oxidase activity);GO:0005102(signaling receptor binding);GO:0005504(fatty acid binding);GO:0005634(nucleus);GO:0005654(nucleoplasm);GO:0005730(nucleolus);GO:0005737(cytoplasm);GO:0005777(peroxisome);GO:0005778(peroxisomal membrane);GO:0005886(plasma membrane);GO:0006091(generation of precursor metabolites and energy);GO:…	00071(Fatty acid degradation);00592(alpha-Linolenic acid metabolism);01040(Biosynthesis of unsaturated fatty acids);03320(PPAR signaling pathway);04024(cAMP signaling pathway);04146(Peroxisome)	yes
ENSSSCG00000017566	ACSF2	-0.289312	1.0627e-73	2.11881e-69	0.405	0.398	acyl-CoA synthetase family member 2 [Source:NCBI gene;Acc:100512859]	GO:0003824(catalytic activity)	NA	yes
ENSSSCG00000016223	ACSL3	0.475514	3.39247e-151	6.7639e-147	0.968	0.957	acyl-CoA synthetase long chain family member 3 [Source:NCBI gene;Acc:100233169]	GO:0001676(long-chain fatty acid metabolic process);GO:0003824(catalytic activity);GO:0004467(long-chain fatty acid-CoA ligase activity);GO:0005783(endoplasmic reticulum);GO:0005794(Golgi apparatus);GO:0005811(lipid droplet);GO:0016020(membrane);GO:0016021(integral component of membrane);GO:0019901(protein kinase binding);GO:0019904(protein domain specific binding);GO:0034379(very-low-density lip…	00061(Fatty acid biosynthesis);00071(Fatty acid degradation);03320(PPAR signaling pathway);04146(Peroxisome);04216(Ferroptosis);04714(Thermogenesis);04920(Adipocytokine signaling pathway)	yes
ENSSSCG00000031789	ACSL5	0.378123	9.36336e-79	1.86687e-74	0.898	0.723	acyl-CoA synthetase long chain family member 5 [Source:NCBI gene;Acc:100157521]	GO:0003824(catalytic activity);GO:0005634(nucleus);GO:0005730(nucleolus);GO:0005739(mitochondrion);GO:0016020(membrane);GO:0016021(integral component of membrane)	00061(Fatty acid biosynthesis);00071(Fatty acid degradation);03320(PPAR signaling pathway);04146(Peroxisome);04216(Ferroptosis);04714(Thermogenesis);04920(Adipocytokine signaling pathway)	yes
ENSSSCG00000000939	ACSS3	0.416482	5.91377e-141	1.17909e-136	0.777	0.483	acyl-CoA synthetase short chain family member 3 [Source:NCBI gene;Acc:100512104]	GO:0003824(catalytic activity)	00640(Propanoate metabolism)	yes
ENSSSCG00000028355	ACTG1	0.81269	0	0	0.991	0.92	actin gamma 1 [Source:NCBI gene;Acc:397653]	GO:0000166(nucleotide binding);GO:0005200(structural constituent of cytoskeleton);GO:0005522(profilin binding);GO:0005524(ATP binding);GO:0005856(cytoskeleton);GO:0005884(actin filament);GO:0005886(plasma membrane);GO:0005925(focal adhesion);GO:0015629(actin cytoskeleton);GO:0030016(myofibril);GO:0031625(ubiquitin protein ligase binding);GO:0031941(filamentous actin);GO:0042802(identical protein …	04015(Rap1 signaling pathway);04145(Phagosome);04210(Apoptosis);04390(Hippo signaling pathway);04510(Focal adhesion);04520(Adherens junction);04530(Tight junction);04611(Platelet activation);04670(Leukocyte transendothelial migration);04714(Thermogenesis);04810(Regulation of actin cytoskeleton);04919(Thyroid hormone signaling pathway);04921(Oxytocin signaling pathway);05100(Bacterial invasion of …	yes
ENSSSCG00000010772	ADAM8	1.65369	0	0	0.669	0.042	ADAM metallopeptidase domain 8 [Source:NCBI gene;Acc:100156146]	GO:0000902(cell morphogenesis);GO:0001525(angiogenesis);GO:0002102(podosome);GO:0002523(leukocyte migration involved in inflammatory response);GO:0002675(positive regulation of acute inflammatory response);GO:0002693(positive regulation of cellular extravasation);GO:0004222(metalloendopeptidase activity);GO:0005509(calcium ion binding);GO:0005737(cytoplasm);GO:0005886(plasma membrane);GO:0005887(…	NA	yes
ENSSSCG00000009645	ADAMDEC1	-0.354903	2.03586e-27	4.0591e-23	0.237	0.344	ADAM like decysin 1 [Source:NCBI gene;Acc:100517917]	GO:0004222(metalloendopeptidase activity);GO:0006508(proteolysis);GO:0008237(metallopeptidase activity)	NA	yes
ENSSSCG00000015250	ADAMTS15	0.546024	1.85647e-216	3.70144e-212	0.494	0.121	ADAM metallopeptidase with thrombospondin type 1 motif 15 [Source:NCBI gene;Acc:100518325]	GO:0004175(endopeptidase activity);GO:0004222(metalloendopeptidase activity);GO:0005615(extracellular space);GO:0006508(proteolysis);GO:0008201(heparin binding);GO:0008237(metallopeptidase activity);GO:0008270(zinc ion binding);GO:0009986(cell surface);GO:0050840(extracellular matrix binding);GO:0062023(collagen-containing extracellular matrix)	NA	yes
ENSSSCG00000005907	ADCK5	-0.540496	4.56328e-101	9.09827e-97	0.422	0.476	aarF domain containing kinase 5 [Source:NCBI gene;Acc:100156475]	NA	NA	yes
ENSSSCG00000039408	ADCY7	0.662162	1.88374e-197	3.7558e-193	0.72	0.34	adenylate cyclase 7 [Source:NCBI gene;Acc:100620994]	GO:0000166(nucleotide binding);GO:0002819(regulation of adaptive immune response);GO:0004016(adenylate cyclase activity);GO:0005524(ATP binding);GO:0005886(plasma membrane);GO:0005887(integral component of plasma membrane);GO:0006171(cAMP biosynthetic process);GO:0007189(adenylate cyclase-activating G protein-coupled receptor signaling pathway);GO:0009190(cyclic nucleotide biosynthetic process);G…	00230(Purine metabolism);01522(Endocrine resistance);04015(Rap1 signaling pathway);04020(Calcium signaling pathway);04022(cGMP-PKG signaling pathway);04024(cAMP signaling pathway);04062(Chemokine signaling pathway);04072(Phospholipase D signaling pathway);04114(Oocyte meiosis);04211(Longevity regulating pathway);04213(Longevity regulating pathway - multiple species);04261(Adrenergic signaling in …	yes
ENSSSCG00000011962	ADGRG7	0.421344	3.60599e-134	7.18962e-130	0.688	0.38	adhesion G protein-coupled receptor G7 [Source:NCBI gene;Acc:102160124]	GO:0004888(transmembrane signaling receptor activity);GO:0004930(G protein-coupled receptor activity);GO:0005887(integral component of plasma membrane);GO:0007166(cell surface receptor signaling pathway);GO:0007186(G protein-coupled receptor signaling pathway);GO:0007189(adenylate cyclase-activating G protein-coupled receptor signaling pathway);GO:0016020(membrane);GO:0016021(integral component o…	NA	yes
ENSSSCG00000013408	ADM	-0.413136	7.82198e-69	1.55955e-64	0.245	0.315	adrenomedullin [Source:NCBI gene;Acc:397195]	GO:0001570(vasculogenesis);GO:0001843(neural tube closure);GO:0002031(G protein-coupled receptor internalization);GO:0003073(regulation of systemic arterial blood pressure);GO:0005179(hormone activity);GO:0005576(extracellular region);GO:0005615(extracellular space);GO:0005737(cytoplasm);GO:0007189(adenylate cyclase-activating G protein-coupled receptor signaling pathway);GO:0007507(heart develop…	04080(Neuroactive ligand-receptor interaction);04270(Vascular smooth muscle contraction)	yes
ENSSSCG00000016248	AGFG1	0.300581	5.66807e-118	1.1301e-113	0.715	0.437	ArfGAP with FG repeats 1 [Source:NCBI gene;Acc:100514990]	GO:0001675(acrosome assembly);GO:0005096(GTPase activator activity);GO:0007289(spermatid nucleus differentiation);GO:0031410(cytoplasmic vesicle);GO:0042995(cell projection);GO:0043025(neuronal cell body);GO:0043231(intracellular membrane-bounded organelle);GO:0043547(positive regulation of GTPase activity);GO:0045109(intermediate filament organization);GO:0046872(metal ion binding)	05164(Influenza A)	yes
ENSSSCG00000038081	AGPAT3	0.927993	1.02376e-307	2.04117e-303	0.808	0.399	1-acylglycerol-3-phosphate O-acyltransferase 3 [Source:NCBI gene;Acc:100233171]	GO:0005783(endoplasmic reticulum);GO:0016020(membrane);GO:0016021(integral component of membrane);GO:0016740(transferase activity);GO:0016746(transferase activity, transferring acyl groups);GO:0042171(lysophosphatidic acid acyltransferase activity)	00561(Glycerolipid metabolism);00564(Glycerophospholipid metabolism);04072(Phospholipase D signaling pathway)	yes
ENSSSCG00000015755	AGPAT5	0.305387	7.90161e-120	1.57542e-115	0.372	0.129	1-acylglycerol-3-phosphate O-acyltransferase 5 [Source:NCBI gene;Acc:100233172]	GO:0002244(hematopoietic progenitor cell differentiation);GO:0003841(1-acylglycerol-3-phosphate O-acyltransferase activity);GO:0005739(mitochondrion);GO:0006639(acylglycerol metabolic process);GO:0006644(phospholipid metabolic process);GO:0016740(transferase activity);GO:0016746(transferase activity, transferring acyl groups)	00561(Glycerolipid metabolism);00564(Glycerophospholipid metabolism);04072(Phospholipase D signaling pathway)	yes
ENSSSCG00000015363	AGR2	-0.52091	8.29136e-63	1.65313e-58	0.105	0.205	anterior gradient 2, protein disulphide isomerase family member [Source:NCBI gene;Acc:100514482]	GO:0002162(dystroglycan binding);GO:0005154(epidermal growth factor receptor binding);GO:0005615(extracellular space);GO:0005783(endoplasmic reticulum);GO:0010628(positive regulation of gene expression);GO:0010811(positive regulation of cell-substrate adhesion);GO:0042803(protein homodimerization activity);GO:0045742(positive regulation of epidermal growth factor receptor signaling pathway);GO:00…	NA	yes
ENSSSCG00000022401	AGTRAP	0.291578	1.87954e-85	3.74742e-81	0.353	0.138	angiotensin II receptor associated protein [Source:NCBI gene;Acc:100524812]	GO:0004945(angiotensin type II receptor activity);GO:0005654(nucleoplasm);GO:0005829(cytosol);GO:0005886(plasma membrane);GO:0005938(cell cortex);GO:0008217(regulation of blood pressure);GO:0016020(membrane);GO:0016021(integral component of membrane);GO:0038166(angiotensin-activated signaling pathway);GO:0043231(intracellular membrane-bounded organelle)	NA	yes
ENSSSCG00000016568	AHCYL2	-0.273733	1.15802e-36	2.30885e-32	0.125	0.192	adenosylhomocysteinase like 2 [Source:NCBI gene;Acc:100514931]	GO:0004013(adenosylhomocysteinase activity);GO:0005829(cytosol);GO:0006730(one-carbon metabolic process);GO:0016787(hydrolase activity);GO:0033353(S-adenosylmethionine cycle);GO:0043005(neuron projection);GO:0043231(intracellular membrane-bounded organelle)	00270(Cysteine and methionine metabolism)	yes
ENSSSCG00000033010	AHNAK	0.292138	3.74198e-130	7.46076e-126	0.619	0.322	AHNAK nucleoprotein [Source:NCBI gene;Acc:106504153]	GO:0005634(nucleus);GO:0005737(cytoplasm);GO:0005829(cytosol);GO:0005886(plasma membrane);GO:0015629(actin cytoskeleton);GO:0031982(vesicle);GO:0042383(sarcolemma);GO:0043034(costamere);GO:0043484(regulation of RNA splicing);GO:0044291(cell-cell contact zone);GO:0044548(S100 protein binding);GO:0045121(membrane raft);GO:0051259(protein complex oligomerization);GO:0070062(extracellular exosome);GO…	NA	yes
ENSSSCG00000002406	AHSA1	0.288588	5.01272e-101	9.99437e-97	0.582	0.33	activator of HSP90 ATPase activity 1 [Source:NCBI gene;Acc:100626607]	GO:0001671(ATPase activator activity);GO:0005829(cytosol);GO:0032781(positive regulation of ATPase activity);GO:0051087(chaperone binding);GO:0051879(Hsp90 protein binding)	NA	yes
ENSSSCG00000015310	AKAP9	-0.555366	1.98204e-139	3.9518e-135	0.782	0.718	A-kinase anchoring protein 9 [Source:NCBI gene;Acc:396908]	GO:0003677(DNA binding);GO:0005794(Golgi apparatus);GO:0005795(Golgi stack);GO:0005801(cis-Golgi network);GO:0005813(centrosome);GO:0007020(microtubule nucleation);GO:0007165(signal transduction);GO:0008076(voltage-gated potassium channel complex);GO:0015459(potassium channel regulator activity);GO:0031116(positive regulation of microtubule polymerization);GO:0032947(protein-containing complex sc…	NA	yes
ENSSSCG00000038300	ALDOB	0.43401	5.29833e-136	1.05638e-131	0.984	0.947	aldolase, fructose-bisphosphate B [Source:NCBI gene;Acc:100515523]	GO:0003824(catalytic activity);GO:0004332(fructose-bisphosphate aldolase activity);GO:0005815(microtubule organizing center);GO:0006000(fructose metabolic process);GO:0006096(glycolytic process);GO:0006116(NADH oxidation);GO:0008092(cytoskeletal protein binding);GO:0016829(lyase activity);GO:0030388(fructose 1,6-bisphosphate metabolic process);GO:0032781(positive regulation of ATPase activity);GO…	00010(Glycolysis / Gluconeogenesis);00030(Pentose phosphate pathway);00051(Fructose and mannose metabolism)	yes
ENSSSCG00000005485	AMBP	0.616317	8.74883e-159	1.74434e-154	0.459	0.139	alpha-1-microglobulin/bikunin precursor [Source:NCBI gene;Acc:397593]	GO:0004867(serine-type endopeptidase inhibitor activity);GO:0005886(plasma membrane);GO:0009986(cell surface);GO:0010951(negative regulation of endopeptidase activity);GO:0019862(IgA binding);GO:0020037(heme binding);GO:0042803(protein homodimerization activity)	NA	yes
ENSSSCG00000000810	AMIGO2	0.287511	9.2089e-122	1.83607e-117	0.246	0.036	adhesion molecule with Ig like domain 2 [Source:NCBI gene;Acc:100152349]	GO:0005515(protein binding);GO:0007420(brain development);GO:0016020(membrane);GO:0016021(integral component of membrane);GO:0043066(negative regulation of apoptotic process);GO:0051965(positive regulation of synapse assembly)	NA	yes
ENSSSCG00000033732	ANKRD10	-0.407636	8.57039e-68	1.70876e-63	0.265	0.305	ankyrin repeat domain 10 [Source:NCBI gene;Acc:100154231]	GO:0005515(protein binding)	NA	yes
ENSSSCG00000003682	ANKRD12	-0.281298	6.44766e-119	1.28554e-114	0.782	0.631	ankyrin repeat domain 12 [Source:NCBI gene;Acc:100519490]	GO:0005515(protein binding);GO:0005654(nucleoplasm);GO:0005829(cytosol)	NA	yes
ENSSSCG00000024569	ANO9	-0.305138	9.09998e-67	1.81435e-62	0.118	0.177	anoctamin 9 [Source:NCBI gene;Acc:100627366]	GO:0005229(intracellular calcium activated chloride channel activity);GO:0005886(plasma membrane);GO:0006821(chloride transport);GO:0016020(membrane);GO:0016021(integral component of membrane);GO:0017128(phospholipid scramblase activity);GO:0034220(ion transmembrane transport);GO:0061588(calcium activated phospholipid scrambling);GO:0061589(calcium activated phosphatidylserine scrambling);GO:0061…	NA	yes
ENSSSCG00000001849	ANPEP	-0.398447	1.14357e-121	2.28005e-117	0.906	0.835	alanyl aminopeptidase, membrane [Source:NCBI gene;Acc:397520]	GO:0004177(aminopeptidase activity);GO:0005615(extracellular space);GO:0005737(cytoplasm);GO:0005793(endoplasmic reticulum-Golgi intermediate compartment);GO:0005886(plasma membrane);GO:0006508(proteolysis);GO:0008233(peptidase activity);GO:0008237(metallopeptidase activity);GO:0008270(zinc ion binding);GO:0009897(external side of plasma membrane);GO:0016787(hydrolase activity);GO:0042277(peptide…	00480(Glutathione metabolism);04614(Renin-angiotensin system);04640(Hematopoietic cell lineage)	yes
ENSSSCG00000005979	ANXA13	0.669829	1.90379e-137	3.79578e-133	0.909	0.699	annexin A13 [Source:NCBI gene;Acc:100155380]	GO:0001786(phosphatidylserine binding);GO:0005509(calcium ion binding);GO:0005544(calcium-dependent phospholipid binding);GO:0005654(nucleoplasm);GO:0005886(plasma membrane);GO:0042998(positive regulation of Golgi to plasma membrane protein transport);GO:1901611(phosphatidylglycerol binding)	NA	yes
ENSSSCG00000008336	ANXA4	-0.282704	3.34756e-42	6.67437e-38	0.458	0.467	annexin A4 [Source:NCBI gene;Acc:100312960]	GO:0005509(calcium ion binding);GO:0005515(protein binding);GO:0005544(calcium-dependent phospholipid binding);GO:0005634(nucleus);GO:0005737(cytoplasm);GO:0005829(cytosol);GO:0005886(plasma membrane);GO:0006357(regulation of transcription by RNA polymerase II);GO:0007219(Notch signaling pathway);GO:0008201(heparin binding);GO:0009986(cell surface);GO:0012506(vesicle membrane);GO:0030855(epitheli…	NA	yes
ENSSSCG00000016442	AOC1	0.665969	7.92195e-202	1.57948e-197	0.925	0.755	amine oxidase, copper containing 1 [Source:NCBI gene;Acc:100517436]	GO:0005507(copper ion binding);GO:0005509(calcium ion binding);GO:0005576(extracellular region);GO:0005615(extracellular space);GO:0005886(plasma membrane);GO:0005923(bicellular tight junction);GO:0008131(primary amine oxidase activity);GO:0008144(drug binding);GO:0008201(heparin binding);GO:0008270(zinc ion binding);GO:0009308(amine metabolic process);GO:0016491(oxidoreductase activity);GO:00358…	00330(Arginine and proline metabolism);00340(Histidine metabolism);00380(Tryptophan metabolism)	yes
ENSSSCG00000014101	AP3B1	-0.565307	8.68661e-144	1.73194e-139	0.631	0.616	adaptor related protein complex 3 subunit beta 1 [Source:NCBI gene;Acc:100049670]	GO:0006622(protein targeting to lysosome);GO:0006886(intracellular protein transport);GO:0007596(blood coagulation);GO:0008089(anterograde axonal transport);GO:0015031(protein transport);GO:0016020(membrane);GO:0016182(synaptic vesicle budding from endosome);GO:0016192(vesicle-mediated transport);GO:0019882(antigen processing and presentation);GO:0019903(protein phosphatase binding);GO:0030117(me…	04142(Lysosome)	yes
ENSSSCG00000000884	APAF1	-0.407256	1.23492e-85	2.46219e-81	0.265	0.334	apoptotic peptidase activating factor 1 [Source:NCBI gene;Acc:100513283]	GO:0000166(nucleotide binding);GO:0001843(neural tube closure);GO:0005515(protein binding);GO:0005524(ATP binding);GO:0005634(nucleus);GO:0005737(cytoplasm);GO:0005829(cytosol);GO:0006508(proteolysis);GO:0006915(apoptotic process);GO:0006919(activation of cysteine-type endopeptidase activity involved in apoptotic process);GO:0007275(multicellular organism development);GO:0007420(brain development…	01524(Platinum drug resistance);04115(p53 signaling pathway);04210(Apoptosis);04215(Apoptosis - multiple species);05010(Alzheimer disease);05012(Parkinson disease);05014(Amyotrophic lateral sclerosis (ALS));05016(Huntington disease);05134(Legionellosis);05152(Tuberculosis);05160(Hepatitis C);05161(Hepatitis B);05162(Measles);05168(Herpes simplex virus 1 infection);05169(Epstein-Barr virus infecti…	yes
ENSSSCG00000015244	APLP2	0.7363	1.30851e-213	2.60892e-209	0.866	0.554	amyloid beta precursor like protein 2 [Source:NCBI gene;Acc:100126835]	GO:0004867(serine-type endopeptidase inhibitor activity);GO:0005634(nucleus);GO:0008201(heparin binding);GO:0010951(negative regulation of endopeptidase activity);GO:0016020(membrane);GO:0016021(integral component of membrane);GO:0042802(identical protein binding);GO:0046914(transition metal ion binding)	NA	yes
ENSSSCG00000030921	APOA1	-0.43036	1.149e-70	2.29087e-66	1	1	apolipoprotein A1 [Source:NCBI gene;Acc:397691]	GO:0001540(amyloid-beta binding);GO:0001932(regulation of protein phosphorylation);GO:0001935(endothelial cell proliferation);GO:0002740(negative regulation of cytokine secretion involved in immune response);GO:0005102(signaling receptor binding);GO:0005319(lipid transporter activity);GO:0005543(phospholipid binding);GO:0005576(extracellular region);GO:0005615(extracellular space);GO:0006644(phos…	03320(PPAR signaling pathway);04975(Fat digestion and absorption);04977(Vitamin digestion and absorption);04979(Cholesterol metabolism);05143(African trypanosomiasis)	yes
ENSSSCG00000040689	APOA4	-0.707757	1.79247e-81	3.57382e-77	0.999	1	apolipoprotein A4 [Source:NCBI gene;Acc:397681]	GO:0002227(innate immune response in mucosa);GO:0005507(copper ion binding);GO:0005543(phospholipid binding);GO:0005576(extracellular region);GO:0005615(extracellular space);GO:0006695(cholesterol biosynthetic process);GO:0006869(lipid transport);GO:0006982(response to lipid hydroperoxide);GO:0007159(leukocyte cell-cell adhesion);GO:0008203(cholesterol metabolic process);GO:0008289(lipid binding)…	04975(Fat digestion and absorption);04977(Vitamin digestion and absorption);04979(Cholesterol metabolism)	yes
ENSSSCG00000008595	APOB	0.711955	2.79759e-222	5.57784e-218	0.979	0.969	apolipoprotein B [Source:NCBI gene;Acc:100523371]	GO:0001701(in utero embryonic development);GO:0005102(signaling receptor binding);GO:0005319(lipid transporter activity);GO:0005543(phospholipid binding);GO:0005737(cytoplasm);GO:0005783(endoplasmic reticulum);GO:0005829(cytosol);GO:0006629(lipid metabolic process);GO:0006642(triglyceride mobilization);GO:0006869(lipid transport);GO:0007283(spermatogenesis);GO:0007399(nervous system development);…	04975(Fat digestion and absorption);04977(Vitamin digestion and absorption);04979(Cholesterol metabolism)	yes
ENSSSCG00000003086	APOC2	0.381884	1.46891e-121	2.92871e-117	0.737	0.431	apolipoprotein C2 [Source:NCBI gene;Acc:100381252]	GO:0005615(extracellular space);GO:0006629(lipid metabolic process);GO:0006869(lipid transport);GO:0008047(enzyme activator activity);GO:0008289(lipid binding);GO:0010518(positive regulation of phospholipase activity);GO:0010898(positive regulation of triglyceride catabolic process);GO:0010916(negative regulation of very-low-density lipoprotein particle clearance);GO:0016004(phospholipase activat…	04979(Cholesterol metabolism)	yes
ENSSSCG00000015069	APOC3	-0.849225	7.41884e-139	1.47917e-134	0.999	1	apolipoprotein C3 [Source:NCBI gene;Acc:406187]	GO:0005543(phospholipid binding);GO:0005576(extracellular region);GO:0005615(extracellular space);GO:0006629(lipid metabolic process);GO:0006641(triglyceride metabolic process);GO:0006869(lipid transport);GO:0007186(G protein-coupled receptor signaling pathway);GO:0008289(lipid binding);GO:0010897(negative regulation of triglyceride catabolic process);GO:0010903(negative regulation of very-low-de…	03320(PPAR signaling pathway);04979(Cholesterol metabolism)	yes
ENSSSCG00000031646	APOC4	0.335313	2.50028e-90	4.98506e-86	0.411	0.179	apolipoprotein C4 [Source:NCBI gene;Acc:100381253]	NA	NA	yes
ENSSSCG00000003088	APOE	1.76353	0	0	0.94	0.639	apolipoprotein E [Source:NCBI gene;Acc:397576]	GO:0001540(amyloid-beta binding);GO:0001937(negative regulation of endothelial cell proliferation);GO:0002021(response to dietary excess);GO:0005102(signaling receptor binding);GO:0005319(lipid transporter activity);GO:0005543(phospholipid binding);GO:0005576(extracellular region);GO:0005615(extracellular space);GO:0005783(endoplasmic reticulum);GO:0005794(Golgi apparatus);GO:0005886(plasma membr…	04979(Cholesterol metabolism);05010(Alzheimer disease)	yes
ENSSSCG00000001411	APOM	-0.265512	1.19862e-42	2.38982e-38	0.276	0.32	apolipoprotein M [Source:NCBI gene;Acc:692188]	GO:0005319(lipid transporter activity);GO:0005543(phospholipid binding);GO:0005576(extracellular region);GO:0006869(lipid transport);GO:0016209(antioxidant activity);GO:0033344(cholesterol efflux);GO:0034361(very-low-density lipoprotein particle);GO:0034362(low-density lipoprotein particle);GO:0034364(high-density lipoprotein particle);GO:0034365(discoidal high-density lipoprotein particle);GO:00…	NA	yes
ENSSSCG00000006551	AQP10	-0.931114	1.83935e-274	3.66729e-270	0.063	0.402	aquaporin 10 [Source:NCBI gene;Acc:100144620]	GO:0006833(water transport);GO:0009636(response to toxic substance);GO:0015204(urea transmembrane transporter activity);GO:0015267(channel activity);GO:0016020(membrane);GO:0016021(integral component of membrane);GO:0055085(transmembrane transport);GO:0071918(urea transmembrane transport)	NA	yes
ENSSSCG00000031865	AQP8	0.794981	1.44555e-217	2.88213e-213	0.454	0.085	aquaporin 8 [Source:NCBI gene;Acc:100127152]	GO:0006833(water transport);GO:0015250(water channel activity);GO:0015267(channel activity);GO:0016020(membrane);GO:0016021(integral component of membrane);GO:0045177(apical part of cell);GO:0055085(transmembrane transport);GO:0071320(cellular response to cAMP)	04976(Bile secretion)	yes
ENSSSCG00000030053	ARCN1	0.34574	1.15725e-93	2.30732e-89	0.814	0.566	archain 1 [Source:NCBI gene;Acc:100622860]	GO:0000139(Golgi membrane);GO:0005737(cytoplasm);GO:0005783(endoplasmic reticulum);GO:0005794(Golgi apparatus);GO:0005829(cytosol);GO:0006888(endoplasmic reticulum to Golgi vesicle-mediated transport);GO:0006890(retrograde vesicle-mediated transport, Golgi to endoplasmic reticulum);GO:0008344(adult locomotory behavior);GO:0015031(protein transport);GO:0016020(membrane);GO:0016192(vesicle-mediated…	NA	yes
ENSSSCG00000000037	ARFGAP3	-0.418033	3.24246e-127	6.46481e-123	0.82	0.75	ADP ribosylation factor GTPase activating protein 3 [Source:NCBI gene;Acc:100523962]	GO:0000139(Golgi membrane);GO:0005096(GTPase activator activity);GO:0005794(Golgi apparatus);GO:0005802(trans-Golgi network);GO:0005829(cytosol);GO:0006888(endoplasmic reticulum to Golgi vesicle-mediated transport);GO:0006890(retrograde vesicle-mediated transport, Golgi to endoplasmic reticulum);GO:0009306(protein secretion);GO:0030126(COPI vesicle coat);GO:0043547(positive regulation of GTPase a…	04144(Endocytosis)	yes
ENSSSCG00000014399	ARHGAP26	-0.67714	7.86286e-158	1.5677e-153	0.451	0.519	Rho GTPase activating protein 26 [Source:NCBI gene;Acc:100520606]	GO:0005096(GTPase activator activity);GO:0005515(protein binding);GO:0005543(phospholipid binding);GO:0007165(signal transduction);GO:0030036(actin cytoskeleton organization);GO:0043547(positive regulation of GTPase activity);GO:0051056(regulation of small GTPase mediated signal transduction)	NA	yes
ENSSSCG00000001966	ARHGAP5	-0.291682	9.77653e-128	1.94925e-123	0.767	0.63	Rho GTPase activating protein 5 [Source:NCBI gene;Acc:100520849]	GO:0005783(endoplasmic reticulum);GO:0005829(cytosol);GO:0007165(signal transduction);GO:0042169(SH2 domain binding)	04510(Focal adhesion);04670(Leukocyte transendothelial migration)	yes
ENSSSCG00000000437	ARHGAP9	0.347555	1.21555e-152	2.42357e-148	0.275	0.03	Rho GTPase activating protein 9 [Source:NCBI gene;Acc:100518732]	GO:0005096(GTPase activator activity);GO:0005515(protein binding);GO:0005737(cytoplasm);GO:0007165(signal transduction);GO:0043087(regulation of GTPase activity);GO:0043547(positive regulation of GTPase activity)	NA	yes
ENSSSCG00000006461	ARHGEF11	-0.378197	3.3995e-32	6.77792e-28	0.156	0.22	Rho guanine nucleotide exchange factor 11 [Source:NCBI gene;Acc:100157291]	GO:0001664(G protein-coupled receptor binding);GO:0005085(guanyl-nucleotide exchange factor activity);GO:0005089(Rho guanyl-nucleotide exchange factor activity);GO:0005515(protein binding);GO:0005737(cytoplasm);GO:0007186(G protein-coupled receptor signaling pathway);GO:0007266(Rho protein signal transduction);GO:0035023(regulation of Rho protein signal transduction);GO:0035556(intracellular sign…	04270(Vascular smooth muscle contraction);04928(Parathyroid hormone synthesis, secretion and action);05163(Human cytomegalovirus infection);05200(Pathways in cancer)	yes
ENSSSCG00000024223	ARHGEF16	-0.627339	1.45669e-98	2.90436e-94	0.3	0.404	Rho guanine nucleotide exchange factor 16 [Source:NCBI gene;Acc:100625324]	GO:0005089(Rho guanyl-nucleotide exchange factor activity);GO:0005515(protein binding);GO:0017048(Rho GTPase binding);GO:0030165(PDZ domain binding);GO:0030971(receptor tyrosine kinase binding);GO:0035023(regulation of Rho protein signal transduction);GO:0060326(cell chemotaxis);GO:0090630(activation of GTPase activity);GO:1903078(positive regulation of protein localization to plasma membrane)	NA	yes
ENSSSCG00000010156	ARID4B	-0.322409	2.02536e-114	4.03817e-110	0.594	0.516	RNA binding motif protein 34 [Source:NCBI gene;Acc:100154004]	GO:0003676(nucleic acid binding);GO:0003677(DNA binding);GO:0003723(RNA binding);GO:0005634(nucleus);GO:0006349(regulation of gene expression by genetic imprinting);GO:0006355(regulation of transcription, DNA-templated);GO:0006357(regulation of transcription by RNA polymerase II);GO:0007283(spermatogenesis);GO:0034773(histone H4-K20 trimethylation);GO:0036124(histone H3-K9 trimethylation);GO:0044…	NA	yes
ENSSSCG00000000870	ARL1	0.353	1.04699e-80	2.0875e-76	0.715	0.458	ADP ribosylation factor like GTPase 1 [Source:NCBI gene;Acc:595113]	GO:0000166(nucleotide binding);GO:0003924(GTPase activity);GO:0005515(protein binding);GO:0005525(GTP binding);GO:0005737(cytoplasm);GO:0005794(Golgi apparatus);GO:0005802(trans-Golgi network);GO:0005829(cytosol);GO:0006886(intracellular protein transport);GO:0007030(Golgi organization);GO:0008047(enzyme activator activity);GO:0009404(toxin metabolic process);GO:0016192(vesicle-mediated transport…	NA	yes
ENSSSCG00000039889	ARL14EP	-0.268266	1.01506e-77	2.02383e-73	0.334	0.299	ADP ribosylation factor like GTPase 14 effector protein [Source:NCBI gene;Acc:110259283]	GO:0005634(nucleus);GO:0005730(nucleolus);GO:0005829(cytosol);GO:0005886(plasma membrane);GO:0005925(focal adhesion);GO:0043231(intracellular membrane-bounded organelle)	NA	yes
ENSSSCG00000038161	ARL16	-0.278832	1.74437e-41	3.47793e-37	0.077	0.129	ADP ribosylation factor like GTPase 16 [Source:NCBI gene;Acc:100626254]	GO:0000166(nucleotide binding);GO:0005525(GTP binding)	NA	yes
ENSSSCG00000011535	ARL8B	0.293819	1.77799e-89	3.54495e-85	0.38	0.153	ADP ribosylation factor like GTPase 8B [Source:NCBI gene;Acc:100515580]	GO:0000166(nucleotide binding);GO:0005525(GTP binding);GO:0005737(cytoplasm);GO:0005765(lysosomal membrane);GO:0005774(vacuolar membrane);GO:0007059(chromosome segregation);GO:0008089(anterograde axonal transport);GO:0019003(GDP binding);GO:0030424(axon);GO:0030496(midbody);GO:0032418(lysosome localization);GO:0043014(alpha-tubulin binding);GO:0045202(synapse);GO:0048487(beta-tubulin binding);GO:…	NA	yes
ENSSSCG00000040281	ARMCX3	0.30078	2.0462e-102	4.07971e-98	0.356	0.125	armadillo repeat containing X-linked 3 [Source:NCBI gene;Acc:100521421]	GO:0005515(protein binding);GO:0016020(membrane);GO:0016021(integral component of membrane);GO:0031307(integral component of mitochondrial outer membrane);GO:0034613(cellular protein localization);GO:0045944(positive regulation of transcription by RNA polymerase II)	NA	yes
ENSSSCG00000005596	ARPC5L	0.357091	1.72884e-113	3.44697e-109	0.528	0.259	actin related protein 2/3 complex subunit 5 like [Source:NCBI gene;Acc:100154462]	GO:0005856(cytoskeleton);GO:0005885(Arp2/3 protein complex);GO:0015629(actin cytoskeleton);GO:0030833(regulation of actin filament polymerization);GO:0034314(Arp2/3 complex-mediated actin nucleation);GO:0045202(synapse);GO:0098978(glutamatergic synapse)	04144(Endocytosis);04666(Fc gamma R-mediated phagocytosis);04810(Regulation of actin cytoskeleton);05100(Bacterial invasion of epithelial cells);05132(Salmonella infection)	yes
ENSSSCG00000014156	ARRDC3	-0.615031	2.73777e-104	5.45856e-100	0.214	0.374	arrestin domain containing 3 [Source:NCBI gene;Acc:100520233]	GO:0001659(temperature homeostasis);GO:0005768(endosome);GO:0005886(plasma membrane);GO:0031651(negative regulation of heat generation);GO:0031699(beta-3 adrenergic receptor binding);GO:0043588(skin development);GO:0051443(positive regulation of ubiquitin-protein transferase activity);GO:0060613(fat pad development);GO:0071878(negative regulation of adenylate cyclase-activating adrenergic recepto…	NA	yes
ENSSSCG00000002252	ARRDC4	0.349611	2.06318e-129	4.11356e-125	0.52	0.234	arrestin domain containing 4 [Source:NCBI gene;Acc:100155895]	GO:0005768(endosome);GO:0005886(plasma membrane);GO:0015031(protein transport);GO:0016567(protein ubiquitination);GO:0051443(positive regulation of ubiquitin-protein transferase activity);GO:0140112(extracellular vesicle biogenesis);GO:1903561(extracellular vesicle);GO:1990756(protein binding, bridging involved in substrate recognition for ubiquitination)	NA	yes
ENSSSCG00000038535	ARSB	0.61174	4.00392e-157	7.98303e-153	0.744	0.407	arylsulfatase B [Source:NCBI gene;Acc:102158016]	GO:0003824(catalytic activity);GO:0003943(N-acetylgalactosamine-4-sulfatase activity);GO:0008484(sulfuric ester hydrolase activity);GO:0010632(regulation of epithelial cell migration);GO:0061580(colon epithelial cell migration)	00531(Glycosaminoglycan degradation);04142(Lysosome)	yes
ENSSSCG00000010592	AS3MT	-0.35969	1.60629e-100	3.20262e-96	0.534	0.506	arsenite methyltransferase [Source:NCBI gene;Acc:100622012]	GO:0009404(toxin metabolic process);GO:0018872(arsonoacetate metabolic process);GO:0030791(arsenite methyltransferase activity);GO:0030792(methylarsonite methyltransferase activity);GO:0032259(methylation)	NA	yes
ENSSSCG00000006995	ASAH1	0.413223	1.82822e-100	3.6451e-96	0.532	0.259	N-acylsphingosine amidohydrolase 1 [Source:NCBI gene;Acc:100512932]	GO:0005615(extracellular space);GO:0005634(nucleus);GO:0005764(lysosome);GO:0006629(lipid metabolic process);GO:0016810(hydrolase activity, acting on carbon-nitrogen (but not peptide) bonds);GO:0016811(hydrolase activity, acting on carbon-nitrogen (but not peptide) bonds, in linear amides);GO:0017040(N-acylsphingosine amidohydrolase activity);GO:0030216(keratinocyte differentiation);GO:0046512(sp…	00600(Sphingolipid metabolism);04071(Sphingolipid signaling pathway);04142(Lysosome)	yes
ENSSSCG00000011145	ASB13	-0.335008	6.25187e-93	1.2465e-88	0.408	0.381	ankyrin repeat and SOCS box containing 13 [Source:NCBI gene;Acc:100517911]	GO:0005515(protein binding);GO:0016567(protein ubiquitination);GO:0035556(intracellular signal transduction)	NA	yes
ENSSSCG00000006508	ASH1L	-0.516843	3.66887e-144	7.315e-140	0.597	0.537	ASH1 like histone lysine methyltransferase [Source:NCBI gene;Acc:100155920]	GO:0001501(skeletal system development);GO:0002674(negative regulation of acute inflammatory response);GO:0003677(DNA binding);GO:0003682(chromatin binding);GO:0005515(protein binding);GO:0005634(nucleus);GO:0005654(nucleoplasm);GO:0005794(Golgi apparatus);GO:0007338(single fertilization);GO:0008168(methyltransferase activity);GO:0009791(post-embryonic development);GO:0010468(regulation of gene e…	00310(Lysine degradation)	yes
ENSSSCG00000010699	ATE1	0.265659	1.29925e-130	2.59044e-126	0.47	0.207	arginyltransferase 1 [Source:NCBI gene;Acc:100512816]	GO:0004057(arginyltransferase activity);GO:0005634(nucleus);GO:0005737(cytoplasm);GO:0010498(proteasomal protein catabolic process);GO:0016598(protein arginylation);GO:0016740(transferase activity);GO:0016746(transferase activity, transferring acyl groups)	NA	yes
ENSSSCG00000015595	ATF3	0.4283	2.79378e-85	5.57023e-81	0.692	0.434	activating transcription factor 3 [Source:NCBI gene;Acc:100738612]	GO:0000122(negative regulation of transcription by RNA polymerase II);GO:0000976(transcription regulatory region sequence-specific DNA binding);GO:0000977(RNA polymerase II regulatory region sequence-specific DNA binding);GO:0000978(RNA polymerase II proximal promoter sequence-specific DNA binding);GO:0001227(DNA-binding transcription repressor activity, RNA polymerase II-specific);GO:0003677(DNA…	NA	yes
ENSSSCG00000011930	ATG3	0.284229	1.54435e-72	3.07912e-68	0.54	0.317	autophagy related 3 [Source:NCBI gene;Acc:100157190]	GO:0000045(autophagosome assembly);GO:0000153(cytoplasmic ubiquitin ligase complex);GO:0000422(autophagy of mitochondrion);GO:0005737(cytoplasm);GO:0005829(cytosol);GO:0006464(cellular protein modification process);GO:0006914(autophagy);GO:0015031(protein transport);GO:0016236(macroautophagy);GO:0016567(protein ubiquitination);GO:0019776(Atg8 ligase activity);GO:0019777(Atg12 transferase activity…	04136(Autophagy - other);04140(Autophagy - animal);05167(Kaposi sarcoma-associated herpesvirus infection)	yes
ENSSSCG00000013645	ATG4D	-0.356739	1.87896e-82	3.74627e-78	0.257	0.318	autophagy related 4D cysteine peptidase [Source:NCBI gene;Acc:100141400]	GO:0005737(cytoplasm);GO:0006508(proteolysis);GO:0006914(autophagy);GO:0008233(peptidase activity);GO:0008234(cysteine-type peptidase activity);GO:0015031(protein transport);GO:0016787(hydrolase activity)	04136(Autophagy - other);04140(Autophagy - animal)	yes
ENSSSCG00000026414	ATOX1	0.910875	6.21843e-286	1.23983e-281	0.927	0.738	antioxidant 1 copper chaperone [Source:NCBI gene;Acc:100312962]	GO:0005829(cytosol);GO:0006878(cellular copper ion homeostasis);GO:0006979(response to oxidative stress);GO:0016531(copper chaperone activity);GO:0030001(metal ion transport);GO:0046872(metal ion binding)	04978(Mineral absorption)	yes
ENSSSCG00000011825	ATP13A3	0.382097	6.08765e-133	1.21375e-128	0.468	0.182	ATPase 13A3 [Source:NCBI gene;Acc:100736901]	GO:0000166(nucleotide binding);GO:0005524(ATP binding);GO:0005623(cell);GO:0006812(cation transport);GO:0006874(cellular calcium ion homeostasis);GO:0016020(membrane);GO:0016021(integral component of membrane);GO:0016787(hydrolase activity);GO:0016887(ATPase activity);GO:0046872(metal ion binding)	NA	yes
ENSSSCG00000006740	ATP1A1	0.50652	4.65554e-134	9.28221e-130	0.933	0.772	ATPase Na+/K+ transporting subunit alpha 1 [Source:NCBI gene;Acc:397481]	GO:0000166(nucleotide binding);GO:0002026(regulation of the force of heart contraction);GO:0005391(sodium:potassium-exchanging ATPase activity);GO:0005524(ATP binding);GO:0005623(cell);GO:0005886(plasma membrane);GO:0005890(sodium:potassium-exchanging ATPase complex);GO:0006811(ion transport);GO:0006813(potassium ion transport);GO:0006883(cellular sodium ion homeostasis);GO:0008217(regulation of …	04022(cGMP-PKG signaling pathway);04024(cAMP signaling pathway);04260(Cardiac muscle contraction);04261(Adrenergic signaling in cardiomyocytes);04911(Insulin secretion);04918(Thyroid hormone synthesis);04919(Thyroid hormone signaling pathway);04925(Aldosterone synthesis and secretion);04960(Aldosterone-regulated sodium reabsorption);04961(Endocrine and other factor-regulated calcium reabsorption)…	yes
ENSSSCG00000006296	ATP1B1	0.388263	2.52909e-83	5.04249e-79	0.861	0.646	ATPase Na+/K+ transporting subunit beta 1 [Source:NCBI gene;Acc:396898]	GO:0001671(ATPase activator activity);GO:0005391(sodium:potassium-exchanging ATPase activity);GO:0005515(protein binding);GO:0005524(ATP binding);GO:0005886(plasma membrane);GO:0005890(sodium:potassium-exchanging ATPase complex);GO:0006811(ion transport);GO:0006813(potassium ion transport);GO:0006814(sodium ion transport);GO:0006874(cellular calcium ion homeostasis);GO:0006883(cellular sodium ion…	04022(cGMP-PKG signaling pathway);04024(cAMP signaling pathway);04260(Cardiac muscle contraction);04261(Adrenergic signaling in cardiomyocytes);04911(Insulin secretion);04918(Thyroid hormone synthesis);04919(Thyroid hormone signaling pathway);04925(Aldosterone synthesis and secretion);04960(Aldosterone-regulated sodium reabsorption);04961(Endocrine and other factor-regulated calcium reabsorption)…	yes
ENSSSCG00000027898	ATP2B1	-0.320186	1.46963e-96	2.93014e-92	0.862	0.767	ATPase plasma membrane Ca2+ transporting 1 [Source:NCBI gene;Acc:397636]	GO:0000166(nucleotide binding);GO:0001772(immunological synapse);GO:0001818(negative regulation of cytokine production);GO:0003056(regulation of vascular smooth muscle contraction);GO:0005388(calcium-transporting ATPase activity);GO:0005524(ATP binding);GO:0005634(nucleus);GO:0005886(plasma membrane);GO:0005887(integral component of plasma membrane);GO:0006811(ion transport);GO:0006816(calcium io…	04020(Calcium signaling pathway);04022(cGMP-PKG signaling pathway);04024(cAMP signaling pathway);04261(Adrenergic signaling in cardiomyocytes);04925(Aldosterone synthesis and secretion);04970(Salivary secretion);04972(Pancreatic secretion)	yes
ENSSSCG00000035532	ATP5F1D	-0.274378	2.6931e-72	5.36951e-68	0.485	0.456	ATP synthase F1 subunit delta [Source:NCBI gene;Acc:100523423]	GO:0005753(mitochondrial proton-transporting ATP synthase complex);GO:0009060(aerobic respiration);GO:0015986(ATP synthesis coupled proton transport);GO:0016887(ATPase activity);GO:0033615(mitochondrial proton-transporting ATP synthase complex assembly);GO:0045261(proton-transporting ATP synthase complex, catalytic core F(1));GO:0046933(proton-transporting ATP synthase activity, rotational mechan…	00190(Oxidative phosphorylation);04714(Thermogenesis);05010(Alzheimer disease);05012(Parkinson disease);05016(Huntington disease)	yes
ENSSSCG00000007524	ATP5F1E	0.418372	3.93476e-172	7.84512e-168	0.956	0.889	ATP synthase F1 subunit epsilon [Source:NCBI gene;Acc:100134963]	GO:0000275(mitochondrial proton-transporting ATP synthase complex, catalytic core F(1));GO:0005743(mitochondrial inner membrane);GO:0005753(mitochondrial proton-transporting ATP synthase complex);GO:0015986(ATP synthesis coupled proton transport);GO:0016887(ATPase activity);GO:0046933(proton-transporting ATP synthase activity, rotational mechanism);GO:0099132(ATP hydrolysis coupled cation transme…	00190(Oxidative phosphorylation);04714(Thermogenesis);05010(Alzheimer disease);05012(Parkinson disease);05016(Huntington disease)	yes
ENSSSCG00000033368	ATP5MC2	0.294423	5.15357e-87	1.02752e-82	0.761	0.513	ATP synthase membrane subunit c locus 2 [Source:NCBI gene;Acc:100037988]	GO:0000276(mitochondrial proton-transporting ATP synthase complex, coupling factor F(o));GO:0006811(ion transport);GO:0008289(lipid binding);GO:0015078(proton transmembrane transporter activity);GO:0015986(ATP synthesis coupled proton transport);GO:0015991(ATP hydrolysis coupled proton transport);GO:0016020(membrane);GO:0016021(integral component of membrane);GO:0033177(proton-transporting two-se…	00190(Oxidative phosphorylation);04714(Thermogenesis);05010(Alzheimer disease);05012(Parkinson disease);05016(Huntington disease)	yes
ENSSSCG00000023903	ATP5ME	-0.540934	5.20548e-253	1.03787e-248	0.858	0.758	ATP synthase membrane subunit e [Source:NCBI gene;Acc:396950]	GO:0000276(mitochondrial proton-transporting ATP synthase complex, coupling factor F(o));GO:0005739(mitochondrion);GO:0005743(mitochondrial inner membrane);GO:0005753(mitochondrial proton-transporting ATP synthase complex);GO:0006754(ATP biosynthetic process);GO:0006811(ion transport);GO:0015078(proton transmembrane transporter activity);GO:0015986(ATP synthesis coupled proton transport);GO:00160…	00190(Oxidative phosphorylation);04714(Thermogenesis)	yes
ENSSSCG00000018081	ATP6	-0.552907	6.38079e-69	1.2722e-64	0.992	0.997	ATP synthase F0 subunit 6 [Source:NCBI gene;Acc:808506]	GO:0005739(mitochondrion);GO:0005743(mitochondrial inner membrane);GO:0005753(mitochondrial proton-transporting ATP synthase complex);GO:0006754(ATP biosynthetic process);GO:0006811(ion transport);GO:0015078(proton transmembrane transporter activity);GO:0015986(ATP synthesis coupled proton transport);GO:0016020(membrane);GO:0016021(integral component of membrane);GO:0045259(proton-transporting AT…	00190(Oxidative phosphorylation);04714(Thermogenesis);05010(Alzheimer disease);05012(Parkinson disease);05016(Huntington disease)	yes
ENSSSCG00000012247	ATP6AP2	0.496162	3.32902e-116	6.63741e-112	0.791	0.515	ATPase H+ transporting accessory protein 2 [Source:NCBI gene;Acc:100514935]	GO:0002003(angiotensin maturation);GO:0009897(external side of plasma membrane);GO:0016020(membrane);GO:0016021(integral component of membrane);GO:0021903(rostrocaudal neural tube patterning);GO:0030177(positive regulation of Wnt signaling pathway);GO:0032914(positive regulation of transforming growth factor beta1 production);GO:0038023(signaling receptor activity);GO:0043408(regulation of MAPK c…	04614(Renin-angiotensin system)	yes
ENSSSCG00000017401	ATP6V0A1	0.358978	1.32842e-113	2.6486e-109	0.577	0.298	ATPase H+ transporting V0 subunit a1 [Source:NCBI gene;Acc:100523018]	GO:0000220(vacuolar proton-transporting V-type ATPase, V0 domain);GO:0005737(cytoplasm);GO:0005794(Golgi apparatus);GO:0005829(cytosol);GO:0005886(plasma membrane);GO:0006811(ion transport);GO:0007035(vacuolar acidification);GO:0015078(proton transmembrane transporter activity);GO:0015991(ATP hydrolysis coupled proton transport);GO:0016020(membrane);GO:0016021(integral component of membrane);GO:0…	00190(Oxidative phosphorylation);04142(Lysosome);04145(Phagosome);04721(Synaptic vesicle cycle);04966(Collecting duct acid secretion);05152(Tuberculosis);05165(Human papillomavirus infection);05323(Rheumatoid arthritis)	yes
ENSSSCG00000039267	ATP6V0B	0.522319	2.93886e-123	5.8595e-119	0.845	0.581	ATPase H+ transporting V0 subunit b [Source:NCBI gene;Acc:110261242]	GO:0005768(endosome);GO:0006811(ion transport);GO:0015078(proton transmembrane transporter activity);GO:0015991(ATP hydrolysis coupled proton transport);GO:0016020(membrane);GO:0016021(integral component of membrane);GO:0033177(proton-transporting two-sector ATPase complex, proton-transporting domain);GO:0033179(proton-transporting V-type ATPase, V0 domain)	00190(Oxidative phosphorylation);04142(Lysosome);04145(Phagosome);04721(Synaptic vesicle cycle);05152(Tuberculosis);05165(Human papillomavirus infection);05323(Rheumatoid arthritis)	yes
ENSSSCG00000008056	ATP6V0C	0.312965	1.64987e-68	3.28951e-64	0.876	0.698	ATPase H+ transporting V0 subunit c [Source:NCBI gene;Acc:100518959]	GO:0005773(vacuole);GO:0005774(vacuolar membrane);GO:0006811(ion transport);GO:0015078(proton transmembrane transporter activity);GO:0015991(ATP hydrolysis coupled proton transport);GO:0016020(membrane);GO:0016021(integral component of membrane);GO:0030177(positive regulation of Wnt signaling pathway);GO:0031625(ubiquitin protein ligase binding);GO:0033177(proton-transporting two-sector ATPase co…	00190(Oxidative phosphorylation);04142(Lysosome);04145(Phagosome);04721(Synaptic vesicle cycle);04966(Collecting duct acid secretion);05152(Tuberculosis);05165(Human papillomavirus infection);05323(Rheumatoid arthritis)	yes
ENSSSCG00000016577	ATP6V1F	0.383908	4.95509e-89	9.87946e-85	0.685	0.428	ATPase H+ transporting V1 subunit F [Source:NCBI gene;Acc:100518811]	GO:0006811(ion transport);GO:0015991(ATP hydrolysis coupled proton transport);GO:0016020(membrane);GO:0016471(vacuolar proton-transporting V-type ATPase complex);GO:0033180(proton-transporting V-type ATPase, V1 domain);GO:0034220(ion transmembrane transport);GO:0042625(ATPase coupled ion transmembrane transporter activity);GO:0046961(proton-transporting ATPase activity, rotational mechanism)	00190(Oxidative phosphorylation);04145(Phagosome);04150(mTOR signaling pathway);04721(Synaptic vesicle cycle);04966(Collecting duct acid secretion);05165(Human papillomavirus infection);05323(Rheumatoid arthritis)	yes
ENSSSCG00000031577	ATP6V1G1	0.542684	3.94533e-143	7.86619e-139	0.798	0.502	ATPase H+ transporting V1 subunit G1 [Source:NCBI gene;Acc:100154379]	GO:0005886(plasma membrane);GO:0006811(ion transport);GO:0006879(cellular iron ion homeostasis);GO:0016471(vacuolar proton-transporting V-type ATPase complex);GO:0036295(cellular response to increased oxygen levels);GO:0042626(ATPase activity, coupled to transmembrane movement of substances);GO:0051117(ATPase binding);GO:1902600(proton transmembrane transport)	00190(Oxidative phosphorylation);04145(Phagosome);04150(mTOR signaling pathway);04721(Synaptic vesicle cycle);04966(Collecting duct acid secretion);05165(Human papillomavirus infection);05323(Rheumatoid arthritis)	yes
ENSSSCG00000018080	ATP8	-1.66569	0	0	0.466	0.713	ATP synthase F0 subunit 8 [Source:NCBI gene;Acc:808505]	GO:0000276(mitochondrial proton-transporting ATP synthase complex, coupling factor F(o));GO:0005739(mitochondrion);GO:0005753(mitochondrial proton-transporting ATP synthase complex);GO:0006754(ATP biosynthetic process);GO:0006811(ion transport);GO:0015078(proton transmembrane transporter activity);GO:0015986(ATP synthesis coupled proton transport);GO:0016020(membrane);GO:0016021(integral componen…	00190(Oxidative phosphorylation);04714(Thermogenesis);05010(Alzheimer disease);05012(Parkinson disease);05016(Huntington disease)	yes
ENSSSCG00000009591	AUH	0.707473	1.67681e-238	3.34322e-234	0.584	0.178	AU RNA binding methylglutaconyl-CoA hydratase [Source:NCBI gene;Acc:100155020]	GO:0003730(mRNA 3'-UTR binding);GO:0003824(catalytic activity);GO:0004300(enoyl-CoA hydratase activity);GO:0005739(mitochondrion);GO:0006635(fatty acid beta-oxidation)	00280(Valine, leucine and isoleucine degradation)	yes
ENSSSCG00000004687	B2M	-0.280599	1.07519e-99	2.14372e-95	0.959	0.92	beta-2-microglobulin [Source:NCBI gene;Acc:110255236]	GO:0001916(positive regulation of T cell mediated cytotoxicity);GO:0002237(response to molecule of bacterial origin);GO:0002376(immune system process);GO:0002474(antigen processing and presentation of peptide antigen via MHC class I);GO:0002481(antigen processing and presentation of exogenous protein antigen via MHC class Ib, TAP-dependent);GO:0002726(positive regulation of T cell cytokine produc…	04612(Antigen processing and presentation);05163(Human cytomegalovirus infection);05166(Human T-cell leukemia virus 1 infection);05168(Herpes simplex virus 1 infection);05169(Epstein-Barr virus infection);05170(Human immunodeficiency virus 1 infection)	yes
ENSSSCG00000035454	B4GALT1	0.451178	3.15051e-137	6.28149e-133	0.615	0.295	beta-1,4-galactosyltransferase 1 [Source:NCBI gene;Acc:100511655]	GO:0000138(Golgi trans cisterna);GO:0002064(epithelial cell development);GO:0002526(acute inflammatory response);GO:0003831(beta-N-acetylglucosaminylglycopeptide beta-1,4-galactosyltransferase activity);GO:0003945(N-acetyllactosamine synthase activity);GO:0004461(lactose synthase activity);GO:0005794(Golgi apparatus);GO:0005886(plasma membrane);GO:0005975(carbohydrate metabolic process);GO:000598…	00052(Galactose metabolism);00510(N-Glycan biosynthesis);00514(Other types of O-glycan biosynthesis);00515(Mannose type O-glycan biosynthesis);00533(Glycosaminoglycan biosynthesis - keratan sulfate);00601(Glycosphingolipid biosynthesis - lacto and neolacto series)	yes
ENSSSCG00000007465	B4GALT5	-0.295566	2.8932e-94	5.76847e-90	0.465	0.433	beta-1,4-galactosyltransferase 5 [Source:NCBI gene;Acc:100522653]	GO:0005975(carbohydrate metabolic process);GO:0016757(transferase activity, transferring glycosyl groups)	00512(Mucin type O-glycan biosynthesis)	yes
ENSSSCG00000010996	BAG1	0.930351	2.21065e-269	4.40758e-265	0.884	0.597	BCL2 associated athanogene 1 [Source:NCBI gene;Acc:100513225]	GO:0005515(protein binding);GO:0051087(chaperone binding)	04141(Protein processing in endoplasmic reticulum)	yes
ENSSSCG00000034468	BAG4	-0.317198	3.72966e-68	7.4362e-64	0.198	0.238	BCL2 associated athanogene 4 [Source:NCBI gene;Acc:100738485]	GO:0005634(nucleus);GO:0005829(cytosol);GO:0005886(plasma membrane);GO:0010763(positive regulation of fibroblast migration);GO:0030838(positive regulation of actin filament polymerization);GO:0031625(ubiquitin protein ligase binding);GO:0033138(positive regulation of peptidyl-serine phosphorylation);GO:0045785(positive regulation of cell adhesion);GO:0051087(chaperone binding);GO:0051496(positive…	04668(TNF signaling pathway)	yes
ENSSSCG00000000111	BAIAP2L2	-0.50828	1.95761e-88	3.90308e-84	0.486	0.523	BAI1 associated protein 2 like 2 [Source:NCBI gene;Acc:100515261]	GO:0005515(protein binding);GO:0005543(phospholipid binding);GO:0005654(nucleoplasm);GO:0005829(cytosol);GO:0007009(plasma membrane organization);GO:0012506(vesicle membrane);GO:0015629(actin cytoskeleton);GO:0030838(positive regulation of actin filament polymerization);GO:0044291(cell-cell contact zone);GO:0051017(actin filament bundle assembly);GO:0051764(actin crosslink formation);GO:0061024(m…	NA	yes
ENSSSCG00000015882	BAZ2B	-0.461655	1.05817e-61	2.10977e-57	0.22	0.306	bromodomain adjacent to zinc finger domain 2B [Source:NCBI gene;Acc:100523825]	GO:0003677(DNA binding);GO:0005515(protein binding);GO:0005634(nucleus);GO:0046872(metal ion binding)	NA	yes
ENSSSCG00000022869	BCAP29	-0.296749	5.01091e-83	9.99075e-79	0.445	0.436	B cell receptor associated protein 29 [Source:NCBI gene;Acc:100622655]	GO:0005783(endoplasmic reticulum);GO:0005789(endoplasmic reticulum membrane);GO:0005887(integral component of plasma membrane);GO:0006886(intracellular protein transport);GO:0006888(endoplasmic reticulum to Golgi vesicle-mediated transport);GO:0016020(membrane);GO:0016021(integral component of membrane);GO:0070973(protein localization to endoplasmic reticulum exit site)	NA	yes
ENSSSCG00000012772	BCAP31	-0.283884	1.99198e-173	3.97161e-169	0.833	0.698	B cell receptor associated protein 31 [Source:NCBI gene;Acc:100520774]	GO:0000139(Golgi membrane);GO:0005739(mitochondrion);GO:0005783(endoplasmic reticulum);GO:0005784(Sec61 translocon complex);GO:0005789(endoplasmic reticulum membrane);GO:0005811(lipid droplet);GO:0005887(integral component of plasma membrane);GO:0006886(intracellular protein transport);GO:0006888(endoplasmic reticulum to Golgi vesicle-mediated transport);GO:0007204(positive regulation of cytosoli…	04141(Protein processing in endoplasmic reticulum);05165(Human papillomavirus infection)	yes
ENSSSCG00000028878	BCAR1	0.306041	1.06506e-115	2.12352e-111	0.491	0.234	BCAR1, Cas family scaffold protein [Source:NCBI gene;Acc:100621541]	GO:0001726(ruffle);GO:0005515(protein binding);GO:0005737(cytoplasm);GO:0005886(plasma membrane);GO:0005925(focal adhesion);GO:0007015(actin filament organization);GO:0007165(signal transduction);GO:0007186(G protein-coupled receptor signaling pathway);GO:0007229(integrin-mediated signaling pathway);GO:0010595(positive regulation of endothelial cell migration);GO:0015629(actin cytoskeleton);GO:00…	04015(Rap1 signaling pathway);04062(Chemokine signaling pathway);04510(Focal adhesion);04670(Leukocyte transendothelial migration);04810(Regulation of actin cytoskeleton);05100(Bacterial invasion of epithelial cells);05163(Human cytomegalovirus infection)	yes
ENSSSCG00000006893	BCAR3	-0.505146	2.93574e-125	5.85328e-121	0.233	0.323	BCAR3, NSP family adaptor protein [Source:NCBI gene;Acc:100153143]	GO:0002089(lens morphogenesis in camera-type eye);GO:0005085(guanyl-nucleotide exchange factor activity);GO:0007165(signal transduction);GO:0007264(small GTPase mediated signal transduction);GO:0033138(positive regulation of peptidyl-serine phosphorylation)	NA	yes
ENSSSCG00000010743	BCCIP	0.499608	1.89302e-160	3.77431e-156	0.677	0.349	BRCA2 and CDKN1A interacting protein [Source:NCBI gene;Acc:100157478]	GO:0000055(ribosomal large subunit export from nucleus);GO:0000079(regulation of cyclin-dependent protein serine/threonine kinase activity);GO:0000132(establishment of mitotic spindle orientation);GO:0000226(microtubule cytoskeleton organization);GO:0005634(nucleus);GO:0005654(nucleoplasm);GO:0005813(centrosome);GO:0005814(centriole);GO:0005829(cytosol);GO:0006281(DNA repair);GO:0006974(cellular …	NA	yes
ENSSSCG00000038970	BCL2L15	0.86385	1.09317e-230	2.17956e-226	0.903	0.676	BCL2 like 15 [Source:NCBI gene;Acc:100517031]	GO:0005634(nucleus);GO:0005829(cytosol);GO:0042981(regulation of apoptotic process)	NA	yes
ENSSSCG00000004163	BCLAF1	-0.32031	3.6722e-107	7.32162e-103	0.706	0.612	BCL2 associated transcription factor 1 [Source:NCBI gene;Acc:100462726]	GO:0003677(DNA binding);GO:0005634(nucleus);GO:0005654(nucleoplasm);GO:0006915(apoptotic process);GO:0016607(nuclear speck);GO:0043065(positive regulation of apoptotic process);GO:0043620(regulation of DNA-templated transcription in response to stress);GO:0045892(negative regulation of transcription, DNA-templated);GO:1990830(cellular response to leukemia inhibitory factor);GO:2000144(positive re…	NA	yes
ENSSSCG00000022282	BDH2	0.543539	1.76471e-155	3.51848e-151	0.754	0.433	3-hydroxybutyrate dehydrogenase 2 [Source:NCBI gene;Acc:100522692]	GO:0003858(3-hydroxybutyrate dehydrogenase activity);GO:0005737(cytoplasm);GO:0005829(cytosol);GO:0006635(fatty acid beta-oxidation);GO:0016491(oxidoreductase activity);GO:0019290(siderophore biosynthetic process);GO:0030855(epithelial cell differentiation);GO:0051287(NAD binding);GO:0055072(iron ion homeostasis)	00072(Synthesis and degradation of ketone bodies);00650(Butanoate metabolism)	yes
ENSSSCG00000012525	BEX1	0.509324	1.08022e-130	2.15375e-126	0.632	0.318	brain expressed, X-linked 1 [Source:NCBI gene;Acc:100513130]	NA	NA	yes
ENSSSCG00000012528	BEX3	0.750892	0	0	0.532	0.075	brain expressed X-linked 3 [Source:NCBI gene;Acc:100513514]	GO:0005123(death receptor binding);GO:0005829(cytosol);GO:0008625(extrinsic apoptotic signaling pathway via death domain receptors);GO:0042802(identical protein binding)	04722(Neurotrophin signaling pathway)	yes
ENSSSCG00000022635	BEX4	1.19106	3.77664e-250	7.52987e-246	0.872	0.548	brain expressed X-linked 4 [Source:NCBI gene;Acc:100627578]	GO:0000922(spindle pole);GO:0005634(nucleus);GO:0005737(cytoplasm);GO:0005874(microtubule);GO:0007059(chromosome segregation);GO:0030334(regulation of cell migration);GO:0042127(regulation of cell population proliferation);GO:0042826(histone deacetylase binding);GO:0043014(alpha-tubulin binding);GO:1904428(negative regulation of tubulin deacetylation)	NA	yes
ENSSSCG00000037673	BFAR	-0.484873	3.66281e-78	7.30291e-74	0.19	0.231	bifunctional apoptosis regulator [Source:NCBI gene;Acc:100625875]	GO:0000209(protein polyubiquitination);GO:0005515(protein binding);GO:0005783(endoplasmic reticulum);GO:0006511(ubiquitin-dependent protein catabolic process);GO:0016020(membrane);GO:0016021(integral component of membrane);GO:0016567(protein ubiquitination);GO:0030674(protein binding, bridging);GO:0043066(negative regulation of apoptotic process);GO:0043161(proteasome-mediated ubiquitin-dependent…	NA	yes
ENSSSCG00000036136	BHLHE40	0.264957	2.23068e-96	4.44753e-92	0.588	0.336	basic helix-loop-helix family member e40 [Source:NCBI gene;Acc:100514873]	GO:0000122(negative regulation of transcription by RNA polymerase II);GO:0000978(RNA polymerase II proximal promoter sequence-specific DNA binding);GO:0000980(RNA polymerase II distal enhancer sequence-specific DNA binding);GO:0000981(DNA-binding transcription factor activity, RNA polymerase II-specific);GO:0001102(RNA polymerase II activating transcription factor binding);GO:0001227(DNA-binding …	04710(Circadian rhythm)	yes
ENSSSCG00000028552	BHLHE41	0.289772	6.21126e-107	1.2384e-102	0.432	0.189	basic helix-loop-helix family member e41 [Source:NCBI gene;Acc:100626912]	GO:0000122(negative regulation of transcription by RNA polymerase II);GO:0000977(RNA polymerase II regulatory region sequence-specific DNA binding);GO:0000978(RNA polymerase II proximal promoter sequence-specific DNA binding);GO:0000980(RNA polymerase II distal enhancer sequence-specific DNA binding);GO:0000981(DNA-binding transcription factor activity, RNA polymerase II-specific);GO:0001102(RNA …	04710(Circadian rhythm)	yes
ENSSSCG00000027529	BIRC3	-0.652602	4.77456e-151	9.51953e-147	0.68	0.609	baculoviral IAP repeat-containing protein 2 [Source:NCBI gene;Acc:100622859]	GO:0004842(ubiquitin-protein transferase activity);GO:0005634(nucleus);GO:0005654(nucleoplasm);GO:0005737(cytoplasm);GO:0005829(cytosol);GO:0006915(apoptotic process);GO:0016567(protein ubiquitination);GO:0031398(positive regulation of protein ubiquitination);GO:0042981(regulation of apoptotic process);GO:0043027(cysteine-type endopeptidase inhibitor activity involved in apoptotic process);GO:006…	01524(Platinum drug resistance);04064(NF-kappa B signaling pathway);04120(Ubiquitin mediated proteolysis);04210(Apoptosis);04215(Apoptosis - multiple species);04217(Necroptosis);04510(Focal adhesion);04621(NOD-like receptor signaling pathway);04668(TNF signaling pathway);05145(Toxoplasmosis);05168(Herpes simplex virus 1 infection);05200(Pathways in cancer);05222(Small cell lung cancer)	yes
ENSSSCG00000016756	BLVRA	0.387406	1.32685e-122	2.64548e-118	0.554	0.271	biliverdin reductase A [Source:NCBI gene;Acc:100515289]	GO:0004074(biliverdin reductase activity);GO:0005737(cytoplasm);GO:0005829(cytosol);GO:0008270(zinc ion binding);GO:0016491(oxidoreductase activity);GO:0042167(heme catabolic process);GO:0046872(metal ion binding);GO:0055114(oxidation-reduction process)	00860(Porphyrin and chlorophyll metabolism)	yes
ENSSSCG00000016113	BMPR2	-0.345458	1.01036e-81	2.01445e-77	0.332	0.364	bone morphogenetic protein receptor type 2 [Source:NCBI gene;Acc:100127483]	GO:0000166(nucleotide binding);GO:0001707(mesoderm formation);GO:0001893(maternal placenta development);GO:0001935(endothelial cell proliferation);GO:0001938(positive regulation of endothelial cell proliferation);GO:0001946(lymphangiogenesis);GO:0001974(blood vessel remodeling);GO:0002063(chondrocyte development);GO:0003085(negative regulation of systemic arterial blood pressure);GO:0003148(outfl…	04060(Cytokine-cytokine receptor interaction);04350(TGF-beta signaling pathway);04360(Axon guidance);04390(Hippo signaling pathway);04550(Signaling pathways regulating pluripotency of stem cells);05206(MicroRNAs in cancer);05418(Fluid shear stress and atherosclerosis)	yes
ENSSSCG00000010198	BMS1	0.306167	7.52304e-144	1.49994e-139	0.485	0.208	BMS1, ribosome biogenesis factor [Source:NCBI gene;Acc:100157879]	GO:0000462(maturation of SSU-rRNA from tricistronic rRNA transcript (SSU-rRNA, 5.8S rRNA, LSU-rRNA));GO:0003924(GTPase activity);GO:0005525(GTP binding);GO:0005634(nucleus);GO:0005730(nucleolus);GO:0030686(90S preribosome);GO:0034511(U3 snoRNA binding);GO:0042254(ribosome biogenesis)	03008(Ribosome biogenesis in eukaryotes)	yes
ENSSSCG00000024388	BNIP3	-0.582341	5.82652e-179	1.16169e-174	0.7	0.669	BCL2 interacting protein 3 [Source:NCBI gene;Acc:100624868]	GO:0005635(nuclear envelope);GO:0005739(mitochondrion);GO:0005740(mitochondrial envelope);GO:0005741(mitochondrial outer membrane);GO:0005783(endoplasmic reticulum);GO:0006915(apoptotic process);GO:0008626(granzyme-mediated apoptotic signaling pathway);GO:0009617(response to bacterium);GO:0010637(negative regulation of mitochondrial fusion);GO:0010821(regulation of mitochondrion organization);GO:…	04068(FoxO signaling pathway);04137(Mitophagy - animal);04140(Autophagy - animal);05134(Legionellosis)	yes
ENSSSCG00000008735	BOD1L1	-0.349733	1.96034e-120	3.90854e-116	0.406	0.337	biorientation of chromosomes in cell division 1 like 1 [Source:NCBI gene;Acc:100525295]	GO:0005654(nucleoplasm);GO:0006974(cellular response to DNA damage stimulus);GO:0031297(replication fork processing)	NA	yes
ENSSSCG00000040854	BOLA3	0.338547	2.18582e-88	4.35809e-84	0.608	0.353	bolA family member 3 [Source:NCBI gene;Acc:100737769]	GO:0005739(mitochondrion)	NA	yes
ENSSSCG00000033528	BPTF	-0.305011	4.90559e-128	9.78076e-124	0.616	0.512	bromodomain PHD finger transcription factor [Source:NCBI gene;Acc:100525424]	GO:0000122(negative regulation of transcription by RNA polymerase II);GO:0000790(nuclear chromatin);GO:0001892(embryonic placenta development);GO:0005634(nucleus);GO:0005654(nucleoplasm);GO:0006338(chromatin remodeling);GO:0006357(regulation of transcription by RNA polymerase II);GO:0007420(brain development);GO:0007492(endoderm development);GO:0008094(DNA-dependent ATPase activity);GO:0008134(tr…	NA	yes
ENSSSCG00000032831	BRI3BP	0.343577	1.69116e-87	3.37183e-83	0.846	0.628	BRI3 binding protein [Source:NCBI gene;Acc:100155348]	GO:0005739(mitochondrion);GO:0016020(membrane);GO:0016021(integral component of membrane)	NA	yes
ENSSSCG00000021042	BRWD1	0.26822	2.93779e-126	5.85737e-122	0.701	0.427	proteasome assembly chaperone 1 [Source:NCBI gene;Acc:100625573]	GO:0005515(protein binding);GO:0005634(nucleus);GO:0005730(nucleolus);GO:0005737(cytoplasm);GO:0005783(endoplasmic reticulum);GO:0005829(cytosol);GO:0006357(regulation of transcription by RNA polymerase II);GO:0007010(cytoskeleton organization);GO:0008360(regulation of cell shape);GO:0043248(proteasome assembly);GO:0070628(proteasome binding);GO:0080129(proteasome core complex assembly)	NA	yes
ENSSSCG00000026392	BSDC1	-0.308499	2.31755e-48	4.62073e-44	0.151	0.25	BSD domain containing 1 [Source:NCBI gene;Acc:100620186]	NA	NA	yes
ENSSSCG00000033453	BST2	-0.396966	1.81606e-69	3.62085e-65	0.098	0.253	bone marrow stromal cell antigen 2 [Source:NCBI gene;Acc:100302088]	GO:0016020(membrane);GO:0016021(integral component of membrane);GO:0051607(defense response to virus)	05168(Herpes simplex virus 1 infection);05170(Human immunodeficiency virus 1 infection)	yes
ENSSSCG00000028322	BTG2	-0.394184	1.83013e-93	3.6489e-89	0.871	0.761	BTG anti-proliferation factor 2 [Source:NCBI gene;Acc:100048932]	GO:0005634(nucleus);GO:0005737(cytoplasm);GO:0006479(protein methylation);GO:0006974(cellular response to DNA damage stimulus);GO:0008285(negative regulation of cell population proliferation);GO:0008306(associative learning);GO:0009952(anterior/posterior pattern specification);GO:0017148(negative regulation of translation);GO:0021542(dentate gyrus development);GO:0021954(central nervous system ne…	03018(RNA degradation)	yes
ENSSSCG00000025071	BTNL2	-0.653785	9.35217e-111	1.86464e-106	0.26	0.437	butyrophilin like 2 [Source:NCBI gene;Acc:100158014]	GO:0005102(signaling receptor binding);GO:0016020(membrane);GO:0016021(integral component of membrane);GO:0042102(positive regulation of T cell proliferation);GO:0050860(negative regulation of T cell receptor signaling pathway);GO:1900042(positive regulation of interleukin-2 secretion)	NA	yes
ENSSSCG00000016094	BZW1	0.411383	6.29783e-106	1.25566e-101	0.857	0.623	basic leucine zipper and W2 domains 1 [Source:NCBI gene;Acc:100152909]	GO:0005515(protein binding);GO:0005737(cytoplasm)	NA	yes
ENSSSCG00000040729	C11orf86	-0.769537	3.49779e-225	6.97389e-221	0.545	0.588	chromosome 2 C11orf86 homolog [Source:NCBI gene;Acc:100514562]	NA	NA	yes
ENSSSCG00000000267	C12orf10	0.371957	2.99039e-104	5.96225e-100	0.729	0.463	chromosome 5 C12orf10 homolog [Source:NCBI gene;Acc:100516439]	GO:0005634(nucleus);GO:0005654(nucleoplasm);GO:0005739(mitochondrion);GO:0035641(locomotory exploration behavior)	NA	yes
ENSSSCG00000004670	C15orf48	-0.975138	0	0	0.656	0.714	chromosome 1 C15orf48 homolog [Source:NCBI gene;Acc:100152534]	GO:0004129(cytochrome-c oxidase activity);GO:0005634(nucleus);GO:0005751(mitochondrial respiratory chain complex IV);GO:0009617(response to bacterium);GO:0022900(electron transport chain);GO:1902600(proton transmembrane transport)	NA	yes
ENSSSCG00000007753	C16orf58	0.338783	5.24774e-111	1.04629e-106	0.277	0.058	chromosome 3 C16orf58 homolog [Source:NCBI gene;Acc:102165338]	NA	NA	yes
ENSSSCG00000034415	C18orf32	0.373449	5.36105e-84	1.06889e-79	0.654	0.4	chromosome 18 open reading frame 32 [Source:HGNC Symbol;Acc:HGNC:31690]	NA	NA	yes
ENSSSCG00000013757	C19orf53	0.626382	7.0723e-164	1.41008e-159	0.781	0.45	chromosome 2 C19orf53 homolog [Source:NCBI gene;Acc:100526037]	GO:0005634(nucleus);GO:0005730(nucleolus)	NA	yes
ENSSSCG00000032588	C3orf85	0.300649	1.58076e-64	3.15172e-60	0.894	0.731	chromosome 3 open reading frame 85 [Source:HGNC Symbol;Acc:HGNC:53432]	NA	NA	yes
ENSSSCG00000038752	C6orf62	-0.451962	2.47168e-92	4.92803e-88	0.348	0.403	chromosome 7 C6orf62 homolog [Source:NCBI gene;Acc:100155872]	NA	NA	yes
ENSSSCG00000023186	CA4	-0.326675	1.76674e-24	3.52252e-20	0.093	0.161	carbonic anhydrase 4 [Source:NCBI gene;Acc:100511956]	GO:0004089(carbonate dehydratase activity);GO:0005791(rough endoplasmic reticulum);GO:0005793(endoplasmic reticulum-Golgi intermediate compartment);GO:0005794(Golgi apparatus);GO:0005802(trans-Golgi network);GO:0005886(plasma membrane);GO:0008270(zinc ion binding);GO:0009986(cell surface);GO:0015701(bicarbonate transport);GO:0016020(membrane);GO:0016324(apical plasma membrane);GO:0030658(transpor…	00910(Nitrogen metabolism);04964(Proximal tubule bicarbonate reclamation)	yes
ENSSSCG00000038785	CA7	-0.372979	3.07154e-58	6.12403e-54	0.041	0.173	carbonic anhydrase 7 [Source:NCBI gene;Acc:100623621]	GO:0004089(carbonate dehydratase activity);GO:0005829(cytosol);GO:0008270(zinc ion binding);GO:0032230(positive regulation of synaptic transmission, GABAergic);GO:0032849(positive regulation of cellular pH reduction);GO:0046872(metal ion binding);GO:2001225(regulation of chloride transport)	00910(Nitrogen metabolism)	yes
ENSSSCG00000015504	CACYBP	0.786831	1.66659e-225	3.32285e-221	0.789	0.421	calcyclin binding protein [Source:NCBI gene;Acc:100519266]	GO:0005634(nucleus);GO:0005641(nuclear envelope lumen);GO:0005654(nucleoplasm);GO:0005737(cytoplasm);GO:0005829(cytosol);GO:0007507(heart development);GO:0015631(tubulin binding);GO:0019005(SCF ubiquitin ligase complex);GO:0019904(protein domain specific binding);GO:0030877(beta-catenin destruction complex);GO:0031625(ubiquitin protein ligase binding);GO:0042803(protein homodimerization activity)…	04310(Wnt signaling pathway)	yes
ENSSSCG00000016535	CALD1	-0.331623	1.5525e-54	3.09538e-50	0.331	0.341	caldesmon 1 [Source:NCBI gene;Acc:100524227]	GO:0003779(actin binding);GO:0005516(calmodulin binding);GO:0005886(plasma membrane);GO:0006936(muscle contraction);GO:0015629(actin cytoskeleton);GO:0016020(membrane);GO:0017022(myosin binding);GO:0030478(actin cap);GO:0043231(intracellular membrane-bounded organelle)	04270(Vascular smooth muscle contraction)	yes
ENSSSCG00000013746	CALR	0.454575	7.17862e-115	1.43127e-110	0.947	0.835	calreticulin [Source:NCBI gene;Acc:100381266]	GO:0000122(negative regulation of transcription by RNA polymerase II);GO:0002502(peptide antigen assembly with MHC class I protein complex);GO:0003729(mRNA binding);GO:0005178(integrin binding);GO:0005509(calcium ion binding);GO:0005515(protein binding);GO:0005615(extracellular space);GO:0005634(nucleus);GO:0005635(nuclear envelope);GO:0005737(cytoplasm);GO:0005783(endoplasmic reticulum);GO:00057…	04141(Protein processing in endoplasmic reticulum);04145(Phagosome);04612(Antigen processing and presentation);05142(Chagas disease (American trypanosomiasis));05163(Human cytomegalovirus infection);05166(Human T-cell leukemia virus 1 infection);05168(Herpes simplex virus 1 infection);05169(Epstein-Barr virus infection);05170(Human immunodeficiency virus 1 infection)	yes
ENSSSCG00000016581	CALU	0.347175	3.13375e-102	6.24807e-98	0.66	0.388	calumenin [Source:NCBI gene;Acc:397301]	GO:0005509(calcium ion binding);GO:0005783(endoplasmic reticulum)	NA	yes
ENSSSCG00000017902	CAMTA2	-0.369525	9.4065e-79	1.87547e-74	0.39	0.428	calmodulin binding transcription activator 2 [Source:NCBI gene;Acc:100511531]	GO:0003677(DNA binding);GO:0003682(chromatin binding);GO:0005515(protein binding);GO:0005634(nucleus);GO:0006357(regulation of transcription by RNA polymerase II);GO:0008134(transcription factor binding);GO:0014898(cardiac muscle hypertrophy in response to stress);GO:0042826(histone deacetylase binding);GO:0043565(sequence-specific DNA binding);GO:0045944(positive regulation of transcription by R…	NA	yes
ENSSSCG00000014020	CANX	0.501568	1.55729e-165	3.10492e-161	0.93	0.791	calnexin [Source:NCBI gene;Acc:100519184]	GO:0005509(calcium ion binding);GO:0005515(protein binding);GO:0005783(endoplasmic reticulum);GO:0005789(endoplasmic reticulum membrane);GO:0006457(protein folding);GO:0016020(membrane);GO:0016021(integral component of membrane);GO:0044233(mitochondria-associated endoplasmic reticulum membrane);GO:0044322(endoplasmic reticulum quality control compartment);GO:0048488(synaptic vesicle endocytosis);…	04141(Protein processing in endoplasmic reticulum);04145(Phagosome);04612(Antigen processing and presentation);04918(Thyroid hormone synthesis);05166(Human T-cell leukemia virus 1 infection)	yes
ENSSSCG00000030697	CAPN7	-0.280145	7.94172e-77	1.58342e-72	0.185	0.226	calpain 7 [Source:NCBI gene;Acc:100037936]	GO:0004175(endopeptidase activity);GO:0004198(calcium-dependent cysteine-type endopeptidase activity);GO:0005622(intracellular);GO:0006508(proteolysis);GO:0008233(peptidase activity);GO:0008234(cysteine-type peptidase activity);GO:0010634(positive regulation of epithelial cell migration);GO:0016787(hydrolase activity);GO:0090541(MIT domain binding);GO:0097264(self proteolysis)	NA	yes
ENSSSCG00000013305	CAPRIN1	0.346344	8.16202e-123	1.62734e-118	0.748	0.47	cell cycle associated protein 1 [Source:NCBI gene;Acc:100512646]	GO:0010494(cytoplasmic stress granule);GO:0045202(synapse);GO:0050775(positive regulation of dendrite morphogenesis);GO:0061003(positive regulation of dendritic spine morphogenesis)	NA	yes
ENSSSCG00000028113	CAPZA2	0.282342	1.47901e-113	2.94885e-109	0.754	0.492	capping actin protein of muscle Z-line subunit alpha 2 [Source:NCBI gene;Acc:100037958]	GO:0003779(actin binding);GO:0008290(F-actin capping protein complex);GO:0030036(actin cytoskeleton organization);GO:0030479(actin cortical patch);GO:0051015(actin filament binding);GO:0051016(barbed-end actin filament capping);GO:0051693(actin filament capping)	04144(Endocytosis)	yes
ENSSSCG00000005271	CARNMT1	0.764086	5.0876e-255	1.01437e-250	0.732	0.313	carnosine N-methyltransferase 1 [Source:NCBI gene;Acc:100518712]	GO:0005634(nucleus);GO:0005829(cytosol);GO:0008757(S-adenosylmethionine-dependent methyltransferase activity);GO:0030735(carnosine N-methyltransferase activity);GO:0032259(methylation);GO:0035498(carnosine metabolic process)	00340(Histidine metabolism)	yes
ENSSSCG00000026940	CASP10	-0.40035	7.51017e-105	1.49738e-100	0.539	0.51	caspase 10 [Source:NCBI gene;Acc:100154896]	GO:0004197(cysteine-type endopeptidase activity);GO:0005515(protein binding);GO:0005737(cytoplasm);GO:0006508(proteolysis);GO:0006915(apoptotic process);GO:0006919(activation of cysteine-type endopeptidase activity involved in apoptotic process);GO:0008233(peptidase activity);GO:0008234(cysteine-type peptidase activity);GO:0016787(hydrolase activity);GO:0031265(CD95 death-inducing signaling compl…	04210(Apoptosis);04622(RIG-I-like receptor signaling pathway);04668(TNF signaling pathway);05152(Tuberculosis);05161(Hepatitis B)	yes
ENSSSCG00000034012	CASP3	-0.346224	5.20024e-126	1.03682e-121	0.823	0.72	caspase 3 [Source:NCBI gene;Acc:397244]	GO:0001782(B cell homeostasis);GO:0004190(aspartic-type endopeptidase activity);GO:0004197(cysteine-type endopeptidase activity);GO:0004861(cyclin-dependent protein serine/threonine kinase inhibitor activity);GO:0005634(nucleus);GO:0005737(cytoplasm);GO:0005829(cytosol);GO:0006508(proteolysis);GO:0006915(apoptotic process);GO:0006974(cellular response to DNA damage stimulus);GO:0007507(heart deve…	01524(Platinum drug resistance);04010(MAPK signaling pathway);04115(p53 signaling pathway);04210(Apoptosis);04215(Apoptosis - multiple species);04650(Natural killer cell mediated cytotoxicity);04657(IL-17 signaling pathway);04668(TNF signaling pathway);04726(Serotonergic synapse);04932(Non-alcoholic fatty liver disease (NAFLD));04933(AGE-RAGE signaling pathway in diabetic complications);05010(Alz…	yes
ENSSSCG00000032408	CASP7	-0.787229	4.534e-207	9.03988e-203	0.436	0.579	caspase 7 [Source:NCBI gene;Acc:100156777]	GO:0004190(aspartic-type endopeptidase activity);GO:0004197(cysteine-type endopeptidase activity);GO:0006508(proteolysis);GO:0006915(apoptotic process);GO:0007507(heart development);GO:0008233(peptidase activity);GO:0008234(cysteine-type peptidase activity);GO:0009411(response to UV);GO:0016485(protein processing);GO:0016787(hydrolase activity);GO:0051402(neuron apoptotic process);GO:0097153(cyst…	04210(Apoptosis);04215(Apoptosis - multiple species);04668(TNF signaling pathway);04932(Non-alcoholic fatty liver disease (NAFLD));05010(Alzheimer disease);05133(Pertussis);05134(Legionellosis);05200(Pathways in cancer)	yes
ENSSSCG00000013302	CAT	0.688379	2.15102e-148	4.28871e-144	0.846	0.606	catalase [Source:NCBI gene;Acc:397568]	GO:0000302(response to reactive oxygen species);GO:0004046(aminoacylase activity);GO:0004096(catalase activity);GO:0004601(peroxidase activity);GO:0005102(signaling receptor binding);GO:0005777(peroxisome);GO:0005778(peroxisomal membrane);GO:0006641(triglyceride metabolic process);GO:0006979(response to oxidative stress);GO:0008203(cholesterol metabolic process);GO:0009060(aerobic respiration);GO…	00380(Tryptophan metabolism);00630(Glyoxylate and dicarboxylate metabolism);04068(FoxO signaling pathway);04146(Peroxisome);04211(Longevity regulating pathway);04213(Longevity regulating pathway - multiple species);05014(Amyotrophic lateral sclerosis (ALS))	yes
ENSSSCG00000008270	CCDC142	0.264663	3.28895e-91	6.55751e-87	0.488	0.257	coiled-coil domain containing 142 [Source:NCBI gene;Acc:100627528]	NA	NA	yes
ENSSSCG00000011277	CCK	-0.622638	1.94993e-60	3.88778e-56	0.089	0.212	cholecystokinin [Source:NCBI gene;Acc:397468]	GO:0001764(neuron migration);GO:0005179(hormone activity);GO:0005184(neuropeptide hormone activity);GO:0005576(extracellular region);GO:0007409(axonogenesis);GO:0010469(regulation of signaling receptor activity);GO:0030424(axon);GO:0042755(eating behavior);GO:0051428(peptide hormone receptor binding)	04080(Neuroactive ligand-receptor interaction);04911(Insulin secretion);04972(Pancreatic secretion)	yes
ENSSSCG00000040940	CCL16	1.34123	0	0	0.645	0.002	C-C motif chemokine ligand 16 [Source:NCBI gene;Acc:100516396]	GO:0005125(cytokine activity);GO:0005576(extracellular region);GO:0005615(extracellular space);GO:0006935(chemotaxis);GO:0006955(immune response);GO:0008009(chemokine activity);GO:0010469(regulation of signaling receptor activity);GO:0042056(chemoattractant activity);GO:0050918(positive chemotaxis);GO:0060326(cell chemotaxis)	04060(Cytokine-cytokine receptor interaction);04062(Chemokine signaling pathway)	yes
ENSSSCG00000016254	CCL20	-1.20565	1.39678e-114	2.7849e-110	0.075	0.272	C-C motif chemokine ligand 20 [Source:NCBI gene;Acc:553951]	GO:0002548(monocyte chemotaxis);GO:0005125(cytokine activity);GO:0005576(extracellular region);GO:0005615(extracellular space);GO:0006935(chemotaxis);GO:0006954(inflammatory response);GO:0006955(immune response);GO:0007186(G protein-coupled receptor signaling pathway);GO:0008009(chemokine activity);GO:0010469(regulation of signaling receptor activity);GO:0030593(neutrophil chemotaxis);GO:0031731(…	04060(Cytokine-cytokine receptor interaction);04062(Chemokine signaling pathway);04657(IL-17 signaling pathway);04668(TNF signaling pathway);05323(Rheumatoid arthritis)	yes
ENSSSCG00000029352	CCNL1	-0.400744	1.21248e-103	2.41744e-99	0.65	0.549	cyclin L1 [Source:NCBI gene;Acc:100626293]	GO:0000079(regulation of cyclin-dependent protein serine/threonine kinase activity);GO:0005634(nucleus);GO:0006355(regulation of transcription, DNA-templated);GO:0006357(regulation of transcription by RNA polymerase II);GO:0006396(RNA processing);GO:0016538(cyclin-dependent protein serine/threonine kinase regulator activity)	NA	yes
ENSSSCG00000022986	CCSER1	-0.622127	5.74664e-83	1.14576e-78	0.267	0.339	coiled-coil serine rich protein 1 [Source:NCBI gene;Acc:100738411]	NA	NA	yes
ENSSSCG00000000496	CCT2	0.742112	4.97831e-227	9.92576e-223	0.841	0.511	chaperonin containing TCP1 subunit 2 [Source:NCBI gene;Acc:100157776]	GO:0000166(nucleotide binding);GO:0002199(zona pellucida receptor complex);GO:0005524(ATP binding);GO:0005737(cytoplasm);GO:0005829(cytosol);GO:0005832(chaperonin-containing T-complex);GO:0005874(microtubule);GO:0006457(protein folding);GO:0007339(binding of sperm to zona pellucida);GO:0031625(ubiquitin protein ligase binding);GO:0032212(positive regulation of telomere maintenance via telomerase)…	NA	yes
ENSSSCG00000006487	CCT3	0.642803	6.36691e-175	1.26943e-170	0.774	0.433	chaperonin containing TCP1 subunit 3 [Source:NCBI gene;Acc:100154317]	GO:0000166(nucleotide binding);GO:0002199(zona pellucida receptor complex);GO:0005524(ATP binding);GO:0005737(cytoplasm);GO:0005829(cytosol);GO:0005832(chaperonin-containing T-complex);GO:0005874(microtubule);GO:0005886(plasma membrane);GO:0006457(protein folding);GO:0007339(binding of sperm to zona pellucida);GO:0032212(positive regulation of telomere maintenance via telomerase);GO:0044297(cell …	NA	yes
ENSSSCG00000008377	CCT4	0.5245	3.83547e-146	7.64715e-142	0.725	0.416	chaperonin containing TCP1 subunit 4 [Source:NCBI gene;Acc:100521551]	GO:0000166(nucleotide binding);GO:0002199(zona pellucida receptor complex);GO:0005524(ATP binding);GO:0005654(nucleoplasm);GO:0005737(cytoplasm);GO:0005813(centrosome);GO:0005829(cytosol);GO:0005832(chaperonin-containing T-complex);GO:0005874(microtubule);GO:0006457(protein folding);GO:0007339(binding of sperm to zona pellucida);GO:0032212(positive regulation of telomere maintenance via telomeras…	NA	yes
ENSSSCG00000024126	CCT5	0.417731	2.87891e-139	5.73998e-135	0.694	0.385	chaperonin containing TCP1 subunit 5 [Source:NCBI gene;Acc:100627652]	GO:0000166(nucleotide binding);GO:0003730(mRNA 3'-UTR binding);GO:0005524(ATP binding);GO:0005730(nucleolus);GO:0005737(cytoplasm);GO:0005813(centrosome);GO:0005815(microtubule organizing center);GO:0005829(cytosol);GO:0005832(chaperonin-containing T-complex);GO:0005874(microtubule);GO:0006457(protein folding);GO:0007339(binding of sperm to zona pellucida);GO:0009615(response to virus);GO:0031681…	NA	yes
ENSSSCG00000008303	CCT7	0.384317	7.68426e-125	1.53209e-120	0.65	0.354	chaperonin containing TCP1 subunit 7 [Source:NCBI gene;Acc:100322871]	GO:0000166(nucleotide binding);GO:0005524(ATP binding);GO:0005737(cytoplasm);GO:0005832(chaperonin-containing T-complex);GO:0005874(microtubule);GO:0006457(protein folding);GO:0007339(binding of sperm to zona pellucida);GO:0032212(positive regulation of telomere maintenance via telomerase);GO:0042026(protein refolding);GO:0042802(identical protein binding);GO:0044297(cell body);GO:0050821(protein…	NA	yes
ENSSSCG00000026761	CCT8	0.45243	2.38449e-124	4.7542e-120	0.63	0.329	chaperonin containing TCP1 subunit 8 [Source:NCBI gene;Acc:100623886]	GO:0000166(nucleotide binding);GO:0002199(zona pellucida receptor complex);GO:0005524(ATP binding);GO:0005654(nucleoplasm);GO:0005737(cytoplasm);GO:0005813(centrosome);GO:0005829(cytosol);GO:0005832(chaperonin-containing T-complex);GO:0005874(microtubule);GO:0006457(protein folding);GO:0007339(binding of sperm to zona pellucida);GO:0032212(positive regulation of telomere maintenance via telomeras…	NA	yes
ENSSSCG00000011942	CD47	-0.314654	6.34974e-84	1.26601e-79	0.39	0.405	CD47 molecule [Source:NCBI gene;Acc:397042]	GO:0005886(plasma membrane);GO:0005887(integral component of plasma membrane);GO:0007155(cell adhesion);GO:0008228(opsonization);GO:0008284(positive regulation of cell population proliferation);GO:0009617(response to bacterium);GO:0009986(cell surface);GO:0016020(membrane);GO:0016021(integral component of membrane);GO:0022409(positive regulation of cell-cell adhesion);GO:0032649(regulation of int…	04512(ECM-receptor interaction)	yes
ENSSSCG00000039243	CD81	0.718229	4.24286e-209	8.45941e-205	0.899	0.652	CD81 molecule [Source:NCBI gene;Acc:780427]	GO:0000187(activation of MAPK activity);GO:0001618(virus receptor activity);GO:0001771(immunological synapse formation);GO:0001772(immunological synapse);GO:0002455(humoral immune response mediated by circulating immunoglobulin);GO:0002863(positive regulation of inflammatory response to antigenic stimulus);GO:0005178(integrin binding);GO:0005886(plasma membrane);GO:0005887(integral component of p…	04662(B cell receptor signaling pathway);05144(Malaria);05160(Hepatitis C)	yes
ENSSSCG00000004403	CDC40	0.281735	1.18476e-99	2.36218e-95	0.493	0.255	cell division cycle 40 [Source:NCBI gene;Acc:100511111]	GO:0000398(mRNA splicing, via spliceosome);GO:0005515(protein binding);GO:0005634(nucleus);GO:0071007(U2-type catalytic step 2 spliceosome);GO:0071013(catalytic step 2 spliceosome)	03040(Spliceosome)	yes
ENSSSCG00000001708	CDC5L	0.313007	8.74064e-124	1.74271e-119	0.622	0.343	cell division cycle 5 like [Source:NCBI gene;Acc:100153900]	GO:0000398(mRNA splicing, via spliceosome);GO:0000974(Prp19 complex);GO:0000977(RNA polymerase II regulatory region sequence-specific DNA binding);GO:0001228(DNA-binding transcription activator activity, RNA polymerase II-specific);GO:0003677(DNA binding);GO:0005634(nucleus);GO:0005654(nucleoplasm);GO:0005662(DNA replication factor A complex);GO:0005737(cytoplasm);GO:0016607(nuclear speck);GO:004…	03040(Spliceosome)	yes
ENSSSCG00000025652	CDH1	-0.303804	4.67847e-138	9.32792e-134	0.758	0.625	cadherin 1 [Source:NCBI gene;Acc:100048953]	GO:0000902(cell morphogenesis);GO:0005509(calcium ion binding);GO:0005737(cytoplasm);GO:0005802(trans-Golgi network);GO:0005886(plasma membrane);GO:0005913(cell-cell adherens junction);GO:0007043(cell-cell junction assembly);GO:0007155(cell adhesion);GO:0007156(homophilic cell adhesion via plasma membrane adhesion molecules);GO:0007416(synapse assembly);GO:0008013(beta-catenin binding);GO:0008092…	04015(Rap1 signaling pathway);04371(Apelin signaling pathway);04390(Hippo signaling pathway);04514(Cell adhesion molecules (CAMs));04520(Adherens junction);05100(Bacterial invasion of epithelial cells);05200(Pathways in cancer);05213(Endometrial cancer);05216(Thyroid cancer);05218(Melanoma);05219(Bladder cancer);05226(Gastric cancer)	yes
ENSSSCG00000014055	CDHR2	0.303374	8.76384e-66	1.74734e-61	0.886	0.699	cadherin related family member 2 [Source:NCBI gene;Acc:100525685]	GO:0005509(calcium ion binding);GO:0005886(plasma membrane);GO:0005903(brush border);GO:0007155(cell adhesion);GO:0007156(homophilic cell adhesion via plasma membrane adhesion molecules);GO:0016020(membrane);GO:0016021(integral component of membrane);GO:0016324(apical plasma membrane);GO:0030855(epithelial cell differentiation);GO:0031526(brush border membrane);GO:0031528(microvillus membrane);GO…	NA	yes
ENSSSCG00000017504	CDK12	-0.274981	2.1164e-118	4.21968e-114	0.413	0.329	cyclin dependent kinase 12 [Source:NCBI gene;Acc:100513815]	GO:0000307(cyclin-dependent protein kinase holoenzyme complex);GO:0000790(nuclear chromatin);GO:0001650(fibrillar center);GO:0002944(cyclin K-CDK12 complex);GO:0004672(protein kinase activity);GO:0004693(cyclin-dependent protein serine/threonine kinase activity);GO:0005524(ATP binding);GO:0005634(nucleus);GO:0005694(chromosome);GO:0006368(transcription elongation from RNA polymerase II promoter);…	NA	yes
ENSSSCG00000017524	CDK5RAP3	-0.306729	3.86879e-51	7.7136e-47	0.17	0.263	CDK5 regulatory subunit associated protein 3 [Source:NCBI gene;Acc:100521291]	GO:0000079(regulation of cyclin-dependent protein serine/threonine kinase activity);GO:0001933(negative regulation of protein phosphorylation);GO:0005634(nucleus);GO:0005730(nucleolus);GO:0005737(cytoplasm);GO:0005813(centrosome);GO:0005829(cytosol);GO:0005874(microtubule);GO:0007095(mitotic G2 DNA damage checkpoint);GO:0007346(regulation of mitotic cell cycle);GO:0008283(cell population prolifer…	NA	yes
ENSSSCG00000040461	CDKN1C	0.637618	1.26072e-189	2.51362e-185	0.709	0.331	cyclin dependent kinase inhibitor 1C [Source:NCBI gene;Acc:110259225]	GO:0004860(protein kinase inhibitor activity);GO:0004861(cyclin-dependent protein serine/threonine kinase inhibitor activity);GO:0005634(nucleus);GO:0005737(cytoplasm);GO:0007050(cell cycle arrest);GO:0007346(regulation of mitotic cell cycle);GO:0030511(positive regulation of transforming growth factor beta receptor signaling pathway);GO:0033673(negative regulation of kinase activity);GO:0042326(…	04110(Cell cycle)	yes
ENSSSCG00000037127	CDKN2AIPNL	0.337154	3.9457e-83	7.86694e-79	0.6	0.347	CDKN2A interacting protein N-terminal like [Source:NCBI gene;Acc:100513343]	NA	NA	yes
ENSSSCG00000034120	CDKN2B	-0.265828	6.20774e-61	1.2377e-56	0.177	0.202	cyclin dependent kinase inhibitor 2B [Source:NCBI gene;Acc:397227]	GO:0000079(regulation of cyclin-dependent protein serine/threonine kinase activity);GO:0000086(G2/M transition of mitotic cell cycle);GO:0004861(cyclin-dependent protein serine/threonine kinase inhibitor activity);GO:0005515(protein binding);GO:0005634(nucleus);GO:0005737(cytoplasm);GO:0007050(cell cycle arrest);GO:0007093(mitotic cell cycle checkpoint);GO:0008285(negative regulation of cell popu…	04068(FoxO signaling pathway);04110(Cell cycle);04218(Cellular senescence);04350(TGF-beta signaling pathway);04934(Cushing syndrome);05166(Human T-cell leukemia virus 1 infection);05200(Pathways in cancer);05203(Viral carcinogenesis);05222(Small cell lung cancer);05226(Gastric cancer)	yes
ENSSSCG00000009231	CDS1	0.301488	8.9918e-111	1.79278e-106	0.654	0.387	CDP-diacylglycerol synthase 1 [Source:NCBI gene;Acc:733582]	GO:0004605(phosphatidate cytidylyltransferase activity);GO:0005783(endoplasmic reticulum);GO:0005789(endoplasmic reticulum membrane);GO:0006629(lipid metabolic process);GO:0006661(phosphatidylinositol biosynthetic process);GO:0008654(phospholipid biosynthetic process);GO:0016020(membrane);GO:0016021(integral component of membrane);GO:0016024(CDP-diacylglycerol biosynthetic process);GO:0016740(tra…	00564(Glycerophospholipid metabolism);04070(Phosphatidylinositol signaling system)	yes
ENSSSCG00000027294	CDV3	0.687785	1.58156e-208	3.15332e-204	0.711	0.327	CDV3 homolog [Source:NCBI gene;Acc:100627162]	GO:0005829(cytosol);GO:0005886(plasma membrane)	NA	yes
ENSSSCG00000008493	CEBPZ	0.349853	5.92209e-136	1.18075e-131	0.612	0.321	CCAAT enhancer binding protein zeta [Source:NCBI gene;Acc:100522073]	GO:0000978(RNA polymerase II proximal promoter sequence-specific DNA binding);GO:0001228(DNA-binding transcription activator activity, RNA polymerase II-specific);GO:0005634(nucleus);GO:0042254(ribosome biogenesis);GO:0045944(positive regulation of transcription by RNA polymerase II)	NA	yes
ENSSSCG00000024257	CEMIP2	-0.480619	5.54161e-100	1.10489e-95	0.347	0.419	cell migration inducing hyaluronidase 2 [Source:NCBI gene;Acc:100516588]	GO:0004415(hyalurononglucosaminidase activity);GO:0005509(calcium ion binding);GO:0005887(integral component of plasma membrane);GO:0016020(membrane);GO:0016021(integral component of membrane);GO:0030214(hyaluronan catabolic process)	NA	yes
ENSSSCG00000015791	CFAP97	-0.451281	1.66687e-92	3.3234e-88	0.295	0.345	cilia and flagella associated protein 97 [Source:NCBI gene;Acc:100518043]	NA	NA	yes
ENSSSCG00000013418	CFD	-1.04538	1.59366e-128	3.17743e-124	0.288	0.508	complement factor D [Source:NCBI gene;Acc:396877]	GO:0002376(immune system process);GO:0004252(serine-type endopeptidase activity);GO:0005576(extracellular region);GO:0005615(extracellular space);GO:0006508(proteolysis);GO:0006957(complement activation, alternative pathway);GO:0008233(peptidase activity);GO:0008236(serine-type peptidase activity);GO:0009617(response to bacterium);GO:0016787(hydrolase activity);GO:0045087(innate immune response)	04610(Complement and coagulation cascades);05150(Staphylococcus aureus infection)	yes
ENSSSCG00000033842	CFDP1	0.599214	2.88365e-172	5.74942e-168	0.829	0.53	craniofacial development protein 1 [Source:NCBI gene;Acc:100144464]	GO:0000776(kinetochore);GO:0000777(condensed chromosome kinetochore);GO:0005694(chromosome);GO:0007155(cell adhesion);GO:0007275(multicellular organism development);GO:0008360(regulation of cell shape);GO:0042127(regulation of cell population proliferation);GO:2000270(negative regulation of fibroblast apoptotic process)	NA	yes
ENSSSCG00000012974	CFL1	-0.470813	2.30076e-163	4.58725e-159	0.917	0.848	cofilin 1 [Source:NCBI gene;Acc:445532]	GO:0003779(actin binding);GO:0005622(intracellular);GO:0005634(nucleus);GO:0005737(cytoplasm);GO:0005856(cytoskeleton);GO:0005886(plasma membrane);GO:0007010(cytoskeleton organization);GO:0015629(actin cytoskeleton);GO:0016020(membrane);GO:0016363(nuclear matrix);GO:0022604(regulation of cell morphogenesis);GO:0030027(lamellipodium);GO:0030042(actin filament depolymerization);GO:0031258(lamellipo…	04360(Axon guidance);04666(Fc gamma R-mediated phagocytosis);04810(Regulation of actin cytoskeleton);05133(Pertussis);05170(Human immunodeficiency virus 1 infection)	yes
ENSSSCG00000008555	CGREF1	-0.387464	1.63723e-62	3.26431e-58	0.193	0.312	cell growth regulator with EF-hand domain 1 [Source:NCBI gene;Acc:100522927]	GO:0005509(calcium ion binding)	NA	yes
ENSSSCG00000011604	CHCHD4	0.301484	1.15479e-83	2.30243e-79	0.424	0.194	coiled-coil-helix-coiled-coil-helix domain containing 4 [Source:NCBI gene;Acc:100154663]	GO:0005739(mitochondrion);GO:0005758(mitochondrial intermembrane space);GO:0015035(protein disulfide oxidoreductase activity);GO:0018171(peptidyl-cysteine oxidation);GO:0022417(protein maturation by protein folding);GO:0045041(protein import into mitochondrial intermembrane space);GO:0051084('de novo' posttranslational protein folding);GO:0055114(oxidation-reduction process)	NA	yes
ENSSSCG00000021363	CHD3	-0.276994	1.87925e-72	3.74685e-68	0.405	0.361	chromodomain helicase DNA binding protein 3 [Source:NCBI gene;Acc:100188906]	GO:0005524(ATP binding);GO:0005634(nucleus);GO:0005730(nucleolus);GO:0005737(cytoplasm);GO:0005813(centrosome);GO:0005815(microtubule organizing center);GO:0006325(chromatin organization);GO:0006333(chromatin assembly or disassembly);GO:0007051(spindle organization);GO:0007098(centrosome cycle);GO:0016581(NuRD complex);GO:0016887(ATPase activity);GO:0033676(double-stranded DNA-dependent ATPase ac…	NA	yes
ENSSSCG00000033591	CHD9	-0.326203	1.11492e-101	2.22293e-97	0.446	0.387	chromodomain helicase DNA binding protein 9 [Source:NCBI gene;Acc:110260954]	GO:0005515(protein binding);GO:0005524(ATP binding);GO:0005634(nucleus);GO:0016817(hydrolase activity, acting on acid anhydrides)	NA	yes
ENSSSCG00000002456	CHGA	-0.734158	2.59799e-118	5.17988e-114	0.088	0.284	chromogranin A [Source:NCBI gene;Acc:397540]	GO:0002551(mast cell chemotaxis);GO:0005615(extracellular space);GO:0030141(secretory granule);GO:0032762(mast cell cytokine production);GO:0033604(negative regulation of catecholamine secretion);GO:0042583(chromaffin granule);GO:0042629(mast cell granule);GO:0043303(mast cell degranulation);GO:0045576(mast cell activation);GO:0046676(negative regulation of insulin secretion);GO:0046888(negative …	NA	yes
ENSSSCG00000012889	CHKA	0.306876	1.60238e-132	3.19483e-128	0.904	0.718	choline kinase alpha [Source:NCBI gene;Acc:100524478]	GO:0004103(choline kinase activity);GO:0004104(cholinesterase activity);GO:0004305(ethanolamine kinase activity);GO:0006646(phosphatidylethanolamine biosynthetic process);GO:0006656(phosphatidylcholine biosynthetic process);GO:0006657(CDP-choline pathway);GO:0008144(drug binding);GO:0016310(phosphorylation);GO:0042803(protein homodimerization activity)	00564(Glycerophospholipid metabolism);05231(Choline metabolism in cancer)	yes
ENSSSCG00000011997	CHMP2B	0.379365	4.58031e-115	9.13223e-111	0.568	0.282	charged multivesicular body protein 2B [Source:NCBI gene;Acc:100516044]	GO:0000815(ESCRT III complex);GO:0005737(cytoplasm);GO:0005764(lysosome);GO:0005768(endosome);GO:0005770(late endosome);GO:0005771(multivesicular body);GO:0005829(cytosol);GO:0005886(plasma membrane);GO:0006997(nucleus organization);GO:0007032(endosome organization);GO:0007034(vacuolar transport);GO:0007080(mitotic metaphase plate congression);GO:0010824(regulation of centrosome duplication);GO:0…	04144(Endocytosis);04217(Necroptosis)	yes
ENSSSCG00000007272	CHMP4B	0.389426	1.05094e-102	2.09536e-98	0.762	0.492	charged multivesicular body protein 4B [Source:NCBI gene;Acc:100516767]	GO:0000281(mitotic cytokinesis);GO:0000815(ESCRT III complex);GO:0005634(nucleus);GO:0005635(nuclear envelope);GO:0005737(cytoplasm);GO:0005768(endosome);GO:0005829(cytosol);GO:0006620(posttranslational protein targeting to endoplasmic reticulum membrane);GO:0006914(autophagy);GO:0006997(nucleus organization);GO:0007034(vacuolar transport);GO:0007080(mitotic metaphase plate congression);GO:000989…	04144(Endocytosis);04217(Necroptosis)	yes
ENSSSCG00000025980	CHMP4C	-0.371679	5.64292e-91	1.12509e-86	0.369	0.399	charged multivesicular body protein 4C [Source:NCBI gene;Acc:100154336]	GO:0006997(nucleus organization);GO:0007034(vacuolar transport);GO:0007080(mitotic metaphase plate congression);GO:0009838(abscission);GO:0010824(regulation of centrosome duplication);GO:0030496(midbody);GO:0032466(negative regulation of cytokinesis);GO:0042803(protein homodimerization activity);GO:0044878(mitotic cytokinesis checkpoint);GO:0050792(regulation of viral process);GO:0061952(midbody …	04144(Endocytosis);04217(Necroptosis)	yes
ENSSSCG00000014934	CHORDC1	0.441574	6.16019e-149	1.22822e-144	0.58	0.253	cysteine and histidine rich domain containing 1 [Source:NCBI gene;Acc:100134961]	GO:0005524(ATP binding);GO:0008270(zinc ion binding);GO:0010824(regulation of centrosome duplication);GO:0043531(ADP binding);GO:0051879(Hsp90 protein binding);GO:0061077(chaperone-mediated protein folding);GO:1900034(regulation of cellular response to heat);GO:2000299(negative regulation of Rho-dependent protein serine/threonine kinase activity)	NA	yes
ENSSSCG00000001989	CIDEB	-0.29245	6.57599e-144	1.31112e-139	0.81	0.685	cell death inducing DFFA like effector b [Source:NCBI gene;Acc:100127160]	GO:0005622(intracellular);GO:0005811(lipid droplet);GO:0005829(cytosol);GO:0006915(apoptotic process);GO:0010942(positive regulation of cell death);GO:0042802(identical protein binding);GO:0048471(perinuclear region of cytoplasm);GO:0090200(positive regulation of release of cytochrome c from mitochondria);GO:0097194(execution phase of apoptosis);GO:0097202(activation of cysteine-type endopeptidas…	NA	yes
ENSSSCG00000013427	CIRBP	-0.32485	8.13805e-91	1.62256e-86	0.573	0.538	cold inducible RNA binding protein [Source:NCBI gene;Acc:100522851]	GO:0003676(nucleic acid binding);GO:0003723(RNA binding);GO:0003730(mRNA 3'-UTR binding);GO:0005634(nucleus);GO:0005654(nucleoplasm);GO:0005681(spliceosomal complex);GO:0005730(nucleolus);GO:0005737(cytoplasm);GO:0008266(poly(U) RNA binding);GO:0009409(response to cold);GO:0010494(cytoplasmic stress granule);GO:0017148(negative regulation of translation);GO:0030308(negative regulation of cell gro…	NA	yes
ENSSSCG00000009164	CISD2	0.325653	1.072e-86	2.13735e-82	0.614	0.366	CDGSH iron sulfur domain 2 [Source:NCBI gene;Acc:100524158]	GO:0000422(autophagy of mitochondrion);GO:0005741(mitochondrial outer membrane);GO:0005783(endoplasmic reticulum);GO:0005789(endoplasmic reticulum membrane);GO:0010259(multicellular organism aging);GO:0010506(regulation of autophagy);GO:0016020(membrane);GO:0016021(integral component of membrane);GO:0032991(protein-containing complex);GO:0042803(protein homodimerization activity);GO:0043231(intra…	NA	yes
ENSSSCG00000037234	CLDN2	0.597055	1.82566e-158	3.64001e-154	0.79	0.471	claudin 2 [Source:NCBI gene;Acc:733684]	GO:0005198(structural molecule activity);GO:0005886(plasma membrane);GO:0005923(bicellular tight junction);GO:0016020(membrane);GO:0016021(integral component of membrane);GO:0016338(calcium-independent cell-cell adhesion via plasma membrane cell-adhesion molecules);GO:0030054(cell junction);GO:0042802(identical protein binding)	04514(Cell adhesion molecules (CAMs));04530(Tight junction);04670(Leukocyte transendothelial migration);05160(Hepatitis C)	yes
ENSSSCG00000007718	CLDN4	0.723469	6.44519e-211	1.28504e-206	0.922	0.69	claudin 4 [Source:NCBI gene;Acc:733578]	GO:0005198(structural molecule activity);GO:0005254(chloride channel activity);GO:0005886(plasma membrane);GO:0005887(integral component of plasma membrane);GO:0005923(bicellular tight junction);GO:0016020(membrane);GO:0016021(integral component of membrane);GO:0016327(apicolateral plasma membrane);GO:0030054(cell junction);GO:0061436(establishment of skin barrier);GO:0070293(renal absorption)	04514(Cell adhesion molecules (CAMs));04530(Tight junction);04670(Leukocyte transendothelial migration);05160(Hepatitis C)	yes
ENSSSCG00000037416	CLIC5	0.352513	7.45279e-120	1.48594e-115	0.78	0.512	chloride intracellular channel 5 [Source:NCBI gene;Acc:100154589]	GO:0005244(voltage-gated ion channel activity);GO:0005254(chloride channel activity);GO:0005515(protein binding);GO:0005737(cytoplasm);GO:0006811(ion transport);GO:0006821(chloride transport);GO:0007605(sensory perception of sound);GO:0015629(actin cytoskeleton);GO:0016020(membrane);GO:0034220(ion transmembrane transport);GO:0034707(chloride channel complex);GO:0034765(regulation of ion transmemb…	NA	yes
ENSSSCG00000017047	CLINT1	0.393756	2.1269e-133	4.2406e-129	0.753	0.466	clathrin interactor 1 [Source:NCBI gene;Acc:100522525]	GO:0005654(nucleoplasm);GO:0005794(Golgi apparatus);GO:0016020(membrane);GO:0016192(vesicle-mediated transport);GO:0030276(clathrin binding);GO:0043231(intracellular membrane-bounded organelle)	NA	yes
ENSSSCG00000016095	CLK1	-0.27346	3.50862e-54	6.99549e-50	0.225	0.232	CDC like kinase 1 [Source:NCBI gene;Acc:100141471]	GO:0000166(nucleotide binding);GO:0004672(protein kinase activity);GO:0004674(protein serine/threonine kinase activity);GO:0004713(protein tyrosine kinase activity);GO:0005524(ATP binding);GO:0005634(nucleus);GO:0006468(protein phosphorylation);GO:0016301(kinase activity);GO:0016310(phosphorylation);GO:0018105(peptidyl-serine phosphorylation);GO:0018107(peptidyl-threonine phosphorylation);GO:0018…	05134(Legionellosis)	yes
ENSSSCG00000002494	CLMN	-0.271539	1.9296e-116	3.84723e-112	0.41	0.357	calmin [Source:NCBI gene;Acc:100511700]	GO:0003779(actin binding);GO:0005515(protein binding);GO:0005640(nuclear outer membrane);GO:0005737(cytoplasm);GO:0007097(nuclear migration);GO:0008285(negative regulation of cell population proliferation);GO:0016020(membrane);GO:0016021(integral component of membrane);GO:0031175(neuron projection development);GO:0034993(meiotic nuclear membrane microtubule tethering complex);GO:0051015(actin fil…	NA	yes
ENSSSCG00000008909	CLOCK	-0.32189	2.26125e-85	4.50848e-81	0.302	0.304	clock circadian regulator [Source:NCBI gene;Acc:100628097]	GO:0000077(DNA damage checkpoint);GO:0000978(RNA polymerase II proximal promoter sequence-specific DNA binding);GO:0000980(RNA polymerase II distal enhancer sequence-specific DNA binding);GO:0000981(DNA-binding transcription factor activity, RNA polymerase II-specific);GO:0001228(DNA-binding transcription activator activity, RNA polymerase II-specific);GO:0003677(DNA binding);GO:0003700(DNA-bindi…	04710(Circadian rhythm);04728(Dopaminergic synapse)	yes
ENSSSCG00000010753	CLRN3	0.28165	8.8876e-82	1.77201e-77	0.837	0.62	clarin 3 [Source:NCBI gene;Acc:100156267]	GO:0016020(membrane);GO:0016021(integral component of membrane)	NA	yes
ENSSSCG00000037131	CLTA	0.320658	2.50938e-73	5.00321e-69	0.904	0.734	clathrin light chain A [Source:NCBI gene;Acc:100187581]	GO:0005198(structural molecule activity);GO:0005905(clathrin-coated pit);GO:0006886(intracellular protein transport);GO:0016020(membrane);GO:0016192(vesicle-mediated transport);GO:0030118(clathrin coat);GO:0030130(clathrin coat of trans-Golgi network vesicle);GO:0030132(clathrin coat of coated pit);GO:0030659(cytoplasmic vesicle membrane);GO:0031410(cytoplasmic vesicle);GO:0032050(clathrin heavy …	04142(Lysosome);04144(Endocytosis);04721(Synaptic vesicle cycle);04961(Endocrine and other factor-regulated calcium reabsorption);05016(Huntington disease);05100(Bacterial invasion of epithelial cells)	yes
ENSSSCG00000022659	CLTC	0.320895	2.48712e-123	4.95882e-119	0.786	0.52	clathrin heavy chain [Source:NCBI gene;Acc:100271929]	GO:0000278(mitotic cell cycle);GO:0005198(structural molecule activity);GO:0005515(protein binding);GO:0005764(lysosome);GO:0005768(endosome);GO:0005819(spindle);GO:0005829(cytosol);GO:0005905(clathrin-coated pit);GO:0006886(intracellular protein transport);GO:0006898(receptor-mediated endocytosis);GO:0016020(membrane);GO:0016192(vesicle-mediated transport);GO:0019901(protein kinase binding);GO:0…	04142(Lysosome);04144(Endocytosis);04721(Synaptic vesicle cycle);04961(Endocrine and other factor-regulated calcium reabsorption);05016(Huntington disease);05100(Bacterial invasion of epithelial cells)	yes
ENSSSCG00000001099	CMAH	0.731704	0	0	0.677	0.183	cytidine monophosphate-N-acetylneuraminic acid hydroxylase [Source:NCBI gene;Acc:396918]	GO:0005737(cytoplasm);GO:0016491(oxidoreductase activity);GO:0030338(CMP-N-acetylneuraminate monooxygenase activity);GO:0046381(CMP-N-acetylneuraminate metabolic process);GO:0051537(2 iron, 2 sulfur cluster binding);GO:0055114(oxidation-reduction process)	00520(Amino sugar and nucleotide sugar metabolism)	yes
ENSSSCG00000008647	CMPK2	-0.329289	1.08618e-78	2.16562e-74	0.064	0.208	cytidine/uridine monophosphate kinase 2 [Source:NCBI gene;Acc:100623872]	GO:0004127(cytidylate kinase activity);GO:0004550(nucleoside diphosphate kinase activity);GO:0005739(mitochondrion);GO:0006165(nucleoside diphosphate phosphorylation);GO:0009142(nucleoside triphosphate biosynthetic process);GO:0033862(UMP kinase activity);GO:0046940(nucleoside monophosphate phosphorylation);GO:0050145(nucleoside monophosphate kinase activity);GO:0071222(cellular response to lipop…	00240(Pyrimidine metabolism)	yes
ENSSSCG00000040879	CNBP	0.720695	1.75489e-227	3.49889e-223	0.788	0.416	CCHC-type zinc finger nucleic acid binding protein [Source:NCBI gene;Acc:100312965]	GO:0000122(negative regulation of transcription by RNA polymerase II);GO:0000977(RNA polymerase II regulatory region sequence-specific DNA binding);GO:0001227(DNA-binding transcription repressor activity, RNA polymerase II-specific);GO:0003676(nucleic acid binding);GO:0005634(nucleus);GO:0005783(endoplasmic reticulum);GO:0005829(cytosol);GO:0008270(zinc ion binding);GO:0008284(positive regulation…	NA	yes
ENSSSCG00000021354	CNOT4	-0.294336	1.0931e-87	2.17942e-83	0.309	0.281	CCR4-NOT transcription complex subunit 4 [Source:NCBI gene;Acc:100622832]	GO:0003676(nucleic acid binding);GO:0003723(RNA binding);GO:0004842(ubiquitin-protein transferase activity);GO:0006511(ubiquitin-dependent protein catabolic process);GO:0016567(protein ubiquitination);GO:0030014(CCR4-NOT complex);GO:0045652(regulation of megakaryocyte differentiation);GO:0046872(metal ion binding);GO:0051865(protein autoubiquitination)	03018(RNA degradation)	yes
ENSSSCG00000000394	CNPY2	0.416108	3.74481e-99	7.4664e-95	0.704	0.434	canopy FGF signaling regulator 2 [Source:NCBI gene;Acc:100151912]	GO:0005783(endoplasmic reticulum);GO:0010629(negative regulation of gene expression);GO:0010988(regulation of low-density lipoprotein particle clearance);GO:0045716(positive regulation of low-density lipoprotein particle receptor biosynthetic process)	NA	yes
ENSSSCG00000017398	COASY	-0.415043	8.13697e-61	1.62235e-56	0.2	0.287	Coenzyme A synthase [Source:NCBI gene;Acc:396688]	GO:0000166(nucleotide binding);GO:0003824(catalytic activity);GO:0004140(dephospho-CoA kinase activity);GO:0004595(pantetheine-phosphate adenylyltransferase activity);GO:0005524(ATP binding);GO:0005654(nucleoplasm);GO:0005737(cytoplasm);GO:0005739(mitochondrion);GO:0005759(mitochondrial matrix);GO:0005829(cytosol);GO:0008152(metabolic process);GO:0009058(biosynthetic process);GO:0015937(coenzyme …	00770(Pantothenate and CoA biosynthesis)	yes
ENSSSCG00000038089	COL18A1	0.437009	1.43214e-161	2.8554e-157	0.532	0.2	collagen type XVIII alpha 1 chain [Source:NCBI gene;Acc:100624675]	GO:0001525(angiogenesis);GO:0001886(endothelial cell morphogenesis);GO:0005198(structural molecule activity);GO:0005581(collagen trimer);GO:0005604(basement membrane);GO:0008284(positive regulation of cell population proliferation);GO:0030198(extracellular matrix organization);GO:0030335(positive regulation of cell migration);GO:2000353(positive regulation of endothelial cell apoptotic process)	04974(Protein digestion and absorption)	yes
ENSSSCG00000036135	COL1A1	-0.304704	4.01772e-25	8.01052e-21	0.099	0.147	collagen type I alpha 1 chain [Source:NCBI gene;Acc:100738123]	GO:0001501(skeletal system development);GO:0001568(blood vessel development);GO:0001649(osteoblast differentiation);GO:0001957(intramembranous ossification);GO:0001958(endochondral ossification);GO:0002020(protease binding);GO:0005201(extracellular matrix structural constituent);GO:0005515(protein binding);GO:0005581(collagen trimer);GO:0005584(collagen type I trimer);GO:0005615(extracellular spa…	04151(PI3K-Akt signaling pathway);04510(Focal adhesion);04512(ECM-receptor interaction);04611(Platelet activation);04926(Relaxin signaling pathway);04933(AGE-RAGE signaling pathway in diabetic complications);04974(Protein digestion and absorption);05146(Amoebiasis);05165(Human papillomavirus infection)	yes
ENSSSCG00000015326	COL1A2	-0.42404	2.24504e-36	4.47615e-32	0.135	0.234	collagen type I alpha 2 chain [Source:NCBI gene;Acc:100626716]	GO:0001501(skeletal system development);GO:0001568(blood vessel development);GO:0002020(protease binding);GO:0005201(extracellular matrix structural constituent);GO:0005581(collagen trimer);GO:0005584(collagen type I trimer);GO:0005615(extracellular space);GO:0005783(endoplasmic reticulum);GO:0007179(transforming growth factor beta receptor signaling pathway);GO:0007266(Rho protein signal transdu…	04151(PI3K-Akt signaling pathway);04510(Focal adhesion);04512(ECM-receptor interaction);04611(Platelet activation);04926(Relaxin signaling pathway);04933(AGE-RAGE signaling pathway in diabetic complications);04974(Protein digestion and absorption);05146(Amoebiasis);05165(Human papillomavirus infection)	yes
ENSSSCG00000016034	COL3A1	-0.439801	1.30619e-61	2.60428e-57	0.382	0.421	collagen type III alpha 1 chain [Source:NCBI gene;Acc:100152001]	GO:0001568(blood vessel development);GO:0002020(protease binding);GO:0005178(integrin binding);GO:0005201(extracellular matrix structural constituent);GO:0005515(protein binding);GO:0005581(collagen trimer);GO:0005586(collagen type III trimer);GO:0005615(extracellular space);GO:0007160(cell-matrix adhesion);GO:0007179(transforming growth factor beta receptor signaling pathway);GO:0007229(integrin…	04611(Platelet activation);04926(Relaxin signaling pathway);04933(AGE-RAGE signaling pathway in diabetic complications);04974(Protein digestion and absorption);05146(Amoebiasis)	yes
ENSSSCG00000011082	COMMD3	-0.357783	7.74119e-82	1.54344e-77	0.431	0.446	COMM domain containing 3 [Source:NCBI gene;Acc:102167371]	GO:0006814(sodium ion transport)	NA	yes
ENSSSCG00000009464	COMMD6	0.451819	1.04362e-150	2.08077e-146	0.727	0.409	COMM domain containing 6 [Source:NCBI gene;Acc:100623421]	GO:0005096(GTPase activator activity);GO:0005515(protein binding);GO:0005623(cell);GO:0005829(cytosol);GO:0006886(intracellular protein transport);GO:0016192(vesicle-mediated transport);GO:0017137(Rab GTPase binding);GO:0032869(cellular response to insulin stimulus);GO:0043547(positive regulation of GTPase activity);GO:0090630(activation of GTPase activity)	04919(Thyroid hormone signaling pathway);04931(Insulin resistance)	yes
ENSSSCG00000037645	COTL1	0.396953	1.12753e-99	2.24807e-95	0.664	0.391	coactosin like F-actin binding protein 1 [Source:NCBI gene;Acc:100621773]	GO:0003779(actin binding);GO:0005622(intracellular);GO:0019899(enzyme binding);GO:0050832(defense response to fungus)	NA	yes
ENSSSCG00000018078	COX2	-0.696642	7.97364e-105	1.58978e-100	0.995	1	cytochrome c oxidase subunit II [Source:NCBI gene;Acc:808504]	GO:0004129(cytochrome-c oxidase activity);GO:0005507(copper ion binding);GO:0005739(mitochondrion);GO:0005743(mitochondrial inner membrane);GO:0016020(membrane);GO:0016021(integral component of membrane);GO:0016491(oxidoreductase activity);GO:0022900(electron transport chain);GO:0042773(ATP synthesis coupled electron transport);GO:0045277(respiratory chain complex IV);GO:0045907(positive regulati…	00190(Oxidative phosphorylation);04260(Cardiac muscle contraction);04714(Thermogenesis);04932(Non-alcoholic fatty liver disease (NAFLD));05010(Alzheimer disease);05012(Parkinson disease);05016(Huntington disease)	yes
ENSSSCG00000018082	COX3	-0.610433	2.4697e-77	4.92408e-73	0.997	1	cytochrome c oxidase subunit III [Source:NCBI gene;Acc:808507]	GO:0004129(cytochrome-c oxidase activity);GO:0005739(mitochondrion);GO:0005743(mitochondrial inner membrane);GO:0006123(mitochondrial electron transport, cytochrome c to oxygen);GO:0008535(respiratory chain complex IV assembly);GO:0009055(electron transfer activity);GO:0009060(aerobic respiration);GO:0015002(heme-copper terminal oxidase activity);GO:0015453(oxidoreduction-driven active transmembr…	00190(Oxidative phosphorylation);04260(Cardiac muscle contraction);04714(Thermogenesis);04932(Non-alcoholic fatty liver disease (NAFLD));05010(Alzheimer disease);05012(Parkinson disease);05016(Huntington disease)	yes
ENSSSCG00000006070	COX6C	0.281772	1.46449e-76	2.91989e-72	0.895	0.729	COX6C protein [Source:NCBI gene;Acc:100037989]	GO:0004129(cytochrome-c oxidase activity);GO:0005739(mitochondrion);GO:0016020(membrane);GO:0016021(integral component of membrane);GO:0022900(electron transport chain);GO:1902600(proton transmembrane transport)	00190(Oxidative phosphorylation);04260(Cardiac muscle contraction);04714(Thermogenesis);04932(Non-alcoholic fatty liver disease (NAFLD));05010(Alzheimer disease);05012(Parkinson disease);05016(Huntington disease)	yes
ENSSSCG00000040325	COX7C	0.432286	3.95777e-112	7.891e-108	0.909	0.729	cytochrome c oxidase subunit VIIc [Source:NCBI gene;Acc:100037990]	GO:0004129(cytochrome-c oxidase activity);GO:0005739(mitochondrion);GO:0005743(mitochondrial inner membrane);GO:0006123(mitochondrial electron transport, cytochrome c to oxygen);GO:0016020(membrane);GO:0016021(integral component of membrane);GO:1902600(proton transmembrane transport)	00190(Oxidative phosphorylation);04260(Cardiac muscle contraction);04714(Thermogenesis);04932(Non-alcoholic fatty liver disease (NAFLD));05010(Alzheimer disease);05012(Parkinson disease);05016(Huntington disease)	yes
ENSSSCG00000016981	CPEB4	-0.569818	9.07382e-161	1.80914e-156	0.661	0.606	cytoplasmic polyadenylation element binding protein 4 [Source:NCBI gene;Acc:100521758]	GO:0000900(translation repressor activity, mRNA regulatory element binding);GO:0002931(response to ischemia);GO:0003676(nucleic acid binding);GO:0003723(RNA binding);GO:0003730(mRNA 3'-UTR binding);GO:0005634(nucleus);GO:0005737(cytoplasm);GO:0005783(endoplasmic reticulum);GO:0006412(translation);GO:0006417(regulation of translation);GO:0008135(translation factor activity, RNA binding);GO:0014069…	04114(Oocyte meiosis);04914(Progesterone-mediated oocyte maturation)	yes
ENSSSCG00000016159	CPS1	0.289702	1.2162e-106	2.42486e-102	0.828	0.581	carbamoyl-phosphate synthase 1 [Source:NCBI gene;Acc:100157716]	GO:0000166(nucleotide binding);GO:0004087(carbamoyl-phosphate synthase (ammonia) activity);GO:0004088(carbamoyl-phosphate synthase (glutamine-hydrolyzing) activity);GO:0005524(ATP binding);GO:0005730(nucleolus);GO:0005737(cytoplasm);GO:0005739(mitochondrion);GO:0006207('de novo' pyrimidine nucleobase biosynthetic process);GO:0006526(arginine biosynthetic process);GO:0006541(glutamine metabolic pr…	00220(Arginine biosynthesis);00250(Alanine, aspartate and glutamate metabolism);00910(Nitrogen metabolism)	yes
ENSSSCG00000016520	CREB3L2	-0.418958	4.69793e-121	9.36673e-117	0.507	0.489	cAMP responsive element binding protein 3 like 2 [Source:NCBI gene;Acc:100520468]	GO:0000978(RNA polymerase II proximal promoter sequence-specific DNA binding);GO:0001228(DNA-binding transcription activator activity, RNA polymerase II-specific);GO:0002062(chondrocyte differentiation);GO:0003700(DNA-binding transcription factor activity);GO:0005634(nucleus);GO:0005654(nucleoplasm);GO:0005783(endoplasmic reticulum);GO:0006355(regulation of transcription, DNA-templated);GO:000688…	04022(cGMP-PKG signaling pathway);04024(cAMP signaling pathway);04151(PI3K-Akt signaling pathway);04152(AMPK signaling pathway);04211(Longevity regulating pathway);04261(Adrenergic signaling in cardiomyocytes);04668(TNF signaling pathway);04714(Thermogenesis);04725(Cholinergic synapse);04728(Dopaminergic synapse);04911(Insulin secretion);04915(Estrogen signaling pathway);04916(Melanogenesis);0491…	yes
ENSSSCG00000014907	CREBZF	-0.374841	2.08989e-61	4.16683e-57	0.328	0.323	CREB/ATF bZIP transcription factor [Source:NCBI gene;Acc:100518742]	GO:0003700(DNA-binding transcription factor activity);GO:0005634(nucleus);GO:0005739(mitochondrion);GO:0006351(transcription, DNA-templated);GO:0006355(regulation of transcription, DNA-templated);GO:0009615(response to virus);GO:0042802(identical protein binding);GO:0045814(negative regulation of gene expression, epigenetic);GO:0045892(negative regulation of transcription, DNA-templated);GO:00510…	NA	yes
ENSSSCG00000004371	CRYBG1	-0.411568	2.116e-93	4.21888e-89	0.203	0.266	crystallin beta-gamma domain containing 1 [Source:NCBI gene;Acc:100521168]	NA	NA	yes
ENSSSCG00000037360	CST3	0.365833	8.27658e-102	1.65018e-97	0.925	0.713	cystatin C [Source:NCBI gene;Acc:733672]	GO:0001540(amyloid-beta binding);GO:0002020(protease binding);GO:0004866(endopeptidase inhibitor activity);GO:0004869(cysteine-type endopeptidase inhibitor activity);GO:0005576(extracellular region);GO:0005615(extracellular space);GO:0005794(Golgi apparatus);GO:0006952(defense response);GO:0010466(negative regulation of peptidase activity);GO:0010711(negative regulation of collagen catabolic proc…	04970(Salivary secretion)	yes
ENSSSCG00000027357	CSTB	-0.336358	1.005e-84	2.00376e-80	0.908	0.819	cystatin B [Source:NCBI gene;Acc:100038020]	GO:0002020(protease binding);GO:0004866(endopeptidase inhibitor activity);GO:0004869(cysteine-type endopeptidase inhibitor activity);GO:0005615(extracellular space);GO:0005622(intracellular);GO:0005730(nucleolus);GO:0005737(cytoplasm);GO:0005829(cytosol);GO:0008344(adult locomotory behavior);GO:0010466(negative regulation of peptidase activity);GO:0010951(negative regulation of endopeptidase acti…	NA	yes
ENSSSCG00000013174	CTNND1	-0.273241	3.68284e-99	7.34284e-95	0.642	0.552	catenin delta 1 [Source:NCBI gene;Acc:100519699]	GO:0005102(signaling receptor binding);GO:0005515(protein binding);GO:0005634(nucleus);GO:0005737(cytoplasm);GO:0005829(cytosol);GO:0005886(plasma membrane);GO:0005911(cell-cell junction);GO:0005913(cell-cell adherens junction);GO:0007043(cell-cell junction assembly);GO:0016342(catenin complex);GO:0030496(midbody);GO:0045296(cadherin binding);GO:0090090(negative regulation of canonical Wnt signal…	04015(Rap1 signaling pathway);04520(Adherens junction);04670(Leukocyte transendothelial migration)	yes
ENSSSCG00000017865	CTNS	0.479337	1.20734e-182	2.40719e-178	0.458	0.129	cystinosin, lysosomal cystine transporter [Source:NCBI gene;Acc:100515235]	GO:0002088(lens development in camera-type eye);GO:0005764(lysosome);GO:0005765(lysosomal membrane);GO:0005770(late endosome);GO:0005774(vacuolar membrane);GO:0006749(glutathione metabolic process);GO:0007420(brain development);GO:0007616(long-term memory);GO:0007625(grooming behavior);GO:0007628(adult walking behavior);GO:0008542(visual learning);GO:0015184(L-cystine transmembrane transporter ac…	04142(Lysosome)	yes
ENSSSCG00000007431	CTSA	0.497953	8.35536e-114	1.66589e-109	0.906	0.706	cathepsin A [Source:NCBI gene;Acc:100156798]	GO:0004180(carboxypeptidase activity);GO:0004185(serine-type carboxypeptidase activity);GO:0005654(nucleoplasm);GO:0006508(proteolysis);GO:0008233(peptidase activity);GO:0016787(hydrolase activity);GO:0043231(intracellular membrane-bounded organelle);GO:0051603(proteolysis involved in cellular protein catabolic process)	04142(Lysosome);04614(Renin-angiotensin system)	yes
ENSSSCG00000023666	CTSB	0.540394	7.70107e-135	1.53544e-130	0.928	0.814	cathepsin B [Source:NCBI gene;Acc:100037961]	GO:0004175(endopeptidase activity);GO:0004197(cysteine-type endopeptidase activity);GO:0005518(collagen binding);GO:0005576(extracellular region);GO:0005615(extracellular space);GO:0005730(nucleolus);GO:0005764(lysosome);GO:0006508(proteolysis);GO:0008233(peptidase activity);GO:0008234(cysteine-type peptidase activity);GO:0016787(hydrolase activity);GO:0030574(collagen catabolic process);GO:00308…	04140(Autophagy - animal);04142(Lysosome);04210(Apoptosis);04612(Antigen processing and presentation);04621(NOD-like receptor signaling pathway);04924(Renin secretion)	yes
ENSSSCG00000014924	CTSC	1.40413	0	0	0.967	0.809	cathepsin C [Source:NCBI gene;Acc:100522387]	GO:0001913(T cell mediated cytotoxicity);GO:0004197(cysteine-type endopeptidase activity);GO:0004252(serine-type endopeptidase activity);GO:0005615(extracellular space);GO:0005654(nucleoplasm);GO:0005737(cytoplasm);GO:0005764(lysosome);GO:0005813(centrosome);GO:0006508(proteolysis);GO:0006915(apoptotic process);GO:0008233(peptidase activity);GO:0008234(cysteine-type peptidase activity);GO:0016505…	04142(Lysosome);04210(Apoptosis)	yes
ENSSSCG00000001770	CTSH	0.601042	2.51475e-214	5.01391e-210	0.957	0.838	cathepsin H [Source:NCBI gene;Acc:396969]	GO:0001656(metanephros development);GO:0001913(T cell mediated cytotoxicity);GO:0002250(adaptive immune response);GO:0002764(immune response-regulating signaling pathway);GO:0004175(endopeptidase activity);GO:0004177(aminopeptidase activity);GO:0004197(cysteine-type endopeptidase activity);GO:0004252(serine-type endopeptidase activity);GO:0005615(extracellular space);GO:0005764(lysosome);GO:00058…	04142(Lysosome);04210(Apoptosis)	yes
ENSSSCG00000010948	CTSL	0.549378	1.2827e-157	2.55745e-153	0.563	0.223	cathepsin L [Source:NCBI gene;Acc:100515919]	GO:0001968(fibronectin binding);GO:0002250(adaptive immune response);GO:0004197(cysteine-type endopeptidase activity);GO:0005518(collagen binding);GO:0005615(extracellular space);GO:0005764(lysosome);GO:0006508(proteolysis);GO:0008233(peptidase activity);GO:0008234(cysteine-type peptidase activity);GO:0016787(hydrolase activity);GO:0030574(collagen catabolic process);GO:0042393(histone binding);G…	04140(Autophagy - animal);04142(Lysosome);04145(Phagosome);04210(Apoptosis);04612(Antigen processing and presentation);05205(Proteoglycans in cancer);05323(Rheumatoid arthritis);05418(Fluid shear stress and atherosclerosis)	yes
ENSSSCG00000006648	CTSS	0.285705	1.31241e-80	2.61668e-76	0.801	0.563	cathepsin S [Source:NCBI gene;Acc:100153090]	GO:0001968(fibronectin binding);GO:0002250(adaptive immune response);GO:0004197(cysteine-type endopeptidase activity);GO:0005518(collagen binding);GO:0005615(extracellular space);GO:0005764(lysosome);GO:0006508(proteolysis);GO:0008233(peptidase activity);GO:0008234(cysteine-type peptidase activity);GO:0010447(response to acidic pH);GO:0016485(protein processing);GO:0016787(hydrolase activity);GO:…	04142(Lysosome);04145(Phagosome);04210(Apoptosis);04612(Antigen processing and presentation);05152(Tuberculosis)	yes
ENSSSCG00000011171	CTSV	1.5782	0	0	0.922	0.592	cathepsin V [Source:NCBI gene;Acc:396926]	GO:0004175(endopeptidase activity);GO:0004197(cysteine-type endopeptidase activity);GO:0005615(extracellular space);GO:0005764(lysosome);GO:0006508(proteolysis);GO:0008233(peptidase activity);GO:0008234(cysteine-type peptidase activity);GO:0016787(hydrolase activity);GO:0051603(proteolysis involved in cellular protein catabolic process)	04140(Autophagy - animal);04142(Lysosome);04145(Phagosome);04210(Apoptosis);04612(Antigen processing and presentation);05205(Proteoglycans in cancer);05323(Rheumatoid arthritis);05418(Fluid shear stress and atherosclerosis)	yes
ENSSSCG00000001512	CUTA	0.36076	2.50118e-87	4.98686e-83	0.634	0.377	cutA divalent cation tolerance homolog [Source:NCBI gene;Acc:100152220]	GO:0005507(copper ion binding);GO:0008104(protein localization);GO:0010038(response to metal ion);GO:0016020(membrane);GO:0016021(integral component of membrane);GO:0019899(enzyme binding)	NA	yes
ENSSSCG00000014310	CXCL14	-0.637103	7.74991e-71	1.54518e-66	0.212	0.306	C-X-C motif chemokine ligand 14 [Source:NCBI gene;Acc:494467]	GO:0005576(extracellular region);GO:0005794(Golgi apparatus);GO:0006955(immune response);GO:0008009(chemokine activity);GO:0045662(negative regulation of myoblast differentiation);GO:0048839(inner ear development);GO:0060326(cell chemotaxis);GO:2000503(positive regulation of natural killer cell chemotaxis)	04060(Cytokine-cytokine receptor interaction);04062(Chemokine signaling pathway)	yes
ENSSSCG00000025049	CYBRD1	-0.853339	1.3817e-263	2.75484e-259	0.527	0.597	cytochrome b reductase 1 [Source:NCBI gene;Acc:100144591]	GO:0000293(ferric-chelate reductase activity);GO:0005765(lysosomal membrane);GO:0010039(response to iron ion);GO:0016020(membrane);GO:0016021(integral component of membrane);GO:0016491(oxidoreductase activity);GO:0031526(brush border membrane);GO:0055114(oxidation-reduction process)	04978(Mineral absorption)	yes
ENSSSCG00000016714	CYCS	0.582099	1.56245e-150	3.11522e-146	0.928	0.732	cytochrome c, somatic [Source:NCBI gene;Acc:100170131]	GO:0005739(mitochondrion);GO:0005758(mitochondrial intermembrane space);GO:0006122(mitochondrial electron transport, ubiquinol to cytochrome c);GO:0006123(mitochondrial electron transport, cytochrome c to oxygen);GO:0006915(apoptotic process);GO:0009055(electron transfer activity);GO:0020037(heme binding);GO:0046872(metal ion binding);GO:0055114(oxidation-reduction process);GO:0070469(respirasome)	01524(Platinum drug resistance);04115(p53 signaling pathway);04210(Apoptosis);04215(Apoptosis - multiple species);04932(Non-alcoholic fatty liver disease (NAFLD));05010(Alzheimer disease);05012(Parkinson disease);05014(Amyotrophic lateral sclerosis (ALS));05016(Huntington disease);05134(Legionellosis);05145(Toxoplasmosis);05152(Tuberculosis);05160(Hepatitis C);05161(Hepatitis B);05162(Measles);05…	yes
ENSSSCG00000000046	CYP2D25	-0.285831	2.22222e-67	4.43067e-63	0.103	0.205	vitamin D3 25-Hydroxylase [Source:NCBI gene;Acc:397687]	GO:0004497(monooxygenase activity);GO:0005506(iron ion binding);GO:0005737(cytoplasm);GO:0006082(organic acid metabolic process);GO:0006805(xenobiotic metabolic process);GO:0008395(steroid hydroxylase activity);GO:0016020(membrane);GO:0016021(integral component of membrane);GO:0016491(oxidoreductase activity);GO:0016705(oxidoreductase activity, acting on paired donors, with incorporation or reduc…	00140(Steroid hormone biosynthesis);04726(Serotonergic synapse)	yes
ENSSSCG00000003825	CYP2J34	0.40666	7.07781e-101	1.41117e-96	0.883	0.659	cytochrome P450 2J2 [Source:NCBI gene;Acc:100524940]	GO:0004497(monooxygenase activity);GO:0005506(iron ion binding);GO:0005737(cytoplasm);GO:0006082(organic acid metabolic process);GO:0006805(xenobiotic metabolic process);GO:0008392(arachidonic acid epoxygenase activity);GO:0008395(steroid hydroxylase activity);GO:0008404(arachidonic acid 14,15-epoxygenase activity);GO:0008405(arachidonic acid 11,12-epoxygenase activity);GO:0016020(membrane);GO:00…	00590(Arachidonic acid metabolism);00591(Linoleic acid metabolism);04726(Serotonergic synapse);04750(Inflammatory mediator regulation of TRP channels);04913(Ovarian steroidogenesis)	yes
ENSSSCG00000023320	CYP3A39	0.304434	3.38802e-83	6.75503e-79	0.706	0.46	Sus scrofa cytochrome P450 3A39 (CYP3A39), mRNA. [Source:RefSeq mRNA;Acc:NM_214422]	GO:0004497(monooxygenase activity);GO:0005506(iron ion binding);GO:0016020(membrane);GO:0016021(integral component of membrane);GO:0016491(oxidoreductase activity);GO:0016705(oxidoreductase activity, acting on paired donors, with incorporation or reduction of molecular oxygen);GO:0016712(oxidoreductase activity, acting on paired donors, with incorporation or reduction of molecular oxygen, reduced…	00140(Steroid hormone biosynthesis);00591(Linoleic acid metabolism);00830(Retinol metabolism);05204(Chemical carcinogenesis)	yes
ENSSSCG00000015311	CYP51A1	-0.339201	1.94733e-134	3.88258e-130	0.685	0.586	cytochrome P450, family 51, subfamily A, polypeptide 1 [Source:NCBI gene;Acc:403334]	GO:0004497(monooxygenase activity);GO:0005506(iron ion binding);GO:0005783(endoplasmic reticulum);GO:0005789(endoplasmic reticulum membrane);GO:0005886(plasma membrane);GO:0006629(lipid metabolic process);GO:0006694(steroid biosynthetic process);GO:0006695(cholesterol biosynthetic process);GO:0008202(steroid metabolic process);GO:0008203(cholesterol metabolic process);GO:0008398(sterol 14-demethy…	00100(Steroid biosynthesis)	yes
ENSSSCG00000016857	DAB2	1.09221	0	0	0.981	0.865	DAB2, clathrin adaptor protein [Source:NCBI gene;Acc:100519746]	GO:0001650(fibrillar center);GO:0001934(positive regulation of protein phosphorylation);GO:0005515(protein binding);GO:0005886(plasma membrane);GO:0005905(clathrin-coated pit);GO:0006898(receptor-mediated endocytosis);GO:0008022(protein C-terminus binding);GO:0010718(positive regulation of epithelial to mesenchymal transition);GO:0010862(positive regulation of pathway-restricted SMAD protein phos…	04144(Endocytosis)	yes
ENSSSCG00000009942	DAO	-0.406316	3.10613e-135	6.19301e-131	0.599	0.545	D-amino acid oxidase [Source:NCBI gene;Acc:397134]	GO:0003884(D-amino-acid oxidase activity);GO:0005102(signaling receptor binding);GO:0005515(protein binding);GO:0005741(mitochondrial outer membrane);GO:0005777(peroxisome);GO:0005778(peroxisomal membrane);GO:0005829(cytosol);GO:0006562(proline catabolic process);GO:0016491(oxidoreductase activity);GO:0036088(D-serine catabolic process);GO:0042416(dopamine biosynthetic process);GO:0046416(D-amino…	00260(Glycine, serine and threonine metabolism);00330(Arginine and proline metabolism);00472(D-Arginine and D-ornithine metabolism);04146(Peroxisome)	yes
ENSSSCG00000016721	DBNL	-0.27056	4.03176e-48	8.03852e-44	0.307	0.354	drebrin like [Source:NCBI gene;Acc:100524413]	GO:0001726(ruffle);GO:0002102(podosome);GO:0003779(actin binding);GO:0005515(protein binding);GO:0005622(intracellular);GO:0005737(cytoplasm);GO:0005938(cell cortex);GO:0006898(receptor-mediated endocytosis);GO:0007416(synapse assembly);GO:0016601(Rac protein signal transduction);GO:0019904(protein domain specific binding);GO:0030027(lamellipodium);GO:0048812(neuron projection morphogenesis);GO:0…	NA	yes
ENSSSCG00000002008	DCAF11	-0.397401	1.70744e-105	3.40429e-101	0.224	0.314	DDB1 and CUL4 associated factor 11 [Source:NCBI gene;Acc:100157270]	GO:0005515(protein binding);GO:0005654(nucleoplasm);GO:0043161(proteasome-mediated ubiquitin-dependent protein catabolic process);GO:0080008(Cul4-RING E3 ubiquitin ligase complex)	NA	yes
ENSSSCG00000015818	DDHD2	-0.616084	1.9231e-108	3.83427e-104	0.243	0.352	DDHD domain containing 2 [Source:NCBI gene;Acc:100156104]	GO:0004620(phospholipase activity);GO:0004806(triglyceride lipase activity);GO:0005515(protein binding);GO:0005815(microtubule organizing center);GO:0005829(cytosol);GO:0006888(endoplasmic reticulum to Golgi vesicle-mediated transport);GO:0007626(locomotory behavior);GO:0008542(visual learning);GO:0016020(membrane);GO:0019433(triglyceride catabolic process);GO:0030134(COPII-coated ER to Golgi tra…	NA	yes
ENSSSCG00000031888	DDIT4	-1.37595	3.47895e-291	6.93634e-287	0.236	0.588	DNA damage inducible transcript 4 [Source:NCBI gene;Acc:100153821]	GO:0001666(response to hypoxia);GO:0005737(cytoplasm);GO:0005739(mitochondrion);GO:0005829(cytosol);GO:0009968(negative regulation of signal transduction);GO:0032007(negative regulation of TOR signaling);GO:0032984(protein-containing complex disassembly);GO:0042771(intrinsic apoptotic signaling pathway in response to DNA damage by p53 class mediator);GO:0045820(negative regulation of glycolytic p…	04140(Autophagy - animal);04150(mTOR signaling pathway);04151(PI3K-Akt signaling pathway);05206(MicroRNAs in cancer)	yes
ENSSSCG00000001382	DDR1	1.11341	0	0	0.853	0.457	discoidin domain receptor tyrosine kinase 1 [Source:NCBI gene;Acc:100144462]	GO:0001558(regulation of cell growth);GO:0001952(regulation of cell-matrix adhesion);GO:0004672(protein kinase activity);GO:0004713(protein tyrosine kinase activity);GO:0004714(transmembrane receptor protein tyrosine kinase activity);GO:0005518(collagen binding);GO:0005524(ATP binding);GO:0005886(plasma membrane);GO:0005887(integral component of plasma membrane);GO:0006468(protein phosphorylation…	NA	yes
ENSSSCG00000008619	DDX1	0.295152	8.32084e-111	1.65901e-106	0.571	0.307	DEAD-box helicase 1 [Source:NCBI gene;Acc:100627404]	GO:0002735(positive regulation of myeloid dendritic cell cytokine production);GO:0003676(nucleic acid binding);GO:0003682(chromatin binding);GO:0003712(transcription coregulator activity);GO:0003725(double-stranded RNA binding);GO:0004518(nuclease activity);GO:0005515(protein binding);GO:0005524(ATP binding);GO:0005634(nucleus);GO:0005654(nucleoplasm);GO:0005737(cytoplasm);GO:0005739(mitochondrio…	NA	yes
ENSSSCG00000015712	DDX18	0.370325	8.13204e-118	1.62137e-113	0.654	0.363	DEAD-box helicase 18 [Source:NCBI gene;Acc:100153560]	GO:0000166(nucleotide binding);GO:0003676(nucleic acid binding);GO:0003723(RNA binding);GO:0004386(helicase activity);GO:0005524(ATP binding);GO:0005694(chromosome);GO:0005730(nucleolus);GO:0016787(hydrolase activity)	NA	yes
ENSSSCG00000012252	DDX3X	0.4692	3.92304e-151	7.82175e-147	0.811	0.501	DEAD-box helicase 3 X-linked [Source:NCBI gene;Acc:100515940]	GO:0000166(nucleotide binding);GO:0003676(nucleic acid binding);GO:0003677(DNA binding);GO:0003723(RNA binding);GO:0003924(GTPase activity);GO:0004003(ATP-dependent DNA helicase activity);GO:0004004(ATP-dependent RNA helicase activity);GO:0004386(helicase activity);GO:0005524(ATP binding);GO:0005634(nucleus);GO:0005737(cytoplasm);GO:0005829(cytosol);GO:0005852(eukaryotic translation initiation fa…	04622(RIG-I-like receptor signaling pathway);05161(Hepatitis B);05203(Viral carcinogenesis)	yes
ENSSSCG00000032092	DDX5	-0.285658	1.34564e-110	2.68294e-106	0.913	0.833	DEAD-box helicase 5 [Source:NCBI gene;Acc:102158045]	GO:0000122(negative regulation of transcription by RNA polymerase II);GO:0000166(nucleotide binding);GO:0000380(alternative mRNA splicing, via spliceosome);GO:0000381(regulation of alternative mRNA splicing, via spliceosome);GO:0000956(nuclear-transcribed mRNA catabolic process);GO:0001837(epithelial to mesenchymal transition);GO:0003676(nucleic acid binding);GO:0003724(RNA helicase activity);GO:…	03040(Spliceosome);05202(Transcriptional misregulation in cancer);05205(Proteoglycans in cancer)	yes
ENSSSCG00000030408	DDX58	-0.269095	7.35794e-43	1.46703e-38	0.177	0.218	DExD/H-box helicase 58 [Source:NCBI gene;Acc:396723]	GO:0002230(positive regulation of defense response to virus by host);GO:0002735(positive regulation of myeloid dendritic cell cytokine production);GO:0003676(nucleic acid binding);GO:0003690(double-stranded DNA binding);GO:0003725(double-stranded RNA binding);GO:0003727(single-stranded RNA binding);GO:0005524(ATP binding);GO:0005737(cytoplasm);GO:0005829(cytosol);GO:0005923(bicellular tight junct…	04064(NF-kappa B signaling pathway);04622(RIG-I-like receptor signaling pathway);04623(Cytosolic DNA-sensing pathway);05160(Hepatitis C);05161(Hepatitis B);05162(Measles);05164(Influenza A);05168(Herpes simplex virus 1 infection);05169(Epstein-Barr virus infection)	yes
ENSSSCG00000009720	DDX60	-0.860319	2.51011e-258	5.00465e-254	0.025	0.341	DExD/H-box helicase 60 [Source:NCBI gene;Acc:100158037]	GO:0003676(nucleic acid binding);GO:0003690(double-stranded DNA binding);GO:0003723(RNA binding);GO:0003725(double-stranded RNA binding);GO:0003727(single-stranded RNA binding);GO:0005524(ATP binding);GO:0005737(cytoplasm);GO:0005829(cytosol);GO:0009615(response to virus);GO:0045111(intermediate filament cytoskeleton);GO:0051607(defense response to virus);GO:1900245(positive regulation of MDA-5 s…	NA	yes
ENSSSCG00000007987	DECR2	-0.508447	3.80276e-55	7.58195e-51	0.259	0.33	2,4-dienoyl-CoA reductase 2 [Source:NCBI gene;Acc:100524368]	GO:0005102(signaling receptor binding);GO:0006636(unsaturated fatty acid biosynthetic process);GO:0008670(2,4-dienoyl-CoA reductase (NADPH) activity);GO:0019166(trans-2-enoyl-CoA reductase (NADPH) activity);GO:0055114(oxidation-reduction process)	04146(Peroxisome)	yes
ENSSSCG00000002512	DEGS2	-0.472412	5.02715e-133	1.00231e-128	0.109	0.329	delta 4-desaturase, sphingolipid 2 [Source:NCBI gene;Acc:100739329]	GO:0000170(sphingosine hydroxylase activity);GO:0005783(endoplasmic reticulum);GO:0005789(endoplasmic reticulum membrane);GO:0006629(lipid metabolic process);GO:0006667(sphinganine metabolic process);GO:0016020(membrane);GO:0016021(integral component of membrane);GO:0016491(oxidoreductase activity);GO:0030148(sphingolipid biosynthetic process);GO:0042284(sphingolipid delta-4 desaturase activity);…	00600(Sphingolipid metabolism);04071(Sphingolipid signaling pathway)	yes
ENSSSCG00000025704	DENND2D	0.302683	7.21894e-87	1.43931e-82	0.677	0.431	DENN domain containing 2D [Source:NCBI gene;Acc:100157652]	GO:0005654(nucleoplasm);GO:0005829(cytosol);GO:0017112(Rab guanyl-nucleotide exchange factor activity)	NA	yes
ENSSSCG00000022636	DENND5B	0.421916	1.45637e-164	2.90372e-160	0.52	0.189	DENN domain containing 5B [Source:NCBI gene;Acc:102165384]	GO:0005515(protein binding)	NA	yes
ENSSSCG00000005918	DGAT1	-0.425276	1.81007e-148	3.60892e-144	0.898	0.829	diacylglycerol O-acyltransferase 1 [Source:NCBI gene;Acc:397118]	GO:0003846(2-acylglycerol O-acyltransferase activity);GO:0004144(diacylglycerol O-acyltransferase activity);GO:0005783(endoplasmic reticulum);GO:0005789(endoplasmic reticulum membrane);GO:0008374(O-acyltransferase activity);GO:0016020(membrane);GO:0016021(integral component of membrane);GO:0016740(transferase activity);GO:0016746(transferase activity, transferring acyl groups);GO:0019432(triglyce…	00561(Glycerolipid metabolism);00830(Retinol metabolism);04975(Fat digestion and absorption)	yes
ENSSSCG00000027525	DHCR24	0.360499	5.98169e-89	1.19263e-84	0.657	0.396	24-dehydrocholesterol reductase [Source:NCBI gene;Acc:100628197]	GO:0000246(delta24(24-1) sterol reductase activity);GO:0005634(nucleus);GO:0005737(cytoplasm);GO:0005783(endoplasmic reticulum);GO:0006695(cholesterol biosynthetic process);GO:0006979(response to oxidative stress);GO:0008104(protein localization);GO:0008202(steroid metabolic process);GO:0008203(cholesterol metabolic process);GO:0009888(tissue development);GO:0016020(membrane);GO:0016021(integral …	00100(Steroid biosynthesis)	yes
ENSSSCG00000021181	DHCR7	-0.426262	3.87443e-95	7.72484e-91	0.334	0.42	7-dehydrocholesterol reductase [Source:NCBI gene;Acc:100627707]	GO:0001568(blood vessel development);GO:0005640(nuclear outer membrane);GO:0005783(endoplasmic reticulum);GO:0005829(cytosol);GO:0006695(cholesterol biosynthetic process);GO:0009791(post-embryonic development);GO:0009918(sterol delta7 reductase activity);GO:0016020(membrane);GO:0016021(integral component of membrane);GO:0016126(sterol biosynthetic process);GO:0016132(brassinosteroid biosynthetic …	00100(Steroid biosynthesis)	yes
ENSSSCG00000017690	DHRS11	-0.3742	3.56776e-117	7.11339e-113	0.896	0.83	dehydrogenase/reductase 11 [Source:NCBI gene;Acc:100513307]	GO:0000253(3-keto sterol reductase activity);GO:0004303(estradiol 17-beta-dehydrogenase activity);GO:0006694(steroid biosynthetic process);GO:0016491(oxidoreductase activity);GO:0055114(oxidation-reduction process);GO:0072555(17-beta-ketosteroid reductase activity);GO:0072582(17-beta-hydroxysteroid dehydrogenase (NADP+) activity)	00140(Steroid hormone biosynthesis)	yes
ENSSSCG00000026806	DHX9	0.328609	6.31815e-97	1.25971e-92	0.824	0.598	DExH-box helicase 9 [Source:NCBI gene;Acc:100514066]	GO:0000166(nucleotide binding);GO:0000380(alternative mRNA splicing, via spliceosome);GO:0000978(RNA polymerase II proximal promoter sequence-specific DNA binding);GO:0000993(RNA polymerase II complex binding);GO:0001069(regulatory region RNA binding);GO:0001085(RNA polymerase II transcription factor binding);GO:0003676(nucleic acid binding);GO:0003688(DNA replication origin binding);GO:0003690(d…	NA	yes
ENSSSCG00000026268	DLG5	0.416325	3.65192e-164	7.28119e-160	0.454	0.14	discs large MAGUK scaffold protein 5 [Source:NCBI gene;Acc:100523285]	GO:0001837(epithelial to mesenchymal transition);GO:0005515(protein binding);GO:0005913(cell-cell adherens junction);GO:0008013(beta-catenin binding);GO:0008092(cytoskeletal protein binding);GO:0014069(postsynaptic density);GO:0030011(maintenance of cell polarity);GO:0030054(cell junction);GO:0030336(negative regulation of cell migration);GO:0030859(polarized epithelial cell differentiation);GO:0…	NA	yes
ENSSSCG00000002846	DNAJA2	0.265521	1.87896e-106	3.74628e-102	0.688	0.435	DnaJ heat shock protein family (Hsp40) member A2 [Source:NCBI gene;Acc:100521133]	GO:0001671(ATPase activator activity);GO:0005524(ATP binding);GO:0005829(cytosol);GO:0006457(protein folding);GO:0009408(response to heat);GO:0031072(heat shock protein binding);GO:0032781(positive regulation of ATPase activity);GO:0042026(protein refolding);GO:0046872(metal ion binding);GO:0051082(unfolded protein binding);GO:0051087(chaperone binding)	04141(Protein processing in endoplasmic reticulum)	yes
ENSSSCG00000013784	DNAJB1	-0.547492	7.86518e-151	1.56816e-146	0.81	0.751	DnaJ heat shock protein family (Hsp40) member B1 [Source:NCBI gene;Acc:396741]	GO:0000122(negative regulation of transcription by RNA polymerase II);GO:0001671(ATPase activator activity);GO:0003714(transcription corepressor activity);GO:0005634(nucleus);GO:0005737(cytoplasm);GO:0005829(cytosol);GO:0006457(protein folding);GO:0030544(Hsp70 protein binding);GO:0032781(positive regulation of ATPase activity);GO:0051082(unfolded protein binding);GO:0051085(chaperone cofactor-de…	04141(Protein processing in endoplasmic reticulum);05164(Influenza A)	yes
ENSSSCG00000003766	DNAJB4	-1.02482	4.23478e-158	8.44331e-154	0.267	0.48	DnaJ heat shock protein family (Hsp40) member B4 [Source:NCBI gene;Acc:100525703]	GO:0000122(negative regulation of transcription by RNA polymerase II);GO:0001671(ATPase activator activity);GO:0005654(nucleoplasm);GO:0005829(cytosol);GO:0005886(plasma membrane);GO:0006457(protein folding);GO:0032781(positive regulation of ATPase activity);GO:0051082(unfolded protein binding);GO:0051085(chaperone cofactor-dependent protein refolding);GO:0051087(chaperone binding)	NA	yes
ENSSSCG00000034801	DNAJB7	-0.3654	1.06728e-36	2.12795e-32	0.068	0.147	DnaJ heat shock protein family (Hsp40) member B7 [Source:NCBI gene;Acc:100516609]	GO:0051087(chaperone binding)	NA	yes
ENSSSCG00000016653	DNAJB9	0.275471	2.55031e-80	5.08481e-76	0.733	0.492	DnaJ heat shock protein family (Hsp40) member B9 [Source:NCBI gene;Acc:100521593]	GO:0002377(immunoglobulin production);GO:0005783(endoplasmic reticulum);GO:0005788(endoplasmic reticulum lumen);GO:0030183(B cell differentiation);GO:0030433(ubiquitin-dependent ERAD pathway);GO:0030544(Hsp70 protein binding);GO:0034976(response to endoplasmic reticulum stress);GO:0051087(chaperone binding);GO:0051787(misfolded protein binding)	NA	yes
ENSSSCG00000026082	DNAJC3	0.451369	8.27492e-117	1.64985e-112	0.714	0.417	DnaJ heat shock protein family (Hsp40) member C3 [Source:NCBI gene;Acc:100154166]	GO:0004860(protein kinase inhibitor activity);GO:0005515(protein binding);GO:0005737(cytoplasm);GO:0005783(endoplasmic reticulum);GO:0005788(endoplasmic reticulum lumen);GO:0005829(cytosol);GO:0006469(negative regulation of protein kinase activity);GO:0019901(protein kinase binding);GO:0034975(protein folding in endoplasmic reticulum);GO:0034976(response to endoplasmic reticulum stress);GO:003649…	04141(Protein processing in endoplasmic reticulum);05164(Influenza A)	yes
ENSSSCG00000021971	DPEP1	-0.388324	6.89441e-85	1.37461e-80	0.056	0.224	dipeptidase 1 [Source:NCBI gene;Acc:397196]	GO:0005634(nucleus);GO:0005886(plasma membrane);GO:0006508(proteolysis);GO:0006915(apoptotic process);GO:0008233(peptidase activity);GO:0008235(metalloexopeptidase activity);GO:0008237(metallopeptidase activity);GO:0008239(dipeptidyl-peptidase activity);GO:0008270(zinc ion binding);GO:0016020(membrane);GO:0016787(hydrolase activity);GO:0016805(dipeptidase activity);GO:0016999(antibiotic metabolic…	NA	yes
ENSSSCG00000034952	DPM1	0.312044	7.07118e-125	1.40985e-120	0.558	0.282	dolichyl-phosphate mannosyltransferase subunit 1, catalytic [Source:NCBI gene;Acc:100124379]	GO:0004169(dolichyl-phosphate-mannose-protein mannosyltransferase activity);GO:0004582(dolichyl-phosphate beta-D-mannosyltransferase activity);GO:0005783(endoplasmic reticulum);GO:0005789(endoplasmic reticulum membrane);GO:0006486(protein glycosylation);GO:0006506(GPI anchor biosynthetic process);GO:0016740(transferase activity);GO:0016757(transferase activity, transferring glycosyl groups);GO:00…	00510(N-Glycan biosynthesis)	yes
ENSSSCG00000015894	DPP4	-0.351853	1.03208e-35	2.05777e-31	0.203	0.294	dipeptidyl peptidase 4 [Source:NCBI gene;Acc:397492]	GO:0002020(protease binding);GO:0004177(aminopeptidase activity);GO:0004252(serine-type endopeptidase activity);GO:0005102(signaling receptor binding);GO:0005576(extracellular region);GO:0005886(plasma membrane);GO:0006508(proteolysis);GO:0007155(cell adhesion);GO:0008233(peptidase activity);GO:0008236(serine-type peptidase activity);GO:0008239(dipeptidyl-peptidase activity);GO:0008284(positive r…	04974(Protein digestion and absorption)	yes
ENSSSCG00000022614	DQX1	-0.701214	1.52696e-138	3.04446e-134	0.397	0.466	DEAQ-box RNA dependent ATPase 1 [Source:NCBI gene;Acc:100518366]	GO:0000166(nucleotide binding);GO:0003723(RNA binding);GO:0004386(helicase activity);GO:0005524(ATP binding);GO:0016787(hydrolase activity);GO:0034459(ATP-dependent 3'-5' RNA helicase activity)	NA	yes
ENSSSCG00000024800	DSC3	-0.279485	6.77055e-93	1.34991e-88	0.534	0.484	desmocollin 2 [Source:NCBI gene;Acc:100623651]	GO:0001701(in utero embryonic development);GO:0005509(calcium ion binding);GO:0005576(extracellular region);GO:0005737(cytoplasm);GO:0005886(plasma membrane);GO:0007155(cell adhesion);GO:0007156(homophilic cell adhesion via plasma membrane adhesion molecules);GO:0016020(membrane);GO:0016021(integral component of membrane);GO:0030054(cell junction);GO:0030057(desmosome)	05412(Arrhythmogenic right ventricular cardiomyopathy (ARVC))	yes
ENSSSCG00000022739	DSG2	0.957448	2.87096e-300	5.72412e-296	0.798	0.38	desmoglein 2 [Source:NCBI gene;Acc:100625833]	GO:0002934(desmosome organization);GO:0003165(Purkinje myocyte development);GO:0005509(calcium ion binding);GO:0005886(plasma membrane);GO:0007155(cell adhesion);GO:0007156(homophilic cell adhesion via plasma membrane adhesion molecules);GO:0014704(intercalated disc);GO:0016020(membrane);GO:0016021(integral component of membrane);GO:0030054(cell junction);GO:0030057(desmosome);GO:0043231(intracel…	05412(Arrhythmogenic right ventricular cardiomyopathy (ARVC))	yes
ENSSSCG00000001025	DSP	0.362968	2.02521e-121	4.03787e-117	0.867	0.619	desmoplakin [Source:NCBI gene;Acc:100156744]	GO:0001533(cornified envelope);GO:0002934(desmosome organization);GO:0003223(ventricular compact myocardium morphogenesis);GO:0005080(protein kinase C binding);GO:0005198(structural molecule activity);GO:0005515(protein binding);GO:0005654(nucleoplasm);GO:0005689(U12-type spliceosomal complex);GO:0005737(cytoplasm);GO:0005829(cytosol);GO:0005856(cytoskeleton);GO:0005882(intermediate filament);GO:…	05412(Arrhythmogenic right ventricular cardiomyopathy (ARVC))	yes
ENSSSCG00000007085	DSTN	0.576481	2.03198e-146	4.05136e-142	0.849	0.563	destrin, actin depolymerizing factor [Source:NCBI gene;Acc:445516]	GO:0003779(actin binding);GO:0005622(intracellular);GO:0005737(cytoplasm);GO:0015629(actin cytoskeleton);GO:0030042(actin filament depolymerization);GO:0030836(positive regulation of actin filament depolymerization);GO:0030864(cortical actin cytoskeleton);GO:0051014(actin filament severing);GO:0051015(actin filament binding)	NA	yes
ENSSSCG00000040815	DUSP5	0.347695	1.24113e-124	2.47456e-120	0.642	0.347	dual specificity phosphatase 5 [Source:NCBI gene;Acc:100157144]	GO:0000188(inactivation of MAPK activity);GO:0004721(phosphoprotein phosphatase activity);GO:0004725(protein tyrosine phosphatase activity);GO:0006470(protein dephosphorylation);GO:0008138(protein tyrosine/serine/threonine phosphatase activity);GO:0016311(dephosphorylation);GO:0016787(hydrolase activity);GO:0016791(phosphatase activity);GO:0017017(MAP kinase tyrosine/serine/threonine phosphatase …	04010(MAPK signaling pathway)	yes
ENSSSCG00000036210	DYNC1LI2	0.303426	7.48561e-102	1.49248e-97	0.66	0.397	dynein cytoplasmic 1 light intermediate chain 2 [Source:NCBI gene;Acc:100626901]	GO:0000226(microtubule cytoskeleton organization);GO:0003777(microtubule motor activity);GO:0005813(centrosome);GO:0005868(cytoplasmic dynein complex);GO:0007018(microtubule-based movement);GO:0051642(centrosome localization)	04145(Phagosome);04962(Vasopressin-regulated water reabsorption);05132(Salmonella infection)	yes
ENSSSCG00000030177	EBNA1BP2	0.296174	2.83983e-85	5.66204e-81	0.424	0.193	EBNA1 binding protein 2 [Source:NCBI gene;Acc:100520256]	GO:0005634(nucleus);GO:0005730(nucleolus);GO:0006364(rRNA processing);GO:0030687(preribosome, large subunit precursor);GO:0034399(nuclear periphery);GO:0042273(ribosomal large subunit biogenesis)	NA	yes
ENSSSCG00000003854	ECHDC2	0.670009	8.41589e-186	1.67796e-181	0.866	0.571	enoyl-CoA hydratase domain containing 2 [Source:NCBI gene;Acc:100519847]	GO:0003824(catalytic activity);GO:0003860(3-hydroxyisobutyryl-CoA hydrolase activity);GO:0004300(enoyl-CoA hydratase activity);GO:0005739(mitochondrion);GO:0006574(valine catabolic process);GO:0006635(fatty acid beta-oxidation);GO:0009083(branched-chain amino acid catabolic process);GO:0016787(hydrolase activity)	NA	yes
ENSSSCG00000016128	EEF1B2	0.781326	1.7974e-233	3.58366e-229	0.898	0.639	eukaryotic translation elongation factor 1 beta 2 [Source:NCBI gene;Acc:100154920]	GO:0003746(translation elongation factor activity);GO:0005853(eukaryotic translation elongation factor 1 complex);GO:0006412(translation);GO:0006414(translational elongation)	NA	yes
ENSSSCG00000006954	EEF1D	0.347674	1.06884e-98	2.13106e-94	0.843	0.615	eukaryotic translation elongation factor 1 delta [Source:NCBI gene;Acc:100737048]	GO:0001650(fibrillar center);GO:0003746(translation elongation factor activity);GO:0005634(nucleus);GO:0005737(cytoplasm);GO:0005783(endoplasmic reticulum);GO:0005829(cytosol);GO:0005853(eukaryotic translation elongation factor 1 complex);GO:0006412(translation);GO:0006414(translational elongation);GO:0071479(cellular response to ionizing radiation)	NA	yes
ENSSSCG00000025675	EEF2	0.679936	4.34732e-276	8.66768e-272	0.928	0.779	eukaryotic translation elongation factor 2 [Source:NCBI gene;Acc:100624328]	GO:0002244(hematopoietic progenitor cell differentiation);GO:0003746(translation elongation factor activity);GO:0003924(GTPase activity);GO:0005525(GTP binding);GO:0005737(cytoplasm);GO:0005829(cytosol);GO:0005844(polysome);GO:0005886(plasma membrane);GO:0006414(translational elongation);GO:0016235(aggresome);GO:0019901(protein kinase binding);GO:0043022(ribosome binding);GO:0045202(synapse);GO:0…	04152(AMPK signaling pathway);04921(Oxytocin signaling pathway)	yes
ENSSSCG00000007839	EEF2K	0.530688	5.52876e-200	1.10232e-195	0.632	0.26	eukaryotic elongation factor 2 kinase [Source:NCBI gene;Acc:100523723]	GO:0000166(nucleotide binding);GO:0004674(protein serine/threonine kinase activity);GO:0004686(elongation factor-2 kinase activity);GO:0005509(calcium ion binding);GO:0005515(protein binding);GO:0005516(calmodulin binding);GO:0005524(ATP binding);GO:0006468(protein phosphorylation);GO:0016301(kinase activity);GO:0016310(phosphorylation);GO:0016740(transferase activity);GO:0031952(regulation of pr…	04152(AMPK signaling pathway);04921(Oxytocin signaling pathway)	yes
ENSSSCG00000006530	EFNA1	-0.683023	1.77705e-168	3.54308e-164	0.589	0.612	ephrin A1 [Source:NCBI gene;Acc:100144501]	GO:0000122(negative regulation of transcription by RNA polymerase II);GO:0001934(positive regulation of protein phosphorylation);GO:0003180(aortic valve morphogenesis);GO:0003183(mitral valve morphogenesis);GO:0003199(endocardial cushion to mesenchymal transition involved in heart valve formation);GO:0005886(plasma membrane);GO:0007411(axon guidance);GO:0010719(negative regulation of epithelial t…	04010(MAPK signaling pathway);04014(Ras signaling pathway);04015(Rap1 signaling pathway);04151(PI3K-Akt signaling pathway);04360(Axon guidance)	yes
ENSSSCG00000017430	EIF1	0.86844	1.15774e-303	2.30831e-299	0.963	0.829	eukaryotic translation initiation factor 1 [Source:NCBI gene;Acc:100736981]	GO:0003723(RNA binding);GO:0003743(translation initiation factor activity);GO:0005634(nucleus);GO:0005737(cytoplasm);GO:0006413(translational initiation);GO:0006446(regulation of translational initiation);GO:0016282(eukaryotic 43S preinitiation complex);GO:0043024(ribosomal small subunit binding)	03013(RNA transport)	yes
ENSSSCG00000011270	EIF1B	0.535414	5.86706e-146	1.16978e-141	0.681	0.356	eukaryotic translation initiation factor 1B [Source:NCBI gene;Acc:414417]	GO:0003723(RNA binding);GO:0003743(translation initiation factor activity);GO:0006412(translation);GO:0006413(translational initiation);GO:0016282(eukaryotic 43S preinitiation complex);GO:0043024(ribosomal small subunit binding)	03013(RNA transport)	yes
ENSSSCG00000033295	EIF2S1	0.359824	3.04963e-96	6.08035e-92	0.608	0.346	eukaryotic translation initiation factor 2 subunit alpha [Source:NCBI gene;Acc:100155472]	GO:0003676(nucleic acid binding);GO:0003723(RNA binding);GO:0003743(translation initiation factor activity);GO:0005634(nucleus);GO:0005737(cytoplasm);GO:0005850(eukaryotic translation initiation factor 2 complex);GO:0005851(eukaryotic translation initiation factor 2B complex);GO:0006412(translation);GO:0006413(translational initiation);GO:0010494(cytoplasmic stress granule);GO:0032057(negative re…	03013(RNA transport);04140(Autophagy - animal);04141(Protein processing in endoplasmic reticulum);04210(Apoptosis);04932(Non-alcoholic fatty liver disease (NAFLD));05160(Hepatitis C);05162(Measles);05164(Influenza A);05168(Herpes simplex virus 1 infection)	yes
ENSSSCG00000026617	EIF2S2	0.288664	2.61124e-102	5.2063e-98	0.781	0.524	eukaryotic translation initiation factor 2 subunit beta [Source:NCBI gene;Acc:100621044]	GO:0001701(in utero embryonic development);GO:0002176(male germ cell proliferation);GO:0003743(translation initiation factor activity);GO:0005737(cytoplasm);GO:0005850(eukaryotic translation initiation factor 2 complex);GO:0006413(translational initiation);GO:0008584(male gonad development)	03013(RNA transport)	yes
ENSSSCG00000010679	EIF3A	0.524158	6.28155e-167	1.25242e-162	0.869	0.616	eukaryotic translation initiation factor 3 subunit A [Source:NCBI gene;Acc:100156570]	GO:0001732(formation of cytoplasmic translation initiation complex);GO:0002183(cytoplasmic translational initiation);GO:0002188(translation reinitiation);GO:0003723(RNA binding);GO:0003729(mRNA binding);GO:0003743(translation initiation factor activity);GO:0005634(nucleus);GO:0005730(nucleolus);GO:0005737(cytoplasm);GO:0005829(cytosol);GO:0005852(eukaryotic translation initiation factor 3 complex…	03013(RNA transport)	yes
ENSSSCG00000000141	EIF3D	-0.372872	7.62591e-107	1.52045e-102	0.548	0.524	eukaryotic translation initiation factor 3 subunit D [Source:NCBI gene;Acc:100512835]	GO:0001732(formation of cytoplasmic translation initiation complex);GO:0002183(cytoplasmic translational initiation);GO:0002191(cap-dependent translational initiation);GO:0003723(RNA binding);GO:0003743(translation initiation factor activity);GO:0005737(cytoplasm);GO:0005852(eukaryotic translation initiation factor 3 complex);GO:0006412(translation);GO:0006413(translational initiation);GO:0016282…	03013(RNA transport)	yes
ENSSSCG00000013661	EIF3G	0.2961	1.2594e-82	2.51099e-78	0.641	0.397	eukaryotic translation initiation factor 3 subunit G [Source:NCBI gene;Acc:100516956]	GO:0001732(formation of cytoplasmic translation initiation complex);GO:0002183(cytoplasmic translational initiation);GO:0003676(nucleic acid binding);GO:0003723(RNA binding);GO:0003743(translation initiation factor activity);GO:0005634(nucleus);GO:0005737(cytoplasm);GO:0005829(cytosol);GO:0005852(eukaryotic translation initiation factor 3 complex);GO:0006412(translation);GO:0006413(translational …	03013(RNA transport)	yes
ENSSSCG00000006016	EIF3H	0.353374	3.86895e-103	7.71391e-99	0.636	0.369	eukaryotic translation initiation factor 3 subunit H [Source:NCBI gene;Acc:100522801]	GO:0001732(formation of cytoplasmic translation initiation complex);GO:0002183(cytoplasmic translational initiation);GO:0003743(translation initiation factor activity);GO:0005515(protein binding);GO:0005737(cytoplasm);GO:0005829(cytosol);GO:0005852(eukaryotic translation initiation factor 3 complex);GO:0006412(translation);GO:0006413(translational initiation);GO:0006508(proteolysis);GO:0008237(me…	03013(RNA transport);05162(Measles)	yes
ENSSSCG00000017957	EIF4A1	0.276587	4.00611e-85	7.98738e-81	0.81	0.584	eukaryotic translation initiation factor 4A1 [Source:NCBI gene;Acc:100101929]	GO:0000166(nucleotide binding);GO:0003676(nucleic acid binding);GO:0003725(double-stranded RNA binding);GO:0003743(translation initiation factor activity);GO:0004004(ATP-dependent RNA helicase activity);GO:0004386(helicase activity);GO:0005524(ATP binding);GO:0005737(cytoplasm);GO:0006413(translational initiation);GO:0016020(membrane);GO:0016021(integral component of membrane);GO:0016787(hydrolas…	03013(RNA transport)	yes
ENSSSCG00000028420	EIF4E	0.278006	8.73354e-114	1.74129e-109	0.517	0.264	eukaryotic translation initiation factor 4E [Source:NCBI gene;Acc:100038030]	GO:0000082(G1/S transition of mitotic cell cycle);GO:0000340(RNA 7-methylguanosine cap binding);GO:0000932(P-body);GO:0001662(behavioral fear response);GO:0003723(RNA binding);GO:0003743(translation initiation factor activity);GO:0005737(cytoplasm);GO:0005829(cytosol);GO:0005845(mRNA cap binding complex);GO:0006412(translation);GO:0006413(translational initiation);GO:0006417(regulation of transla…	01521(EGFR tyrosine kinase inhibitor resistance);03013(RNA transport);04066(HIF-1 signaling pathway);04150(mTOR signaling pathway);04151(PI3K-Akt signaling pathway);04211(Longevity regulating pathway);04910(Insulin signaling pathway)	yes
ENSSSCG00000038466	EIF4E2	0.367196	1.61948e-103	3.22893e-99	0.638	0.361	eukaryotic translation initiation factor 4E family member 2 [Source:NCBI gene;Acc:100101924]	GO:0000340(RNA 7-methylguanosine cap binding);GO:0001701(in utero embryonic development);GO:0003723(RNA binding);GO:0003743(translation initiation factor activity);GO:0005737(cytoplasm);GO:0005845(mRNA cap binding complex);GO:0006412(translation);GO:0006413(translational initiation);GO:0016281(eukaryotic translation initiation factor 4F complex);GO:0017148(negative regulation of translation);GO:0…	01521(EGFR tyrosine kinase inhibitor resistance);03013(RNA transport);04066(HIF-1 signaling pathway);04150(mTOR signaling pathway);04151(PI3K-Akt signaling pathway);04211(Longevity regulating pathway);04910(Insulin signaling pathway)	yes
ENSSSCG00000010922	ELF3	-0.5613	5.64326e-115	1.12515e-110	0.368	0.439	E74 like ETS transcription factor 3 [Source:NCBI gene;Acc:100524949]	GO:0000978(RNA polymerase II proximal promoter sequence-specific DNA binding);GO:0000981(DNA-binding transcription factor activity, RNA polymerase II-specific);GO:0001228(DNA-binding transcription activator activity, RNA polymerase II-specific);GO:0001824(blastocyst development);GO:0003677(DNA binding);GO:0003700(DNA-binding transcription factor activity);GO:0003713(transcription coactivator acti…	NA	yes
ENSSSCG00000036236	ELOVL6	-1.06031	1.55586e-259	3.10207e-255	0.189	0.506	ELOVL fatty acid elongase 6 [Source:NCBI gene;Acc:100312970]	GO:0005783(endoplasmic reticulum);GO:0005789(endoplasmic reticulum membrane);GO:0006629(lipid metabolic process);GO:0006631(fatty acid metabolic process);GO:0006633(fatty acid biosynthetic process);GO:0006636(unsaturated fatty acid biosynthetic process);GO:0009922(fatty acid elongase activity);GO:0016020(membrane);GO:0016021(integral component of membrane);GO:0016740(transferase activity);GO:0016…	00062(Fatty acid elongation);01040(Biosynthesis of unsaturated fatty acids)	yes
ENSSSCG00000017867	EMC6	0.39999	1.13245e-124	2.25788e-120	0.661	0.367	ER membrane protein complex subunit 6 [Source:NCBI gene;Acc:100519386]	GO:0000045(autophagosome assembly);GO:0005783(endoplasmic reticulum);GO:0016020(membrane);GO:0016021(integral component of membrane);GO:0030176(integral component of endoplasmic reticulum membrane);GO:0034975(protein folding in endoplasmic reticulum);GO:0072546(ER membrane protein complex);GO:0097631(integral component of omegasome membrane)	NA	yes
ENSSSCG00000003694	EMILIN2	-0.462217	8.79909e-90	1.75436e-85	0.205	0.29	elastin microfibril interfacer 2 [Source:NCBI gene;Acc:100522875]	GO:0005515(protein binding);GO:0005576(extracellular region);GO:0010811(positive regulation of cell-substrate adhesion);GO:0031012(extracellular matrix)	NA	yes
ENSSSCG00000008467	EML4	0.349684	6.40781e-108	1.27759e-103	0.77	0.502	EMAP like 4 [Source:NCBI gene;Acc:100515021]	GO:0000226(microtubule cytoskeleton organization);GO:0005515(protein binding);GO:0008017(microtubule binding);GO:0015630(microtubule cytoskeleton)	05200(Pathways in cancer);05223(Non-small cell lung cancer)	yes
ENSSSCG00000036723	EMP1	0.976293	1.03469e-273	2.06297e-269	0.827	0.453	epithelial membrane protein 1 [Source:NCBI gene;Acc:100101477]	GO:0005886(plasma membrane);GO:0008219(cell death);GO:0016020(membrane);GO:0016021(integral component of membrane);GO:0016049(cell growth);GO:0032060(bleb assembly)	NA	yes
ENSSSCG00000022343	ENO1	-0.345882	3.99239e-125	7.96003e-121	0.903	0.83	enolase 1 [Source:NCBI gene;Acc:100738870]	GO:0000015(phosphopyruvate hydratase complex);GO:0000122(negative regulation of transcription by RNA polymerase II);GO:0000287(magnesium ion binding);GO:0000977(RNA polymerase II regulatory region sequence-specific DNA binding);GO:0001227(DNA-binding transcription repressor activity, RNA polymerase II-specific);GO:0004634(phosphopyruvate hydratase activity);GO:0005737(cytoplasm);GO:0005829(cytoso…	00010(Glycolysis / Gluconeogenesis);03018(RNA degradation);04066(HIF-1 signaling pathway)	yes
ENSSSCG00000025992	ENPP3	0.568798	2.64664e-144	5.27687e-140	0.676	0.341	ectonucleotide pyrophosphatase/phosphodiesterase 3 [Source:NCBI gene;Acc:100621671]	GO:0002276(basophil activation involved in immune response);GO:0003676(nucleic acid binding);GO:0003824(catalytic activity);GO:0004528(phosphodiesterase I activity);GO:0005044(scavenger receptor activity);GO:0005509(calcium ion binding);GO:0006220(pyrimidine nucleotide metabolic process);GO:0006796(phosphate-containing compound metabolic process);GO:0006898(receptor-mediated endocytosis);GO:00069…	00230(Purine metabolism);00240(Pyrimidine metabolism);00500(Starch and sucrose metabolism);00740(Riboflavin metabolism);00760(Nicotinate and nicotinamide metabolism);00770(Pantothenate and CoA biosynthesis)	yes
ENSSSCG00000017163	ENPP7	-0.422289	1.41142e-73	2.81409e-69	0.366	0.441	ectonucleotide pyrophosphatase/phosphodiesterase 7 [Source:NCBI gene;Acc:100514726]	GO:0003824(catalytic activity);GO:0004767(sphingomyelin phosphodiesterase activity);GO:0005794(Golgi apparatus);GO:0005887(integral component of plasma membrane);GO:0005902(microvillus);GO:0006684(sphingomyelin metabolic process);GO:0006685(sphingomyelin catabolic process);GO:0008156(negative regulation of DNA replication);GO:0008270(zinc ion binding);GO:0008285(negative regulation of cell popula…	00600(Sphingolipid metabolism)	yes
ENSSSCG00000006653	ENSA	-0.368103	1.71687e-124	3.4231e-120	0.64	0.574	endosulfine alpha [Source:NCBI gene;Acc:397361]	GO:0004864(protein phosphatase inhibitor activity);GO:0005102(signaling receptor binding);GO:0005737(cytoplasm);GO:0007049(cell cycle);GO:0019870(potassium channel inhibitor activity);GO:0032515(negative regulation of phosphoprotein phosphatase activity);GO:0035308(negative regulation of protein dephosphorylation);GO:0050796(regulation of insulin secretion);GO:0051301(cell division)	NA	yes
ENSSSCG00000000097	ENSSSCG00000000097	0.465058	4.14154e-119	8.25739e-115	0.634	0.34	translocase of outer mitochondrial membrane 22 [Source:NCBI gene;Acc:100520786]	GO:0005741(mitochondrial outer membrane);GO:0006886(intracellular protein transport);GO:0016020(membrane);GO:0016021(integral component of membrane)	NA	yes
ENSSSCG00000000207	ENSSSCG00000000207	0.303186	1.67588e-80	3.34136e-76	0.374	0.157	NA	NA	NA	yes
ENSSSCG00000000273	ENSSSCG00000000273	-0.436617	5.56692e-135	1.10993e-130	0.921	0.889	proline rich 13 [Source:NCBI gene;Acc:100517160]	NA	NA	yes
ENSSSCG00000000359	ENSSSCG00000000359	0.512258	7.40676e-125	1.47676e-120	0.791	0.504	biogenesis of lysosomal organelles complex 1 subunit 1 [Source:NCBI gene;Acc:100517399]	GO:0016197(endosomal transport);GO:0031083(BLOC-1 complex)	NA	yes
ENSSSCG00000000405	ENSSSCG00000000405	-0.450347	2.27497e-151	4.53584e-147	0.86	0.789	ATP synthase F1 subunit beta [Source:NCBI gene;Acc:100157156]	GO:0000166(nucleotide binding);GO:0005524(ATP binding);GO:0006754(ATP biosynthetic process);GO:0015986(ATP synthesis coupled proton transport);GO:0045261(proton-transporting ATP synthase complex, catalytic core F(1));GO:0046034(ATP metabolic process);GO:0046933(proton-transporting ATP synthase activity, rotational mechanism);GO:0099132(ATP hydrolysis coupled cation transmembrane transport);GO:190…	00190(Oxidative phosphorylation);04714(Thermogenesis);05010(Alzheimer disease);05012(Parkinson disease);05016(Huntington disease)	yes
ENSSSCG00000000657	ENSSSCG00000000657	0.322698	3.63511e-99	7.24768e-95	0.643	0.381	C-type lectin domain family 2 member D [Source:NCBI gene;Acc:100521013]	GO:0016020(membrane);GO:0016021(integral component of membrane);GO:0030246(carbohydrate binding)	NA	yes
ENSSSCG00000000697	ENSSSCG00000000697	0.537465	2.88e-179	5.74215e-175	0.769	0.438	chromodomain helicase DNA binding protein 4 [Source:NCBI gene;Acc:100515610]	GO:0003677(DNA binding);GO:0004386(helicase activity);GO:0005524(ATP binding);GO:0005634(nucleus);GO:0008134(transcription factor binding);GO:0016581(NuRD complex);GO:0032991(protein-containing complex);GO:0032993(protein-DNA complex);GO:0046872(metal ion binding)	05165(Human papillomavirus infection);05203(Viral carcinogenesis)	yes
ENSSSCG00000000849	ENSSSCG00000000849	0.583475	2.67447e-138	5.33236e-134	0.906	0.723	heat shock protein 90 beta family member 1 [Source:NCBI gene;Acc:397191]	GO:0001666(response to hypoxia);GO:0005515(protein binding);GO:0005524(ATP binding);GO:0005783(endoplasmic reticulum);GO:0006457(protein folding);GO:0048471(perinuclear region of cytoplasm);GO:0051082(unfolded protein binding)	04141(Protein processing in endoplasmic reticulum);04151(PI3K-Akt signaling pathway);04657(IL-17 signaling pathway);04915(Estrogen signaling pathway);04918(Thyroid hormone synthesis);05200(Pathways in cancer);05215(Prostate cancer);05418(Fluid shear stress and atherosclerosis)	yes
ENSSSCG00000001229	ENSSSCG00000001229	-1.49205	0	0	0.837	0.869	patr class I histocompatibility antigen, A-126 alpha chain-like [Source:NCBI gene;Acc:100513601]	GO:0001916(positive regulation of T cell mediated cytotoxicity);GO:0002376(immune system process);GO:0002474(antigen processing and presentation of peptide antigen via MHC class I);GO:0002476(antigen processing and presentation of endogenous peptide antigen via MHC class Ib);GO:0002486(antigen processing and presentation of endogenous peptide antigen via MHC class I via ER pathway, TAP-independen…	04144(Endocytosis);04145(Phagosome);04218(Cellular senescence);04514(Cell adhesion molecules (CAMs));04612(Antigen processing and presentation);04650(Natural killer cell mediated cytotoxicity);04940(Type I diabetes mellitus);05163(Human cytomegalovirus infection);05165(Human papillomavirus infection);05166(Human T-cell leukemia virus 1 infection);05167(Kaposi sarcoma-associated herpesvirus infect…	yes
ENSSSCG00000001447	ENSSSCG00000001447	-0.391628	2.42374e-47	4.83246e-43	0.095	0.208	butyrophilin, subfamily 1, member [Source:NCBI gene;Acc:100513291]	GO:0005102(signaling receptor binding);GO:0005515(protein binding);GO:0009897(external side of plasma membrane);GO:0016020(membrane);GO:0016021(integral component of membrane);GO:0050776(regulation of immune response);GO:0050852(T cell receptor signaling pathway)	NA	yes
ENSSSCG00000001543	ENSSSCG00000001543	0.40058	1.33279e-119	2.65732e-115	0.525	0.238	ribosomal protein L10a [Source:NCBI gene;Acc:100037993]	GO:0000470(maturation of LSU-rRNA);GO:0003723(RNA binding);GO:0003735(structural constituent of ribosome);GO:0005840(ribosome);GO:0006412(translation);GO:0015934(large ribosomal subunit);GO:0022625(cytosolic large ribosomal subunit)	03010(Ribosome)	yes
ENSSSCG00000001696	ENSSSCG00000001696	0.318624	2.8543e-103	5.6909e-99	0.645	0.375	mitochondrial ribosomal protein L14 [Source:NCBI gene;Acc:100157118]	GO:0003735(structural constituent of ribosome);GO:0005739(mitochondrion);GO:0005840(ribosome);GO:0006412(translation)	03010(Ribosome)	yes
ENSSSCG00000001701	ENSSSCG00000001701	1.04876	0	0	0.955	0.814	heat shock protein 90 alpha family class B member 1 [Source:NCBI gene;Acc:396742]	GO:0005515(protein binding);GO:0005524(ATP binding);GO:0005737(cytoplasm);GO:0005829(cytosol);GO:0006457(protein folding);GO:0019901(protein kinase binding);GO:0051082(unfolded protein binding);GO:1901799(negative regulation of proteasomal protein catabolic process);GO:1903827(regulation of cellular protein localization)	04141(Protein processing in endoplasmic reticulum);04151(PI3K-Akt signaling pathway);04217(Necroptosis);04612(Antigen processing and presentation);04621(NOD-like receptor signaling pathway);04657(IL-17 signaling pathway);04659(Th17 cell differentiation);04914(Progesterone-mediated oocyte maturation);04915(Estrogen signaling pathway);05200(Pathways in cancer);05215(Prostate cancer);05418(Fluid she…	yes
ENSSSCG00000001724	ENSSSCG00000001724	0.267787	1.45108e-64	2.89317e-60	0.81	0.603	meprin A subunit alpha [Source:NCBI gene;Acc:100154136]	GO:0004222(metalloendopeptidase activity);GO:0005515(protein binding);GO:0006508(proteolysis);GO:0008233(peptidase activity);GO:0008237(metallopeptidase activity);GO:0008270(zinc ion binding);GO:0016020(membrane);GO:0016021(integral component of membrane);GO:0016787(hydrolase activity);GO:0017090(meprin A complex);GO:0046872(metal ion binding)	04974(Protein digestion and absorption)	yes
ENSSSCG00000001769	ENSSSCG00000001769	0.568919	1.66426e-150	3.3182e-146	0.842	0.553	mortality factor 4 like 1 [Source:NCBI gene;Acc:100154823]	GO:0000123(histone acetyltransferase complex);GO:0003682(chromatin binding);GO:0005634(nucleus);GO:0006325(chromatin organization);GO:0006342(chromatin silencing);GO:0006355(regulation of transcription, DNA-templated);GO:0008283(cell population proliferation);GO:0016573(histone acetylation);GO:0016575(histone deacetylation);GO:0016580(Sin3 complex);GO:0035267(NuA4 histone acetyltransferase comple…	NA	yes
ENSSSCG00000001927	ENSSSCG00000001927	0.514335	1.02459e-114	2.04283e-110	0.89	0.667	hexosaminidase subunit alpha [Source:NCBI gene;Acc:100142664]	GO:0001501(skeletal system development);GO:0004553(hydrolase activity, hydrolyzing O-glycosyl compounds);GO:0004563(beta-N-acetylhexosaminidase activity);GO:0005764(lysosome);GO:0005975(carbohydrate metabolic process);GO:0006689(ganglioside catabolic process);GO:0007040(lysosome organization);GO:0007605(sensory perception of sound);GO:0007626(locomotory behavior);GO:0007628(adult walking behavior…	00511(Other glycan degradation);00520(Amino sugar and nucleotide sugar metabolism);00531(Glycosaminoglycan degradation);00603(Glycosphingolipid biosynthesis - globo and isoglobo series);00604(Glycosphingolipid biosynthesis - ganglio series);04142(Lysosome)	yes
ENSSSCG00000002004	ENSSSCG00000002004	-0.542278	7.69626e-118	1.53448e-113	0.443	0.496	proteasome activator subunit 2 [Source:NCBI gene;Acc:397522]	GO:0005654(nucleoplasm);GO:0005737(cytoplasm);GO:0008537(proteasome activator complex);GO:0010950(positive regulation of endopeptidase activity);GO:0061133(endopeptidase activator activity);GO:0061136(regulation of proteasomal protein catabolic process);GO:2000045(regulation of G1/S transition of mitotic cell cycle)	03050(Proteasome);04612(Antigen processing and presentation)	yes
ENSSSCG00000002449	ENSSSCG00000002449	0.267229	9.47975e-82	1.89007e-77	0.697	0.451	NADH:ubiquinone oxidoreductase subunit B1 [Source:NCBI gene;Acc:100739619]	GO:0003954(NADH dehydrogenase activity);GO:0005739(mitochondrion);GO:0055114(oxidation-reduction process)	00190(Oxidative phosphorylation);04714(Thermogenesis);04723(Retrograde endocannabinoid signaling);04932(Non-alcoholic fatty liver disease (NAFLD));05010(Alzheimer disease);05012(Parkinson disease);05016(Huntington disease)	yes
ENSSSCG00000002505	ENSSSCG00000002505	0.448592	1.73922e-129	3.46767e-125	0.788	0.508	poly(A) polymerase alpha [Source:NCBI gene;Acc:100156323]	GO:0000166(nucleotide binding);GO:0003723(RNA binding);GO:0004652(polynucleotide adenylyltransferase activity);GO:0005524(ATP binding);GO:0005634(nucleus);GO:0005737(cytoplasm);GO:0006378(mRNA polyadenylation);GO:0016779(nucleotidyltransferase activity);GO:0031123(RNA 3'-end processing);GO:0043631(RNA polyadenylation);GO:0046872(metal ion binding)	03015(mRNA surveillance pathway)	yes
ENSSSCG00000002953	ENSSSCG00000002953	-0.333596	1.40509e-140	2.80148e-136	0.713	0.587	chromosome 6 C19orf33 homolog [Source:NCBI gene;Acc:100515030]	GO:0005634(nucleus)	NA	yes
ENSSSCG00000003042	ENSSSCG00000003042	0.67856	1.70068e-222	3.39081e-218	0.973	0.901	ribosomal protein S19 [Source:NCBI gene;Acc:100518254]	GO:0000028(ribosomal small subunit assembly);GO:0003735(structural constituent of ribosome);GO:0005622(intracellular);GO:0005840(ribosome);GO:0006412(translation);GO:0022627(cytosolic small ribosomal subunit)	03010(Ribosome)	yes
ENSSSCG00000003079	ENSSSCG00000003079	0.3979	1.71355e-106	3.41648e-102	0.591	0.314	poliovirus receptor homolog [Source:NCBI gene;Acc:100525346]	GO:0002860(positive regulation of natural killer cell mediated cytotoxicity directed against tumor cell target);GO:0005913(cell-cell adherens junction);GO:0007156(homophilic cell adhesion via plasma membrane adhesion molecules);GO:0007157(heterophilic cell-cell adhesion via plasma membrane cell adhesion molecules);GO:0016020(membrane);GO:0016021(integral component of membrane);GO:0038023(signalin…	04514(Cell adhesion molecules (CAMs))	yes
ENSSSCG00000003080	ENSSSCG00000003080	1.07489	0	0	0.941	0.714	immunoglobulin superfamily member 23 [Source:NCBI gene;Acc:100524810]	GO:0016020(membrane);GO:0016021(integral component of membrane)	NA	yes
ENSSSCG00000003089	ENSSSCG00000003089	0.400638	6.31631e-106	1.25935e-101	0.515	0.243	translocase of outer mitochondrial membrane 40 [Source:NCBI gene;Acc:102165927]	GO:0005739(mitochondrion);GO:0005741(mitochondrial outer membrane);GO:0005742(mitochondrial outer membrane translocase complex);GO:0005743(mitochondrial inner membrane);GO:0005829(cytosol);GO:0006626(protein targeting to mitochondrion);GO:0008320(protein transmembrane transporter activity);GO:0016021(integral component of membrane);GO:0030150(protein import into mitochondrial matrix);GO:0032592(i…	05014(Amyotrophic lateral sclerosis (ALS))	yes
ENSSSCG00000003155	ENSSSCG00000003155	-0.586396	1.00784e-101	2.00944e-97	0.561	0.585	protein phosphatase 1 regulatory subunit 15A [Source:NCBI gene;Acc:100522679]	GO:0000164(protein phosphatase type 1 complex);GO:0005737(cytoplasm);GO:0005783(endoplasmic reticulum);GO:0019888(protein phosphatase regulator activity);GO:0032516(positive regulation of phosphoprotein phosphatase activity);GO:0034976(response to endoplasmic reticulum stress)	04141(Protein processing in endoplasmic reticulum)	yes
ENSSSCG00000003679	ENSSSCG00000003679	0.356482	1.1059e-123	2.20494e-119	0.675	0.393	protein phosphatase 4 regulatory subunit 1 [Source:NCBI gene;Acc:100624877]	GO:0004722(protein serine/threonine phosphatase activity);GO:0005515(protein binding);GO:0006470(protein dephosphorylation);GO:0007165(signal transduction);GO:0019888(protein phosphatase regulator activity);GO:0030289(protein phosphatase 4 complex);GO:0043666(regulation of phosphoprotein phosphatase activity);GO:0050790(regulation of catalytic activity)	NA	yes
ENSSSCG00000003691	ENSSSCG00000003691	0.534787	9.62505e-129	1.91904e-124	0.909	0.722	myosin regulatory light chain 12B [Source:NCBI gene;Acc:414399]	GO:0005509(calcium ion binding)	04360(Axon guidance);04510(Focal adhesion);04530(Tight junction);04611(Platelet activation);04670(Leukocyte transendothelial migration);04810(Regulation of actin cytoskeleton)	yes
ENSSSCG00000003753	ENSSSCG00000003753	0.283436	1.21812e-107	2.42868e-103	0.204	0.025	PDZK1 interacting protein 1 [Source:NCBI gene;Acc:414756]	GO:0016020(membrane);GO:0016021(integral component of membrane)	NA	yes
ENSSSCG00000003771	ENSSSCG00000003771	-0.361401	1.96451e-95	3.91683e-91	0.374	0.393	far upstream element binding protein 1 [Source:NCBI gene;Acc:100525995]	GO:0003676(nucleic acid binding);GO:0003723(RNA binding);GO:0006355(regulation of transcription, DNA-templated)	NA	yes
ENSSSCG00000003885	ENSSSCG00000003885	-0.261453	2.11051e-126	4.20794e-122	0.869	0.743	cytidine/uridine monophosphate kinase 1 [Source:NCBI gene;Acc:100521561]	GO:0000166(nucleotide binding);GO:0004127(cytidylate kinase activity);GO:0004550(nucleoside diphosphate kinase activity);GO:0005524(ATP binding);GO:0005634(nucleus);GO:0005737(cytoplasm);GO:0006139(nucleobase-containing compound metabolic process);GO:0006165(nucleoside diphosphate phosphorylation);GO:0006207('de novo' pyrimidine nucleobase biosynthetic process);GO:0006221(pyrimidine nucleotide bi…	00240(Pyrimidine metabolism);00983(Drug metabolism - other enzymes)	yes
ENSSSCG00000003903	ENSSSCG00000003903	0.473716	7.85344e-103	1.56582e-98	0.869	0.639	cytochrome b-c1 complex subunit 6, mitochondrial [Source:NCBI gene;Acc:100524873]	GO:0005739(mitochondrion);GO:0005743(mitochondrial inner membrane);GO:0005750(mitochondrial respiratory chain complex III);GO:0006122(mitochondrial electron transport, ubiquinol to cytochrome c);GO:0008121(ubiquinol-cytochrome-c reductase activity);GO:0009060(aerobic respiration);GO:0016020(membrane);GO:0055114(oxidation-reduction process);GO:0070469(respirasome)	00190(Oxidative phosphorylation);04260(Cardiac muscle contraction);04714(Thermogenesis);04932(Non-alcoholic fatty liver disease (NAFLD));05010(Alzheimer disease);05012(Parkinson disease);05016(Huntington disease)	yes
ENSSSCG00000003930	ENSSSCG00000003930	1.06959	0	0	0.983	0.898	ribosomal protein S8 [Source:NCBI gene;Acc:100516861]	GO:0000462(maturation of SSU-rRNA from tricistronic rRNA transcript (SSU-rRNA, 5.8S rRNA, LSU-rRNA));GO:0003735(structural constituent of ribosome);GO:0005622(intracellular);GO:0005840(ribosome);GO:0006412(translation);GO:0022627(cytosolic small ribosomal subunit)	03010(Ribosome)	yes
ENSSSCG00000004145	ENSSSCG00000004145	0.301367	1.41879e-82	2.82877e-78	0.667	0.419	ABRA C-terminal like [Source:NCBI gene;Acc:100525723]	GO:0016020(membrane);GO:0016021(integral component of membrane);GO:0032970(regulation of actin filament-based process)	NA	yes
ENSSSCG00000004294	ENSSSCG00000004294	0.3348	1.41905e-113	2.82931e-109	0.665	0.393	synaptotagmin binding cytoplasmic RNA interacting protein [Source:NCBI gene;Acc:100154370]	GO:0003676(nucleic acid binding);GO:0003723(RNA binding);GO:0003729(mRNA binding);GO:0005634(nucleus);GO:0048027(mRNA 5'-UTR binding);GO:0070934(CRD-mediated mRNA stabilization);GO:0070937(CRD-mediated mRNA stability complex);GO:1990904(ribonucleoprotein complex)	NA	yes
ENSSSCG00000004414	ENSSSCG00000004414	0.580825	1.64615e-139	3.28209e-135	0.848	0.567	CD164 molecule [Source:NCBI gene;Acc:100152548]	GO:0005764(lysosome);GO:0005768(endosome);GO:0016020(membrane);GO:0016021(integral component of membrane);GO:0031410(cytoplasmic vesicle)	04142(Lysosome)	yes
ENSSSCG00000004446	ENSSSCG00000004446	0.509306	3.96186e-123	7.89917e-119	0.824	0.572	RWD domain containing 1 [Source:NCBI gene;Acc:100153343]	GO:0002181(cytoplasmic translation);GO:0005515(protein binding);GO:0005844(polysome)	NA	yes
ENSSSCG00000004489	ENSSSCG00000004489	0.874943	0	0	0.986	0.949	eukaryotic translation elongation factor 1 alpha 1 [Source:NCBI gene;Acc:574059]	GO:0000166(nucleotide binding);GO:0003746(translation elongation factor activity);GO:0003924(GTPase activity);GO:0005515(protein binding);GO:0005516(calmodulin binding);GO:0005525(GTP binding);GO:0005737(cytoplasm);GO:0005886(plasma membrane);GO:0006412(translation);GO:0006414(translational elongation)	03013(RNA transport);05134(Legionellosis)	yes
ENSSSCG00000004703	ENSSSCG00000004703	-0.496874	1.05375e-90	2.10097e-86	0.38	0.462	creatine kinase, mitochondrial 1A [Source:NCBI gene;Acc:100519994]	GO:0000166(nucleotide binding);GO:0003824(catalytic activity);GO:0005524(ATP binding);GO:0005739(mitochondrion);GO:0016301(kinase activity);GO:0016310(phosphorylation);GO:0016740(transferase activity);GO:0016772(transferase activity, transferring phosphorus-containing groups);GO:0032091(negative regulation of protein binding);GO:0043066(negative regulation of apoptotic process)	00330(Arginine and proline metabolism)	yes
ENSSSCG00000004760	ENSSSCG00000004760	-0.389602	3.81187e-96	7.6001e-92	0.506	0.513	protein phosphatase 1 regulatory inhibitor subunit 14D [Source:NCBI gene;Acc:100158201]	GO:0004865(protein serine/threonine phosphatase inhibitor activity);GO:0005737(cytoplasm);GO:0032515(negative regulation of phosphoprotein phosphatase activity);GO:0042325(regulation of phosphorylation)	NA	yes
ENSSSCG00000004970	ENSSSCG00000004970	0.834551	0	0	0.988	0.926	ribosomal protein lateral stalk subunit P1 [Source:NCBI gene;Acc:100170119]	GO:0002181(cytoplasmic translation);GO:0003735(structural constituent of ribosome);GO:0005622(intracellular);GO:0005840(ribosome);GO:0006412(translation);GO:0006414(translational elongation);GO:0022625(cytosolic large ribosomal subunit);GO:0030295(protein kinase activator activity);GO:0032147(activation of protein kinase activity);GO:0043021(ribonucleoprotein complex binding)	03010(Ribosome)	yes
ENSSSCG00000005247	ENSSSCG00000005247	0.283852	3.00652e-117	5.9944e-113	0.663	0.397	tight junction protein 2 [Source:NCBI gene;Acc:100513065]	GO:0005515(protein binding);GO:0005923(bicellular tight junction)	04530(Tight junction)	yes
ENSSSCG00000005453	ENSSSCG00000005453	0.585524	2.76561e-144	5.51407e-140	0.926	0.741	thioredoxin [Source:NCBI gene;Acc:397581]	GO:0005576(extracellular region);GO:0005623(cell);GO:0005634(nucleus);GO:0005737(cytoplasm);GO:0006662(glycerol ether metabolic process);GO:0009314(response to radiation);GO:0015035(protein disulfide oxidoreductase activity);GO:0043388(positive regulation of DNA binding);GO:0045454(cell redox homeostasis);GO:0055114(oxidation-reduction process)	04621(NOD-like receptor signaling pathway);05418(Fluid shear stress and atherosclerosis)	yes
ENSSSCG00000005488	ENSSSCG00000005488	0.68251	0	0	0.391	0.001	orosomucoid 1 [Source:NCBI gene;Acc:396901]	GO:0002682(regulation of immune system process);GO:0005576(extracellular region);GO:0005615(extracellular space)	NA	yes
ENSSSCG00000005518	ENSSSCG00000005518	0.358751	1.19439e-122	2.38137e-118	0.774	0.494	glycoprotein, alpha-galactosyltransferase 1 pseudogene [Source:NCBI gene;Acc:396733]	GO:0005794(Golgi apparatus);GO:0005975(carbohydrate metabolic process);GO:0006486(protein glycosylation);GO:0016020(membrane);GO:0016021(integral component of membrane);GO:0016740(transferase activity);GO:0016757(transferase activity, transferring glycosyl groups);GO:0016758(transferase activity, transferring hexosyl groups);GO:0030259(lipid glycosylation);GO:0031982(vesicle);GO:0031985(Golgi cis…	00601(Glycosphingolipid biosynthesis - lacto and neolacto series)	yes
ENSSSCG00000005656	ENSSSCG00000005656	0.378347	1.76723e-109	3.52351e-105	0.792	0.54	SET nuclear proto-oncogene [Source:NCBI gene;Acc:100514028]	GO:0005634(nucleus);GO:0006334(nucleosome assembly)	NA	yes
ENSSSCG00000005901	ENSSSCG00000005901	-0.338744	1.37174e-57	2.73498e-53	0.191	0.254	glutamic--pyruvic transaminase [Source:NCBI gene;Acc:100524618]	GO:0003824(catalytic activity);GO:0005515(protein binding);GO:0009058(biosynthetic process);GO:0030170(pyridoxal phosphate binding)	00220(Arginine biosynthesis);00250(Alanine, aspartate and glutamate metabolism)	yes
ENSSSCG00000006324	ENSSSCG00000006324	0.613736	2.97697e-174	5.93547e-170	0.706	0.349	aldehyde dehydrogenase 9 family member A1 [Source:NCBI gene;Acc:100153809]	GO:0004029(aldehyde dehydrogenase (NAD) activity);GO:0016491(oxidoreductase activity);GO:0016620(oxidoreductase activity, acting on the aldehyde or oxo group of donors, NAD or NADP as acceptor);GO:0019145(aminobutyraldehyde dehydrogenase activity);GO:0047105(4-trimethylammoniobutyraldehyde dehydrogenase activity);GO:0055114(oxidation-reduction process)	00010(Glycolysis / Gluconeogenesis);00053(Ascorbate and aldarate metabolism);00071(Fatty acid degradation);00280(Valine, leucine and isoleucine degradation);00310(Lysine degradation);00330(Arginine and proline metabolism);00340(Histidine metabolism);00380(Tryptophan metabolism);00410(beta-Alanine metabolism);00561(Glycerolipid metabolism);00620(Pyruvate metabolism)	yes
ENSSSCG00000006388	ENSSSCG00000006388	-0.260816	4.55036e-107	9.0725e-103	0.577	0.494	DDB1 and CUL4 associated factor 8 [Source:NCBI gene;Acc:100153655]	GO:0005515(protein binding)	NA	yes
ENSSSCG00000006919	ENSSSCG00000006919	-1.14618	0	0	0.11	0.514	guanylate-binding protein 7 [Source:NCBI gene;Acc:100155195]	GO:0000166(nucleotide binding);GO:0003924(GTPase activity);GO:0005525(GTP binding);GO:0016020(membrane)	04621(NOD-like receptor signaling pathway)	yes
ENSSSCG00000006978	ENSSSCG00000006978	-0.788454	6.33342e-192	1.26276e-187	0.002	0.224	NA	NA	NA	yes
ENSSSCG00000007088	ENSSSCG00000007088	0.587901	1.35293e-170	2.69746e-166	0.668	0.32	sorting nexin 5 [Source:NCBI gene;Acc:100155390]	GO:0005623(cell);GO:0006886(intracellular protein transport);GO:0006907(pinocytosis);GO:0015031(protein transport);GO:0035091(phosphatidylinositol binding)	04144(Endocytosis)	yes
ENSSSCG00000007203	ENSSSCG00000007203	0.278386	7.04465e-100	1.40456e-95	0.644	0.387	casein kinase 2 alpha 1 [Source:NCBI gene;Acc:100517435]	GO:0000166(nucleotide binding);GO:0004672(protein kinase activity);GO:0004674(protein serine/threonine kinase activity);GO:0005524(ATP binding);GO:0006468(protein phosphorylation)	03008(Ribosome biogenesis in eukaryotes);04064(NF-kappa B signaling pathway);04137(Mitophagy - animal);04310(Wnt signaling pathway);04520(Adherens junction);05162(Measles)	yes
ENSSSCG00000007355	ENSSSCG00000007355	0.388496	4.32036e-104	8.61393e-100	0.857	0.616	DNA topoisomerase I [Source:NCBI gene;Acc:100518587]	GO:0003677(DNA binding);GO:0003916(DNA topoisomerase activity);GO:0003917(DNA topoisomerase type I activity);GO:0005694(chromosome);GO:0005730(nucleolus);GO:0006260(DNA replication);GO:0006265(DNA topological change);GO:0006338(chromatin remodeling);GO:0007059(chromosome segregation);GO:0016853(isomerase activity);GO:0031298(replication fork protection complex)	NA	yes
ENSSSCG00000007692	ENSSSCG00000007692	0.398749	3.38511e-132	6.74924e-128	0.54	0.244	tyrosine 3-monooxygenase/tryptophan 5-monooxygenase activation protein gamma [Source:NCBI gene;Acc:100523057]	GO:0005623(cell);GO:0019904(protein domain specific binding)	04110(Cell cycle);04114(Oocyte meiosis);04151(PI3K-Akt signaling pathway);04390(Hippo signaling pathway);05160(Hepatitis C);05203(Viral carcinogenesis)	yes
ENSSSCG00000007743	ENSSSCG00000007743	-0.47006	3.26912e-209	6.51796e-205	0.846	0.748	coiled-coil-helix-coiled-coil-helix domain containing 2 [Source:NCBI gene;Acc:100518545]	GO:0005634(nucleus);GO:0005739(mitochondrion);GO:0007005(mitochondrion organization);GO:0043565(sequence-specific DNA binding);GO:0045944(positive regulation of transcription by RNA polymerase II)	NA	yes
ENSSSCG00000007944	ENSSSCG00000007944	-0.359284	3.90362e-109	7.78305e-105	0.438	0.437	mitochondrial import inner membrane translocase subunit TIM16 [Source:NCBI gene;Acc:100513346]	GO:0005515(protein binding);GO:0005794(Golgi apparatus);GO:0007015(actin filament organization);GO:0007030(Golgi organization);GO:0016021(integral component of membrane);GO:0016477(cell migration);GO:0030010(establishment of cell polarity)	NA	yes
ENSSSCG00000008170	ENSSSCG00000008170	0.97464	0	0	0.892	0.659	ribosomal protein L31 [Source:NCBI gene;Acc:100737826]	GO:0002181(cytoplasmic translation);GO:0003735(structural constituent of ribosome);GO:0005622(intracellular);GO:0005840(ribosome);GO:0006412(translation);GO:0015934(large ribosomal subunit);GO:0022625(cytosolic large ribosomal subunit);GO:0098556(cytoplasmic side of rough endoplasmic reticulum membrane)	03010(Ribosome)	yes
ENSSSCG00000008352	ENSSSCG00000008352	0.272872	2.13646e-82	4.25967e-78	0.408	0.188	partner of NOB1 homolog [Source:NCBI gene;Acc:100515308]	GO:0003676(nucleic acid binding);GO:0003723(RNA binding);GO:0005730(nucleolus)	NA	yes
ENSSSCG00000008433	ENSSSCG00000008433	0.607256	9.08496e-162	1.81136e-157	0.896	0.698	calmodulin 2 [Source:NCBI gene;Acc:100522926]	GO:0005509(calcium ion binding);GO:0019722(calcium-mediated signaling)	04014(Ras signaling pathway);04015(Rap1 signaling pathway);04020(Calcium signaling pathway);04022(cGMP-PKG signaling pathway);04024(cAMP signaling pathway);04070(Phosphatidylinositol signaling system);04114(Oocyte meiosis);04218(Cellular senescence);04261(Adrenergic signaling in cardiomyocytes);04270(Vascular smooth muscle contraction);04371(Apelin signaling pathway);04625(C-type lectin receptor …	yes
ENSSSCG00000008452	ENSSSCG00000008452	0.296378	1.13062e-110	2.25423e-106	0.528	0.27	leucine rich pentatricopeptide repeat containing [Source:NCBI gene;Acc:100512225]	GO:0005515(protein binding)	NA	yes
ENSSSCG00000008496	ENSSSCG00000008496	-1.18157	2.82874e-283	5.63994e-279	0.429	0.64	eukaryotic translation initiation factor 2 alpha kinase 2 [Source:NCBI gene;Acc:397588]	GO:0003723(RNA binding);GO:0003725(double-stranded RNA binding);GO:0004672(protein kinase activity);GO:0004674(protein serine/threonine kinase activity);GO:0005524(ATP binding);GO:0006468(protein phosphorylation);GO:0008285(negative regulation of cell population proliferation);GO:0009615(response to virus);GO:0009636(response to toxic substance);GO:0010998(regulation of translational initiation b…	04141(Protein processing in endoplasmic reticulum);04217(Necroptosis);05160(Hepatitis C);05162(Measles);05164(Influenza A);05165(Human papillomavirus infection);05167(Kaposi sarcoma-associated herpesvirus infection);05168(Herpes simplex virus 1 infection);05169(Epstein-Barr virus infection);05203(Viral carcinogenesis)	yes
ENSSSCG00000008981	ENSSSCG00000008981	0.329372	6.00851e-127	1.19798e-122	0.331	0.083	starch binding domain 1 [Source:NCBI gene;Acc:100522745]	GO:0030246(carbohydrate binding);GO:2001069(glycogen binding);GO:2001070(starch binding)	NA	yes
ENSSSCG00000009633	ENSSSCG00000009633	-0.411251	1.494e-76	2.97874e-72	0.444	0.444	tumor necrosis factor receptor superfamily member 10A-like [Source:NCBI gene;Acc:100624226]	GO:0005515(protein binding);GO:0005886(plasma membrane);GO:0007165(signal transduction);GO:0009986(cell surface);GO:0016020(membrane);GO:0016021(integral component of membrane);GO:0036462(TRAIL-activated apoptotic signaling pathway);GO:0043065(positive regulation of apoptotic process);GO:0045569(TRAIL binding)	04060(Cytokine-cytokine receptor interaction);04210(Apoptosis);04217(Necroptosis);04650(Natural killer cell mediated cytotoxicity);05164(Influenza A)	yes
ENSSSCG00000009772	ENSSSCG00000009772	0.323169	2.29965e-85	4.58505e-81	0.786	0.536	transmembrane p24 trafficking protein 2 [Source:NCBI gene;Acc:100625917]	GO:0005783(endoplasmic reticulum);GO:0005793(endoplasmic reticulum-Golgi intermediate compartment);GO:0005794(Golgi apparatus);GO:0006886(intracellular protein transport);GO:0006888(endoplasmic reticulum to Golgi vesicle-mediated transport);GO:0007030(Golgi organization);GO:0016020(membrane);GO:0016021(integral component of membrane);GO:0030134(COPII-coated ER to Golgi transport vesicle)	NA	yes
ENSSSCG00000010006	ENSSSCG00000010006	-0.32789	1.4164e-65	2.82401e-61	0.277	0.336	SEC14 like lipid binding 2 [Source:NCBI gene;Acc:100152451]	NA	NA	yes
ENSSSCG00000010158	ENSSSCG00000010158	0.447207	1.98778e-113	3.96324e-109	0.71	0.423	translocase of outer mitochondrial membrane 20 [Source:NCBI gene;Acc:100152814]	GO:0005739(mitochondrion);GO:0005741(mitochondrial outer membrane);GO:0005742(mitochondrial outer membrane translocase complex);GO:0006605(protein targeting);GO:0006886(intracellular protein transport);GO:0008320(protein transmembrane transporter activity);GO:0015450(P-P-bond-hydrolysis-driven protein transmembrane transporter activity);GO:0016020(membrane);GO:0016021(integral component of membra…	NA	yes
ENSSSCG00000010203	ENSSSCG00000010203	0.273107	8.77658e-91	1.74987e-86	0.825	0.599	heterogeneous nuclear ribonucleoprotein F [Source:NCBI gene;Acc:100155475]	GO:0003676(nucleic acid binding);GO:0003723(RNA binding)	NA	yes
ENSSSCG00000010320	ENSSSCG00000010320	0.557371	1.55107e-140	3.09253e-136	0.881	0.621	voltage dependent anion channel 2 [Source:NCBI gene;Acc:397659]	GO:0005741(mitochondrial outer membrane);GO:0008308(voltage-gated anion channel activity);GO:0015698(inorganic anion transport);GO:0055085(transmembrane transport);GO:0098656(anion transmembrane transport)	04020(Calcium signaling pathway);04022(cGMP-PKG signaling pathway);04216(Ferroptosis);04217(Necroptosis);04218(Cellular senescence);04621(NOD-like receptor signaling pathway);04979(Cholesterol metabolism);05012(Parkinson disease);05016(Huntington disease);05166(Human T-cell leukemia virus 1 infection)	yes
ENSSSCG00000010401	ENSSSCG00000010401	0.275388	4.9143e-113	9.79813e-109	0.631	0.363	WASH complex subunit 2A [Source:NCBI gene;Acc:100522401]	GO:0071203(WASH complex)	04144(Endocytosis)	yes
ENSSSCG00000010795	ENSSSCG00000010795	0.272249	1.47971e-80	2.95024e-76	0.772	0.533	NADH:ubiquinone oxidoreductase subunit AB1 [Source:NCBI gene;Acc:100312976]	GO:0000035(acyl binding);GO:0000036(acyl carrier activity);GO:0005739(mitochondrion);GO:0005747(mitochondrial respiratory chain complex I);GO:0006633(fatty acid biosynthetic process)	00190(Oxidative phosphorylation);04714(Thermogenesis);04723(Retrograde endocannabinoid signaling);04932(Non-alcoholic fatty liver disease (NAFLD));05010(Alzheimer disease);05012(Parkinson disease);05016(Huntington disease)	yes
ENSSSCG00000010954	ENSSSCG00000010954	-0.291938	2.18431e-182	4.35508e-178	0.731	0.587	NA	NA	NA	yes
ENSSSCG00000011117	ENSSSCG00000011117	-0.273848	1.29224e-99	2.57646e-95	0.425	0.354	UPF2, regulator of nonsense mediated mRNA decay [Source:NCBI gene;Acc:100621126]	GO:0000184(nuclear-transcribed mRNA catabolic process, nonsense-mediated decay);GO:0003723(RNA binding);GO:0005515(protein binding);GO:0005737(cytoplasm);GO:0005844(polysome);GO:0035145(exon-exon junction complex)	03013(RNA transport);03015(mRNA surveillance pathway)	yes
ENSSSCG00000011272	ENSSSCG00000011272	0.627895	4.77742e-154	9.52521e-150	0.918	0.738	ribosomal protein L14 [Source:NCBI gene;Acc:100037994]	GO:0003723(RNA binding);GO:0003735(structural constituent of ribosome);GO:0005622(intracellular);GO:0005840(ribosome);GO:0006412(translation);GO:0022625(cytosolic large ribosomal subunit);GO:0042273(ribosomal large subunit biogenesis)	03010(Ribosome)	yes
ENSSSCG00000011493	ENSSSCG00000011493	-0.392282	2.09904e-98	4.18506e-94	0.349	0.369	ataxin 7 [Source:NCBI gene;Acc:100519688]	GO:0003682(chromatin binding);GO:0005634(nucleus);GO:0005737(cytoplasm);GO:0042326(negative regulation of phosphorylation);GO:0043569(negative regulation of insulin-like growth factor receptor signaling pathway);GO:0045944(positive regulation of transcription by RNA polymerase II)	NA	yes
ENSSSCG00000011952	ENSSSCG00000011952	0.893079	0	0	0.952	0.825	ribosomal protein L24 [Source:NCBI gene;Acc:100521642]	GO:0000027(ribosomal large subunit assembly);GO:0003723(RNA binding);GO:0003735(structural constituent of ribosome);GO:0006412(translation);GO:0022625(cytosolic large ribosomal subunit);GO:1902626(assembly of large subunit precursor of preribosome)	03010(Ribosome)	yes
ENSSSCG00000012006	ENSSSCG00000012006	0.365093	5.43458e-99	1.08355e-94	0.574	0.3	multidrug resistance-associated protein 1 [Source:NCBI gene;Acc:100152428]	GO:0000166(nucleotide binding);GO:0005524(ATP binding);GO:0016020(membrane);GO:0016021(integral component of membrane);GO:0016887(ATPase activity);GO:0042626(ATPase activity, coupled to transmembrane movement of substances);GO:0055085(transmembrane transport)	02010(ABC transporters)	yes
ENSSSCG00000012071	ENSSSCG00000012071	-0.430826	3.70491e-84	7.38684e-80	0.235	0.28	immunoglobulin superfamily member 5 [Source:NCBI gene;Acc:100517006]	GO:0005923(bicellular tight junction);GO:0009986(cell surface);GO:0016020(membrane);GO:0016021(integral component of membrane);GO:0098609(cell-cell adhesion)	04530(Tight junction)	yes
ENSSSCG00000012126	ENSSSCG00000012126	0.327344	2.10498e-102	4.19691e-98	0.423	0.178	glycoprotein M6B [Source:NCBI gene;Acc:100155237]	GO:0005886(plasma membrane);GO:0016020(membrane);GO:0016021(integral component of membrane);GO:0031175(neuron projection development);GO:0045121(membrane raft);GO:0051612(negative regulation of serotonin uptake)	NA	yes
ENSSSCG00000012166	ENSSSCG00000012166	0.442405	3.54014e-117	7.05834e-113	0.796	0.521	spermine synthase [Source:NCBI gene;Acc:100153052]	GO:0006596(polyamine biosynthetic process);GO:0006597(spermine biosynthetic process);GO:0016740(transferase activity);GO:0016768(spermine synthase activity)	00270(Cysteine and methionine metabolism);00330(Arginine and proline metabolism);00410(beta-Alanine metabolism);00480(Glutathione metabolism)	yes
ENSSSCG00000012202	ENSSSCG00000012202	-0.379827	3.62847e-112	7.23445e-108	0.813	0.712	glycerol kinase [Source:NCBI gene;Acc:100233182]	GO:0004370(glycerol kinase activity);GO:0005737(cytoplasm);GO:0005739(mitochondrion);GO:0005975(carbohydrate metabolic process);GO:0006071(glycerol metabolic process);GO:0006072(glycerol-3-phosphate metabolic process);GO:0006641(triglyceride metabolic process);GO:0016301(kinase activity);GO:0016310(phosphorylation);GO:0016740(transferase activity);GO:0016773(phosphotransferase activity, alcohol g…	00561(Glycerolipid metabolism);03320(PPAR signaling pathway)	yes
ENSSSCG00000012746	ENSSSCG00000012746	0.350783	6.50038e-91	1.29605e-86	0.619	0.357	VMA21, vacuolar ATPase assembly factor [Source:NCBI gene;Acc:100515811]	GO:0005783(endoplasmic reticulum);GO:0005789(endoplasmic reticulum membrane);GO:0012507(ER to Golgi transport vesicle membrane);GO:0016020(membrane);GO:0016021(integral component of membrane);GO:0031410(cytoplasmic vesicle);GO:0033116(endoplasmic reticulum-Golgi intermediate compartment membrane);GO:0070072(vacuolar proton-transporting V-type ATPase complex assembly)	NA	yes
ENSSSCG00000012811	ENSSSCG00000012811	0.269285	2.11554e-80	4.21797e-76	0.509	0.286	VHL binding protein 1 [Source:NCBI gene;Acc:100514622]	GO:0005737(cytoplasm);GO:0005844(polysome);GO:0006457(protein folding);GO:0007017(microtubule-based process);GO:0007021(tubulin complex assembly);GO:0015631(tubulin binding);GO:0016272(prefoldin complex)	NA	yes
ENSSSCG00000012886	ENSSSCG00000012886	-0.319118	9.91403e-125	1.97666e-120	0.64	0.565	chromosome 2 C11orf24 homolog [Source:NCBI gene;Acc:100738698]	GO:0016020(membrane);GO:0016021(integral component of membrane)	NA	yes
ENSSSCG00000013052	ENSSSCG00000013052	0.407435	6.01573e-102	1.19942e-97	0.718	0.436	reticulon 3 [Source:NCBI gene;Acc:100512087]	GO:0005783(endoplasmic reticulum);GO:0005789(endoplasmic reticulum membrane);GO:0016020(membrane);GO:0016021(integral component of membrane)	05010(Alzheimer disease)	yes
ENSSSCG00000013064	ENSSSCG00000013064	0.666659	5.4499e-184	1.0866e-179	0.882	0.621	eukaryotic translation elongation factor 1 gamma [Source:NCBI gene;Acc:397022]	GO:0003746(translation elongation factor activity);GO:0005515(protein binding);GO:0005634(nucleus);GO:0005737(cytoplasm);GO:0006412(translation);GO:0006414(translational elongation)	05134(Legionellosis)	yes
ENSSSCG00000013315	ENSSSCG00000013315	0.41478	4.65902e-121	9.28915e-117	0.643	0.351	eukaryotic translation initiation factor 3 subunit M [Source:NCBI gene;Acc:100513781]	GO:0001732(formation of cytoplasmic translation initiation complex);GO:0002183(cytoplasmic translational initiation);GO:0003743(translation initiation factor activity);GO:0005737(cytoplasm);GO:0005852(eukaryotic translation initiation factor 3 complex);GO:0006412(translation);GO:0006413(translational initiation);GO:0016282(eukaryotic 43S preinitiation complex);GO:0033290(eukaryotic 48S preinitiat…	NA	yes
ENSSSCG00000013366	ENSSSCG00000013366	-0.451266	8.49405e-169	1.69354e-164	0.887	0.798	lactate dehydrogenase A [Source:NCBI gene;Acc:407245]	GO:0003824(catalytic activity);GO:0004459(L-lactate dehydrogenase activity);GO:0005737(cytoplasm);GO:0005975(carbohydrate metabolic process);GO:0016491(oxidoreductase activity);GO:0016616(oxidoreductase activity, acting on the CH-OH group of donors, NAD or NADP as acceptor);GO:0019752(carboxylic acid metabolic process);GO:0055114(oxidation-reduction process)	00010(Glycolysis / Gluconeogenesis);00270(Cysteine and methionine metabolism);00620(Pyruvate metabolism);00640(Propanoate metabolism);04922(Glucagon signaling pathway)	yes
ENSSSCG00000013405	ENSSSCG00000013405	0.44532	8.98291e-125	1.79101e-120	0.89	0.685	eukaryotic translation initiation factor 4 gamma 2 [Source:NCBI gene;Acc:100520826]	GO:0003723(RNA binding);GO:0003729(mRNA binding);GO:0003743(translation initiation factor activity);GO:0005515(protein binding);GO:0006413(translational initiation);GO:0016281(eukaryotic translation initiation factor 4F complex)	03013(RNA transport);05416(Viral myocarditis)	yes
ENSSSCG00000013421	ENSSSCG00000013421	0.29195	8.20175e-128	1.63527e-123	0.809	0.561	polypyrimidine tract binding protein 1 [Source:NCBI gene;Acc:397461]	GO:0003676(nucleic acid binding);GO:0003723(RNA binding);GO:0005634(nucleus);GO:0006397(mRNA processing)	NA	yes
ENSSSCG00000013593	ENSSSCG00000013593	-0.467212	2.36171e-16	4.70877e-12	0.209	0.297	C-C motif chemokine ligand 25 [Source:NCBI gene;Acc:448799]	GO:0002548(monocyte chemotaxis);GO:0005125(cytokine activity);GO:0005576(extracellular region);GO:0005615(extracellular space);GO:0006935(chemotaxis);GO:0006954(inflammatory response);GO:0006955(immune response);GO:0007186(G protein-coupled receptor signaling pathway);GO:0008009(chemokine activity);GO:0010469(regulation of signaling receptor activity);GO:0030593(neutrophil chemotaxis);GO:0042379(…	04060(Cytokine-cytokine receptor interaction);04062(Chemokine signaling pathway);04672(Intestinal immune network for IgA production)	yes
ENSSSCG00000013889	ENSSSCG00000013889	0.780114	2.21666e-245	4.41957e-241	0.938	0.79	ribosomal protein L18a [Source:NCBI gene;Acc:100520891]	GO:0003735(structural constituent of ribosome);GO:0005840(ribosome);GO:0006412(translation);GO:0022625(cytosolic large ribosomal subunit)	03010(Ribosome)	yes
ENSSSCG00000013902	ENSSSCG00000013902	-0.905645	0	0	0	0.435	PLASMODESMATA CALLOSE-BINDING PROTEIN 4-like [Source:NCBI gene;Acc:100736865]	GO:0016020(membrane);GO:0016021(integral component of membrane)	NA	yes
ENSSSCG00000013973	ENSSSCG00000013973	-0.451798	1.76147e-43	3.51201e-39	0.023	0.108	LY6/PLAUR domain containing 8 [Source:NCBI gene;Acc:100523775]	GO:0005615(extracellular space);GO:0050829(defense response to Gram-negative bacterium)	NA	yes
ENSSSCG00000014060	ENSSSCG00000014060	-0.356201	3.35712e-92	6.69342e-88	0.363	0.376	KIAA1191 ortholog [Source:NCBI gene;Acc:100524242]	NA	NA	yes
ENSSSCG00000014071	ENSSSCG00000014071	0.553522	2.68761e-126	5.35855e-122	0.864	0.623	basic transcription factor 3 [Source:NCBI gene;Acc:100514824]	GO:0001701(in utero embryonic development)	NA	yes
ENSSSCG00000014264	ENSSSCG00000014264	0.378836	5.78068e-103	1.15255e-98	0.885	0.676	histidine triad nucleotide binding protein 1 [Source:NCBI gene;Acc:100518898]	GO:0003824(catalytic activity);GO:0005515(protein binding)	NA	yes
ENSSSCG00000014267	ENSSSCG00000014267	-0.283244	2.68892e-97	5.36116e-93	0.288	0.272	Rap guanine nucleotide exchange factor 6 [Source:NCBI gene;Acc:100521255]	GO:0005085(guanyl-nucleotide exchange factor activity);GO:0005515(protein binding);GO:0005622(intracellular);GO:0007165(signal transduction);GO:0007264(small GTPase mediated signal transduction)	04015(Rap1 signaling pathway);04530(Tight junction)	yes
ENSSSCG00000014280	ENSSSCG00000014280	-0.503137	2.50834e-128	5.00114e-124	0.566	0.564	solute carrier family 22 member 5 [Source:NCBI gene;Acc:100520422]	GO:0000014(single-stranded DNA endodeoxyribonuclease activity);GO:0000722(telomere maintenance via recombination);GO:0000723(telomere maintenance);GO:0000784(nuclear chromosome, telomeric region);GO:0000790(nuclear chromatin);GO:0000794(condensed nuclear chromosome);GO:0003691(double-stranded telomeric DNA binding);GO:0004003(ATP-dependent DNA helicase activity);GO:0004017(adenylate kinase activi…	03440(Homologous recombination);03450(Non-homologous end-joining);04218(Cellular senescence);05231(Choline metabolism in cancer)	yes
ENSSSCG00000014343	ENSSSCG00000014343	0.537708	1.42119e-171	2.83357e-167	0.803	0.48	matrin 3 [Source:NCBI gene;Acc:100521716]	GO:0003676(nucleic acid binding);GO:0003723(RNA binding);GO:0005634(nucleus);GO:0008270(zinc ion binding)	NA	yes
ENSSSCG00000014361	ENSSSCG00000014361	-0.303247	5.18818e-145	1.03442e-140	0.759	0.626	cysteine rich transmembrane module containing 1 [Source:NCBI gene;Acc:100521956]	NA	NA	yes
ENSSSCG00000014565	ENSSSCG00000014565	-0.351209	1.24387e-43	2.48003e-39	0.087	0.19	interferon-induced transmembrane protein 1 [Source:NCBI gene;Acc:100127358]	GO:0005886(plasma membrane);GO:0016020(membrane);GO:0016021(integral component of membrane);GO:0034341(response to interferon-gamma);GO:0035455(response to interferon-alpha);GO:0035456(response to interferon-beta);GO:0045071(negative regulation of viral genome replication);GO:0046597(negative regulation of viral entry into host cell);GO:0051607(defense response to virus);GO:0060337(type I interfe…	04662(B cell receptor signaling pathway)	yes
ENSSSCG00000014569	ENSSSCG00000014569	1.15295	0	0	0.978	0.872	ribosomal protein L27a [Source:NCBI gene;Acc:100517228]	GO:0003735(structural constituent of ribosome);GO:0005622(intracellular);GO:0005840(ribosome);GO:0006412(translation);GO:0015934(large ribosomal subunit);GO:0022625(cytosolic large ribosomal subunit)	03010(Ribosome)	yes
ENSSSCG00000014997	ENSSSCG00000014997	-0.449808	3.7698e-98	7.51624e-94	0.533	0.538	caspase-13 [Source:NCBI gene;Acc:100522887]	GO:0004197(cysteine-type endopeptidase activity);GO:0005737(cytoplasm);GO:0006508(proteolysis);GO:0006915(apoptotic process);GO:0006919(activation of cysteine-type endopeptidase activity involved in apoptotic process);GO:0008233(peptidase activity);GO:0008234(cysteine-type peptidase activity);GO:0016787(hydrolase activity);GO:0042981(regulation of apoptotic process);GO:0097190(apoptotic signaling…	04621(NOD-like receptor signaling pathway)	yes
ENSSSCG00000015337	ENSSSCG00000015337	0.39066	1.11668e-96	2.22644e-92	0.791	0.526	NA	GO:0000724(double-strand break repair via homologous recombination);GO:0006406(mRNA export from nucleus);GO:0008541(proteasome regulatory particle, lid subcomplex);GO:0043248(proteasome assembly)	NA	yes
ENSSSCG00000015390	ENSSSCG00000015390	-0.300874	3.81948e-59	7.61528e-55	0.297	0.357	ATP-binding cassette, sub-family B (MDR/TAP), member 1 [Source:NCBI gene;Acc:396910]	GO:0000166(nucleotide binding);GO:0005524(ATP binding);GO:0005886(plasma membrane);GO:0016020(membrane);GO:0016021(integral component of membrane);GO:0016887(ATPase activity);GO:0042626(ATPase activity, coupled to transmembrane movement of substances);GO:0045332(phospholipid translocation);GO:0055085(transmembrane transport);GO:0090554(phosphatidylcholine-translocating ATPase activity);GO:0090555…	02010(ABC transporters);04976(Bile secretion);05206(MicroRNAs in cancer);05226(Gastric cancer)	yes
ENSSSCG00000015499	ENSSSCG00000015499	-0.484932	1.07468e-121	2.1427e-117	0.367	0.418	RAB GTPase activating protein 1 like [Source:NCBI gene;Acc:100519968]	GO:0005096(GTPase activator activity);GO:0005515(protein binding);GO:0005623(cell);GO:0006886(intracellular protein transport);GO:0017137(Rab GTPase binding);GO:0043547(positive regulation of GTPase activity);GO:0090630(activation of GTPase activity)	NA	yes
ENSSSCG00000015545	ENSSSCG00000015545	-1.01593	4.49882e-273	8.96975e-269	0.043	0.383	glutamate-ammonia ligase [Source:NCBI gene;Acc:396944]	GO:0000166(nucleotide binding);GO:0003824(catalytic activity);GO:0004356(glutamate-ammonia ligase activity);GO:0005524(ATP binding);GO:0006542(glutamine biosynthetic process);GO:0006807(nitrogen compound metabolic process);GO:0016874(ligase activity)	00220(Arginine biosynthesis);00250(Alanine, aspartate and glutamate metabolism);00630(Glyoxylate and dicarboxylate metabolism);00910(Nitrogen metabolism);04217(Necroptosis);04724(Glutamatergic synapse);04727(GABAergic synapse)	yes
ENSSSCG00000015632	ENSSSCG00000015632	-0.624984	1.1075e-71	2.20813e-67	0.182	0.332	NA	GO:0003785(actin monomer binding)	NA	yes
ENSSSCG00000015823	ENSSSCG00000015823	0.562182	5.67478e-182	1.13144e-177	0.634	0.277	RAB11 family interacting protein 1 [Source:NCBI gene;Acc:100625212]	GO:0017137(Rab GTPase binding);GO:0043231(intracellular membrane-bounded organelle);GO:0045055(regulated exocytosis)	04144(Endocytosis)	yes
ENSSSCG00000016044	ENSSSCG00000016044	0.564999	1.52205e-156	3.03467e-152	0.802	0.498	ORMDL sphingolipid biosynthesis regulator 1 [Source:NCBI gene;Acc:100155491]	GO:0005783(endoplasmic reticulum);GO:0005789(endoplasmic reticulum membrane);GO:0006672(ceramide metabolic process);GO:0016020(membrane);GO:0016021(integral component of membrane);GO:0035339(SPOTS complex);GO:0090155(negative regulation of sphingolipid biosynthetic process);GO:0090156(cellular sphingolipid homeostasis);GO:1900060(negative regulation of ceramide biosynthetic process)	NA	yes
ENSSSCG00000016100	ENSSSCG00000016100	0.326876	9.09081e-93	1.81253e-88	0.804	0.552	NADH:ubiquinone oxidoreductase subunit B3 [Source:NCBI gene;Acc:100525083]	GO:0005739(mitochondrion);GO:0005747(mitochondrial respiratory chain complex I);GO:0016020(membrane);GO:0016021(integral component of membrane);GO:0022900(electron transport chain);GO:0032981(mitochondrial respiratory chain complex I assembly)	00190(Oxidative phosphorylation);04714(Thermogenesis);04723(Retrograde endocannabinoid signaling);04932(Non-alcoholic fatty liver disease (NAFLD));05010(Alzheimer disease);05012(Parkinson disease);05016(Huntington disease)	yes
ENSSSCG00000016284	ENSSSCG00000016284	-0.838845	0	0	0.904	0.865	intestinal-type alkaline phosphatase-like [Source:NCBI gene;Acc:100522404]	GO:0003824(catalytic activity);GO:0004035(alkaline phosphatase activity);GO:0016311(dephosphorylation);GO:0016787(hydrolase activity);GO:0016791(phosphatase activity)	00730(Thiamine metabolism);00790(Folate biosynthesis)	yes
ENSSSCG00000016400	ENSSSCG00000016400	-0.267303	1.17067e-44	2.33407e-40	0.035	0.102	mab-21 like 4 [Source:NCBI gene;Acc:100517432]	NA	NA	yes
ENSSSCG00000017146	ENSSSCG00000017146	-1.03373	8.06225e-197	1.60745e-192	0.346	0.542	NA	GO:0001525(angiogenesis);GO:0002040(sprouting angiogenesis);GO:0004842(ubiquitin-protein transferase activity);GO:0005730(nucleolus);GO:0005737(cytoplasm);GO:0005829(cytosol);GO:0006511(ubiquitin-dependent protein catabolic process);GO:0016567(protein ubiquitination);GO:0016887(ATPase activity);GO:2000051(negative regulation of non-canonical Wnt signaling pathway)	NA	yes
ENSSSCG00000017202	ENSSSCG00000017202	-0.261823	5.06549e-55	1.00996e-50	0.959	0.896	histone H3.3 [Source:NCBI gene;Acc:100521680]	GO:0000786(nucleosome);GO:0001649(osteoblast differentiation);GO:0001740(Barr body);GO:0003677(DNA binding);GO:0005634(nucleus);GO:0005694(chromosome);GO:0006997(nucleus organization);GO:0007283(spermatogenesis);GO:0007286(spermatid development);GO:0007338(single fertilization);GO:0007566(embryo implantation);GO:0008283(cell population proliferation);GO:0008584(male gonad development);GO:0031492(…	05034(Alcoholism);05202(Transcriptional misregulation in cancer);05322(Systemic lupus erythematosus)	yes
ENSSSCG00000017213	ENSSSCG00000017213	-0.330473	1.04391e-84	2.08134e-80	0.438	0.446	Jupiter microtubule associated homolog 1 [Source:NCBI gene;Acc:450242]	NA	NA	yes
ENSSSCG00000017239	ENSSSCG00000017239	0.412471	3.87128e-125	7.71855e-121	0.953	0.867	ribosomal protein L38 [Source:NCBI gene;Acc:100516393]	GO:0003735(structural constituent of ribosome);GO:0005622(intracellular);GO:0005840(ribosome);GO:0006412(translation);GO:0022625(cytosolic large ribosomal subunit)	03010(Ribosome)	yes
ENSSSCG00000017509	ENSSSCG00000017509	0.906262	0	0	0.97	0.841	ribosomal protein L19 [Source:NCBI gene;Acc:396989]	GO:0003723(RNA binding);GO:0003735(structural constituent of ribosome);GO:0005622(intracellular);GO:0005840(ribosome);GO:0006412(translation);GO:0022625(cytosolic large ribosomal subunit);GO:0045202(synapse)	03010(Ribosome)	yes
ENSSSCG00000017555	ENSSSCG00000017555	-0.263726	8.05708e-140	1.60642e-135	0.665	0.529	LUC7 like 3 pre-mRNA splicing factor [Source:NCBI gene;Acc:100625081]	GO:0003729(mRNA binding);GO:0005685(U1 snRNP);GO:0006376(mRNA splice site selection);GO:0071004(U2-type prespliceosome)	NA	yes
ENSSSCG00000017754	ENSSSCG00000017754	-0.736577	1.64645e-204	3.28269e-200	0.638	0.672	galectin 9 [Source:NCBI gene;Acc:396972]	GO:0030246(carbohydrate binding)	NA	yes
ENSSSCG00000017987	ENSSSCG00000017987	0.476437	5.37446e-155	1.07156e-150	0.527	0.196	NA	GO:0000166(nucleotide binding);GO:0003774(motor activity);GO:0003779(actin binding);GO:0005515(protein binding);GO:0005524(ATP binding);GO:0016459(myosin complex)	NA	yes
ENSSSCG00000018061	ENSSSCG00000018061	-1.02579	1.43622e-208	2.86353e-204	0.979	0.986	NA	NA	NA	yes
ENSSSCG00000018062	ENSSSCG00000018062	-0.459935	1.9361e-157	3.8602e-153	0	0.177	NA	NA	NA	yes
ENSSSCG00000018063	ENSSSCG00000018063	-0.839141	8.55807e-98	1.70631e-93	0.968	0.956	NA	NA	NA	yes
ENSSSCG00000018088	ENSSSCG00000018088	-0.596862	2.60431e-60	5.19246e-56	0.058	0.199	NA	NA	NA	yes
ENSSSCG00000020710	ENSSSCG00000020710	-0.273631	2.24045e-63	4.46701e-59	0.259	0.262	NA	GO:0003676(nucleic acid binding)	NA	yes
ENSSSCG00000020808	ENSSSCG00000020808	0.857577	1.13469e-285	2.26234e-281	0.865	0.55	chaperonin containing TCP1 subunit 6A [Source:NCBI gene;Acc:102163415]	GO:0000166(nucleotide binding);GO:0005524(ATP binding);GO:0005737(cytoplasm);GO:0005832(chaperonin-containing T-complex);GO:0006457(protein folding);GO:0051082(unfolded protein binding)	NA	yes
ENSSSCG00000020830	ENSSSCG00000020830	0.654781	2.20154e-170	4.38944e-166	0.91	0.687	nascent polypeptide associated complex subunit alpha [Source:NCBI gene;Acc:100154750]	GO:0005854(nascent polypeptide-associated complex)	04928(Parathyroid hormone synthesis, secretion and action)	yes
ENSSSCG00000020872	ENSSSCG00000020872	0.274447	3.24172e-162	6.46334e-158	0.984	0.952	PDZK1 interacting protein 1 [Source:NCBI gene;Acc:100626400]	GO:0016020(membrane);GO:0016021(integral component of membrane)	NA	yes
ENSSSCG00000021591	ENSSSCG00000021591	-0.449817	7.60418e-94	1.51612e-89	0.431	0.476	RNA binding motif protein 3 [Source:NCBI gene;Acc:100627807]	GO:0003676(nucleic acid binding);GO:0003723(RNA binding);GO:0003730(mRNA 3'-UTR binding);GO:0005681(spliceosomal complex);GO:0005737(cytoplasm);GO:0006417(regulation of translation);GO:0008266(poly(U) RNA binding);GO:0009409(response to cold);GO:0015934(large ribosomal subunit);GO:0017148(negative regulation of translation);GO:0030371(translation repressor activity);GO:0043023(ribosomal large sub…	NA	yes
ENSSSCG00000021991	ENSSSCG00000021991	-0.262249	7.65647e-115	1.52655e-110	0.701	0.598	NADH:ubiquinone oxidoreductase subunit V3 [Source:NCBI gene;Acc:100620809]	GO:0005739(mitochondrion);GO:0005747(mitochondrial respiratory chain complex I)	00190(Oxidative phosphorylation);04714(Thermogenesis);04723(Retrograde endocannabinoid signaling);04932(Non-alcoholic fatty liver disease (NAFLD));05010(Alzheimer disease);05012(Parkinson disease);05016(Huntington disease)	yes
ENSSSCG00000022039	ENSSSCG00000022039	-0.411092	1.35997e-50	2.71152e-46	0.043	0.131	StAR related lipid transfer domain containing 9 [Source:NCBI gene;Acc:100628176]	GO:0000166(nucleotide binding);GO:0003774(motor activity);GO:0003777(microtubule motor activity);GO:0005515(protein binding);GO:0005524(ATP binding);GO:0007018(microtubule-based movement);GO:0008017(microtubule binding);GO:0008289(lipid binding)	NA	yes
ENSSSCG00000023012	ENSSSCG00000023012	0.70976	4.94331e-106	9.85597e-102	0.737	0.466	chymotrypsinogen B-like [Source:NCBI gene;Acc:100739735]	GO:0004252(serine-type endopeptidase activity);GO:0006508(proteolysis);GO:0008233(peptidase activity);GO:0008236(serine-type peptidase activity);GO:0016787(hydrolase activity)	NA	yes
ENSSSCG00000023187	ENSSSCG00000023187	-0.301233	7.73777e-82	1.54276e-77	0.226	0.246	NA	GO:0005515(protein binding)	NA	yes
ENSSSCG00000023264	ENSSSCG00000023264	-0.847553	1.57199e-229	3.13423e-225	0.524	0.642	isocitrate dehydrogenase (NADP(+)) 1, cytosolic [Source:NCBI gene;Acc:102166364]	GO:0000287(magnesium ion binding);GO:0004450(isocitrate dehydrogenase (NADP+) activity);GO:0005777(peroxisome);GO:0005829(cytosol);GO:0006099(tricarboxylic acid cycle);GO:0006102(isocitrate metabolic process);GO:0006739(NADP metabolic process);GO:0016491(oxidoreductase activity);GO:0016616(oxidoreductase activity, acting on the CH-OH group of donors, NAD or NADP as acceptor);GO:0042803(protein ho…	00020(Citrate cycle (TCA cycle));00480(Glutathione metabolism);04146(Peroxisome)	yes
ENSSSCG00000023331	ENSSSCG00000023331	0.337344	2.11721e-99	4.22128e-95	0.846	0.595	ubiquitin like 5 [Source:NCBI gene;Acc:100513004]	GO:0000398(mRNA splicing, via spliceosome);GO:0005515(protein binding);GO:0005634(nucleus);GO:0005737(cytoplasm);GO:0006464(cellular protein modification process);GO:0031386(protein tag)	NA	yes
ENSSSCG00000023467	ENSSSCG00000023467	0.897914	5.25255e-237	1.04725e-232	0.868	0.542	glutathione S-transferase A4 [Source:NCBI gene;Acc:100510917]	GO:0004364(glutathione transferase activity);GO:0005515(protein binding)	00480(Glutathione metabolism);00980(Metabolism of xenobiotics by cytochrome P450);00982(Drug metabolism - cytochrome P450);00983(Drug metabolism - other enzymes);01524(Platinum drug resistance);05200(Pathways in cancer);05204(Chemical carcinogenesis);05225(Hepatocellular carcinoma);05418(Fluid shear stress and atherosclerosis)	yes
ENSSSCG00000023479	ENSSSCG00000023479	-0.567776	9.80866e-81	1.95565e-76	0.319	0.354	NCK associated protein 5 [Source:NCBI gene;Acc:100513689]	GO:0001578(microtubule bundle formation);GO:0007019(microtubule depolymerization);GO:0035371(microtubule plus-end)	NA	yes
ENSSSCG00000023792	ENSSSCG00000023792	-0.513141	1.35223e-123	2.69608e-119	0.538	0.482	small nuclear ribonucleoprotein U1 subunit 70 [Source:NCBI gene;Acc:100628160]	GO:0000398(mRNA splicing, via spliceosome);GO:0003676(nucleic acid binding);GO:0003723(RNA binding);GO:0003729(mRNA binding);GO:0005685(U1 snRNP)	03040(Spliceosome)	yes
ENSSSCG00000023796	ENSSSCG00000023796	-0.267285	4.27982e-33	8.5331e-29	0.082	0.127	interleukin 18 binding protein [Source:NCBI gene;Acc:100525765]	GO:0005615(extracellular space);GO:0042007(interleukin-18 binding);GO:0042088(T-helper 1 type immune response)	NA	yes
ENSSSCG00000024486	ENSSSCG00000024486	-0.293108	3.0741e-27	6.12915e-23	0.106	0.144	hook microtubule tethering protein 3 [Source:NCBI gene;Acc:100626498]	GO:0005515(protein binding);GO:0005737(cytoplasm);GO:0005813(centrosome);GO:0008017(microtubule binding);GO:0030705(cytoskeleton-dependent intracellular transport);GO:0031122(cytoplasmic microtubule organization);GO:0051959(dynein light intermediate chain binding)	NA	yes
ENSSSCG00000024776	ENSSSCG00000024776	0.262149	5.9397e-87	1.18426e-82	0.739	0.497	small nuclear ribonucleoprotein polypeptide G [Source:NCBI gene;Acc:100525867]	GO:0000387(spliceosomal snRNP assembly);GO:0000398(mRNA splicing, via spliceosome);GO:0003723(RNA binding);GO:0005634(nucleus);GO:0005681(spliceosomal complex);GO:0005682(U5 snRNP);GO:0005685(U1 snRNP);GO:0005686(U2 snRNP);GO:0005687(U4 snRNP);GO:0005689(U12-type spliceosomal complex);GO:0005737(cytoplasm);GO:0005829(cytosol);GO:0006397(mRNA processing);GO:0008380(RNA splicing);GO:0034719(SMN-Sm …	03040(Spliceosome)	yes
ENSSSCG00000024911	ENSSSCG00000024911	0.742086	3.4593e-188	6.89716e-184	0.901	0.624	metallothionein-1E [Source:NCBI gene;Acc:100037920]	GO:0005634(nucleus);GO:0005737(cytoplasm);GO:0006882(cellular zinc ion homeostasis);GO:0010273(detoxification of copper ion);GO:0046872(metal ion binding);GO:0071276(cellular response to cadmium ion);GO:0071280(cellular response to copper ion);GO:0071294(cellular response to zinc ion)	NA	yes
ENSSSCG00000024973	ENSSSCG00000024973	-2.18458	0	0	0.207	0.751	guanylate binding protein 1, interferon-inducible [Source:NCBI gene;Acc:100151938]	GO:0000166(nucleotide binding);GO:0003924(GTPase activity);GO:0005525(GTP binding)	04621(NOD-like receptor signaling pathway)	yes
ENSSSCG00000024974	ENSSSCG00000024974	0.93541	0	0	0.963	0.831	ribosomal protein L13 [Source:NCBI gene;Acc:100628232]	GO:0003735(structural constituent of ribosome);GO:0005622(intracellular);GO:0005840(ribosome);GO:0006412(translation);GO:0022625(cytosolic large ribosomal subunit)	03010(Ribosome)	yes
ENSSSCG00000025028	ENSSSCG00000025028	-0.345338	1.40126e-122	2.79384e-118	0.57	0.5	X-linked inhibitor of apoptosis [Source:NCBI gene;Acc:100037300]	GO:0005634(nucleus);GO:0005737(cytoplasm);GO:0016567(protein ubiquitination);GO:0043027(cysteine-type endopeptidase inhibitor activity involved in apoptotic process);GO:0043066(negative regulation of apoptotic process);GO:0043154(negative regulation of cysteine-type endopeptidase activity involved in apoptotic process);GO:0051402(neuron apoptotic process);GO:0061630(ubiquitin protein ligase activ…	01524(Platinum drug resistance);04064(NF-kappa B signaling pathway);04120(Ubiquitin mediated proteolysis);04210(Apoptosis);04215(Apoptosis - multiple species);04217(Necroptosis);04510(Focal adhesion);04621(NOD-like receptor signaling pathway);05145(Toxoplasmosis);05166(Human T-cell leukemia virus 1 infection);05200(Pathways in cancer);05222(Small cell lung cancer)	yes
ENSSSCG00000027046	ENSSSCG00000027046	-0.340339	7.59421e-82	1.51413e-77	0.304	0.259	probable ubiquitin carboxyl-terminal hydrolase FAF-X [Source:NCBI gene;Acc:100625207]	GO:0004197(cysteine-type endopeptidase activity);GO:0004843(thiol-dependent ubiquitin-specific protease activity);GO:0005737(cytoplasm);GO:0006511(ubiquitin-dependent protein catabolic process);GO:0016579(protein deubiquitination);GO:0036459(thiol-dependent ubiquitinyl hydrolase activity)	NA	yes
ENSSSCG00000027118	ENSSSCG00000027118	-0.596865	3.93976e-92	7.8551e-88	0.066	0.238	solute carrier family 23 member 1-like [Source:NCBI gene;Acc:100525318]	GO:0005215(transporter activity);GO:0016020(membrane);GO:0016021(integral component of membrane);GO:0022857(transmembrane transporter activity);GO:0055085(transmembrane transport)	NA	yes
ENSSSCG00000027340	ENSSSCG00000027340	-0.525993	2.81225e-172	5.60707e-168	0.592	0.561	phosphatidylinositol 4-kinase type 2 beta [Source:NCBI gene;Acc:100623115]	GO:0004430(1-phosphatidylinositol 4-kinase activity);GO:0005768(endosome);GO:0005802(trans-Golgi network);GO:0005886(plasma membrane);GO:0007030(Golgi organization);GO:0007032(endosome organization);GO:0046854(phosphatidylinositol phosphorylation)	00562(Inositol phosphate metabolism);04070(Phosphatidylinositol signaling system)	yes
ENSSSCG00000027387	ENSSSCG00000027387	-0.551014	8.95347e-144	1.78514e-139	0.046	0.274	membrane spanning 4-domains A12 [Source:NCBI gene;Acc:100627859]	GO:0016020(membrane);GO:0016021(integral component of membrane)	NA	yes
ENSSSCG00000027515	ENSSSCG00000027515	-0.440918	1.08541e-71	2.16409e-67	0.067	0.207	Fc fragment of IgG binding protein [Source:NCBI gene;Acc:100625830]	GO:0005515(protein binding)	NA	yes
ENSSSCG00000027556	ENSSSCG00000027556	-0.309922	1.05367e-56	2.10081e-52	0.225	0.238	arginine and serine rich coiled-coil 1 [Source:NCBI gene;Acc:100620876]	GO:0000380(alternative mRNA splicing, via spliceosome);GO:0000398(mRNA splicing, via spliceosome)	NA	yes
ENSSSCG00000027573	ENSSSCG00000027573	0.635089	1.50375e-179	2.99817e-175	0.94	0.778	ribosomal protein L29 [Source:NCBI gene;Acc:396993]	GO:0002181(cytoplasmic translation);GO:0003735(structural constituent of ribosome);GO:0005622(intracellular);GO:0005840(ribosome);GO:0006412(translation);GO:0015934(large ribosomal subunit);GO:0022625(cytosolic large ribosomal subunit);GO:0098556(cytoplasmic side of rough endoplasmic reticulum membrane)	03010(Ribosome)	yes
ENSSSCG00000027840	ENSSSCG00000027840	-0.273092	2.96332e-83	5.90827e-79	0.502	0.458	coatomer protein complex subunit epsilon [Source:NCBI gene;Acc:100525632]	GO:0000139(Golgi membrane);GO:0005198(structural molecule activity);GO:0005515(protein binding);GO:0005737(cytoplasm);GO:0005794(Golgi apparatus);GO:0006888(endoplasmic reticulum to Golgi vesicle-mediated transport);GO:0006890(retrograde vesicle-mediated transport, Golgi to endoplasmic reticulum);GO:0006891(intra-Golgi vesicle-mediated transport);GO:0015031(protein transport);GO:0016020(membrane)…	NA	yes
ENSSSCG00000027907	ENSSSCG00000027907	-0.354923	4.07256e-164	8.11987e-160	0.734	0.639	basigin (Ok blood group) [Source:NCBI gene;Acc:100141312]	GO:0016020(membrane);GO:0016021(integral component of membrane)	NA	yes
ENSSSCG00000027921	ENSSSCG00000027921	-0.41009	3.54502e-121	7.06805e-117	0.546	0.524	butyrophilin-like protein 1 [Source:NCBI gene;Acc:100513868]	GO:0005102(signaling receptor binding);GO:0005515(protein binding);GO:0009897(external side of plasma membrane);GO:0009986(cell surface);GO:0016020(membrane);GO:0016021(integral component of membrane);GO:0045062(extrathymic T cell selection);GO:0050776(regulation of immune response);GO:0050852(T cell receptor signaling pathway)	NA	yes
ENSSSCG00000028414	ENSSSCG00000028414	0.26008	1.82182e-73	3.63234e-69	0.846	0.634	mitochondrial contact site and cristae organizing system subunit 10 [Source:NCBI gene;Acc:100623381]	GO:0005739(mitochondrion);GO:0005743(mitochondrial inner membrane);GO:0016020(membrane);GO:0016021(integral component of membrane);GO:0061617(MICOS complex)	NA	yes
ENSSSCG00000028464	ENSSSCG00000028464	0.27936	2.77893e-89	5.54064e-85	0.596	0.35	transmembrane protein 170A [Source:NCBI gene;Acc:100522740]	GO:0016020(membrane);GO:0016021(integral component of membrane)	NA	yes
ENSSSCG00000028485	ENSSSCG00000028485	0.513765	1.11489e-132	2.22286e-128	0.919	0.75	Y-box binding protein 1 [Source:NCBI gene;Acc:100620708]	GO:0003676(nucleic acid binding)	NA	yes
ENSSSCG00000028663	ENSSSCG00000028663	-0.320531	1.341e-111	2.67368e-107	0.525	0.45	NA	GO:0000381(regulation of alternative mRNA splicing, via spliceosome);GO:0003729(mRNA binding);GO:0006397(mRNA processing)	NA	yes
ENSSSCG00000029066	ENSSSCG00000029066	-0.639341	7.8138e-119	1.55792e-114	0.538	0.595	isopentenyl-diphosphate Delta-isomerase 1 [Source:NCBI gene;Acc:100625049]	GO:0004452(isopentenyl-diphosphate delta-isomerase activity);GO:0008299(isoprenoid biosynthetic process);GO:0009240(isopentenyl diphosphate biosynthetic process);GO:0016787(hydrolase activity)	00900(Terpenoid backbone biosynthesis)	yes
ENSSSCG00000029160	ENSSSCG00000029160	-1.71102	0	0	0.754	0.883	NA	GO:0000166(nucleotide binding);GO:0005524(ATP binding)	NA	yes
ENSSSCG00000029577	ENSSSCG00000029577	0.376698	8.63348e-106	1.72134e-101	0.488	0.221	NOP16 nucleolar protein [Source:NCBI gene;Acc:100624555]	GO:0005730(nucleolus);GO:0042273(ribosomal large subunit biogenesis)	NA	yes
ENSSSCG00000029761	ENSSSCG00000029761	0.329377	1.33158e-88	2.6549e-84	0.485	0.239	NA	GO:0006144(purine nucleobase metabolic process);GO:0016787(hydrolase activity);GO:0033971(hydroxyisourate hydrolase activity)	NA	yes
ENSSSCG00000030013	ENSSSCG00000030013	-1.00372	5.20814e-237	1.0384e-232	0.539	0.613	lactase-phlorizin hydrolase [Source:NCBI gene;Acc:100625897]	GO:0000016(lactase activity);GO:0004553(hydrolase activity, hydrolyzing O-glycosyl compounds);GO:0005975(carbohydrate metabolic process);GO:0008152(metabolic process);GO:0008422(beta-glucosidase activity);GO:0016020(membrane);GO:0016021(integral component of membrane);GO:0016787(hydrolase activity);GO:0016798(hydrolase activity, acting on glycosyl bonds)	00052(Galactose metabolism);04973(Carbohydrate digestion and absorption)	yes
ENSSSCG00000030197	ENSSSCG00000030197	0.260621	3.33003e-82	6.63942e-78	0.85	0.633	CD2 associated protein [Source:NCBI gene;Acc:100154585]	GO:0005515(protein binding)	05100(Bacterial invasion of epithelial cells)	yes
ENSSSCG00000030295	ENSSSCG00000030295	0.289655	5.31951e-75	1.0606e-70	0.537	0.311	nuclear transport factor 2 [Source:NCBI gene;Acc:100520245]	GO:0006606(protein import into nucleus);GO:0006913(nucleocytoplasmic transport);GO:0008565(protein transporter activity);GO:0044613(nuclear pore central transport channel)	NA	yes
ENSSSCG00000030373	ENSSSCG00000030373	0.267234	5.1363e-86	1.02408e-81	0.637	0.39	methyltransferase like 9 [Source:NCBI gene;Acc:100628086]	NA	NA	yes
ENSSSCG00000030478	ENSSSCG00000030478	0.290617	1.22012e-79	2.43268e-75	0.617	0.377	mitochondrial ribosomal protein L42 [Source:NCBI gene;Acc:100519660]	GO:0005762(mitochondrial large ribosomal subunit)	NA	yes
ENSSSCG00000030849	ENSSSCG00000030849	1.14117	0	0	0.97	0.826	ribosomal protein L39 [Source:NCBI gene;Acc:100515520]	GO:0003735(structural constituent of ribosome);GO:0005622(intracellular);GO:0005840(ribosome);GO:0006412(translation)	03010(Ribosome)	yes
ENSSSCG00000031255	ENSSSCG00000031255	-0.869263	3.85815e-100	7.69239e-96	0.235	0.373	NA	GO:0000786(nucleosome);GO:0003677(DNA binding);GO:0005634(nucleus);GO:0005694(chromosome);GO:0046982(protein heterodimerization activity)	NA	yes
ENSSSCG00000031526	ENSSSCG00000031526	-0.311676	1.60066e-26	3.19139e-22	0.096	0.129	NA	GO:0000786(nucleosome);GO:0003677(DNA binding);GO:0005634(nucleus);GO:0005694(chromosome);GO:0031492(nucleosomal DNA binding);GO:0046982(protein heterodimerization activity)	NA	yes
ENSSSCG00000031838	ENSSSCG00000031838	1.30592	0	0	0.974	0.827	ribosomal protein S27 [Source:NCBI gene;Acc:100519021]	GO:0003735(structural constituent of ribosome);GO:0005622(intracellular);GO:0005840(ribosome);GO:0006412(translation);GO:0046872(metal ion binding)	03010(Ribosome)	yes
ENSSSCG00000031912	ENSSSCG00000031912	-0.400315	3.64267e-123	7.26276e-119	0.961	0.889	NA	NA	NA	yes
ENSSSCG00000032028	ENSSSCG00000032028	0.433813	5.56208e-143	1.10897e-138	0.785	0.495	NA	GO:0003676(nucleic acid binding);GO:0003723(RNA binding);GO:0006413(translational initiation);GO:0097010(eukaryotic translation initiation factor 4F complex assembly)	NA	yes
ENSSSCG00000032529	ENSSSCG00000032529	0.291902	2.6388e-104	5.26124e-100	0.746	0.491	eukaryotic translation initiation factor 5 [Source:NCBI gene;Acc:100522498]	GO:0003743(translation initiation factor activity);GO:0005515(protein binding);GO:0006413(translational initiation)	03013(RNA transport)	yes
ENSSSCG00000032556	ENSSSCG00000032556	-0.842913	0	0	0.79	0.751	aldolase, fructose-bisphosphate A [Source:NCBI gene;Acc:110260081]	GO:0003824(catalytic activity);GO:0004332(fructose-bisphosphate aldolase activity);GO:0006096(glycolytic process);GO:0016829(lyase activity)	00010(Glycolysis / Gluconeogenesis);00030(Pentose phosphate pathway);00051(Fructose and mannose metabolism)	yes
ENSSSCG00000032702	ENSSSCG00000032702	0.832968	1.6548e-223	3.29935e-219	0.907	0.67	CXADR, Ig-like cell adhesion molecule [Source:NCBI gene;Acc:397333]	GO:0001669(acrosomal vesicle);GO:0005634(nucleus);GO:0005737(cytoplasm);GO:0005886(plasma membrane);GO:0005912(adherens junction);GO:0005923(bicellular tight junction);GO:0007005(mitochondrion organization);GO:0007157(heterophilic cell-cell adhesion via plasma membrane cell adhesion molecules);GO:0007507(heart development);GO:0008013(beta-catenin binding);GO:0008354(germ cell migration);GO:001066…	05416(Viral myocarditis)	yes
ENSSSCG00000032768	ENSSSCG00000032768	-0.272393	6.78424e-48	1.35264e-43	0.246	0.323	EBP, cholestenol delta-isomerase [Source:NCBI gene;Acc:100312968]	GO:0000247(C-8 sterol isomerase activity);GO:0004769(steroid delta-isomerase activity);GO:0005783(endoplasmic reticulum);GO:0006695(cholesterol biosynthetic process);GO:0016020(membrane);GO:0016021(integral component of membrane);GO:0016125(sterol metabolic process);GO:0016126(sterol biosynthetic process);GO:0016853(isomerase activity);GO:0030097(hemopoiesis);GO:0047750(cholestenol delta-isomeras…	00100(Steroid biosynthesis)	yes
ENSSSCG00000033009	ENSSSCG00000033009	-0.426359	6.75312e-81	1.34644e-76	0.297	0.342	N-acetyllactosaminide beta-1,6-N-acetylglucosaminyl-transferase [Source:NCBI gene;Acc:100152566]	GO:0008375(acetylglucosaminyltransferase activity);GO:0016020(membrane);GO:0016021(integral component of membrane)	00601(Glycosphingolipid biosynthesis - lacto and neolacto series)	yes
ENSSSCG00000033019	ENSSSCG00000033019	1.07045	0	0	0.942	0.779	ribosomal protein L12 [Source:NCBI gene;Acc:414416]	GO:0003735(structural constituent of ribosome);GO:0005840(ribosome);GO:0006412(translation)	03010(Ribosome)	yes
ENSSSCG00000033037	ENSSSCG00000033037	-0.613344	3.82216e-95	7.62063e-91	0.423	0.463	solute carrier family 25 member 37 [Source:NCBI gene;Acc:100153622]	GO:0016020(membrane);GO:0016021(integral component of membrane);GO:0022857(transmembrane transporter activity);GO:0055085(transmembrane transport)	NA	yes
ENSSSCG00000033089	ENSSSCG00000033089	-0.498413	6.59047e-91	1.31401e-86	0.031	0.181	interferon-induced very large GTPase 1-like [Source:NCBI gene;Acc:110255360]	GO:0005525(GTP binding)	NA	yes
ENSSSCG00000033212	ENSSSCG00000033212	0.387118	4.81953e-96	9.60919e-92	0.763	0.502	translocase of outer mitochondrial membrane 5 [Source:NCBI gene;Acc:100520533]	GO:0005742(mitochondrial outer membrane translocase complex)	NA	yes
ENSSSCG00000033500	ENSSSCG00000033500	0.398356	5.00795e-110	9.98484e-106	0.785	0.521	small nuclear ribonucleoprotein D2 polypeptide [Source:NCBI gene;Acc:100626720]	GO:0000387(spliceosomal snRNP assembly);GO:0005634(nucleus);GO:0005685(U1 snRNP);GO:0005737(cytoplasm);GO:0005829(cytosol);GO:0006397(mRNA processing);GO:0008380(RNA splicing);GO:0030532(small nuclear ribonucleoprotein complex)	03040(Spliceosome)	yes
ENSSSCG00000033814	ENSSSCG00000033814	0.352786	1.76727e-124	3.52358e-120	0.732	0.445	small integral membrane protein 15 [Source:NCBI gene;Acc:100525133]	GO:0016020(membrane);GO:0016021(integral component of membrane)	NA	yes
ENSSSCG00000034072	ENSSSCG00000034072	0.576126	2.14372e-104	4.27414e-100	0.919	0.737	NA	GO:0005524(ATP binding);GO:0006457(protein folding);GO:0051082(unfolded protein binding)	NA	yes
ENSSSCG00000034190	ENSSSCG00000034190	0.457895	1.91375e-121	3.81563e-117	0.796	0.515	prickle planar cell polarity protein 4 [Source:NCBI gene;Acc:100520848]	GO:0008270(zinc ion binding);GO:0046872(metal ion binding)	04310(Wnt signaling pathway)	yes
ENSSSCG00000034448	ENSSSCG00000034448	0.80924	0	0	0.934	0.793	ribosomal protein L13a [Source:NCBI gene;Acc:780432]	GO:0003735(structural constituent of ribosome);GO:0005840(ribosome);GO:0006412(translation);GO:0015934(large ribosomal subunit)	03010(Ribosome)	yes
ENSSSCG00000034515	ENSSSCG00000034515	-0.352663	1.34259e-47	2.67686e-43	0.083	0.171	OX-2 membrane glycoprotein-like [Source:NCBI gene;Acc:100517427]	GO:0016020(membrane);GO:0016021(integral component of membrane)	NA	yes
ENSSSCG00000034697	ENSSSCG00000034697	-0.357071	4.19877e-56	8.37151e-52	0.212	0.235	NA	GO:0003676(nucleic acid binding);GO:0004523(RNA-DNA hybrid ribonuclease activity);GO:0016032(viral process);GO:0019068(virion assembly);GO:0090502(RNA phosphodiester bond hydrolysis, endonucleolytic)	NA	yes
ENSSSCG00000034802	ENSSSCG00000034802	-0.448858	2.18506e-160	4.35657e-156	0.011	0.204	receptor transporter protein 4 [Source:NCBI gene;Acc:110256385]	NA	NA	yes
ENSSSCG00000034853	ENSSSCG00000034853	-2.2184	0	0	0.004	0.712	NA	GO:0003676(nucleic acid binding);GO:0004190(aspartic-type endopeptidase activity);GO:0004523(RNA-DNA hybrid ribonuclease activity);GO:0006508(proteolysis);GO:0015074(DNA integration);GO:0090502(RNA phosphodiester bond hydrolysis, endonucleolytic)	NA	yes
ENSSSCG00000034927	ENSSSCG00000034927	0.369592	3.88213e-113	7.74018e-109	0.734	0.458	eukaryotic translation initiation factor 3 subunit C [Source:NCBI gene;Acc:110260088]	GO:0001732(formation of cytoplasmic translation initiation complex);GO:0002183(cytoplasmic translational initiation);GO:0003723(RNA binding);GO:0003743(translation initiation factor activity);GO:0005737(cytoplasm);GO:0005852(eukaryotic translation initiation factor 3 complex);GO:0006412(translation);GO:0006413(translational initiation);GO:0016282(eukaryotic 43S preinitiation complex);GO:0031369(t…	03013(RNA transport)	yes
ENSSSCG00000035048	ENSSSCG00000035048	0.417127	4.32486e-111	8.62291e-107	0.53	0.249	complement C1q binding protein [Source:NCBI gene;Acc:110256103]	GO:0005759(mitochondrial matrix)	NA	yes
ENSSSCG00000035080	ENSSSCG00000035080	0.597963	2.45163e-194	4.88805e-190	0.918	0.767	ribosomal protein L23a [Source:NCBI gene;Acc:100514795]	GO:0003735(structural constituent of ribosome);GO:0005622(intracellular);GO:0005840(ribosome);GO:0006412(translation)	03010(Ribosome)	yes
ENSSSCG00000035293	ENSSSCG00000035293	1.29888	0	0	0.945	0.771	insulin like growth factor 2 [Source:NCBI gene;Acc:396916]	GO:0000122(negative regulation of transcription by RNA polymerase II);GO:0001503(ossification);GO:0001701(in utero embryonic development);GO:0001892(embryonic placenta development);GO:0005178(integrin binding);GO:0005179(hormone activity);GO:0005576(extracellular region);GO:0005615(extracellular space);GO:0005975(carbohydrate metabolic process);GO:0006006(glucose metabolic process);GO:0008083(gro…	04010(MAPK signaling pathway);04014(Ras signaling pathway);04151(PI3K-Akt signaling pathway);05200(Pathways in cancer);05205(Proteoglycans in cancer);05225(Hepatocellular carcinoma)	yes
ENSSSCG00000035347	ENSSSCG00000035347	-0.277762	8.18403e-51	1.63173e-46	0.224	0.284	cytochrome P450 2C34 [Source:NCBI gene;Acc:403108]	GO:0004497(monooxygenase activity);GO:0005506(iron ion binding);GO:0005737(cytoplasm);GO:0006082(organic acid metabolic process);GO:0006805(xenobiotic metabolic process);GO:0008392(arachidonic acid epoxygenase activity);GO:0008395(steroid hydroxylase activity);GO:0016491(oxidoreductase activity);GO:0016705(oxidoreductase activity, acting on paired donors, with incorporation or reduction of molecu…	00830(Retinol metabolism);04726(Serotonergic synapse);05204(Chemical carcinogenesis)	yes
ENSSSCG00000035520	ENSSSCG00000035520	5.54317	0	0	0.971	0.003	NA	GO:0005743(mitochondrial inner membrane);GO:0016020(membrane);GO:0016021(integral component of membrane);GO:0055114(oxidation-reduction process)	NA	yes
ENSSSCG00000035547	ENSSSCG00000035547	-0.90007	2.65384e-166	5.29122e-162	0.505	0.556	NA	NA	NA	yes
ENSSSCG00000035768	ENSSSCG00000035768	1.26827	0	0	0.96	0.758	ribosomal protein S15a [Source:NCBI gene;Acc:100626041]	GO:0003735(structural constituent of ribosome);GO:0005840(ribosome);GO:0006412(translation)	03010(Ribosome)	yes
ENSSSCG00000035894	ENSSSCG00000035894	-0.261531	1.66167e-157	3.31304e-153	0.002	0.186	NA	GO:0005739(mitochondrion);GO:0006122(mitochondrial electron transport, ubiquinol to cytochrome c);GO:0008121(ubiquinol-cytochrome-c reductase activity)	NA	yes
ENSSSCG00000035904	ENSSSCG00000035904	0.7248	4.47562e-231	8.92349e-227	0.96	0.85	ribosomal protein L7a [Source:NCBI gene;Acc:110255317]	GO:0016020(membrane);GO:0042254(ribosome biogenesis);GO:0042788(polysomal ribosome);GO:0045202(synapse);GO:1990904(ribonucleoprotein complex)	03010(Ribosome)	yes
ENSSSCG00000036080	ENSSSCG00000036080	-0.567188	4.63414e-95	9.23954e-91	0.49	0.539	histone H2A type 1 [Source:NCBI gene;Acc:100155734]	GO:0000786(nucleosome);GO:0000790(nuclear chromatin);GO:0003677(DNA binding);GO:0005634(nucleus);GO:0005694(chromosome);GO:0006325(chromatin organization);GO:0046982(protein heterodimerization activity)	04217(Necroptosis);05034(Alcoholism);05322(Systemic lupus erythematosus)	yes
ENSSSCG00000036114	ENSSSCG00000036114	0.531198	3.45467e-137	6.88791e-133	0.694	0.367	ribosomal protein L22 like 1 [Source:NCBI gene;Acc:100627256]	GO:0003735(structural constituent of ribosome);GO:0005622(intracellular);GO:0005840(ribosome);GO:0006412(translation)	03010(Ribosome)	yes
ENSSSCG00000036148	ENSSSCG00000036148	-0.670212	1.64384e-91	3.27749e-87	0.09	0.237	NA	GO:0005515(protein binding)	NA	yes
ENSSSCG00000036274	ENSSSCG00000036274	-0.446207	7.58042e-184	1.51138e-179	0.781	0.671	UDP glucuronosyltransferase 1 family, polypeptide A6 [Source:NCBI gene;Acc:100152603]	GO:0008194(UDP-glycosyltransferase activity);GO:0015020(glucuronosyltransferase activity);GO:0016020(membrane);GO:0016021(integral component of membrane);GO:0016740(transferase activity);GO:0016757(transferase activity, transferring glycosyl groups);GO:0016758(transferase activity, transferring hexosyl groups);GO:0043231(intracellular membrane-bounded organelle);GO:0052696(flavonoid glucuronidati…	00040(Pentose and glucuronate interconversions);00053(Ascorbate and aldarate metabolism);00140(Steroid hormone biosynthesis);00830(Retinol metabolism);00860(Porphyrin and chlorophyll metabolism);00980(Metabolism of xenobiotics by cytochrome P450);00982(Drug metabolism - cytochrome P450);00983(Drug metabolism - other enzymes);05204(Chemical carcinogenesis)	yes
ENSSSCG00000036296	ENSSSCG00000036296	1.21598	0	0	0.956	0.784	ribosomal protein S25 [Source:NCBI gene;Acc:100516385]	NA	03010(Ribosome)	yes
ENSSSCG00000036716	ENSSSCG00000036716	0.899472	0	0	0.967	0.869	ribosomal protein L37a [Source:NCBI gene;Acc:110257174]	GO:0003735(structural constituent of ribosome);GO:0005622(intracellular);GO:0005840(ribosome);GO:0006412(translation)	NA	yes
ENSSSCG00000037030	ENSSSCG00000037030	0.915515	0	0	0.94	0.769	ribosomal protein L15 [Source:NCBI gene;Acc:100620094]	GO:0002181(cytoplasmic translation);GO:0003723(RNA binding);GO:0003735(structural constituent of ribosome);GO:0005622(intracellular);GO:0005840(ribosome);GO:0006412(translation);GO:0022625(cytosolic large ribosomal subunit)	03010(Ribosome)	yes
ENSSSCG00000037081	ENSSSCG00000037081	0.700624	5.75983e-184	1.14839e-179	0.914	0.718	G protein subunit gamma 5 [Source:NCBI gene;Acc:102166994]	NA	04014(Ras signaling pathway);04062(Chemokine signaling pathway);04151(PI3K-Akt signaling pathway);04371(Apelin signaling pathway);04713(Circadian entrainment);04723(Retrograde endocannabinoid signaling);04724(Glutamatergic synapse);04725(Cholinergic synapse);04726(Serotonergic synapse);04727(GABAergic synapse);04728(Dopaminergic synapse);04926(Relaxin signaling pathway);05032(Morphine addiction);…	yes
ENSSSCG00000037808	ENSSSCG00000037808	-0.375579	5.34953e-77	1.06659e-72	0.315	0.387	glutathione S-transferase Mu 1-like [Source:NCBI gene;Acc:110260348]	GO:0004364(glutathione transferase activity);GO:0005515(protein binding)	00480(Glutathione metabolism);00980(Metabolism of xenobiotics by cytochrome P450);00982(Drug metabolism - cytochrome P450);00983(Drug metabolism - other enzymes);01524(Platinum drug resistance);05200(Pathways in cancer);05204(Chemical carcinogenesis);05225(Hepatocellular carcinoma);05418(Fluid shear stress and atherosclerosis)	yes
ENSSSCG00000038364	ENSSSCG00000038364	0.532719	1.45377e-140	2.89853e-136	0.809	0.518	mitochondrial ribosomal protein L23 [Source:NCBI gene;Acc:110259217]	GO:0003735(structural constituent of ribosome);GO:0005622(intracellular);GO:0005840(ribosome);GO:0006412(translation)	NA	yes
ENSSSCG00000038475	ENSSSCG00000038475	0.359771	2.9142e-103	5.81032e-99	0.711	0.439	glyoxylate/hydroxypyruvate reductase B [Source:NCBI gene;Acc:100157017]	GO:0016491(oxidoreductase activity);GO:0016616(oxidoreductase activity, acting on the CH-OH group of donors, NAD or NADP as acceptor);GO:0051287(NAD binding);GO:0055114(oxidation-reduction process)	NA	yes
ENSSSCG00000038506	ENSSSCG00000038506	-0.305971	1.4702e-70	2.93129e-66	0.543	0.521	CD46 molecule, complement regulatory protein [Source:NCBI gene;Acc:396922]	GO:0002079(inner acrosomal membrane);GO:0007338(single fertilization);GO:0009986(cell surface);GO:0016020(membrane);GO:0016021(integral component of membrane)	04610(Complement and coagulation cascades);05162(Measles)	yes
ENSSSCG00000038507	ENSSSCG00000038507	1.25352	0	0	0.983	0.89	Sus scrofa ribosomal protein S29 (RPS29), mRNA. [Source:RefSeq mRNA;Acc:NM_001001633]	GO:0003723(RNA binding);GO:0003735(structural constituent of ribosome);GO:0005622(intracellular);GO:0005840(ribosome);GO:0006412(translation);GO:0008270(zinc ion binding);GO:0015935(small ribosomal subunit);GO:0022627(cytosolic small ribosomal subunit)	03010(Ribosome)	yes
ENSSSCG00000038711	ENSSSCG00000038711	0.380074	2.23815e-112	4.46242e-108	0.611	0.327	transmembrane protein 223 [Source:NCBI gene;Acc:100620450]	GO:0016020(membrane);GO:0016021(integral component of membrane)	NA	yes
ENSSSCG00000038825	ENSSSCG00000038825	-0.284885	3.72729e-61	7.43146e-57	0.284	0.284	cationic amino acid transporter 3-like [Source:NCBI gene;Acc:100626318]	GO:0016020(membrane);GO:0016021(integral component of membrane);GO:0022857(transmembrane transporter activity);GO:0055085(transmembrane transport)	NA	yes
ENSSSCG00000038934	ENSSSCG00000038934	-0.741579	3.1314e-280	6.24338e-276	0	0.295	NA	NA	NA	yes
ENSSSCG00000038947	ENSSSCG00000038947	0.384068	2.20937e-109	4.40503e-105	0.762	0.485	heterogeneous nuclear ribonucleoprotein C (C1/C2) [Source:NCBI gene;Acc:100626496]	GO:0003676(nucleic acid binding);GO:0003723(RNA binding);GO:0003729(mRNA binding);GO:0005634(nucleus);GO:0045120(pronucleus)	03040(Spliceosome)	yes
ENSSSCG00000039046	ENSSSCG00000039046	1.23086	0	0	0.913	0.648	ribosomal protein L36a [Source:NCBI gene;Acc:100627401]	GO:0003735(structural constituent of ribosome);GO:0005622(intracellular);GO:0005840(ribosome);GO:0006412(translation)	03010(Ribosome)	yes
ENSSSCG00000039249	ENSSSCG00000039249	0.502135	8.03711e-144	1.60244e-139	0.706	0.381	protein phosphatase 1 regulatory inhibitor subunit 2 [Source:NCBI gene;Acc:100156975]	GO:0004864(protein phosphatase inhibitor activity);GO:0009966(regulation of signal transduction);GO:0032515(negative regulation of phosphoprotein phosphatase activity);GO:0043666(regulation of phosphoprotein phosphatase activity)	NA	yes
ENSSSCG00000039460	ENSSSCG00000039460	0.955108	0	0	0.972	0.871	ribosomal protein L28 [Source:NCBI gene;Acc:110261057]	GO:0003735(structural constituent of ribosome);GO:0005622(intracellular);GO:0005840(ribosome);GO:0006412(translation)	03010(Ribosome)	yes
ENSSSCG00000039473	ENSSSCG00000039473	-0.408447	3.68318e-81	7.34352e-77	0.383	0.404	ubiquitin specific peptidase 32 [Source:NCBI gene;Acc:100737416]	GO:0004843(thiol-dependent ubiquitin-specific protease activity);GO:0005509(calcium ion binding);GO:0006511(ubiquitin-dependent protein catabolic process);GO:0016579(protein deubiquitination);GO:0036459(thiol-dependent ubiquitinyl hydrolase activity)	NA	yes
ENSSSCG00000039544	ENSSSCG00000039544	0.973603	0	0	0.944	0.815	ribosomal protein S24 [Source:NCBI gene;Acc:100155012]	GO:0003735(structural constituent of ribosome);GO:0005622(intracellular);GO:0005840(ribosome);GO:0006412(translation)	03010(Ribosome)	yes
ENSSSCG00000039658	ENSSSCG00000039658	0.339054	6.20925e-81	1.238e-76	0.378	0.156	family with sequence similarity 107 member B [Source:NCBI gene;Acc:102160196]	GO:0007605(sensory perception of sound)	NA	yes
ENSSSCG00000039731	ENSSSCG00000039731	-0.277769	7.63938e-123	1.52314e-118	0.717	0.601	glutaredoxin [Source:NCBI gene;Acc:397463]	GO:0005623(cell);GO:0005737(cytoplasm);GO:0009055(electron transfer activity);GO:0015035(protein disulfide oxidoreductase activity);GO:0022900(electron transport chain);GO:0045454(cell redox homeostasis);GO:0055114(oxidation-reduction process)	NA	yes
ENSSSCG00000039740	ENSSSCG00000039740	0.756096	1.76668e-275	3.52241e-271	0.96	0.863	ubiquitin-like protein FUBI [Source:NCBI gene;Acc:110261249]	GO:0003735(structural constituent of ribosome);GO:0005515(protein binding);GO:0005622(intracellular);GO:0005840(ribosome);GO:0006412(translation)	03010(Ribosome)	yes
ENSSSCG00000040035	ENSSSCG00000040035	-0.263183	4.79401e-28	9.5583e-24	0.075	0.142	NA	GO:0005515(protein binding);GO:0005576(extracellular region);GO:0070701(mucus layer)	NA	yes
ENSSSCG00000040273	ENSSSCG00000040273	1.29788	0	0	0.945	0.739	ribosomal protein L35a [Source:NCBI gene;Acc:100514796]	GO:0002181(cytoplasmic translation);GO:0003735(structural constituent of ribosome);GO:0005622(intracellular);GO:0005840(ribosome);GO:0006412(translation);GO:0022625(cytosolic large ribosomal subunit);GO:0042273(ribosomal large subunit biogenesis)	03010(Ribosome)	yes
ENSSSCG00000040760	ENSSSCG00000040760	-0.912243	3.7878e-141	7.55211e-137	0.114	0.351	NA	NA	NA	yes
ENSSSCG00000040801	ENSSSCG00000040801	0.300398	2.19933e-91	4.38502e-87	0.714	0.461	transmembrane protein 167A [Source:NCBI gene;Acc:100514704]	GO:0016020(membrane);GO:0016021(integral component of membrane)	NA	yes
ENSSSCG00000002355	ENTPD5	-0.93995	6.10598e-264	1.21741e-259	0.913	0.896	ectonucleoside triphosphate diphosphohydrolase 5 [Source:NCBI gene;Acc:100154506]	GO:0016787(hydrolase activity)	00230(Purine metabolism);00240(Pyrimidine metabolism)	yes
ENSSSCG00000008429	EPCAM	0.307948	9.12251e-78	1.81885e-73	0.901	0.701	epithelial cell adhesion molecule [Source:NCBI gene;Acc:403163]	GO:0001657(ureteric bud development);GO:0005886(plasma membrane);GO:0005923(bicellular tight junction);GO:0008284(positive regulation of cell population proliferation);GO:0009986(cell surface);GO:0016020(membrane);GO:0016021(integral component of membrane);GO:0016323(basolateral plasma membrane);GO:0016324(apical plasma membrane);GO:0016328(lateral plasma membrane);GO:0023019(signal transduction …	NA	yes
ENSSSCG00000010853	EPHX1	-0.356954	2.49099e-137	4.96654e-133	0.009	0.187	epoxide hydrolase 1 [Source:NCBI gene;Acc:397639]	GO:0003824(catalytic activity);GO:0004301(epoxide hydrolase activity);GO:0005783(endoplasmic reticulum);GO:0005789(endoplasmic reticulum membrane);GO:0006725(cellular aromatic compound metabolic process);GO:0014070(response to organic cyclic compound);GO:0016020(membrane);GO:0016787(hydrolase activity);GO:0019439(aromatic compound catabolic process);GO:0033961(cis-stilbene-oxide hydrolase activit…	00980(Metabolism of xenobiotics by cytochrome P450);04976(Bile secretion);05204(Chemical carcinogenesis)	yes
ENSSSCG00000030247	EPM2AIP1	-0.451323	1.29677e-49	2.58549e-45	0.053	0.15	EPM2A interacting protein 1 [Source:NCBI gene;Acc:100625707]	GO:0005634(nucleus);GO:0005737(cytoplasm);GO:0032868(response to insulin);GO:0042802(identical protein binding);GO:0045725(positive regulation of glycogen biosynthetic process);GO:0098554(cytoplasmic side of endoplasmic reticulum membrane);GO:2000467(positive regulation of glycogen (starch) synthase activity)	NA	yes
ENSSSCG00000010821	EPRS	0.472212	1.75333e-170	3.49579e-166	0.77	0.45	glutamyl-prolyl-tRNA synthetase [Source:NCBI gene;Acc:449526]	GO:0000166(nucleotide binding);GO:0004812(aminoacyl-tRNA ligase activity);GO:0004818(glutamate-tRNA ligase activity);GO:0004827(proline-tRNA ligase activity);GO:0005524(ATP binding);GO:0005737(cytoplasm);GO:0005829(cytosol);GO:0005886(plasma membrane);GO:0006412(translation);GO:0006418(tRNA aminoacylation for protein translation);GO:0006424(glutamyl-tRNA aminoacylation);GO:0006433(prolyl-tRNA ami…	00860(Porphyrin and chlorophyll metabolism);00970(Aminoacyl-tRNA biosynthesis)	yes
ENSSSCG00000012848	EPS8L2	-0.702152	1.98752e-153	3.96271e-149	0.635	0.68	EPS8 like 2 [Source:NCBI gene;Acc:110259209]	GO:0003779(actin binding);GO:0005089(Rho guanyl-nucleotide exchange factor activity);GO:0005515(protein binding);GO:0005829(cytosol);GO:0005886(plasma membrane);GO:0007266(Rho protein signal transduction);GO:0007605(sensory perception of sound);GO:0030676(Rac guanyl-nucleotide exchange factor activity);GO:0032421(stereocilium bundle);GO:0032426(stereocilium tip);GO:0032587(ruffle membrane);GO:003…	NA	yes
ENSSSCG00000006820	EPS8L3	0.317593	2.19611e-95	4.3786e-91	0.843	0.633	EPS8 like 3 [Source:NCBI gene;Acc:100514048]	GO:0003779(actin binding);GO:0005515(protein binding);GO:0005737(cytoplasm);GO:0005886(plasma membrane);GO:0007266(Rho protein signal transduction);GO:0030676(Rac guanyl-nucleotide exchange factor activity);GO:0032587(ruffle membrane);GO:0035023(regulation of Rho protein signal transduction);GO:0042634(regulation of hair cycle);GO:1900029(positive regulation of ruffle assembly)	NA	yes
ENSSSCG00000037572	EPSTI1	-0.274442	1.9382e-48	3.86437e-44	0.08	0.183	epithelial stromal interaction 1 [Source:NCBI gene;Acc:100625050]	NA	NA	yes
ENSSSCG00000040022	ERICH4	-0.539391	1.35229e-151	2.69619e-147	0.517	0.527	glutamate rich 4 [Source:NCBI gene;Acc:100738995]	NA	NA	yes
ENSSSCG00000014337	ETF1	0.442283	5.40032e-134	1.07672e-129	0.729	0.427	eukaryotic translation termination factor 1 [Source:NCBI gene;Acc:100520896]	GO:0002184(cytoplasmic translational termination);GO:0003747(translation release factor activity);GO:0005737(cytoplasm);GO:0005829(cytosol);GO:0006415(translational termination);GO:0006479(protein methylation);GO:0008079(translation termination factor activity);GO:0016149(translation release factor activity, codon specific);GO:0018444(translation release factor complex);GO:1990825(sequence-specif…	03015(mRNA surveillance pathway)	yes
ENSSSCG00000024970	ETV3	-0.282368	5.86527e-70	1.16942e-65	0.334	0.337	ETS variant 3 [Source:NCBI gene;Acc:100738127]	GO:0000122(negative regulation of transcription by RNA polymerase II);GO:0000790(nuclear chromatin);GO:0000977(RNA polymerase II regulatory region sequence-specific DNA binding);GO:0000981(DNA-binding transcription factor activity, RNA polymerase II-specific);GO:0001227(DNA-binding transcription repressor activity, RNA polymerase II-specific);GO:0003677(DNA binding);GO:0003700(DNA-binding transcr…	NA	yes
ENSSSCG00000023269	EXOC1	-0.264556	2.32804e-87	4.64164e-83	0.375	0.335	exocyst complex component 1 [Source:NCBI gene;Acc:100620316]	GO:0000145(exocyst);GO:0005546(phosphatidylinositol-4,5-bisphosphate binding);GO:0005737(cytoplasm);GO:0005886(plasma membrane);GO:0006887(exocytosis);GO:0006893(Golgi to plasma membrane transport);GO:0017049(GTP-Rho binding);GO:0048015(phosphatidylinositol-mediated signaling);GO:0050714(positive regulation of protein secretion);GO:0051601(exocyst localization);GO:0098592(cytoplasmic side of apic…	NA	yes
ENSSSCG00000000985	EXOC2	-0.354596	5.11217e-87	1.01926e-82	0.254	0.266	exocyst complex component 2 [Source:NCBI gene;Acc:100520314]	GO:0000145(exocyst);GO:0006887(exocytosis);GO:0006893(Golgi to plasma membrane transport);GO:0015031(protein transport);GO:0016192(vesicle-mediated transport);GO:0017160(Ral GTPase binding);GO:0019901(protein kinase binding);GO:0047485(protein N-terminus binding);GO:2000535(regulation of entry of bacterium into host cell)	04014(Ras signaling pathway)	yes
ENSSSCG00000009558	F10	0.694273	9.92024e-162	1.9779e-157	0.876	0.616	coagulation factor X [Source:NCBI gene;Acc:733662]	GO:0004252(serine-type endopeptidase activity);GO:0005509(calcium ion binding);GO:0005543(phospholipid binding);GO:0005576(extracellular region);GO:0005615(extracellular space);GO:0006508(proteolysis);GO:0007596(blood coagulation);GO:0008233(peptidase activity);GO:0008236(serine-type peptidase activity);GO:0016020(membrane);GO:0016021(integral component of membrane);GO:0016787(hydrolase activity)…	04610(Complement and coagulation cascades)	yes
ENSSSCG00000013252	F2	0.549965	4.49231e-179	8.95676e-175	0.457	0.118	coagulation factor II, thrombin [Source:NCBI gene;Acc:100144442]	GO:0001530(lipopolysaccharide binding);GO:0001934(positive regulation of protein phosphorylation);GO:0004252(serine-type endopeptidase activity);GO:0005102(signaling receptor binding);GO:0005509(calcium ion binding);GO:0005576(extracellular region);GO:0005615(extracellular space);GO:0006508(proteolysis);GO:0006953(acute-phase response);GO:0007166(cell surface receptor signaling pathway);GO:000759…	04072(Phospholipase D signaling pathway);04080(Neuroactive ligand-receptor interaction);04610(Complement and coagulation cascades);04611(Platelet activation);04810(Regulation of actin cytoskeleton);05200(Pathways in cancer)	yes
ENSSSCG00000003901	FAAH	-0.385762	1.2719e-85	2.53591e-81	0.287	0.362	fatty acid amide hydrolase [Source:NCBI gene;Acc:396949]	GO:0004040(amidase activity);GO:0009062(fatty acid catabolic process);GO:0016020(membrane);GO:0016021(integral component of membrane);GO:0017064(fatty acid amide hydrolase activity);GO:0047372(acylglycerol lipase activity)	04723(Retrograde endocannabinoid signaling)	yes
ENSSSCG00000008214	FABP1	-2.20504	0	0	0.978	1	fatty acid binding protein 1 [Source:NCBI gene;Acc:445535]	GO:0003682(chromatin binding);GO:0005504(fatty acid binding);GO:0005634(nucleus);GO:0005654(nucleoplasm);GO:0005737(cytoplasm);GO:0005829(cytosol);GO:0008289(lipid binding);GO:0016209(antioxidant activity);GO:0043066(negative regulation of apoptotic process);GO:0043154(negative regulation of cysteine-type endopeptidase activity involved in apoptotic process);GO:0070301(cellular response to hydrog…	03320(PPAR signaling pathway);04975(Fat digestion and absorption)	yes
ENSSSCG00000037272	FABP2	-0.896477	2.53047e-215	5.04526e-211	0.996	0.999	fatty acid binding protein 2 [Source:NCBI gene;Acc:595106]	GO:0005504(fatty acid binding);GO:0005737(cytoplasm);GO:0008289(lipid binding);GO:0036041(long-chain fatty acid binding);GO:0098856(intestinal lipid absorption)	03320(PPAR signaling pathway);04975(Fat digestion and absorption)	yes
ENSSSCG00000005631	FAM102A	0.399869	5.5775e-132	1.11204e-127	0.518	0.227	family with sequence similarity 102 member A [Source:HGNC Symbol;Acc:HGNC:31419]	NA	NA	yes
ENSSSCG00000008785	FAM114A1	-0.27562	2.50909e-74	5.00262e-70	0.545	0.502	family with sequence similarity 114 member A1 [Source:NCBI gene;Acc:100525173]	GO:0005634(nucleus);GO:0005654(nucleoplasm);GO:0005794(Golgi apparatus);GO:0005829(cytosol)	NA	yes
ENSSSCG00000015802	FAM149A	0.316521	6.66229e-145	1.32833e-140	0.311	0.061	family with sequence similarity 149 member A [Source:NCBI gene;Acc:100157674]	NA	NA	yes
ENSSSCG00000012075	FAM3B	-0.318178	1.429e-136	2.84913e-132	0.67	0.575	family with sequence similarity 3 member B [Source:NCBI gene;Acc:100517916]	GO:0030073(insulin secretion);GO:0042593(glucose homeostasis)	NA	yes
ENSSSCG00000008664	FAM84A	-0.365319	1.87826e-55	3.74488e-51	0.252	0.302	family with sequence similarity 84 member A [Source:NCBI gene;Acc:100518964]	NA	NA	yes
ENSSSCG00000029944	FASN	-0.37986	1.72558e-107	3.44046e-103	0.175	0.271	fatty acid synthase [Source:NCBI gene;Acc:397561]	GO:0003824(catalytic activity);GO:0004312(fatty acid synthase activity);GO:0005794(Golgi apparatus);GO:0005829(cytosol);GO:0005886(plasma membrane);GO:0006633(fatty acid biosynthetic process);GO:0008611(ether lipid biosynthetic process);GO:0009058(biosynthetic process);GO:0009888(tissue development);GO:0016491(oxidoreductase activity);GO:0016740(transferase activity);GO:0016788(hydrolase activity…	00061(Fatty acid biosynthesis);04152(AMPK signaling pathway);04910(Insulin signaling pathway)	yes
ENSSSCG00000031174	FBP1	0.672429	1.61665e-152	3.22328e-148	0.869	0.597	fructose-bisphosphatase 1 [Source:NCBI gene;Acc:397038]	GO:0000122(negative regulation of transcription by RNA polymerase II);GO:0001085(RNA polymerase II transcription factor binding);GO:0003824(catalytic activity);GO:0005634(nucleus);GO:0005737(cytoplasm);GO:0005829(cytosol);GO:0005975(carbohydrate metabolic process);GO:0005986(sucrose biosynthetic process);GO:0006000(fructose metabolic process);GO:0006002(fructose 6-phosphate metabolic process);GO:…	00010(Glycolysis / Gluconeogenesis);00030(Pentose phosphate pathway);00051(Fructose and mannose metabolism);04152(AMPK signaling pathway);04910(Insulin signaling pathway)	yes
ENSSSCG00000023665	FBXO25	0.30411	9.83009e-90	1.95992e-85	0.526	0.285	F-box protein 25 [Source:NCBI gene;Acc:100620396]	GO:0005515(protein binding);GO:0005634(nucleus)	04068(FoxO signaling pathway)	yes
ENSSSCG00000026044	FDFT1	-0.495442	1.1325e-97	2.25799e-93	0.344	0.436	farnesyl-diphosphate farnesyltransferase 1 [Source:NCBI gene;Acc:100312971]	GO:0004310(farnesyl-diphosphate farnesyltransferase activity);GO:0005789(endoplasmic reticulum membrane);GO:0006695(cholesterol biosynthetic process);GO:0006696(ergosterol biosynthetic process);GO:0008610(lipid biosynthetic process);GO:0009058(biosynthetic process);GO:0016021(integral component of membrane);GO:0016740(transferase activity);GO:0016765(transferase activity, transferring alkyl or ar…	00100(Steroid biosynthesis)	yes
ENSSSCG00000027074	FER	-0.261019	5.82438e-29	1.16126e-24	0.064	0.117	FER tyrosine kinase [Source:NCBI gene;Acc:100513914]	GO:0000166(nucleotide binding);GO:0000226(microtubule cytoskeleton organization);GO:0000278(mitotic cell cycle);GO:0000790(nuclear chromatin);GO:0001932(regulation of protein phosphorylation);GO:0004672(protein kinase activity);GO:0004713(protein tyrosine kinase activity);GO:0004715(non-membrane spanning protein tyrosine kinase activity);GO:0005154(epidermal growth factor receptor binding);GO:000…	NA	yes
ENSSSCG00000028185	FGD3	-0.550053	2.06581e-193	4.11881e-189	0.436	0.439	FYVE, RhoGEF and PH domain containing 3 [Source:NCBI gene;Acc:100627431]	GO:0005089(Rho guanyl-nucleotide exchange factor activity);GO:0035023(regulation of Rho protein signal transduction);GO:0046872(metal ion binding)	04810(Regulation of actin cytoskeleton)	yes
ENSSSCG00000000530	FGD4	-0.367209	1.22693e-102	2.44626e-98	0.401	0.394	FYVE, RhoGEF and PH domain containing 4 [Source:NCBI gene;Acc:100623278]	GO:0005085(guanyl-nucleotide exchange factor activity);GO:0005089(Rho guanyl-nucleotide exchange factor activity);GO:0030027(lamellipodium);GO:0030032(lamellipodium assembly);GO:0030035(microspike assembly);GO:0030175(filopodium);GO:0035023(regulation of Rho protein signal transduction);GO:0046872(metal ion binding)	NA	yes
ENSSSCG00000030827	FGFR3	-0.539521	3.59155e-109	7.16084e-105	0.494	0.546	fibroblast growth factor receptor 3 [Source:NCBI gene;Acc:100514115]	GO:0000166(nucleotide binding);GO:0004672(protein kinase activity);GO:0004713(protein tyrosine kinase activity);GO:0004714(transmembrane receptor protein tyrosine kinase activity);GO:0005007(fibroblast growth factor-activated receptor activity);GO:0005524(ATP binding);GO:0005783(endoplasmic reticulum);GO:0005794(Golgi apparatus);GO:0005886(plasma membrane);GO:0005887(integral component of plasma …	01521(EGFR tyrosine kinase inhibitor resistance);04010(MAPK signaling pathway);04014(Ras signaling pathway);04015(Rap1 signaling pathway);04144(Endocytosis);04151(PI3K-Akt signaling pathway);04550(Signaling pathways regulating pluripotency of stem cells);04810(Regulation of actin cytoskeleton);05200(Pathways in cancer);05206(MicroRNAs in cancer);05219(Bladder cancer);05230(Central carbon metaboli…	yes
ENSSSCG00000028178	FH	0.267563	7.71482e-86	1.53818e-81	0.741	0.498	fumarate hydratase [Source:NCBI gene;Acc:100627128]	GO:0003824(catalytic activity);GO:0004333(fumarate hydratase activity);GO:0005739(mitochondrion);GO:0006099(tricarboxylic acid cycle);GO:0006106(fumarate metabolic process);GO:0006108(malate metabolic process);GO:0016829(lyase activity);GO:0045239(tricarboxylic acid cycle enzyme complex);GO:0048873(homeostasis of number of cells within a tissue);GO:0120162(positive regulation of cold-induced ther…	00020(Citrate cycle (TCA cycle));00620(Pyruvate metabolism);04934(Cushing syndrome);05200(Pathways in cancer);05211(Renal cell carcinoma)	yes
ENSSSCG00000021217	FKBP3	0.349283	3.69224e-94	7.36158e-90	0.531	0.278	FKBP prolyl isomerase 3 [Source:NCBI gene;Acc:100152728]	GO:0000413(protein peptidyl-prolyl isomerization);GO:0003755(peptidyl-prolyl cis-trans isomerase activity);GO:0005634(nucleus);GO:0016853(isomerase activity)	NA	yes
ENSSSCG00000000743	FKBP4	0.29694	1.7746e-114	3.53819e-110	0.428	0.179	FKBP prolyl isomerase 4 [Source:NCBI gene;Acc:100337672]	GO:0000413(protein peptidyl-prolyl isomerization);GO:0003755(peptidyl-prolyl cis-trans isomerase activity);GO:0005515(protein binding);GO:0005524(ATP binding);GO:0005525(GTP binding);GO:0005528(FK506 binding);GO:0005634(nucleus);GO:0005654(nucleoplasm);GO:0005737(cytoplasm);GO:0005829(cytosol);GO:0006463(steroid hormone receptor complex assembly);GO:0007566(embryo implantation);GO:0016853(isomera…	04915(Estrogen signaling pathway)	yes
ENSSSCG00000038715	FLCN	-0.436475	5.72588e-121	1.14163e-116	0.409	0.375	folliculin [Source:NCBI gene;Acc:110256140]	GO:0000122(negative regulation of transcription by RNA polymerase II);GO:0001701(in utero embryonic development);GO:0001932(regulation of protein phosphorylation);GO:0001934(positive regulation of protein phosphorylation);GO:0005085(guanyl-nucleotide exchange factor activity);GO:0005634(nucleus);GO:0005737(cytoplasm);GO:0005829(cytosol);GO:0005886(plasma membrane);GO:0007005(mitochondrion organiz…	04150(mTOR signaling pathway);05211(Renal cell carcinoma)	yes
ENSSSCG00000015590	FLVCR1	-0.40898	4.47049e-62	8.91325e-58	0.217	0.329	feline leukemia virus subgroup C cellular receptor 1 [Source:NCBI gene;Acc:100217398]	GO:0001568(blood vessel development);GO:0001701(in utero embryonic development);GO:0005739(mitochondrion);GO:0006839(mitochondrial transport);GO:0015232(heme transporter activity);GO:0015886(heme transport);GO:0016020(membrane);GO:0016021(integral component of membrane);GO:0020037(heme binding);GO:0030218(erythrocyte differentiation);GO:0035108(limb morphogenesis);GO:0035264(multicellular organis…	NA	yes
ENSSSCG00000030610	FNBP4	-0.49558	5.28746e-100	1.05421e-95	0.528	0.494	formin binding protein 4 [Source:NCBI gene;Acc:100526033]	GO:0005515(protein binding);GO:0016607(nuclear speck)	NA	yes
ENSSSCG00000027093	FOLH1B	-0.421741	2.88542e-112	5.75296e-108	0.354	0.326	folate hydrolase 1B [Source:NCBI gene;Acc:397677]	GO:0004180(carboxypeptidase activity);GO:0004181(metallocarboxypeptidase activity);GO:0005886(plasma membrane);GO:0005887(integral component of plasma membrane);GO:0006508(proteolysis);GO:0006760(folic acid-containing compound metabolic process);GO:0008233(peptidase activity);GO:0009986(cell surface);GO:0016020(membrane);GO:0016021(integral component of membrane);GO:0016805(dipeptidase activity);…	00250(Alanine, aspartate and glutamate metabolism);04977(Vitamin digestion and absorption)	yes
ENSSSCG00000002383	FOS	0.407408	6.65461e-96	1.3268e-91	0.941	0.79	Fos proto-oncogene, AP-1 transcription factor subunit [Source:NCBI gene;Acc:100144486]	GO:0000978(RNA polymerase II proximal promoter sequence-specific DNA binding);GO:0000979(RNA polymerase II core promoter sequence-specific DNA binding);GO:0001102(RNA polymerase II activating transcription factor binding);GO:0001228(DNA-binding transcription activator activity, RNA polymerase II-specific);GO:0003677(DNA binding);GO:0003682(chromatin binding);GO:0003700(DNA-binding transcription f…	01522(Endocrine resistance);04010(MAPK signaling pathway);04024(cAMP signaling pathway);04210(Apoptosis);04380(Osteoclast differentiation);04620(Toll-like receptor signaling pathway);04657(IL-17 signaling pathway);04658(Th1 and Th2 cell differentiation);04659(Th17 cell differentiation);04660(T cell receptor signaling pathway);04662(B cell receptor signaling pathway);04668(TNF signaling pathway);0…	yes
ENSSSCG00000005426	FSD1L	-0.743199	1.13118e-135	2.25534e-131	0.515	0.612	fibronectin type III and SPRY domain containing 1 like [Source:NCBI gene;Acc:100521765]	GO:0005515(protein binding);GO:0005622(intracellular)	NA	yes
ENSSSCG00000003153	FTL	0.325469	1.85274e-149	3.694e-145	0.989	0.984	ferritin light chain [Source:NCBI gene;Acc:397035]	GO:0005506(iron ion binding);GO:0005737(cytoplasm);GO:0006826(iron ion transport);GO:0006879(cellular iron ion homeostasis);GO:0006880(intracellular sequestering of iron ion);GO:0008043(intracellular ferritin complex);GO:0008198(ferrous iron binding);GO:0008199(ferric iron binding);GO:0042802(identical protein binding);GO:0044754(autolysosome);GO:0046872(metal ion binding);GO:0055114(oxidation-re…	04216(Ferroptosis);04217(Necroptosis);04978(Mineral absorption)	yes
ENSSSCG00000027659	FUCA1	0.88703	2.13569e-243	4.25813e-239	0.861	0.539	alpha-L-fucosidase 1 [Source:NCBI gene;Acc:100621112]	GO:0004560(alpha-L-fucosidase activity);GO:0005764(lysosome);GO:0005975(carbohydrate metabolic process);GO:0006004(fucose metabolic process);GO:0008152(metabolic process);GO:0016139(glycoside catabolic process);GO:0016787(hydrolase activity);GO:0016798(hydrolase activity, acting on glycosyl bonds)	00511(Other glycan degradation)	yes
ENSSSCG00000011769	FXR1	0.292137	5.43746e-106	1.08412e-101	0.632	0.371	FMR1 autosomal homolog 1 [Source:NCBI gene;Acc:100525539]	GO:0003676(nucleic acid binding);GO:0003723(RNA binding);GO:0003729(mRNA binding);GO:0003730(mRNA 3'-UTR binding);GO:0005634(nucleus);GO:0005737(cytoplasm);GO:0005829(cytosol);GO:0005844(polysome);GO:0006417(regulation of translation);GO:0007517(muscle organ development);GO:0014069(postsynaptic density);GO:0016020(membrane);GO:0017148(negative regulation of translation);GO:0030424(axon);GO:003042…	03013(RNA transport)	yes
ENSSSCG00000035676	G3BP1	0.405862	1.03716e-136	2.0679e-132	0.653	0.351	G3BP stress granule assembly factor 1 [Source:NCBI gene;Acc:100513766]	GO:0003676(nucleic acid binding);GO:0003723(RNA binding);GO:0003729(mRNA binding);GO:0005829(cytosol);GO:0010494(cytoplasmic stress granule);GO:0034063(stress granule assembly);GO:0090090(negative regulation of canonical Wnt signaling pathway);GO:1990904(ribonucleoprotein complex)	NA	yes
ENSSSCG00000022940	G3BP2	0.295428	1.81049e-94	3.60976e-90	0.597	0.341	G3BP stress granule assembly factor 2 [Source:NCBI gene;Acc:100621975]	GO:0003676(nucleic acid binding);GO:0003723(RNA binding);GO:0003729(mRNA binding);GO:0005829(cytosol);GO:0034063(stress granule assembly);GO:1990904(ribonucleoprotein complex)	NA	yes
ENSSSCG00000036449	G6PC	-0.737562	2.1171e-190	4.22108e-186	0.708	0.681	glucose-6-phosphatase catalytic subunit [Source:NCBI gene;Acc:100134959]	GO:0004346(glucose-6-phosphatase activity);GO:0005783(endoplasmic reticulum);GO:0005789(endoplasmic reticulum membrane);GO:0005977(glycogen metabolic process);GO:0005980(glycogen catabolic process);GO:0006094(gluconeogenesis);GO:0006641(triglyceride metabolic process);GO:0008202(steroid metabolic process);GO:0010468(regulation of gene expression);GO:0015760(glucose-6-phosphate transport);GO:00160…	00010(Glycolysis / Gluconeogenesis);00052(Galactose metabolism);00500(Starch and sucrose metabolism);04068(FoxO signaling pathway);04151(PI3K-Akt signaling pathway);04152(AMPK signaling pathway);04910(Insulin signaling pathway);04920(Adipocytokine signaling pathway);04922(Glucagon signaling pathway);04931(Insulin resistance);04973(Carbohydrate digestion and absorption)	yes
ENSSSCG00000017936	GABARAP	0.348214	1.49072e-85	2.97219e-81	0.886	0.689	GABA type A receptor-associated protein [Source:NCBI gene;Acc:100462752]	GO:0000045(autophagosome assembly);GO:0000226(microtubule cytoskeleton organization);GO:0000421(autophagosome membrane);GO:0000422(autophagy of mitochondrion);GO:0005737(cytoplasm);GO:0005764(lysosome);GO:0005790(smooth endoplasmic reticulum);GO:0005794(Golgi apparatus);GO:0005829(cytosol);GO:0005875(microtubule associated complex);GO:0005886(plasma membrane);GO:0005930(axoneme);GO:0006914(autoph…	04068(FoxO signaling pathway);04136(Autophagy - other);04137(Mitophagy - animal);04140(Autophagy - animal);04371(Apelin signaling pathway);04621(NOD-like receptor signaling pathway);04727(GABAergic synapse);05167(Kaposi sarcoma-associated herpesvirus infection)	yes
ENSSSCG00000000645	GABARAPL1	0.322192	4.43258e-85	8.83768e-81	0.45	0.216	GABA type A receptor associated protein like 1 [Source:NCBI gene;Acc:100462751]	GO:0000045(autophagosome assembly);GO:0000421(autophagosome membrane);GO:0000422(autophagy of mitochondrion);GO:0005737(cytoplasm);GO:0005739(mitochondrion);GO:0005776(autophagosome);GO:0005829(cytosol);GO:0006914(autophagy);GO:0006995(cellular response to nitrogen starvation);GO:0030957(Tat protein binding);GO:0031625(ubiquitin protein ligase binding);GO:0050811(GABA receptor binding)	04068(FoxO signaling pathway);04136(Autophagy - other);04137(Mitophagy - animal);04140(Autophagy - animal);04371(Apelin signaling pathway);04621(NOD-like receptor signaling pathway);04727(GABAergic synapse);05167(Kaposi sarcoma-associated herpesvirus infection)	yes
ENSSSCG00000002707	GABARAPL2	0.270328	8.35678e-87	1.66617e-82	0.57	0.33	GABA type A receptor associated protein like 2 [Source:NCBI gene;Acc:100521968]	GO:0000045(autophagosome assembly);GO:0000139(Golgi membrane);GO:0000421(autophagosome membrane);GO:0000422(autophagy of mitochondrion);GO:0005737(cytoplasm);GO:0005776(autophagosome);GO:0005794(Golgi apparatus);GO:0005829(cytosol);GO:0006914(autophagy);GO:0006995(cellular response to nitrogen starvation);GO:0031625(ubiquitin protein ligase binding);GO:1901799(negative regulation of proteasomal p…	04068(FoxO signaling pathway);04136(Autophagy - other);04137(Mitophagy - animal);04140(Autophagy - animal);04371(Apelin signaling pathway);04621(NOD-like receptor signaling pathway);04727(GABAergic synapse);05167(Kaposi sarcoma-associated herpesvirus infection)	yes
ENSSSCG00000001242	GABBR1	-0.313756	4.79859e-53	9.56743e-49	0.191	0.229	gamma-aminobutyric acid type B receptor subunit 1 [Source:NCBI gene;Acc:100141417]	GO:0004930(G protein-coupled receptor activity);GO:0004965(G protein-coupled GABA receptor activity);GO:0005737(cytoplasm);GO:0005887(integral component of plasma membrane);GO:0007186(G protein-coupled receptor signaling pathway);GO:0007193(adenylate cyclase-inhibiting G protein-coupled receptor signaling pathway);GO:0007214(gamma-aminobutyric acid signaling pathway);GO:0016020(membrane);GO:00160…	04024(cAMP signaling pathway);04080(Neuroactive ligand-receptor interaction);04727(GABAergic synapse);04742(Taste transduction);04915(Estrogen signaling pathway);05032(Morphine addiction)	yes
ENSSSCG00000037066	GADD45A	0.626631	6.10994e-168	1.2182e-163	0.896	0.629	growth arrest and DNA damage inducible alpha [Source:NCBI gene;Acc:733669]	GO:0000185(activation of MAPKKK activity);GO:0000979(RNA polymerase II core promoter sequence-specific DNA binding);GO:0005634(nucleus);GO:0005737(cytoplasm);GO:0006469(negative regulation of protein kinase activity);GO:0007098(centrosome cycle);GO:0016607(nuclear speck);GO:0019900(kinase binding);GO:0042770(signal transduction in response to DNA damage);GO:0042803(protein homodimerization activi…	04010(MAPK signaling pathway);04068(FoxO signaling pathway);04110(Cell cycle);04115(p53 signaling pathway);04210(Apoptosis);04218(Cellular senescence);05169(Epstein-Barr virus infection);05200(Pathways in cancer);05202(Transcriptional misregulation in cancer);05210(Colorectal cancer);05212(Pancreatic cancer);05213(Endometrial cancer);05214(Glioma);05216(Thyroid cancer);05217(Basal cell carcinoma)…	yes
ENSSSCG00000003743	GALNT1	0.307047	6.64995e-89	1.32587e-84	0.615	0.369	polypeptide N-acetylgalactosaminyltransferase 1 [Source:NCBI gene;Acc:100738545]	GO:0000139(Golgi membrane);GO:0004653(polypeptide N-acetylgalactosaminyltransferase activity);GO:0005794(Golgi apparatus);GO:0006486(protein glycosylation);GO:0006493(protein O-linked glycosylation);GO:0016020(membrane);GO:0016021(integral component of membrane);GO:0016740(transferase activity);GO:0016757(transferase activity, transferring glycosyl groups);GO:0018242(protein O-linked glycosylatio…	00512(Mucin type O-glycan biosynthesis)	yes
ENSSSCG00000010969	GALT	-0.451523	3.26588e-86	6.51152e-82	0.397	0.47	galactose-1-phosphate uridylyltransferase [Source:NCBI gene;Acc:100623908]	GO:0005737(cytoplasm);GO:0005794(Golgi apparatus);GO:0005975(carbohydrate metabolic process);GO:0006011(UDP-glucose metabolic process);GO:0006012(galactose metabolic process);GO:0008108(UDP-glucose:hexose-1-phosphate uridylyltransferase activity);GO:0008270(zinc ion binding);GO:0016740(transferase activity);GO:0016779(nucleotidyltransferase activity);GO:0033499(galactose catabolic process via UDP…	00052(Galactose metabolism);00520(Amino sugar and nucleotide sugar metabolism);04917(Prolactin signaling pathway)	yes
ENSSSCG00000000694	GAPDH	-0.677082	1.60668e-202	3.2034e-198	0.964	0.95	glyceraldehyde-3-phosphate dehydrogenase [Source:NCBI gene;Acc:396823]	GO:0000166(nucleotide binding);GO:0000226(microtubule cytoskeleton organization);GO:0004365(glyceraldehyde-3-phosphate dehydrogenase (NAD+) (phosphorylating) activity);GO:0005634(nucleus);GO:0005737(cytoplasm);GO:0005811(lipid droplet);GO:0005829(cytosol);GO:0005856(cytoskeleton);GO:0005886(plasma membrane);GO:0006006(glucose metabolic process);GO:0006096(glycolytic process);GO:0006417(regulation…	00010(Glycolysis / Gluconeogenesis);04066(HIF-1 signaling pathway);05010(Alzheimer disease)	yes
ENSSSCG00000003702	GATA6	-0.267051	3.65718e-88	7.29168e-84	0.424	0.382	GATA binding protein 6 [Source:NCBI gene;Acc:397600]	GO:0000122(negative regulation of transcription by RNA polymerase II);GO:0000978(RNA polymerase II proximal promoter sequence-specific DNA binding);GO:0000981(DNA-binding transcription factor activity, RNA polymerase II-specific);GO:0001103(RNA polymerase II repressing transcription factor binding);GO:0001701(in utero embryonic development);GO:0001889(liver development);GO:0003148(outflow tract s…	NA	yes
ENSSSCG00000004672	GATM	-0.362921	3.01977e-124	6.02081e-120	0.294	0.321	glycine amidinotransferase [Source:NCBI gene;Acc:100126844]	GO:0005739(mitochondrion);GO:0005743(mitochondrial inner membrane);GO:0005758(mitochondrial intermembrane space);GO:0006600(creatine metabolic process);GO:0006601(creatine biosynthetic process);GO:0007275(multicellular organism development);GO:0007611(learning or memory);GO:0014889(muscle atrophy);GO:0015067(amidinotransferase activity);GO:0015068(glycine amidinotransferase activity);GO:0016020(m…	00260(Glycine, serine and threonine metabolism);00330(Arginine and proline metabolism)	yes
ENSSSCG00000006522	GBA	0.285678	3.48221e-94	6.94282e-90	0.527	0.285	glucosylceramidase beta [Source:NCBI gene;Acc:449572]	GO:0004348(glucosylceramidase activity);GO:0005102(signaling receptor binding);GO:0005124(scavenger receptor binding);GO:0005615(extracellular space);GO:0005764(lysosome);GO:0005765(lysosomal membrane);GO:0005783(endoplasmic reticulum);GO:0005794(Golgi apparatus);GO:0005802(trans-Golgi network);GO:0006629(lipid metabolic process);GO:0006665(sphingolipid metabolic process);GO:0006680(glucosylceram…	00511(Other glycan degradation);00600(Sphingolipid metabolism);04142(Lysosome)	yes
ENSSSCG00000005319	GBA2	-0.347536	1.03064e-97	2.05489e-93	0.6	0.53	glucosylceramidase beta 2 [Source:NCBI gene;Acc:100155655]	GO:0000139(Golgi membrane);GO:0003824(catalytic activity);GO:0004348(glucosylceramidase activity);GO:0004553(hydrolase activity, hydrolyzing O-glycosyl compounds);GO:0005783(endoplasmic reticulum);GO:0005789(endoplasmic reticulum membrane);GO:0005794(Golgi apparatus);GO:0005829(cytosol);GO:0006629(lipid metabolic process);GO:0006680(glucosylceramide catabolic process);GO:0007417(central nervous s…	00511(Other glycan degradation);00600(Sphingolipid metabolism)	yes
ENSSSCG00000006923	GBP2	-0.367719	1.28208e-92	2.55621e-88	0.033	0.194	guanylate binding protein 2, interferon-inducible [Source:NCBI gene;Acc:100153137]	GO:0000166(nucleotide binding);GO:0003924(GTPase activity);GO:0005525(GTP binding)	04621(NOD-like receptor signaling pathway)	yes
ENSSSCG00000029945	GCAT	-0.450124	1.74682e-82	3.48281e-78	0.244	0.377	glycine C-acetyltransferase [Source:NCBI gene;Acc:100525698]	GO:0003824(catalytic activity);GO:0005654(nucleoplasm);GO:0005739(mitochondrion);GO:0006567(threonine catabolic process);GO:0008890(glycine C-acetyltransferase activity);GO:0009058(biosynthetic process);GO:0016607(nuclear speck);GO:0016740(transferase activity);GO:0030170(pyridoxal phosphate binding)	00260(Glycine, serine and threonine metabolism)	yes
ENSSSCG00000008138	GCC2	-0.34684	1.55492e-102	3.1002e-98	0.736	0.635	GRIP and coiled-coil domain containing 2 [Source:NCBI gene;Acc:100512405]	GO:0005654(nucleoplasm);GO:0005737(cytoplasm);GO:0005794(Golgi apparatus);GO:0005802(trans-Golgi network);GO:0005829(cytosol);GO:0006622(protein targeting to lysosome);GO:0031023(microtubule organizing center organization);GO:0034067(protein localization to Golgi apparatus);GO:0034453(microtubule anchoring);GO:0034499(late endosome to Golgi transport);GO:0042147(retrograde transport, endosome to …	NA	yes
ENSSSCG00000015895	GCG	-0.816366	9.61674e-58	1.91739e-53	0.035	0.134	glucagon [Source:NCBI gene;Acc:397595]	GO:0005179(hormone activity);GO:0005576(extracellular region);GO:0005615(extracellular space);GO:0005737(cytoplasm);GO:0007188(adenylate cyclase-modulating G protein-coupled receptor signaling pathway);GO:0007189(adenylate cyclase-activating G protein-coupled receptor signaling pathway);GO:0010469(regulation of signaling receptor activity);GO:0010737(protein kinase A signaling);GO:0010800(positiv…	04024(cAMP signaling pathway);04080(Neuroactive ligand-receptor interaction);04714(Thermogenesis);04911(Insulin secretion);04922(Glucagon signaling pathway)	yes
ENSSSCG00000001488	GCLC	-0.272499	1.22846e-66	2.44931e-62	0.225	0.258	glutamate-cysteine ligase catalytic subunit [Source:NCBI gene;Acc:100522018]	GO:0000287(magnesium ion binding);GO:0003824(catalytic activity);GO:0004357(glutamate-cysteine ligase activity);GO:0005829(cytosol);GO:0006534(cysteine metabolic process);GO:0006536(glutamate metabolic process);GO:0006749(glutathione metabolic process);GO:0006750(glutathione biosynthetic process);GO:0006979(response to oxidative stress);GO:0008637(apoptotic mitochondrial changes);GO:0009408(respo…	00270(Cysteine and methionine metabolism);00480(Glutathione metabolism);04216(Ferroptosis)	yes
ENSSSCG00000014853	GDPD5	-0.328526	2.0514e-82	4.09009e-78	0.36	0.394	glycerophosphodiester phosphodiesterase domain containing 5 [Source:NCBI gene;Acc:100627912]	GO:0006629(lipid metabolic process);GO:0008081(phosphoric diester hydrolase activity);GO:0008889(glycerophosphodiester phosphodiesterase activity);GO:0016020(membrane);GO:0016021(integral component of membrane);GO:0021522(spinal cord motor neuron differentiation);GO:0021895(cerebral cortex neuron differentiation);GO:0030424(axon);GO:0031175(neuron projection development);GO:0043025(neuronal cell …	NA	yes
ENSSSCG00000037637	GGH	1.04729	0	0	0.874	0.522	gamma-glutamyl hydrolase [Source:NCBI gene;Acc:100154232]	GO:0005615(extracellular space);GO:0005773(vacuole);GO:0006508(proteolysis);GO:0008242(omega peptidase activity);GO:0016787(hydrolase activity);GO:0034722(gamma-glutamyl-peptidase activity);GO:0046900(tetrahydrofolylpolyglutamate metabolic process)	00790(Folate biosynthesis);01523(Antifolate resistance)	yes
ENSSSCG00000010055	GGT5	-0.33299	6.36205e-39	1.26847e-34	0.084	0.129	gamma-glutamyltransferase 5 [Source:NCBI gene;Acc:100157523]	GO:0000048(peptidyltransferase activity);GO:0002951(leukotriene-C(4) hydrolase);GO:0005886(plasma membrane);GO:0006412(translation);GO:0006508(proteolysis);GO:0006520(cellular amino acid metabolic process);GO:0006536(glutamate metabolic process);GO:0006631(fatty acid metabolic process);GO:0006749(glutathione metabolic process);GO:0006751(glutathione catabolic process);GO:0006954(inflammatory resp…	00430(Taurine and hypotaurine metabolism);00480(Glutathione metabolism);00590(Arachidonic acid metabolism)	yes
ENSSSCG00000007285	GGT7	-0.514574	6.38315e-66	1.27267e-61	0.111	0.235	gamma-glutamyltransferase 7 [Source:NCBI gene;Acc:100519401]	GO:0000048(peptidyltransferase activity);GO:0005886(plasma membrane);GO:0006412(translation);GO:0006508(proteolysis);GO:0006520(cellular amino acid metabolic process);GO:0006536(glutamate metabolic process);GO:0006749(glutathione metabolic process);GO:0006751(glutathione catabolic process);GO:0019344(cysteine biosynthetic process);GO:0036374(glutathione hydrolase activity);GO:1902883(negative reg…	00430(Taurine and hypotaurine metabolism);00480(Glutathione metabolism)	yes
ENSSSCG00000026330	GIP	-2.82243	0	0	0.081	0.779	gastric inhibitory polypeptide [Source:NCBI gene;Acc:100621117]	GO:0005179(hormone activity);GO:0005576(extracellular region);GO:0007613(memory);GO:0008344(adult locomotory behavior);GO:0009749(response to glucose);GO:0010469(regulation of signaling receptor activity);GO:0019233(sensory perception of pain);GO:0031018(endocrine pancreas development);GO:0035640(exploration behavior);GO:0042304(regulation of fatty acid biosynthetic process);GO:0050796(regulation…	04024(cAMP signaling pathway);04080(Neuroactive ligand-receptor interaction);04911(Insulin secretion)	yes
ENSSSCG00000011677	GK5	-0.484248	1.51356e-80	3.01774e-76	0.342	0.457	glycerol kinase 5 [Source:NCBI gene;Acc:100625295]	GO:0004370(glycerol kinase activity);GO:0005737(cytoplasm);GO:0005739(mitochondrion);GO:0005975(carbohydrate metabolic process);GO:0006071(glycerol metabolic process);GO:0006641(triglyceride metabolic process);GO:0016301(kinase activity);GO:0016310(phosphorylation);GO:0016740(transferase activity);GO:0016773(phosphotransferase activity, alcohol group as acceptor);GO:0046167(glycerol-3-phosphate b…	NA	yes
ENSSSCG00000038423	GLA	-0.507223	7.09571e-187	1.41474e-182	0.719	0.626	galactosidase alpha [Source:NCBI gene;Acc:100415928]	GO:0003824(catalytic activity);GO:0004553(hydrolase activity, hydrolyzing O-glycosyl compounds);GO:0004557(alpha-galactosidase activity);GO:0005102(signaling receptor binding);GO:0005576(extracellular region);GO:0005737(cytoplasm);GO:0005764(lysosome);GO:0005794(Golgi apparatus);GO:0005975(carbohydrate metabolic process);GO:0008152(metabolic process);GO:0009311(oligosaccharide metabolic process);…	00052(Galactose metabolism);00561(Glycerolipid metabolism);00600(Sphingolipid metabolism);00603(Glycosphingolipid biosynthesis - globo and isoglobo series);04142(Lysosome)	yes
ENSSSCG00000006488	GLMP	0.464401	2.8274e-115	5.63726e-111	0.764	0.474	glycosylated lysosomal membrane protein [Source:NCBI gene;Acc:100153484]	GO:0003700(DNA-binding transcription factor activity);GO:0005634(nucleus);GO:0005764(lysosome);GO:0005829(cytosol);GO:0016020(membrane);GO:0016021(integral component of membrane);GO:0044212(transcription regulatory region DNA binding);GO:0045944(positive regulation of transcription by RNA polymerase II)	NA	yes
ENSSSCG00000016056	GLS	0.646738	4.81275e-213	9.59567e-209	0.793	0.423	glutaminase [Source:NCBI gene;Acc:399525]	GO:0001967(suckling behavior);GO:0002087(regulation of respiratory gaseous exchange by neurological system process);GO:0004359(glutaminase activity);GO:0005515(protein binding);GO:0005739(mitochondrion);GO:0006537(glutamate biosynthetic process);GO:0006541(glutamine metabolic process);GO:0006543(glutamine catabolic process);GO:0007268(chemical synaptic transmission);GO:0051289(protein homotetrame…	00220(Arginine biosynthesis);00250(Alanine, aspartate and glutamate metabolism);00471(D-Glutamine and D-glutamate metabolism);04724(Glutamatergic synapse);04727(GABAergic synapse);04964(Proximal tubule bicarbonate reclamation);05206(MicroRNAs in cancer);05230(Central carbon metabolism in cancer)	yes
ENSSSCG00000026294	GMFB	0.302003	3.05125e-94	6.08359e-90	0.53	0.28	glia maturation factor beta [Source:NCBI gene;Acc:100625819]	GO:0003779(actin binding);GO:0005622(intracellular);GO:0007612(learning);GO:0007626(locomotory behavior);GO:0030479(actin cortical patch);GO:0034316(negative regulation of Arp2/3 complex-mediated actin nucleation);GO:0071846(actin filament debranching);GO:0071933(Arp2/3 complex binding)	NA	yes
ENSSSCG00000023935	GMPPA	-0.282712	8.04519e-58	1.60405e-53	0.248	0.307	GDP-mannose pyrophosphorylase A [Source:NCBI gene;Acc:100623137]	GO:0009058(biosynthetic process);GO:0016740(transferase activity);GO:0016779(nucleotidyltransferase activity)	00051(Fructose and mannose metabolism);00520(Amino sugar and nucleotide sugar metabolism)	yes
ENSSSCG00000015407	GNAI1	0.302604	3.11343e-106	6.20756e-102	0.423	0.175	Sus scrofa G protein subunit alpha i1 (GNAI1), mRNA. [Source:RefSeq mRNA;Acc:NM_001123115]	GO:0000166(nucleotide binding);GO:0001664(G protein-coupled receptor binding);GO:0003924(GTPase activity);GO:0005525(GTP binding);GO:0005634(nucleus);GO:0005730(nucleolus);GO:0005737(cytoplasm);GO:0005813(centrosome);GO:0005834(heterotrimeric G-protein complex);GO:0005886(plasma membrane);GO:0007165(signal transduction);GO:0007186(G protein-coupled receptor signaling pathway);GO:0007188(adenylate…	04015(Rap1 signaling pathway);04022(cGMP-PKG signaling pathway);04024(cAMP signaling pathway);04062(Chemokine signaling pathway);04071(Sphingolipid signaling pathway);04261(Adrenergic signaling in cardiomyocytes);04360(Axon guidance);04371(Apelin signaling pathway);04540(Gap junction);04611(Platelet activation);04670(Leukocyte transendothelial migration);04713(Circadian entrainment);04723(Retrogr…	yes
ENSSSCG00000010046	GNAZ	0.353941	5.04184e-117	1.00524e-112	0.388	0.132	G protein subunit alpha z [Source:NCBI gene;Acc:100151867]	GO:0000166(nucleotide binding);GO:0001664(G protein-coupled receptor binding);GO:0003924(GTPase activity);GO:0005525(GTP binding);GO:0005834(heterotrimeric G-protein complex);GO:0007165(signal transduction);GO:0007186(G protein-coupled receptor signaling pathway);GO:0007188(adenylate cyclase-modulating G protein-coupled receptor signaling pathway);GO:0019001(guanyl nucleotide binding);GO:0030425(…	04730(Long-term depression)	yes
ENSSSCG00000038940	GNPDA1	0.363897	3.2345e-109	6.44894e-105	0.67	0.385	glucosamine-6-phosphate deaminase 1 [Source:NCBI gene;Acc:100512094]	GO:0004342(glucosamine-6-phosphate deaminase activity);GO:0005737(cytoplasm);GO:0005975(carbohydrate metabolic process);GO:0006043(glucosamine catabolic process);GO:0006044(N-acetylglucosamine metabolic process);GO:0006091(generation of precursor metabolites and energy);GO:0016787(hydrolase activity)	00520(Amino sugar and nucleotide sugar metabolism)	yes
ENSSSCG00000023715	GNS	0.326781	2.11263e-90	4.21217e-86	0.867	0.652	glucosamine (N-acetyl)-6-sulfatase [Source:NCBI gene;Acc:100623722]	GO:0003824(catalytic activity);GO:0005539(glycosaminoglycan binding);GO:0005764(lysosome);GO:0008449(N-acetylglucosamine-6-sulfatase activity);GO:0008484(sulfuric ester hydrolase activity);GO:0016787(hydrolase activity);GO:0030203(glycosaminoglycan metabolic process);GO:0042340(keratan sulfate catabolic process);GO:0046872(metal ion binding)	00531(Glycosaminoglycan degradation);04142(Lysosome)	yes
ENSSSCG00000011882	GOLGB1	-0.549818	1.60883e-128	3.20769e-124	0.818	0.724	golgin B1 [Source:NCBI gene;Acc:100620515]	GO:0005793(endoplasmic reticulum-Golgi intermediate compartment);GO:0005794(Golgi apparatus);GO:0005801(cis-Golgi network);GO:0016020(membrane);GO:0016021(integral component of membrane);GO:1905793(protein localization to pericentriolar material)	NA	yes
ENSSSCG00000002459	GON7	0.30285	2.53708e-93	5.05842e-89	0.501	0.255	GON7, KEOPS complex subunit [Source:NCBI gene;Acc:100155082]	GO:0000408(EKC/KEOPS complex);GO:0005634(nucleus)	NA	yes
ENSSSCG00000032985	GOT2	0.371557	9.29095e-100	1.85243e-95	0.762	0.495	glutamic-oxaloacetic transaminase 2 [Source:NCBI gene;Acc:396968]	GO:0003824(catalytic activity);GO:0004069(L-aspartate:2-oxoglutarate aminotransferase activity);GO:0005739(mitochondrion);GO:0005743(mitochondrial inner membrane);GO:0005759(mitochondrial matrix);GO:0005886(plasma membrane);GO:0006103(2-oxoglutarate metabolic process);GO:0006107(oxaloacetate metabolic process);GO:0006520(cellular amino acid metabolic process);GO:0006531(aspartate metabolic proces…	00220(Arginine biosynthesis);00250(Alanine, aspartate and glutamate metabolism);00270(Cysteine and methionine metabolism);00330(Arginine and proline metabolism);00350(Tyrosine metabolism);00360(Phenylalanine metabolism);00400(Phenylalanine, tyrosine and tryptophan biosynthesis);04975(Fat digestion and absorption)	yes
ENSSSCG00000009233	GPAT3	0.282111	3.59456e-105	7.16683e-101	0.742	0.492	glycerol-3-phosphate acyltransferase 3 [Source:NCBI gene;Acc:100524266]	GO:0004366(glycerol-3-phosphate O-acyltransferase activity);GO:0005783(endoplasmic reticulum);GO:0005789(endoplasmic reticulum membrane);GO:0016020(membrane);GO:0016021(integral component of membrane);GO:0016746(transferase activity, transferring acyl groups);GO:0019432(triglyceride biosynthetic process);GO:0032006(regulation of TOR signaling)	00561(Glycerolipid metabolism);00564(Glycerophospholipid metabolism)	yes
ENSSSCG00000021977	GPD1L	-0.382564	2.17902e-132	4.34454e-128	0.827	0.741	glycerol-3-phosphate dehydrogenase 1 like [Source:NCBI gene;Acc:100624347]	GO:0001508(action potential);GO:0002027(regulation of heart rate);GO:0004367(glycerol-3-phosphate dehydrogenase [NAD+] activity);GO:0005829(cytosol);GO:0005886(plasma membrane);GO:0005975(carbohydrate metabolic process);GO:0006072(glycerol-3-phosphate metabolic process);GO:0006734(NADH metabolic process);GO:0009331(glycerol-3-phosphate dehydrogenase complex);GO:0010765(positive regulation of sodi…	00564(Glycerophospholipid metabolism)	yes
ENSSSCG00000002873	GPI	-0.308549	1.09723e-145	2.18766e-141	0.714	0.6	glucose-6-phosphate isomerase [Source:NCBI gene;Acc:397602]	GO:0004347(glucose-6-phosphate isomerase activity);GO:0005125(cytokine activity);GO:0005576(extracellular region);GO:0005615(extracellular space);GO:0005737(cytoplasm);GO:0005829(cytosol);GO:0006094(gluconeogenesis);GO:0006096(glycolytic process);GO:0010469(regulation of signaling receptor activity);GO:0016853(isomerase activity);GO:0016866(intramolecular transferase activity);GO:0048029(monosacc…	00010(Glycolysis / Gluconeogenesis);00030(Pentose phosphate pathway);00500(Starch and sucrose metabolism);00520(Amino sugar and nucleotide sugar metabolism)	yes
ENSSSCG00000038853	GPR137B	0.361226	5.98724e-152	1.19374e-147	0.43	0.141	G protein-coupled receptor 137B [Source:NCBI gene;Acc:100154578]	GO:0016020(membrane);GO:0016021(integral component of membrane)	NA	yes
ENSSSCG00000040989	GPRC5C	0.300532	6.97079e-129	1.38984e-124	0.245	0.032	G protein-coupled receptor class C group 5 member C [Source:NCBI gene;Acc:106505387]	GO:0004930(G protein-coupled receptor activity);GO:0007186(G protein-coupled receptor signaling pathway);GO:0016020(membrane);GO:0016021(integral component of membrane)	NA	yes
ENSSSCG00000033727	GPX1	0.337589	1.29183e-78	2.57566e-74	0.85	0.627	glutathione peroxidase 1 [Source:NCBI gene;Acc:397403]	GO:0000302(response to reactive oxygen species);GO:0001659(temperature homeostasis);GO:0001885(endothelial cell development);GO:0002862(negative regulation of inflammatory response to antigenic stimulus);GO:0004601(peroxidase activity);GO:0004602(glutathione peroxidase activity);GO:0005737(cytoplasm);GO:0005739(mitochondrion);GO:0005829(cytosol);GO:0006629(lipid metabolic process);GO:0006641(trig…	00480(Glutathione metabolism);00590(Arachidonic acid metabolism);04918(Thyroid hormone synthesis)	yes
ENSSSCG00000036438	GPX3	0.362309	1.94675e-91	3.88144e-87	0.927	0.81	glutathione peroxidase 3 [Source:NCBI gene;Acc:396598]	GO:0004601(peroxidase activity);GO:0004602(glutathione peroxidase activity);GO:0005615(extracellular space);GO:0006979(response to oxidative stress);GO:0008430(selenium binding);GO:0016491(oxidoreductase activity);GO:0042744(hydrogen peroxide catabolic process);GO:0051289(protein homotetramerization);GO:0055114(oxidation-reduction process);GO:0098869(cellular oxidant detoxification)	00480(Glutathione metabolism);00590(Arachidonic acid metabolism);04918(Thyroid hormone synthesis)	yes
ENSSSCG00000017495	GRB7	-0.301148	6.25174e-71	1.24647e-66	0.175	0.236	growth factor receptor bound protein 7 [Source:NCBI gene;Acc:100513230]	GO:0005070(SH3/SH2 adaptor activity);GO:0005829(cytosol);GO:0005925(focal adhesion);GO:0007165(signal transduction);GO:0009967(positive regulation of signal transduction);GO:0010494(cytoplasmic stress granule);GO:0017148(negative regulation of translation);GO:0019901(protein kinase binding);GO:0030335(positive regulation of cell migration);GO:0034063(stress granule assembly);GO:0035091(phosphatid…	NA	yes
ENSSSCG00000032796	GRINA	0.296564	1.28878e-83	2.56957e-79	0.806	0.567	glutamate ionotropic receptor NMDA type subunit associated protein 1 [Source:NCBI gene;Acc:110260415]	GO:0005783(endoplasmic reticulum);GO:0005794(Golgi apparatus);GO:0016020(membrane);GO:0016021(integral component of membrane);GO:0032469(endoplasmic reticulum calcium ion homeostasis);GO:0044325(ion channel binding);GO:1902236(negative regulation of endoplasmic reticulum stress-induced intrinsic apoptotic signaling pathway)	NA	yes
ENSSSCG00000017355	GRN	0.467063	5.12634e-100	1.02209e-95	0.884	0.685	granulin precursor [Source:NCBI gene;Acc:733645]	GO:0005576(extracellular region);GO:0005615(extracellular space);GO:0005764(lysosome);GO:0005765(lysosomal membrane);GO:0005768(endosome);GO:0005770(late endosome);GO:0005783(endoplasmic reticulum);GO:0005794(Golgi apparatus);GO:0005886(plasma membrane);GO:0007041(lysosomal transport);GO:0007042(lysosomal lumen acidification);GO:0016020(membrane);GO:0030335(positive regulation of cell migration);…	NA	yes
ENSSSCG00000009554	GRTP1	0.295508	1.47049e-87	2.93185e-83	0.555	0.318	growth hormone regulated TBC protein 1 [Source:NCBI gene;Acc:100738350]	GO:0005096(GTPase activator activity);GO:0005623(cell);GO:0006886(intracellular protein transport);GO:0017137(Rab GTPase binding);GO:0090630(activation of GTPase activity)	NA	yes
ENSSSCG00000006955	GSDMD	-0.2636	5.22166e-85	1.04109e-80	0.629	0.554	gasdermin D [Source:NCBI gene;Acc:100515607]	GO:0001786(phosphatidylserine binding);GO:0005546(phosphatidylinositol-4,5-bisphosphate binding);GO:0005615(extracellular space);GO:0005654(nucleoplasm);GO:0005829(cytosol);GO:0005886(plasma membrane);GO:0019835(cytolysis);GO:0031668(cellular response to extracellular stimulus);GO:0035915(pore formation in membrane of other organism);GO:0046931(pore complex assembly);GO:0050718(positive regulatio…	04621(NOD-like receptor signaling pathway)	yes
ENSSSCG00000037508	GSN	1.17149	2.63186e-302	5.2474e-298	0.68	0.246	gelsolin [Source:HGNC Symbol;Acc:HGNC:4620]	GO:0002102(podosome);GO:0003779(actin binding);GO:0005509(calcium ion binding);GO:0005576(extracellular region);GO:0005615(extracellular space);GO:0005634(nucleus);GO:0005737(cytoplasm);GO:0005829(cytosol);GO:0005886(plasma membrane);GO:0005925(focal adhesion);GO:0006911(phagocytosis, engulfment);GO:0010628(positive regulation of gene expression);GO:0014891(striated muscle atrophy);GO:0016192(ves…	NA	yes
ENSSSCG00000021118	GSPT1	0.583159	4.18497e-178	8.34399e-174	0.788	0.462	G1 to S phase transition 1 [Source:NCBI gene;Acc:100517817]	GO:0002184(cytoplasmic translational termination);GO:0003747(translation release factor activity);GO:0003924(GTPase activity);GO:0005525(GTP binding);GO:0005829(cytosol);GO:0006412(translation);GO:0006479(protein methylation);GO:0018444(translation release factor complex)	03015(mRNA surveillance pathway)	yes
ENSSSCG00000035615	GSTK1	-0.2767	4.13139e-70	8.23717e-66	0.454	0.448	glutathione S-transferase kappa 1 [Source:NCBI gene;Acc:100521480]	GO:0004364(glutathione transferase activity);GO:0004602(glutathione peroxidase activity);GO:0005739(mitochondrion);GO:0005777(peroxisome);GO:0006749(glutathione metabolic process);GO:0015035(protein disulfide oxidoreductase activity);GO:0016740(transferase activity);GO:0055114(oxidation-reduction process);GO:0098869(cellular oxidant detoxification)	00480(Glutathione metabolism);00980(Metabolism of xenobiotics by cytochrome P450);00982(Drug metabolism - cytochrome P450);04146(Peroxisome);05204(Chemical carcinogenesis)	yes
ENSSSCG00000006821	GSTM3	-0.375382	2.54338e-55	5.071e-51	0.264	0.369	glutathione S-transferase mu 3 [Source:NCBI gene;Acc:100514231]	GO:0004364(glutathione transferase activity);GO:0005515(protein binding);GO:0005737(cytoplasm);GO:0005829(cytosol);GO:0006749(glutathione metabolic process);GO:0016740(transferase activity);GO:0018916(nitrobenzene metabolic process);GO:0019899(enzyme binding);GO:0035686(sperm fibrous sheath);GO:0042178(xenobiotic catabolic process);GO:0042802(identical protein binding);GO:0042803(protein homodime…	00480(Glutathione metabolism);00980(Metabolism of xenobiotics by cytochrome P450);00982(Drug metabolism - cytochrome P450);00983(Drug metabolism - other enzymes);01524(Platinum drug resistance);05200(Pathways in cancer);05204(Chemical carcinogenesis);05225(Hepatocellular carcinoma);05418(Fluid shear stress and atherosclerosis)	yes
ENSSSCG00000022351	GSTO1	-0.578426	6.81402e-71	1.35858e-66	0.254	0.361	glutathione S-transferase omega 1 [Source:NCBI gene;Acc:397117]	GO:0004364(glutathione transferase activity);GO:0005515(protein binding);GO:0005737(cytoplasm);GO:0005829(cytosol);GO:0016491(oxidoreductase activity);GO:0016740(transferase activity);GO:0019852(L-ascorbic acid metabolic process);GO:0042178(xenobiotic catabolic process);GO:0045174(glutathione dehydrogenase (ascorbate) activity);GO:0050610(methylarsonate reductase activity);GO:0055114(oxidation-re…	00480(Glutathione metabolism);00980(Metabolism of xenobiotics by cytochrome P450);00982(Drug metabolism - cytochrome P450);00983(Drug metabolism - other enzymes);01524(Platinum drug resistance);05200(Pathways in cancer);05204(Chemical carcinogenesis);05225(Hepatocellular carcinoma);05418(Fluid shear stress and atherosclerosis)	yes
ENSSSCG00000013367	GTF2H1	0.443188	4.83627e-145	9.64255e-141	0.623	0.31	general transcription factor IIH subunit 1 [Source:NCBI gene;Acc:100525504]	GO:0000439(transcription factor TFIIH core complex);GO:0004672(protein kinase activity);GO:0005654(nucleoplasm);GO:0005675(transcription factor TFIIH holo complex);GO:0006289(nucleotide-excision repair);GO:0006351(transcription, DNA-templated);GO:0006360(transcription by RNA polymerase I);GO:0006366(transcription by RNA polymerase II);GO:0008094(DNA-dependent ATPase activity);GO:0008353(RNA polym…	03022(Basal transcription factors);03420(Nucleotide excision repair);05203(Viral carcinogenesis)	yes
ENSSSCG00000024019	GTF2H5	0.391687	4.50499e-103	8.98205e-99	0.574	0.299	general transcription factor IIH subunit 5 [Source:NCBI gene;Acc:100739493]	GO:0000182(rDNA binding);GO:0000439(transcription factor TFIIH core complex);GO:0005669(transcription factor TFIID complex);GO:0005675(transcription factor TFIIH holo complex);GO:0005730(nucleolus);GO:0006289(nucleotide-excision repair);GO:0006294(nucleotide-excision repair, preincision complex assembly);GO:0006355(regulation of transcription, DNA-templated);GO:0006362(transcription elongation fr…	03022(Basal transcription factors);03420(Nucleotide excision repair)	yes
ENSSSCG00000000095	GTPBP1	-0.447489	4.80791e-76	9.58601e-72	0.217	0.297	GTP binding protein 1 [Source:NCBI gene;Acc:100520611]	GO:0003746(translation elongation factor activity);GO:0003924(GTPase activity);GO:0005525(GTP binding);GO:0006414(translational elongation)	NA	yes
ENSSSCG00000003969	GUCA2A	-1.80224	0	0	0.377	0.76	guanylate cyclase activator 2A [Source:NCBI gene;Acc:100301560]	GO:0005576(extracellular region);GO:0030250(guanylate cyclase activator activity);GO:0031284(positive regulation of guanylate cyclase activity)	NA	yes
ENSSSCG00000003970	GUCA2B	-1.44898	5.03711e-253	1.0043e-248	0.463	0.742	guanylate cyclase activator 2B [Source:NCBI gene;Acc:100301561]	GO:0001750(photoreceptor outer segment);GO:0005576(extracellular region);GO:0007588(excretion);GO:0007589(body fluid secretion);GO:0030250(guanylate cyclase activator activity);GO:0031284(positive regulation of guanylate cyclase activity);GO:0045776(negative regulation of blood pressure)	NA	yes
ENSSSCG00000007739	GUSB	0.334566	1.66148e-97	3.31267e-93	0.783	0.518	glucuronidase beta [Source:NCBI gene;Acc:100144519]	GO:0004553(hydrolase activity, hydrolyzing O-glycosyl compounds);GO:0004566(beta-glucuronidase activity);GO:0005102(signaling receptor binding);GO:0005615(extracellular space);GO:0005764(lysosome);GO:0005975(carbohydrate metabolic process);GO:0008152(metabolic process);GO:0016787(hydrolase activity);GO:0016798(hydrolase activity, acting on glycosyl bonds);GO:0019391(glucuronoside catabolic proces…	00040(Pentose and glucuronate interconversions);00531(Glycosaminoglycan degradation);00860(Porphyrin and chlorophyll metabolism);00983(Drug metabolism - other enzymes);04142(Lysosome)	yes
ENSSSCG00000039307	H2AFJ	0.282774	3.10896e-79	6.19865e-75	0.65	0.408	histone H2A.J [Source:NCBI gene;Acc:100625850]	GO:0000786(nucleosome);GO:0003677(DNA binding);GO:0005634(nucleus);GO:0005694(chromosome);GO:0046982(protein heterodimerization activity)	04217(Necroptosis);05034(Alcoholism);05322(Systemic lupus erythematosus)	yes
ENSSSCG00000016738	H2AFV	0.329596	3.93293e-84	7.84147e-80	0.779	0.542	histone H2A.V [Source:NCBI gene;Acc:100512448]	GO:0000786(nucleosome);GO:0000790(nuclear chromatin);GO:0003677(DNA binding);GO:0005634(nucleus);GO:0005694(chromosome);GO:0006325(chromatin organization);GO:0046982(protein heterodimerization activity)	04217(Necroptosis);05034(Alcoholism);05322(Systemic lupus erythematosus)	yes
ENSSSCG00000009178	H2AFZ	-0.482745	6.59299e-188	1.31451e-183	0.715	0.625	H2A histone family, member Z [Source:NCBI gene;Acc:100141311]	GO:0000786(nucleosome);GO:0000978(RNA polymerase II proximal promoter sequence-specific DNA binding);GO:0000979(RNA polymerase II core promoter sequence-specific DNA binding);GO:0000980(RNA polymerase II distal enhancer sequence-specific DNA binding);GO:0003677(DNA binding);GO:0005634(nucleus);GO:0005694(chromosome);GO:0005719(nuclear euchromatin);GO:0005720(nuclear heterochromatin);GO:0031490(ch…	04217(Necroptosis);05034(Alcoholism);05322(Systemic lupus erythematosus)	yes
ENSSSCG00000038660	HAAO	-0.336159	2.33366e-92	4.65285e-88	0.467	0.453	3-hydroxyanthranilate 3,4-dioxygenase [Source:NCBI gene;Acc:100514283]	GO:0000334(3-hydroxyanthranilate 3,4-dioxygenase activity);GO:0005506(iron ion binding);GO:0005737(cytoplasm);GO:0005829(cytosol);GO:0006569(tryptophan catabolic process);GO:0008198(ferrous iron binding);GO:0009435(NAD biosynthetic process);GO:0010043(response to zinc ion);GO:0016491(oxidoreductase activity);GO:0019363(pyridine nucleotide biosynthetic process);GO:0019805(quinolinate biosynthetic …	00380(Tryptophan metabolism)	yes
ENSSSCG00000008571	HADHA	-0.261722	1.48697e-112	2.96471e-108	0.819	0.707	hydroxyacyl-CoA dehydrogenase trifunctional multienzyme complex subunit alpha [Source:NCBI gene;Acc:397012]	GO:0003824(catalytic activity);GO:0003857(3-hydroxyacyl-CoA dehydrogenase activity);GO:0004300(enoyl-CoA hydratase activity);GO:0005739(mitochondrion);GO:0005759(mitochondrial matrix);GO:0006629(lipid metabolic process);GO:0006631(fatty acid metabolic process);GO:0006635(fatty acid beta-oxidation);GO:0008152(metabolic process);GO:0016491(oxidoreductase activity);GO:0016507(mitochondrial fatty aci…	00062(Fatty acid elongation);00071(Fatty acid degradation);00280(Valine, leucine and isoleucine degradation);00310(Lysine degradation);00380(Tryptophan metabolism);00410(beta-Alanine metabolism);00640(Propanoate metabolism);00650(Butanoate metabolism)	yes
ENSSSCG00000025545	HDAC6	-0.345756	2.7492e-80	5.48136e-76	0.237	0.265	histone deacetylase 6 [Source:NCBI gene;Acc:100621798]	GO:0000118(histone deacetylase complex);GO:0000209(protein polyubiquitination);GO:0000978(RNA polymerase II proximal promoter sequence-specific DNA binding);GO:0004407(histone deacetylase activity);GO:0005634(nucleus);GO:0005654(nucleoplasm);GO:0005737(cytoplasm);GO:0005829(cytosol);GO:0005874(microtubule);GO:0005875(microtubule associated complex);GO:0005881(cytoplasmic microtubule);GO:0005901(c…	05034(Alcoholism);05203(Viral carcinogenesis)	yes
ENSSSCG00000040275	HEBP1	0.686513	2.8712e-191	5.72461e-187	0.699	0.329	heme binding protein 1 [Source:NCBI gene;Acc:494567]	NA	NA	yes
ENSSSCG00000017272	HELZ	-0.261836	6.19898e-75	1.23595e-70	0.301	0.286	helicase with zinc finger [Source:NCBI gene;Acc:100524104]	GO:0003723(RNA binding);GO:0005515(protein binding);GO:0005829(cytosol);GO:0035194(posttranscriptional gene silencing by RNA);GO:0043186(P granule);GO:0046872(metal ion binding)	NA	yes
ENSSSCG00000015205	HEPACAM	-0.511513	9.86451e-112	1.96679e-107	0.716	0.635	hepatic and glial cell adhesion molecule [Source:NCBI gene;Acc:100523198]	GO:0005911(cell-cell junction);GO:0016020(membrane);GO:0016021(integral component of membrane);GO:0030424(axon);GO:0034613(cellular protein localization)	NA	yes
ENSSSCG00000030548	HERC5	-0.358386	4.91165e-68	9.79285e-64	0.079	0.197	HECT and RLD domain containing E3 ubiquitin protein ligase 5 [Source:NCBI gene;Acc:100518083]	GO:0004842(ubiquitin-protein transferase activity);GO:0016567(protein ubiquitination);GO:0016740(transferase activity);GO:0032020(ISG15-protein conjugation);GO:0042296(ISG15 transferase activity);GO:0050688(regulation of defense response to virus)	NA	yes
ENSSSCG00000021712	HERC6	-0.752653	6.71127e-186	1.33809e-181	0.068	0.352	HECT and RLD domain containing E3 ubiquitin protein ligase family member 6 [Source:NCBI gene;Acc:100626657]	GO:0002244(hematopoietic progenitor cell differentiation);GO:0004842(ubiquitin-protein transferase activity);GO:0005634(nucleus);GO:0005829(cytosol);GO:0009617(response to bacterium);GO:0016567(protein ubiquitination);GO:0016740(transferase activity)	NA	yes
ENSSSCG00000014073	HEXB	0.843796	1.72396e-221	3.43722e-217	0.857	0.544	hexosaminidase subunit beta [Source:NCBI gene;Acc:396958]	GO:0001501(skeletal system development);GO:0001669(acrosomal vesicle);GO:0004553(hydrolase activity, hydrolyzing O-glycosyl compounds);GO:0004563(beta-N-acetylhexosaminidase activity);GO:0005615(extracellular space);GO:0005764(lysosome);GO:0005975(carbohydrate metabolic process);GO:0006687(glycosphingolipid metabolic process);GO:0006689(ganglioside catabolic process);GO:0006874(cellular calcium i…	00511(Other glycan degradation);00520(Amino sugar and nucleotide sugar metabolism);00531(Glycosaminoglycan degradation);00603(Glycosphingolipid biosynthesis - globo and isoglobo series);00604(Glycosphingolipid biosynthesis - ganglio series);04142(Lysosome)	yes
ENSSSCG00000027275	HHLA2	-0.546361	5.34737e-164	1.06616e-159	0.94	0.851	HERV-H LTR-associating 2 [Source:NCBI gene;Acc:102166962]	GO:0001819(positive regulation of cytokine production);GO:0005102(signaling receptor binding);GO:0009897(external side of plasma membrane);GO:0016020(membrane);GO:0016021(integral component of membrane);GO:0031295(T cell costimulation);GO:0042104(positive regulation of activated T cell proliferation);GO:0050776(regulation of immune response);GO:0050852(T cell receptor signaling pathway)	NA	yes
ENSSSCG00000021210	HIKESHI	0.262768	1.61508e-72	3.22016e-68	0.394	0.192	Hikeshi, heat shock protein nuclear import factor [Source:NCBI gene;Acc:100739665]	GO:0005634(nucleus);GO:0005737(cytoplasm);GO:0005829(cytosol);GO:0006606(protein import into nucleus);GO:0007030(Golgi organization);GO:0008565(protein transporter activity);GO:0015031(protein transport);GO:0030324(lung development);GO:0030544(Hsp70 protein binding);GO:0034605(cellular response to heat)	NA	yes
ENSSSCG00000033606	HIST1H2AC	-0.812238	5.94055e-67	1.18443e-62	0.246	0.356	histone cluster 1 H2A family member c [Source:HGNC Symbol;Acc:HGNC:4733]	GO:0000786(nucleosome);GO:0003677(DNA binding);GO:0005634(nucleus);GO:0005694(chromosome);GO:0008285(negative regulation of cell population proliferation);GO:0046982(protein heterodimerization activity)	NA	yes
ENSSSCG00000001453	HLA-DRA	0.371913	6.73208e-115	1.34224e-110	0.347	0.1	MHC class II DR-alpha [Source:NCBI gene;Acc:100135040]	GO:0002376(immune system process);GO:0002503(peptide antigen assembly with MHC class II protein complex);GO:0002504(antigen processing and presentation of peptide or polysaccharide antigen via MHC class II);GO:0002506(polysaccharide assembly with MHC class II protein complex);GO:0005764(lysosome);GO:0005765(lysosomal membrane);GO:0005886(plasma membrane);GO:0006955(immune response);GO:0009986(cel…	04145(Phagosome);04514(Cell adhesion molecules (CAMs));04612(Antigen processing and presentation);04640(Hematopoietic cell lineage);04658(Th1 and Th2 cell differentiation);04659(Th17 cell differentiation);04672(Intestinal immune network for IgA production);04940(Type I diabetes mellitus);05140(Leishmaniasis);05145(Toxoplasmosis);05150(Staphylococcus aureus infection);05152(Tuberculosis);05164(Inf…	yes
ENSSSCG00000009682	HMBOX1	-0.449915	2.37433e-100	4.73394e-96	0.319	0.361	homeobox containing 1 [Source:NCBI gene;Acc:100153880]	GO:0000122(negative regulation of transcription by RNA polymerase II);GO:0000784(nuclear chromosome, telomeric region);GO:0003677(DNA binding);GO:0003691(double-stranded telomeric DNA binding);GO:0005634(nucleus);GO:0005654(nucleoplasm);GO:0005737(cytoplasm);GO:0005829(cytosol);GO:0016604(nuclear body);GO:0032212(positive regulation of telomere maintenance via telomerase);GO:0042162(telomeric DNA…	NA	yes
ENSSSCG00000032242	HMGA1	0.342618	1.85397e-139	3.69645e-135	0.421	0.145	high mobility group AT-hook 1 [Source:NCBI gene;Acc:100157848]	GO:0000785(chromatin);GO:0001158(enhancer sequence-specific DNA binding);GO:0003677(DNA binding);GO:0003680(AT DNA binding);GO:0005634(nucleus);GO:0006355(regulation of transcription, DNA-templated);GO:0008134(transcription factor binding);GO:0008285(negative regulation of cell population proliferation);GO:0009615(response to virus);GO:0019899(enzyme binding);GO:0030374(nuclear receptor transcrip…	NA	yes
ENSSSCG00000009704	HMGB2	-0.30313	7.69849e-37	1.53493e-32	0.109	0.173	high mobility group box 2 [Source:NCBI gene;Acc:397130]	GO:0000400(four-way junction DNA binding);GO:0000790(nuclear chromatin);GO:0000793(condensed chromosome);GO:0001158(enhancer sequence-specific DNA binding);GO:0001938(positive regulation of endothelial cell proliferation);GO:0002437(inflammatory response to antigenic stimulus);GO:0003677(DNA binding);GO:0003684(damaged DNA binding);GO:0003690(double-stranded DNA binding);GO:0003697(single-strande…	NA	yes
ENSSSCG00000014080	HMGCR	-0.399259	7.34315e-91	1.46408e-86	0.415	0.44	3-hydroxy-3-methylglutaryl-CoA reductase [Source:NCBI gene;Acc:100144446]	GO:0004420(hydroxymethylglutaryl-CoA reductase (NADPH) activity);GO:0005778(peroxisomal membrane);GO:0005783(endoplasmic reticulum);GO:0005789(endoplasmic reticulum membrane);GO:0006695(cholesterol biosynthetic process);GO:0008299(isoprenoid biosynthetic process);GO:0008542(visual learning);GO:0015936(coenzyme A metabolic process);GO:0016020(membrane);GO:0016021(integral component of membrane);GO…	00900(Terpenoid backbone biosynthesis);04152(AMPK signaling pathway);04976(Bile secretion)	yes
ENSSSCG00000016872	HMGCS1	-1.02424	4.28076e-238	8.53498e-234	0.41	0.55	3-hydroxy-3-methylglutaryl-CoA synthase 1 [Source:NCBI gene;Acc:100524223]	GO:0003824(catalytic activity);GO:0004421(hydroxymethylglutaryl-CoA synthase activity);GO:0005829(cytosol);GO:0006084(acetyl-CoA metabolic process);GO:0006629(lipid metabolic process);GO:0006694(steroid biosynthetic process);GO:0008202(steroid metabolic process);GO:0008299(isoprenoid biosynthetic process);GO:0010142(farnesyl diphosphate biosynthetic process, mevalonate pathway);GO:0016126(sterol …	00072(Synthesis and degradation of ketone bodies);00280(Valine, leucine and isoleucine degradation);00650(Butanoate metabolism);00900(Terpenoid backbone biosynthesis)	yes
ENSSSCG00000034242	HNF4G	0.403113	5.42778e-127	1.08219e-122	0.908	0.731	hepatocyte nuclear factor 4 gamma [Source:NCBI gene;Acc:110260272]	GO:0000978(RNA polymerase II proximal promoter sequence-specific DNA binding);GO:0003323(type B pancreatic cell development);GO:0003677(DNA binding);GO:0003700(DNA-binding transcription factor activity);GO:0003707(steroid hormone receptor activity);GO:0005634(nucleus);GO:0006355(regulation of transcription, DNA-templated);GO:0008270(zinc ion binding);GO:0043401(steroid hormone mediated signaling …	04950(Maturity onset diabetes of the young)	yes
ENSSSCG00000015988	HNRNPA3	0.396432	1.67854e-129	3.34668e-125	0.62	0.319	heterogeneous nuclear ribonucleoprotein A3 [Source:NCBI gene;Acc:100516520]	GO:0003676(nucleic acid binding);GO:0003723(RNA binding);GO:0003729(mRNA binding);GO:0005634(nucleus);GO:0005654(nucleoplasm);GO:0071013(catalytic step 2 spliceosome);GO:1990904(ribonucleoprotein complex)	03040(Spliceosome)	yes
ENSSSCG00000014031	HNRNPAB	0.334997	1.63838e-102	3.2666e-98	0.742	0.479	heterogeneous nuclear ribonucleoprotein A/B [Source:NCBI gene;Acc:100127170]	GO:0003676(nucleic acid binding);GO:0003723(RNA binding);GO:0005654(nucleoplasm);GO:0043565(sequence-specific DNA binding);GO:1990837(sequence-specific double-stranded DNA binding);GO:1990904(ribonucleoprotein complex)	NA	yes
ENSSSCG00000009249	HNRNPD	0.290493	2.24779e-95	4.48165e-91	0.717	0.464	heterogeneous nuclear ribonucleoprotein D [Source:NCBI gene;Acc:100512244]	GO:0003676(nucleic acid binding);GO:0003723(RNA binding);GO:0005654(nucleoplasm);GO:0032204(regulation of telomere maintenance);GO:0042162(telomeric DNA binding);GO:0042752(regulation of circadian rhythm);GO:0043488(regulation of mRNA stability);GO:0045202(synapse);GO:0045727(positive regulation of translation);GO:0097167(circadian regulation of translation);GO:1904355(positive regulation of telo…	NA	yes
ENSSSCG00000022760	HNRNPK	0.379228	1.27912e-97	2.55032e-93	0.851	0.63	heterogeneous nuclear ribonucleoprotein K [Source:NCBI gene;Acc:100622191]	GO:0000790(nuclear chromatin);GO:0000978(RNA polymerase II proximal promoter sequence-specific DNA binding);GO:0001228(DNA-binding transcription activator activity, RNA polymerase II-specific);GO:0003676(nucleic acid binding);GO:0003677(DNA binding);GO:0003723(RNA binding);GO:0005654(nucleoplasm);GO:0006357(regulation of transcription by RNA polymerase II);GO:0006396(RNA processing);GO:0010494(cy…	03040(Spliceosome);05203(Viral carcinogenesis);05206(MicroRNAs in cancer)	yes
ENSSSCG00000020878	HNRNPLL	-0.303733	3.93345e-57	7.84251e-53	0.212	0.264	heterogeneous nuclear ribonucleoprotein L like [Source:NCBI gene;Acc:100622737]	GO:0003676(nucleic acid binding);GO:0003723(RNA binding);GO:0003729(mRNA binding);GO:0005634(nucleus);GO:0006397(mRNA processing);GO:0033120(positive regulation of RNA splicing)	NA	yes
ENSSSCG00000010877	HNRNPU	0.569029	1.19844e-175	2.38944e-171	0.87	0.59	heterogeneous nuclear ribonucleoprotein U [Source:HGNC Symbol;Acc:HGNC:5048]	GO:0000122(negative regulation of transcription by RNA polymerase II);GO:0000228(nuclear chromosome);GO:0000381(regulation of alternative mRNA splicing, via spliceosome);GO:0000776(kinetochore);GO:0000978(RNA polymerase II proximal promoter sequence-specific DNA binding);GO:0000993(RNA polymerase II complex binding);GO:0001097(TFIIH-class transcription factor complex binding);GO:0003677(DNA bindi…	NA	yes
ENSSSCG00000001804	HOMER2	-0.371049	5.76634e-110	1.14969e-105	0.644	0.581	homer scaffold protein 2 [Source:NCBI gene;Acc:100156419]	GO:0003779(actin binding);GO:0005737(cytoplasm);GO:0005886(plasma membrane);GO:0007216(G protein-coupled glutamate receptor signaling pathway);GO:0007605(sensory perception of sound);GO:0008277(regulation of G protein-coupled receptor signaling pathway);GO:0014069(postsynaptic density);GO:0030160(GKAP/Homer scaffold activity);GO:0030425(dendrite);GO:0032426(stereocilium tip);GO:0032703(negative r…	04068(FoxO signaling pathway);04724(Glutamatergic synapse)	yes
ENSSSCG00000031892	HSBP1	0.345463	2.69371e-82	5.37071e-78	0.863	0.644	heat shock factor binding protein 1 [Source:NCBI gene;Acc:100579143]	GO:0003714(transcription corepressor activity);GO:0042802(identical protein binding);GO:1903507(negative regulation of nucleic acid-templated transcription)	NA	yes
ENSSSCG00000030546	HSD11B1L	0.754158	5.67537e-249	1.13156e-244	0.921	0.747	hydroxysteroid 11-beta dehydrogenase 1 like [Source:NCBI gene;Acc:100512268]	GO:0005654(nucleoplasm);GO:0016020(membrane);GO:0016021(integral component of membrane);GO:0016491(oxidoreductase activity);GO:0043231(intracellular membrane-bounded organelle);GO:0055114(oxidation-reduction process)	NA	yes
ENSSSCG00000012327	HSD17B10	0.461562	1.47516e-136	2.94117e-132	0.617	0.302	hydroxysteroid 17-beta dehydrogenase 10 [Source:NCBI gene;Acc:100524293]	GO:0000049(tRNA binding);GO:0003857(3-hydroxyacyl-CoA dehydrogenase activity);GO:0005739(mitochondrion);GO:0007005(mitochondrion organization);GO:0016491(oxidoreductase activity);GO:0030283(testosterone dehydrogenase [NAD(P)] activity);GO:0030678(mitochondrial ribonuclease P complex);GO:0051289(protein homotetramerization);GO:0055114(oxidation-reduction process);GO:0070901(mitochondrial tRNA meth…	00280(Valine, leucine and isoleucine degradation);05010(Alzheimer disease)	yes
ENSSSCG00000003138	HSD17B14	0.797216	5.68722e-219	1.13392e-214	0.777	0.392	hydroxysteroid 17-beta dehydrogenase 14 [Source:NCBI gene;Acc:100523496]	GO:0004303(estradiol 17-beta-dehydrogenase activity);GO:0005829(cytosol);GO:0006706(steroid catabolic process);GO:0016491(oxidoreductase activity);GO:0042802(identical protein binding);GO:0047045(testosterone 17-beta-dehydrogenase (NADP+) activity);GO:0055114(oxidation-reduction process)	NA	yes
ENSSSCG00000038221	HSD17B2	0.335663	1.87658e-102	3.74152e-98	0.539	0.275	hydroxysteroid 17-beta dehydrogenase 2 [Source:NCBI gene;Acc:100312973]	GO:0001701(in utero embryonic development);GO:0001890(placenta development);GO:0004303(estradiol 17-beta-dehydrogenase activity);GO:0016020(membrane);GO:0016021(integral component of membrane);GO:0016491(oxidoreductase activity);GO:0032526(response to retinoic acid);GO:0047035(testosterone dehydrogenase (NAD+) activity);GO:0055114(oxidation-reduction process)	00140(Steroid hormone biosynthesis);04913(Ovarian steroidogenesis)	yes
ENSSSCG00000005467	HSDL2	-0.286784	1.09572e-56	2.18465e-52	0.355	0.381	hydroxysteroid dehydrogenase like 2 [Source:NCBI gene;Acc:100155587]	GO:0005739(mitochondrion);GO:0005777(peroxisome)	NA	yes
ENSSSCG00000014292	HSPA4	0.712265	6.57948e-209	1.31182e-204	0.83	0.5	zinc finger CCHC-type containing 10 [Source:NCBI gene;Acc:100524672]	GO:0000166(nucleotide binding);GO:0003676(nucleic acid binding);GO:0005524(ATP binding);GO:0005634(nucleus);GO:0005829(cytosol);GO:0008270(zinc ion binding);GO:0045040(protein insertion into mitochondrial outer membrane);GO:0051131(chaperone-mediated protein complex assembly);GO:0070062(extracellular exosome)	04530(Tight junction);04612(Antigen processing and presentation)	yes
ENSSSCG00000005601	HSPA5	0.591991	3.52357e-213	7.0253e-209	0.965	0.894	heat shock protein family A (Hsp70) member 5 [Source:NCBI gene;Acc:407060]	GO:0000166(nucleotide binding);GO:0005524(ATP binding);GO:0005634(nucleus);GO:0005737(cytoplasm);GO:0005739(mitochondrion);GO:0005783(endoplasmic reticulum);GO:0005788(endoplasmic reticulum lumen);GO:0005789(endoplasmic reticulum membrane);GO:0005793(endoplasmic reticulum-Golgi intermediate compartment);GO:0005829(cytosol);GO:0005886(plasma membrane);GO:0006983(ER overload response);GO:0006986(re…	03060(Protein export);04141(Protein processing in endoplasmic reticulum);04918(Thyroid hormone synthesis);05020(Prion diseases)	yes
ENSSSCG00000015140	HSPA8	0.965207	0	0	0.988	0.949	heat shock protein family A (Hsp70) member 8 [Source:NCBI gene;Acc:100511890]	GO:0000151(ubiquitin ligase complex);GO:0000166(nucleotide binding);GO:0000974(Prp19 complex);GO:0001664(G protein-coupled receptor binding);GO:0001786(phosphatidylserine binding);GO:0005524(ATP binding);GO:0005634(nucleus);GO:0005737(cytoplasm);GO:0005764(lysosome);GO:0005770(late endosome);GO:0005776(autophagosome);GO:0005829(cytosol);GO:0005886(plasma membrane);GO:0006457(protein folding);GO:0…	03040(Spliceosome);04010(MAPK signaling pathway);04141(Protein processing in endoplasmic reticulum);04144(Endocytosis);04213(Longevity regulating pathway - multiple species);04612(Antigen processing and presentation);04915(Estrogen signaling pathway);05134(Legionellosis);05145(Toxoplasmosis);05162(Measles);05164(Influenza A)	yes
ENSSSCG00000014338	HSPA9	0.753675	7.71047e-245	1.53731e-240	0.853	0.571	heat shock protein family A (Hsp70) member 9 [Source:NCBI gene;Acc:100521183]	GO:0000166(nucleotide binding);GO:0005524(ATP binding);GO:0005737(cytoplasm);GO:0005739(mitochondrion);GO:0005759(mitochondrial matrix);GO:0006457(protein folding);GO:0006611(protein export from nucleus);GO:0006986(response to unfolded protein);GO:0016226(iron-sulfur cluster assembly);GO:0016887(ATPase activity);GO:0019899(enzyme binding);GO:0030218(erythrocyte differentiation);GO:0031072(heat sh…	03018(RNA degradation);05152(Tuberculosis)	yes
ENSSSCG00000039962	HSPB1	-0.801765	2.31307e-210	4.6118e-206	0.675	0.704	heat shock protein family B (small) member 1 [Source:NCBI gene;Acc:493184]	GO:0001932(regulation of protein phosphorylation);GO:0005080(protein kinase C binding);GO:0005634(nucleus);GO:0005737(cytoplasm);GO:0005819(spindle);GO:0005856(cytoskeleton);GO:0005886(plasma membrane);GO:0006469(negative regulation of protein kinase activity);GO:0008426(protein kinase C inhibitor activity);GO:0009615(response to virus);GO:0019901(protein kinase binding);GO:0030018(Z disc);GO:003…	04010(MAPK signaling pathway);04370(VEGF signaling pathway);05146(Amoebiasis)	yes
ENSSSCG00000016077	HSPD1	0.675667	1.41465e-253	2.82054e-249	0.946	0.752	heat shock protein family D (Hsp60) member 1 [Source:NCBI gene;Acc:492279]	GO:0005524(ATP binding);GO:0005737(cytoplasm);GO:0005739(mitochondrion);GO:0005829(cytosol);GO:0006457(protein folding);GO:0006458('de novo' protein folding);GO:0007005(mitochondrion organization);GO:0008637(apoptotic mitochondrial changes);GO:0009409(response to cold);GO:0042026(protein refolding);GO:0042110(T cell activation);GO:0045041(protein import into mitochondrial intermembrane space);GO:…	03018(RNA degradation);04940(Type I diabetes mellitus);05134(Legionellosis);05152(Tuberculosis)	yes
ENSSSCG00000016078	HSPE1	0.951863	3.4761e-302	6.93064e-298	0.908	0.675	heat shock protein family E (Hsp10) member 1 [Source:NCBI gene;Acc:397575]	GO:0005524(ATP binding);GO:0005737(cytoplasm);GO:0005739(mitochondrion);GO:0005759(mitochondrial matrix);GO:0006457(protein folding);GO:0046872(metal ion binding);GO:0051082(unfolded protein binding);GO:0051085(chaperone cofactor-dependent protein refolding);GO:0051087(chaperone binding)	NA	yes
ENSSSCG00000009334	HSPH1	0.477447	5.04097e-190	1.00507e-185	0.784	0.439	heat shock protein family H (Hsp110) member 1 [Source:NCBI gene;Acc:100048931]	GO:0000166(nucleotide binding);GO:0000774(adenyl-nucleotide exchange factor activity);GO:0005524(ATP binding);GO:0005634(nucleus);GO:0005654(nucleoplasm);GO:0005737(cytoplasm);GO:0005829(cytosol);GO:0005874(microtubule);GO:0032991(protein-containing complex);GO:0043014(alpha-tubulin binding);GO:0050790(regulation of catalytic activity);GO:0051085(chaperone cofactor-dependent protein refolding)	04141(Protein processing in endoplasmic reticulum)	yes
ENSSSCG00000011404	HYAL1	-0.379254	4.82874e-61	9.62753e-57	0.224	0.367	hyaluronidase 1 [Source:NCBI gene;Acc:404698]	GO:0000302(response to reactive oxygen species);GO:0003824(catalytic activity);GO:0004415(hyalurononglucosaminidase activity);GO:0005615(extracellular space);GO:0005737(cytoplasm);GO:0005764(lysosome);GO:0005975(carbohydrate metabolic process);GO:0006954(inflammatory response);GO:0008134(transcription factor binding);GO:0008152(metabolic process);GO:0009615(response to virus);GO:0010634(positive …	00531(Glycosaminoglycan degradation)	yes
ENSSSCG00000027660	IFI44L	-0.730962	1.11086e-188	2.21483e-184	0.082	0.365	interferon-induced protein 44-like [Source:NCBI gene;Acc:100511267]	GO:0006955(immune response);GO:0051607(defense response to virus)	NA	yes
ENSSSCG00000034570	IFI6	-2.14193	0	0	0.226	0.679	interferon alpha inducible protein 6 [Source:NCBI gene;Acc:110261124]	GO:0001836(release of cytochrome c from mitochondria);GO:0005739(mitochondrion);GO:0005743(mitochondrial inner membrane);GO:0006915(apoptotic process);GO:0016020(membrane);GO:0016021(integral component of membrane);GO:0031966(mitochondrial membrane);GO:0042058(regulation of epidermal growth factor receptor signaling pathway);GO:0043066(negative regulation of apoptotic process);GO:0043154(negative…	NA	yes
ENSSSCG00000015897	IFIH1	-0.286114	5.60388e-69	1.1173e-64	0.362	0.36	interferon induced with helicase C domain 1 [Source:NCBI gene;Acc:100101927]	GO:0003677(DNA binding);GO:0003725(double-stranded RNA binding);GO:0003727(single-stranded RNA binding);GO:0005524(ATP binding);GO:0005737(cytoplasm);GO:0008270(zinc ion binding);GO:0009615(response to virus);GO:0016787(hydrolase activity);GO:0016925(protein sumoylation);GO:0032727(positive regulation of interferon-alpha production);GO:0032728(positive regulation of interferon-beta production);GO…	04622(RIG-I-like receptor signaling pathway);05161(Hepatitis B);05162(Measles);05164(Influenza A);05168(Herpes simplex virus 1 infection)	yes
ENSSSCG00000010452	IFIT1	-0.500972	1.70594e-89	3.4013e-85	0.067	0.211	interferon-induced protein with tetratricopeptide repeats 1 [Source:NCBI gene;Acc:100153038]	GO:0005515(protein binding);GO:0005737(cytoplasm);GO:0005739(mitochondrion);GO:0005829(cytosol);GO:0008285(negative regulation of cell population proliferation);GO:0009615(response to virus);GO:0035457(cellular response to interferon-alpha);GO:0042802(identical protein binding);GO:0043066(negative regulation of apoptotic process);GO:0051607(defense response to virus)	05160(Hepatitis C)	yes
ENSSSCG00000004156	IFNGR1	0.390522	3.977e-132	7.92934e-128	0.585	0.29	interferon gamma receptor 1 [Source:NCBI gene;Acc:100152238]	GO:0004896(cytokine receptor activity);GO:0005515(protein binding);GO:0005886(plasma membrane);GO:0016020(membrane);GO:0016021(integral component of membrane);GO:0019221(cytokine-mediated signaling pathway);GO:0019955(cytokine binding)	04060(Cytokine-cytokine receptor interaction);04066(HIF-1 signaling pathway);04217(Necroptosis);04380(Osteoclast differentiation);04630(Jak-STAT signaling pathway);04650(Natural killer cell mediated cytotoxicity);04658(Th1 and Th2 cell differentiation);04659(Th17 cell differentiation);05132(Salmonella infection);05140(Leishmaniasis);05142(Chagas disease (American trypanosomiasis));05145(Toxoplasm…	yes
ENSSSCG00000016646	IFRD1	-0.379027	9.88061e-70	1.97e-65	0.327	0.357	interferon related developmental regulator 1 [Source:NCBI gene;Acc:493185]	GO:0005634(nucleus);GO:0005737(cytoplasm);GO:0014706(striated muscle tissue development);GO:0030517(negative regulation of axon extension);GO:0042692(muscle cell differentiation);GO:0043403(skeletal muscle tissue regeneration);GO:0048671(negative regulation of collateral sprouting)	NA	yes
ENSSSCG00000023719	IFT20	0.478977	7.41302e-114	1.47801e-109	0.679	0.382	intraflagellar transport 20 [Source:NCBI gene;Acc:100623555]	GO:0001736(establishment of planar polarity);GO:0001750(photoreceptor outer segment);GO:0001822(kidney development);GO:0002046(opsin binding);GO:0005794(Golgi apparatus);GO:0005801(cis-Golgi network);GO:0005813(centrosome);GO:0005814(centriole);GO:0005902(microvillus);GO:0005929(cilium);GO:0007224(smoothened signaling pathway);GO:0007283(spermatogenesis);GO:0008542(visual learning);GO:0017137(Rab…	NA	yes
ENSSSCG00000004044	IGF2R	0.347087	2.16016e-121	4.30693e-117	0.78	0.493	insulin like growth factor 2 receptor [Source:NCBI gene;Acc:397214]	GO:0001965(G-protein alpha-subunit binding);GO:0001972(retinoic acid binding);GO:0005520(insulin-like growth factor binding);GO:0005537(mannose binding);GO:0005634(nucleus);GO:0005641(nuclear envelope lumen);GO:0005768(endosome);GO:0005769(early endosome);GO:0005770(late endosome);GO:0005794(Golgi apparatus);GO:0005802(trans-Golgi network);GO:0005886(plasma membrane);GO:0006892(post-Golgi vesicle…	04142(Lysosome);04144(Endocytosis)	yes
ENSSSCG00000008913	IGFBP7	-0.366872	1.70039e-52	3.39023e-48	0.291	0.296	insulin like growth factor binding protein 7 [Source:NCBI gene;Acc:100302573]	GO:0001558(regulation of cell growth);GO:0005515(protein binding);GO:0005520(insulin-like growth factor binding);GO:0005576(extracellular region);GO:0007155(cell adhesion)	NA	yes
ENSSSCG00000008162	IL1R1	-0.47315	3.50379e-104	6.98586e-100	0.245	0.372	interleukin 1 receptor type 1 [Source:NCBI gene;Acc:100626904]	GO:0002020(protease binding);GO:0004908(interleukin-1 receptor activity);GO:0004909(interleukin-1, type I, activating receptor activity);GO:0005161(platelet-derived growth factor receptor binding);GO:0005515(protein binding);GO:0007165(signal transduction);GO:0009897(external side of plasma membrane);GO:0009986(cell surface);GO:0016020(membrane);GO:0016021(integral component of membrane);GO:00192…	04010(MAPK signaling pathway);04060(Cytokine-cytokine receptor interaction);04064(NF-kappa B signaling pathway);04380(Osteoclast differentiation);04640(Hematopoietic cell lineage);04659(Th17 cell differentiation);04750(Inflammatory mediator regulation of TRP channels);05146(Amoebiasis);05163(Human cytomegalovirus infection);05166(Human T-cell leukemia virus 1 infection);05418(Fluid shear stress a…	yes
ENSSSCG00000038848	IL22RA1	0.473665	4.9757e-134	9.92055e-130	0.597	0.283	interleukin 22 receptor subunit alpha 1 [Source:NCBI gene;Acc:100623299]	GO:0005515(protein binding);GO:0042015(interleukin-20 binding);GO:0050829(defense response to Gram-negative bacterium)	04060(Cytokine-cytokine receptor interaction);04630(Jak-STAT signaling pathway)	yes
ENSSSCG00000007817	IL4R	0.273936	1.90787e-98	3.80392e-94	0.511	0.269	interleukin 4 receptor [Source:NCBI gene;Acc:397614]	GO:0002532(production of molecular mediator involved in inflammatory response);GO:0004896(cytokine receptor activity);GO:0005515(protein binding);GO:0016020(membrane);GO:0016021(integral component of membrane);GO:0019221(cytokine-mediated signaling pathway);GO:0043235(receptor complex)	04060(Cytokine-cytokine receptor interaction);04151(PI3K-Akt signaling pathway);04630(Jak-STAT signaling pathway);04640(Hematopoietic cell lineage);04658(Th1 and Th2 cell differentiation);04659(Th17 cell differentiation);05200(Pathways in cancer);05321(Inflammatory bowel disease (IBD))	yes
ENSSSCG00000013638	ILF3	0.327805	2.27647e-116	4.53883e-112	0.65	0.371	interleukin enhancer binding factor 3 [Source:NCBI gene;Acc:100515360]	GO:0003677(DNA binding);GO:0003723(RNA binding);GO:0003725(double-stranded RNA binding);GO:0003727(single-stranded RNA binding);GO:0005634(nucleus);GO:0005654(nucleoplasm);GO:0005730(nucleolus);GO:0005737(cytoplasm);GO:0005739(mitochondrion);GO:0006468(protein phosphorylation);GO:0017091(AU-rich element binding);GO:0017148(negative regulation of translation);GO:0045071(negative regulation of vira…	NA	yes
ENSSSCG00000026194	INIP	0.382885	1.19701e-108	2.38661e-104	0.471	0.208	INTS3 and NABP interacting protein [Source:NCBI gene;Acc:100513906]	GO:0005634(nucleus);GO:0005654(nucleoplasm);GO:0006281(DNA repair);GO:0006974(cellular response to DNA damage stimulus);GO:0010212(response to ionizing radiation);GO:0070876(SOSS complex)	NA	yes
ENSSSCG00000016420	INSIG1	-1.34506	0	0	0.633	0.742	insulin induced gene 1 [Source:NCBI gene;Acc:403162]	GO:0005783(endoplasmic reticulum);GO:0005789(endoplasmic reticulum membrane);GO:0006629(lipid metabolic process);GO:0006641(triglyceride metabolic process);GO:0006695(cholesterol biosynthetic process);GO:0006991(response to sterol depletion);GO:0008202(steroid metabolic process);GO:0008203(cholesterol metabolic process);GO:0010894(negative regulation of steroid biosynthetic process);GO:0016020(me…	NA	yes
ENSSSCG00000009509	IPO5	0.299071	5.73748e-143	1.14394e-138	0.458	0.185	importin 5 [Source:NCBI gene;Acc:100152933]	GO:0005515(protein binding);GO:0005634(nucleus);GO:0005737(cytoplasm);GO:0006606(protein import into nucleus);GO:0006607(NLS-bearing protein import into nucleus);GO:0006610(ribosomal protein import into nucleus);GO:0006886(intracellular protein transport);GO:0008139(nuclear localization sequence binding);GO:0008536(Ran GTPase binding);GO:0008565(protein transporter activity);GO:0031965(nuclear me…	NA	yes
ENSSSCG00000028886	IPO7	0.311587	1.43101e-136	2.85314e-132	0.614	0.321	importin 7 [Source:NCBI gene;Acc:100626508]	GO:0005634(nucleus);GO:0005635(nuclear envelope);GO:0005654(nucleoplasm);GO:0005829(cytosol);GO:0006606(protein import into nucleus);GO:0006886(intracellular protein transport);GO:0008536(Ran GTPase binding);GO:0008565(protein transporter activity);GO:0042393(histone binding);GO:0045087(innate immune response);GO:0046332(SMAD binding)	NA	yes
ENSSSCG00000003178	IRF3	-0.492856	1.89966e-95	3.78754e-91	0.376	0.434	interferon regulatory factor 3 [Source:NCBI gene;Acc:396656]	GO:0000122(negative regulation of transcription by RNA polymerase II);GO:0000978(RNA polymerase II proximal promoter sequence-specific DNA binding);GO:0000981(DNA-binding transcription factor activity, RNA polymerase II-specific);GO:0001227(DNA-binding transcription repressor activity, RNA polymerase II-specific);GO:0001228(DNA-binding transcription activator activity, RNA polymerase II-specific)…	04620(Toll-like receptor signaling pathway);04621(NOD-like receptor signaling pathway);04622(RIG-I-like receptor signaling pathway);04623(Cytosolic DNA-sensing pathway);05133(Pertussis);05160(Hepatitis C);05161(Hepatitis B);05162(Measles);05163(Human cytomegalovirus infection);05164(Influenza A);05165(Human papillomavirus infection);05167(Kaposi sarcoma-associated herpesvirus infection);05168(Her…	yes
ENSSSCG00000015612	IRF6	-0.792624	3.32942e-173	6.63819e-169	0.557	0.601	interferon regulatory factor 6 [Source:NCBI gene;Acc:397521]	GO:0000981(DNA-binding transcription factor activity, RNA polymerase II-specific);GO:0002376(immune system process);GO:0003677(DNA binding);GO:0003700(DNA-binding transcription factor activity);GO:0005515(protein binding);GO:0005634(nucleus);GO:0005737(cytoplasm);GO:0005829(cytosol);GO:0006355(regulation of transcription, DNA-templated);GO:0007050(cell cycle arrest);GO:0008285(negative regulation…	NA	yes
ENSSSCG00000012853	IRF7	-0.615294	1.45138e-118	2.89375e-114	0.365	0.481	interferon regulatory factor 7 [Source:NCBI gene;Acc:100037289]	GO:0000978(RNA polymerase II proximal promoter sequence-specific DNA binding);GO:0000981(DNA-binding transcription factor activity, RNA polymerase II-specific);GO:0000987(proximal promoter sequence-specific DNA binding);GO:0001158(enhancer sequence-specific DNA binding);GO:0002376(immune system process);GO:0002819(regulation of adaptive immune response);GO:0003677(DNA binding);GO:0003700(DNA-bind…	04620(Toll-like receptor signaling pathway);04621(NOD-like receptor signaling pathway);04622(RIG-I-like receptor signaling pathway);04623(Cytosolic DNA-sensing pathway);05160(Hepatitis C);05161(Hepatitis B);05162(Measles);05164(Influenza A);05167(Kaposi sarcoma-associated herpesvirus infection);05168(Herpes simplex virus 1 infection);05169(Epstein-Barr virus infection);05203(Viral carcinogenesis)	yes
ENSSSCG00000035297	ISG12(A)	-1.67083	0	0	0.382	0.694	putative ISG12(a) protein [Source:NCBI gene;Acc:100153902]	GO:0005739(mitochondrion);GO:0016020(membrane);GO:0016021(integral component of membrane)	NA	yes
ENSSSCG00000040575	ISG15	-3.05812	0	0	0.201	0.798	ISG15 ubiquitin-like modifier [Source:NCBI gene;Acc:100145895]	GO:0005515(protein binding);GO:0005576(extracellular region);GO:0009617(response to bacterium);GO:0019941(modification-dependent protein catabolic process);GO:0030501(positive regulation of bone mineralization);GO:0031386(protein tag);GO:0031397(negative regulation of protein ubiquitination);GO:0032020(ISG15-protein conjugation);GO:0032649(regulation of interferon-gamma production);GO:0034340(res…	04622(RIG-I-like receptor signaling pathway);05165(Human papillomavirus infection);05169(Epstein-Barr virus infection)	yes
ENSSSCG00000024867	ISG20	-0.275749	5.96823e-62	1.18995e-57	0.079	0.201	Sus scrofa interferon stimulated exonuclease gene 20 (ISG20), mRNA. [Source:RefSeq mRNA;Acc:NM_001005351]	GO:0000175(3'-5'-exoribonuclease activity);GO:0000738(DNA catabolic process, exonucleolytic);GO:0003676(nucleic acid binding);GO:0004527(exonuclease activity);GO:0005634(nucleus);GO:0005730(nucleolus);GO:0005737(cytoplasm);GO:0006401(RNA catabolic process);GO:0008310(single-stranded DNA 3'-5' exodeoxyribonuclease activity);GO:0009615(response to virus);GO:0015030(Cajal body);GO:0016605(PML body);…	NA	yes
ENSSSCG00000017357	ITGA2B	-0.421738	3.73231e-113	7.44149e-109	0.509	0.462	G-patch domain containing 8 [Source:NCBI gene;Acc:102160693]	GO:0003676(nucleic acid binding);GO:0007155(cell adhesion);GO:0007229(integrin-mediated signaling pathway);GO:0008305(integrin complex);GO:0016020(membrane);GO:0016021(integral component of membrane);GO:0046872(metal ion binding)	04015(Rap1 signaling pathway);04151(PI3K-Akt signaling pathway);04510(Focal adhesion);04512(ECM-receptor interaction);04611(Platelet activation);04640(Hematopoietic cell lineage);04810(Regulation of actin cytoskeleton);05165(Human papillomavirus infection);05200(Pathways in cancer);05222(Small cell lung cancer);05410(Hypertrophic cardiomyopathy (HCM));05412(Arrhythmogenic right ventricular cardio…	yes
ENSSSCG00000011101	ITGB1	0.498345	2.28546e-121	4.55675e-117	0.786	0.497	integrin subunit beta 1 [Source:NCBI gene;Acc:397019]	GO:0000082(G1/S transition of mitotic cell cycle);GO:0001701(in utero embryonic development);GO:0001708(cell fate specification);GO:0001968(fibronectin binding);GO:0002020(protease binding);GO:0002042(cell migration involved in sprouting angiogenesis);GO:0003779(actin binding);GO:0005178(integrin binding);GO:0005737(cytoplasm);GO:0005886(plasma membrane);GO:0005925(focal adhesion);GO:0007155(cell…	04015(Rap1 signaling pathway);04145(Phagosome);04151(PI3K-Akt signaling pathway);04360(Axon guidance);04510(Focal adhesion);04512(ECM-receptor interaction);04514(Cell adhesion molecules (CAMs));04530(Tight junction);04611(Platelet activation);04670(Leukocyte transendothelial migration);04810(Regulation of actin cytoskeleton);05100(Bacterial invasion of epithelial cells);05133(Pertussis);05140(Lei…	yes
ENSSSCG00000011453	ITIH4	1.80691	0	0	0.87	0.368	inter-alpha-trypsin inhibitor heavy chain family member 4 [Source:NCBI gene;Acc:396799]	GO:0004867(serine-type endopeptidase inhibitor activity);GO:0005737(cytoplasm);GO:0005886(plasma membrane);GO:0006953(acute-phase response);GO:0010951(negative regulation of endopeptidase activity);GO:0030212(hyaluronan metabolic process);GO:0034097(response to cytokine)	NA	yes
ENSSSCG00000000555	ITPR2	-0.505408	2.00643e-161	4.00042e-157	0.597	0.522	inositol 1,4,5-trisphosphate receptor type 2 [Source:NCBI gene;Acc:100517279]	GO:0001666(response to hypoxia);GO:0005216(ion channel activity);GO:0005220(inositol 1,4,5-trisphosphate-sensitive calcium-release channel activity);GO:0005262(calcium channel activity);GO:0005509(calcium ion binding);GO:0005634(nucleus);GO:0005737(cytoplasm);GO:0005783(endoplasmic reticulum);GO:0005789(endoplasmic reticulum membrane);GO:0005886(plasma membrane);GO:0005938(cell cortex);GO:0006811…	04020(Calcium signaling pathway);04022(cGMP-PKG signaling pathway);04070(Phosphatidylinositol signaling system);04114(Oocyte meiosis);04210(Apoptosis);04218(Cellular senescence);04270(Vascular smooth muscle contraction);04371(Apelin signaling pathway);04540(Gap junction);04611(Platelet activation);04621(NOD-like receptor signaling pathway);04625(C-type lectin receptor signaling pathway);04720(Lon…	yes
ENSSSCG00000015570	IVNS1ABP	-0.481233	2.76646e-122	5.51577e-118	0.562	0.536	influenza virus NS1A binding protein [Source:NCBI gene;Acc:100302027]	GO:0005515(protein binding);GO:0005634(nucleus);GO:0005829(cytosol);GO:0008380(RNA splicing);GO:0009615(response to virus);GO:0015629(actin cytoskeleton);GO:0031397(negative regulation of protein ubiquitination);GO:2001243(negative regulation of intrinsic apoptotic signaling pathway)	05164(Influenza A)	yes
ENSSSCG00000004093	IYD	-0.313988	2.84641e-43	5.67518e-39	0.219	0.326	iodotyrosine deiodinase [Source:NCBI gene;Acc:403124]	GO:0004447(iodide peroxidase activity);GO:0005654(nucleoplasm);GO:0005886(plasma membrane);GO:0005887(integral component of plasma membrane);GO:0006570(tyrosine metabolic process);GO:0010181(FMN binding);GO:0016491(oxidoreductase activity);GO:0030659(cytoplasmic vesicle membrane);GO:0042403(thyroid hormone metabolic process);GO:0055114(oxidation-reduction process);GO:0098869(cellular oxidant deto…	04918(Thyroid hormone synthesis)	yes
ENSSSCG00000007067	JAG1	0.852143	1.08745e-258	2.16816e-254	0.824	0.428	jagged canonical Notch ligand 1 [Source:NCBI gene;Acc:100156773]	GO:0001953(negative regulation of cell-matrix adhesion);GO:0001974(blood vessel remodeling);GO:0002011(morphogenesis of an epithelial sheet);GO:0002456(T cell mediated immunity);GO:0003184(pulmonary valve morphogenesis);GO:0003215(cardiac right ventricle morphogenesis);GO:0005112(Notch binding);GO:0005509(calcium ion binding);GO:0005515(protein binding);GO:0005543(phospholipid binding);GO:0005886…	01522(Endocrine resistance);04330(Notch signaling pathway);04371(Apelin signaling pathway);04658(Th1 and Th2 cell differentiation);04668(TNF signaling pathway);05165(Human papillomavirus infection);05200(Pathways in cancer);05224(Breast cancer)	yes
ENSSSCG00000001061	JARID2	-0.565999	1.73345e-79	3.45615e-75	0.151	0.276	jumonji and AT-rich interaction domain containing 2 [Source:NCBI gene;Acc:100524569]	GO:0000122(negative regulation of transcription by RNA polymerase II);GO:0000977(RNA polymerase II regulatory region sequence-specific DNA binding);GO:0001227(DNA-binding transcription repressor activity, RNA polymerase II-specific);GO:0001889(liver development);GO:0003677(DNA binding);GO:0003682(chromatin binding);GO:0005634(nucleus);GO:0005739(mitochondrion);GO:0006338(chromatin remodeling);GO:…	04550(Signaling pathways regulating pluripotency of stem cells)	yes
ENSSSCG00000010226	JMJD1C	-0.655753	1.35001e-148	2.69166e-144	0.777	0.735	jumonji domain containing 1C [Source:NCBI gene;Acc:100157328]	GO:0000785(chromatin);GO:0000976(transcription regulatory region sequence-specific DNA binding);GO:0005634(nucleus);GO:0031490(chromatin DNA binding);GO:0032454(histone demethylase activity (H3-K9 specific));GO:0033169(histone H3-K9 demethylation)	05202(Transcriptional misregulation in cancer)	yes
ENSSSCG00000002704	KARS	0.363	7.16139e-93	1.42784e-88	0.683	0.419	lysyl-tRNA synthetase [Source:NCBI gene;Acc:100521452]	GO:0000049(tRNA binding);GO:0000166(nucleotide binding);GO:0000187(activation of MAPK activity);GO:0002276(basophil activation involved in immune response);GO:0002741(positive regulation of cytokine secretion involved in immune response);GO:0003676(nucleic acid binding);GO:0003877(ATP adenylyltransferase activity);GO:0004812(aminoacyl-tRNA ligase activity);GO:0004824(lysine-tRNA ligase activity);…	00970(Aminoacyl-tRNA biosynthesis)	yes
ENSSSCG00000017295	KCNH6	-0.460009	4.12206e-86	8.21856e-82	0.003	0.114	potassium voltage-gated channel subfamily H member 6 [Source:NCBI gene;Acc:100514537]	GO:0005216(ion channel activity);GO:0005244(voltage-gated ion channel activity);GO:0005249(voltage-gated potassium channel activity);GO:0005267(potassium channel activity);GO:0006811(ion transport);GO:0006813(potassium ion transport);GO:0016020(membrane);GO:0016021(integral component of membrane);GO:0034765(regulation of ion transmembrane transport);GO:0055085(transmembrane transport);GO:0071805(…	NA	yes
ENSSSCG00000031432	KDELR2	0.379225	8.92036e-97	1.77854e-92	0.824	0.563	KDEL endoplasmic reticulum protein retention receptor 2 [Source:NCBI gene;Acc:100625446]	GO:0005783(endoplasmic reticulum);GO:0005789(endoplasmic reticulum membrane);GO:0006621(protein retention in ER lumen);GO:0015031(protein transport);GO:0016020(membrane);GO:0016021(integral component of membrane);GO:0046923(ER retention sequence binding)	NA	yes
ENSSSCG00000010928	KDM5B	0.701108	3.78814e-268	7.5528e-264	0.699	0.27	lysine demethylase 5B [Source:NCBI gene;Acc:102163404]	GO:0003677(DNA binding);GO:0003714(transcription corepressor activity);GO:0005634(nucleus);GO:0005829(cytosol);GO:0006338(chromatin remodeling);GO:0007338(single fertilization);GO:0008168(methyltransferase activity);GO:0008270(zinc ion binding);GO:0009791(post-embryonic development);GO:0010628(positive regulation of gene expression);GO:0032259(methylation);GO:0032452(histone demethylase activity)…	NA	yes
ENSSSCG00000008556	KHK	-0.352359	3.21783e-45	6.4157e-41	0.177	0.26	ketohexokinase [Source:NCBI gene;Acc:100523241]	GO:0004454(ketohexokinase activity);GO:0005737(cytoplasm);GO:0006000(fructose metabolic process);GO:0009744(response to sucrose);GO:0009749(response to glucose);GO:0009750(response to fructose);GO:0010043(response to zinc ion);GO:0019200(carbohydrate kinase activity);GO:0032868(response to insulin);GO:0046835(carbohydrate phosphorylation);GO:0070873(regulation of glycogen metabolic process)	00051(Fructose and mannose metabolism)	yes
ENSSSCG00000000018	KIAA0930	0.362948	1.3719e-124	2.73529e-120	0.754	0.468	KIAA0930 ortholog [Source:NCBI gene;Acc:100736589]	NA	NA	yes
ENSSSCG00000020858	KIF13A	-0.374706	2.6352e-64	5.25406e-60	0.244	0.299	kinesin family member 13A [Source:NCBI gene;Acc:100625286]	GO:0000166(nucleotide binding);GO:0003774(motor activity);GO:0003777(microtubule motor activity);GO:0005515(protein binding);GO:0005524(ATP binding);GO:0005623(cell);GO:0005813(centrosome);GO:0005871(kinesin complex);GO:0005874(microtubule);GO:0006886(intracellular protein transport);GO:0007018(microtubule-based movement);GO:0008017(microtubule binding);GO:0008333(endosome to lysosome transport);…	NA	yes
ENSSSCG00000026924	KIFC2	-0.29378	6.21563e-41	1.23927e-36	0.074	0.137	kinesin family member C2 [Source:NCBI gene;Acc:100514226]	GO:0000166(nucleotide binding);GO:0003774(motor activity);GO:0003777(microtubule motor activity);GO:0005524(ATP binding);GO:0005874(microtubule);GO:0007018(microtubule-based movement);GO:0008017(microtubule binding)	NA	yes
ENSSSCG00000014321	KLHL3	-0.47713	3.22251e-101	6.42504e-97	0.24	0.348	kelch like family member 3 [Source:NCBI gene;Acc:100519539]	GO:0005515(protein binding);GO:0005829(cytosol);GO:0006511(ubiquitin-dependent protein catabolic process);GO:0016567(protein ubiquitination);GO:0031463(Cul3-RING ubiquitin ligase complex);GO:0050801(ion homeostasis);GO:0070294(renal sodium ion absorption);GO:0070936(protein K48-linked ubiquitination);GO:0072156(distal tubule morphogenesis)	NA	yes
ENSSSCG00000020663	KMT2C	-0.276909	3.95184e-121	7.87917e-117	0.482	0.38	lysine methyltransferase 2C [Source:NCBI gene;Acc:100514805]	GO:0003713(transcription coactivator activity);GO:0005515(protein binding);GO:0005634(nucleus);GO:0006355(regulation of transcription, DNA-templated);GO:0008168(methyltransferase activity);GO:0016740(transferase activity);GO:0018024(histone-lysine N-methyltransferase activity);GO:0032259(methylation);GO:0034968(histone lysine methylation);GO:0035097(histone methyltransferase complex);GO:0042393(h…	00310(Lysine degradation)	yes
ENSSSCG00000031077	KPNA4	0.484708	5.90495e-149	1.17733e-144	0.746	0.433	karyopherin subunit alpha 4 [Source:NCBI gene;Acc:100620632]	GO:0005515(protein binding);GO:0005634(nucleus);GO:0005737(cytoplasm);GO:0006606(protein import into nucleus);GO:0008565(protein transporter activity);GO:0015031(protein transport);GO:0031965(nuclear membrane);GO:0042542(response to hydrogen peroxide);GO:0061608(nuclear import signal receptor activity)	NA	yes
ENSSSCG00000000253	KRT18	0.587173	2.6891e-169	5.36152e-165	0.765	0.413	keratin 18 [Source:NCBI gene;Acc:100126286]	GO:0005198(structural molecule activity);GO:0005737(cytoplasm);GO:0005815(microtubule organizing center);GO:0005829(cytosol);GO:0005882(intermediate filament);GO:0033209(tumor necrosis factor-mediated signaling pathway);GO:0034451(centriolar satellite);GO:0043000(Golgi to plasma membrane CFTR protein transport);GO:0043066(negative regulation of apoptotic process);GO:0045095(keratin filament);GO:0…	04915(Estrogen signaling pathway)	yes
ENSSSCG00000017459	KRT20	-1.6458	0	0	0.29	0.726	keratin 20 [Source:NCBI gene;Acc:100520330]	GO:0005198(structural molecule activity);GO:0005737(cytoplasm);GO:0005829(cytosol);GO:0005882(intermediate filament);GO:0009267(cellular response to starvation);GO:0045109(intermediate filament organization);GO:0050708(regulation of protein secretion)	04915(Estrogen signaling pathway)	yes
ENSSSCG00000006527	KRTCAP2	0.281447	4.36006e-85	8.69309e-81	0.768	0.518	keratinocyte associated protein 2 [Source:NCBI gene;Acc:100154274]	GO:0008250(oligosaccharyltransferase complex);GO:0016020(membrane);GO:0016021(integral component of membrane);GO:0042543(protein N-linked glycosylation via arginine)	NA	yes
ENSSSCG00000005060	KTN1	0.312719	3.8943e-96	7.76446e-92	0.859	0.634	kinectin 1 [Source:NCBI gene;Acc:100152397]	GO:0005783(endoplasmic reticulum);GO:0007018(microtubule-based movement);GO:0015031(protein transport);GO:0016020(membrane);GO:0016021(integral component of membrane);GO:0019894(kinesin binding);GO:0030176(integral component of endoplasmic reticulum membrane)	NA	yes
ENSSSCG00000013906	KXD1	0.554003	7.74404e-186	1.54401e-181	0.961	0.88	KxDL motif containing 1 [Source:NCBI gene;Acc:100522304]	GO:0016192(vesicle-mediated transport);GO:0031083(BLOC-1 complex);GO:0032418(lysosome localization);GO:0099078(BORC complex)	NA	yes
ENSSSCG00000003709	LAMA3	0.319174	8.43996e-107	1.68276e-102	0.428	0.176	laminin subunit alpha 3 [Source:NCBI gene;Acc:100511642]	GO:0005102(signaling receptor binding);GO:0005604(basement membrane);GO:0005610(laminin-5 complex);GO:0005783(endoplasmic reticulum);GO:0007155(cell adhesion);GO:0030155(regulation of cell adhesion);GO:0030334(regulation of cell migration);GO:0035987(endodermal cell differentiation);GO:0045995(regulation of embryonic development)	04151(PI3K-Akt signaling pathway);04510(Focal adhesion);04512(ECM-receptor interaction);05145(Toxoplasmosis);05146(Amoebiasis);05165(Human papillomavirus infection);05200(Pathways in cancer);05222(Small cell lung cancer)	yes
ENSSSCG00000012604	LAMP2	0.375317	7.6764e-89	1.53052e-84	0.872	0.662	lysosomal associated membrane protein 2 [Source:NCBI gene;Acc:100154598]	GO:0005615(extracellular space);GO:0005764(lysosome);GO:0005765(lysosomal membrane);GO:0005770(late endosome);GO:0006605(protein targeting);GO:0006914(autophagy);GO:0009267(cellular response to starvation);GO:0016020(membrane);GO:0016021(integral component of membrane);GO:0019899(enzyme binding);GO:0019904(protein domain specific binding);GO:0030670(phagocytic vesicle membrane);GO:0031088(platele…	04140(Autophagy - animal);04142(Lysosome);04145(Phagosome);05152(Tuberculosis)	yes
ENSSSCG00000009176	LAMTOR3	0.310206	3.95094e-95	7.87739e-91	0.664	0.403	late endosomal/lysosomal adaptor, MAPK and MTOR activator 3 [Source:NCBI gene;Acc:100526122]	GO:0000186(activation of MAPKK activity);GO:0005085(guanyl-nucleotide exchange factor activity);GO:0005770(late endosome);GO:0019209(kinase activator activity);GO:0032006(regulation of TOR signaling);GO:0032008(positive regulation of TOR signaling);GO:0032947(protein-containing complex scaffold activity);GO:0034613(cellular protein localization);GO:0071230(cellular response to amino acid stimulus…	04010(MAPK signaling pathway);04150(mTOR signaling pathway)	yes
ENSSSCG00000040889	LAMTOR5	0.365185	8.55536e-102	1.70577e-97	0.768	0.49	late endosomal/lysosomal adaptor, MAPK and MTOR activator 5 [Source:NCBI gene;Acc:448965]	GO:0005085(guanyl-nucleotide exchange factor activity);GO:0005737(cytoplasm);GO:0005764(lysosome);GO:0005829(cytosol);GO:0008361(regulation of cell size);GO:0019079(viral genome replication);GO:0032008(positive regulation of TOR signaling);GO:0032947(protein-containing complex scaffold activity);GO:0043066(negative regulation of apoptotic process);GO:0043154(negative regulation of cysteine-type e…	04150(mTOR signaling pathway)	yes
ENSSSCG00000023604	LAP3	1.33359	0	0	0.937	0.693	leucine aminopeptidase 3 [Source:NCBI gene;Acc:100739583]	GO:0004177(aminopeptidase activity);GO:0005622(intracellular);GO:0005654(nucleoplasm);GO:0005737(cytoplasm);GO:0005829(cytosol);GO:0006508(proteolysis);GO:0008233(peptidase activity);GO:0008235(metalloexopeptidase activity);GO:0019538(protein metabolic process);GO:0030145(manganese ion binding);GO:0030496(midbody)	00330(Arginine and proline metabolism);00480(Glutathione metabolism)	yes
ENSSSCG00000008602	LAPTM4A	0.309958	1.87367e-81	3.73571e-77	0.783	0.538	lysosomal protein transmembrane 4 alpha [Source:NCBI gene;Acc:100516188]	GO:0005765(lysosomal membrane);GO:0005794(Golgi apparatus);GO:0016020(membrane);GO:0016021(integral component of membrane);GO:0031902(late endosome membrane)	04142(Lysosome)	yes
ENSSSCG00000014411	LARS	0.358151	1.21647e-155	2.4254e-151	0.514	0.213	leucyl-tRNA synthetase [Source:NCBI gene;Acc:100525981]	GO:0000166(nucleotide binding);GO:0002161(aminoacyl-tRNA editing activity);GO:0004812(aminoacyl-tRNA ligase activity);GO:0004819(glutamine-tRNA ligase activity);GO:0004823(leucine-tRNA ligase activity);GO:0005096(GTPase activator activity);GO:0005524(ATP binding);GO:0005737(cytoplasm);GO:0005764(lysosome);GO:0005783(endoplasmic reticulum);GO:0005829(cytosol);GO:0006412(translation);GO:0006418(tRN…	00970(Aminoacyl-tRNA biosynthesis)	yes
ENSSSCG00000012366	LAS1L	0.270431	5.87577e-92	1.17151e-87	0.529	0.291	LAS1 like, ribosome biogenesis factor [Source:NCBI gene;Acc:100156298]	GO:0000460(maturation of 5.8S rRNA);GO:0000470(maturation of LSU-rRNA);GO:0030687(preribosome, large subunit precursor);GO:0071339(MLL1 complex)	NA	yes
ENSSSCG00000027487	LAT2	-0.345783	1.41006e-78	2.81137e-74	0.172	0.232	linker for activation of T cells family member 2 [Source:NCBI gene;Acc:100627864]	GO:0002764(immune response-regulating signaling pathway);GO:0016020(membrane);GO:0016021(integral component of membrane);GO:0019722(calcium-mediated signaling);GO:0035556(intracellular signal transduction);GO:0042113(B cell activation);GO:0042169(SH2 domain binding);GO:0045121(membrane raft);GO:0050853(B cell receptor signaling pathway)	NA	yes
ENSSSCG00000028758	LBP	-0.785173	9.16347e-270	1.82701e-265	0.01	0.324	lipopolysaccharide binding protein [Source:NCBI gene;Acc:397303]	GO:0001530(lipopolysaccharide binding);GO:0002232(leukocyte chemotaxis involved in inflammatory response);GO:0002281(macrophage activation involved in immune response);GO:0005102(signaling receptor binding);GO:0005615(extracellular space);GO:0006953(acute-phase response);GO:0008289(lipid binding);GO:0009986(cell surface);GO:0015920(lipopolysaccharide transport);GO:0031663(lipopolysaccharide-media…	04064(NF-kappa B signaling pathway);04620(Toll-like receptor signaling pathway);05132(Salmonella infection);05152(Tuberculosis)	yes
ENSSSCG00000008748	LCORL	-0.72923	4.28772e-163	8.54886e-159	0.503	0.562	ligand dependent nuclear receptor corepressor like [Source:NCBI gene;Acc:100337668]	GO:0003677(DNA binding);GO:0005634(nucleus);GO:0006357(regulation of transcription by RNA polymerase II);GO:0006366(transcription by RNA polymerase II)	NA	yes
ENSSSCG00000028512	LDLR	-0.322705	7.90571e-74	1.57624e-69	0.233	0.295	low density lipoprotein receptor [Source:NCBI gene;Acc:396801]	GO:0001540(amyloid-beta binding);GO:0002020(protease binding);GO:0005041(low-density lipoprotein particle receptor activity);GO:0005509(calcium ion binding);GO:0005515(protein binding);GO:0005623(cell);GO:0005764(lysosome);GO:0005768(endosome);GO:0005769(early endosome);GO:0005770(late endosome);GO:0005794(Golgi apparatus);GO:0005905(clathrin-coated pit);GO:0006629(lipid metabolic process);GO:000…	04144(Endocytosis);04913(Ovarian steroidogenesis);04925(Aldosterone synthesis and secretion);04927(Cortisol synthesis and secretion);04934(Cushing syndrome);04976(Bile secretion);04979(Cholesterol metabolism);05145(Toxoplasmosis);05160(Hepatitis C)	yes
ENSSSCG00000032490	LEAP2	-0.869406	3.93832e-278	7.85222e-274	0.744	0.76	liver enriched antimicrobial peptide 2 [Source:NCBI gene;Acc:396687]	GO:0042742(defense response to bacterium)	NA	yes
ENSSSCG00000014315	LECT2	-0.472794	1.60659e-112	3.20322e-108	0.177	0.315	leukocyte cell derived chemotaxin 2 [Source:NCBI gene;Acc:100518899]	GO:0042802(identical protein binding)	NA	yes
ENSSSCG00000033854	LGALS1	-0.713184	4.77338e-97	9.51717e-93	0.15	0.303	galectin 1 [Source:NCBI gene;Acc:414915]	GO:0002317(plasma cell differentiation);GO:0005615(extracellular space);GO:0030246(carbohydrate binding);GO:0031295(T cell costimulation);GO:0045445(myoblast differentiation);GO:0046598(positive regulation of viral entry into host cell)	NA	yes
ENSSSCG00000021728	LGALS2	0.656316	8.31344e-147	1.65753e-142	0.907	0.735	galectin 2 [Source:NCBI gene;Acc:100217393]	GO:0030246(carbohydrate binding)	NA	yes
ENSSSCG00000036383	LGALS3BP	-0.727851	5.23194e-178	1.04314e-173	0.256	0.443	galectin 3 binding protein [Source:NCBI gene;Acc:110255948]	GO:0005044(scavenger receptor activity);GO:0005515(protein binding);GO:0005615(extracellular space);GO:0006898(receptor-mediated endocytosis);GO:0016020(membrane)	NA	yes
ENSSSCG00000022017	LGALS4	-0.673969	8.81688e-67	1.75791e-62	0.123	0.286	galectin 4 [Source:NCBI gene;Acc:397041]	GO:0005615(extracellular space);GO:0016936(galactoside binding);GO:0030246(carbohydrate binding)	NA	yes
ENSSSCG00000030005	LGALSL	0.430622	3.2124e-83	6.40488e-79	0.577	0.323	galectin like [Source:NCBI gene;Acc:100270690]	GO:0030246(carbohydrate binding)	NA	yes
ENSSSCG00000002452	LGMN	0.303364	5.46512e-97	1.08964e-92	0.951	0.916	legumain [Source:NCBI gene;Acc:100154477]	GO:0003014(renal system process);GO:0004197(cysteine-type endopeptidase activity);GO:0005576(extracellular region);GO:0005737(cytoplasm);GO:0005764(lysosome);GO:0005770(late endosome);GO:0005773(vacuole);GO:0006508(proteolysis);GO:0006624(vacuolar protein processing);GO:0007613(memory);GO:0008233(peptidase activity);GO:0008284(positive regulation of cell population proliferation);GO:0008306(assoc…	04142(Lysosome);04612(Antigen processing and presentation)	yes
ENSSSCG00000013335	LGR4	-0.266898	1.18026e-45	2.35321e-41	0.229	0.323	leucine rich repeat containing G protein-coupled receptor 4 [Source:NCBI gene;Acc:100518646]	GO:0001649(osteoblast differentiation);GO:0001942(hair follicle development);GO:0004888(transmembrane signaling receptor activity);GO:0004930(G protein-coupled receptor activity);GO:0005515(protein binding);GO:0005887(integral component of plasma membrane);GO:0007186(G protein-coupled receptor signaling pathway);GO:0007189(adenylate cyclase-activating G protein-coupled receptor signaling pathway)…	04310(Wnt signaling pathway)	yes
ENSSSCG00000010450	LIPA	0.485427	8.04816e-114	1.60464e-109	0.822	0.545	lipase A, lysosomal acid type [Source:NCBI gene;Acc:100142668]	GO:0000902(cell morphogenesis);GO:0001650(fibrillar center);GO:0001816(cytokine production);GO:0004771(sterol esterase activity);GO:0006954(inflammatory response);GO:0008283(cell population proliferation);GO:0016042(lipid catabolic process);GO:0016125(sterol metabolic process);GO:0016298(lipase activity);GO:0016787(hydrolase activity);GO:0016788(hydrolase activity, acting on ester bonds);GO:00303…	00100(Steroid biosynthesis);04142(Lysosome);04979(Cholesterol metabolism)	yes
ENSSSCG00000008838	LNX1	-0.348115	8.5819e-75	1.71106e-70	0.142	0.23	ligand of numb-protein X 1 [Source:NCBI gene;Acc:100523319]	GO:0004842(ubiquitin-protein transferase activity);GO:0005515(protein binding);GO:0005737(cytoplasm);GO:0006511(ubiquitin-dependent protein catabolic process);GO:0016567(protein ubiquitination);GO:0030165(PDZ domain binding);GO:0051260(protein homooligomerization)	NA	yes
ENSSSCG00000036063	LPAR6	-0.348133	1.25615e-73	2.5045e-69	0.323	0.296	lysophosphatidic acid receptor 6 [Source:NCBI gene;Acc:100738399]	GO:0001835(blastocyst hatching);GO:0004930(G protein-coupled receptor activity);GO:0005886(plasma membrane);GO:0007165(signal transduction);GO:0007186(G protein-coupled receptor signaling pathway);GO:0016020(membrane);GO:0016021(integral component of membrane);GO:0043231(intracellular membrane-bounded organelle)	04072(Phospholipase D signaling pathway);04080(Neuroactive ligand-receptor interaction);04151(PI3K-Akt signaling pathway);05200(Pathways in cancer)	yes
ENSSSCG00000027205	LPCAT3	-0.357989	1.94021e-152	3.86839e-148	0.678	0.56	lysophosphatidylcholine acyltransferase 3 [Source:NCBI gene;Acc:100627653]	GO:0016020(membrane);GO:0016021(integral component of membrane);GO:0047184(1-acylglycerophosphocholine O-acyltransferase activity);GO:0097006(regulation of plasma lipoprotein particle levels)	00564(Glycerophospholipid metabolism);04216(Ferroptosis)	yes
ENSSSCG00000015603	LPGAT1	-0.838209	2.57144e-217	5.12694e-213	0.853	0.836	lysophosphatidylglycerol acyltransferase 1 [Source:NCBI gene;Acc:100622761]	GO:0003841(1-acylglycerol-3-phosphate O-acyltransferase activity);GO:0005737(cytoplasm);GO:0006644(phospholipid metabolic process);GO:0016020(membrane);GO:0016021(integral component of membrane);GO:0016746(transferase activity, transferring acyl groups);GO:0045723(positive regulation of fatty acid biosynthetic process)	00564(Glycerophospholipid metabolism)	yes
ENSSSCG00000009021	LRBA	-0.300036	5.83318e-98	1.16302e-93	0.322	0.291	LPS responsive beige-like anchor protein [Source:NCBI gene;Acc:100519671]	GO:0005515(protein binding)	NA	yes
ENSSSCG00000040746	LRP2	0.573318	7.78734e-232	1.55264e-227	0.657	0.245	LDL receptor related protein 2 [Source:NCBI gene;Acc:100519689]	GO:0001843(neural tube closure);GO:0003139(secondary heart field specification);GO:0003148(outflow tract septum morphogenesis);GO:0003223(ventricular compact myocardium morphogenesis);GO:0003281(ventricular septum development);GO:0005509(calcium ion binding);GO:0005515(protein binding);GO:0005768(endosome);GO:0005783(endoplasmic reticulum);GO:0005794(Golgi apparatus);GO:0005903(brush border);GO:0…	04340(Hedgehog signaling pathway);04918(Thyroid hormone synthesis);04979(Cholesterol metabolism)	yes
ENSSSCG00000008701	LRPAP1	1.2167	0	0	0.897	0.539	LDL receptor related protein associated protein 1 [Source:NCBI gene;Acc:399654]	GO:0002091(negative regulation of receptor internalization);GO:0005768(endosome);GO:0005783(endoplasmic reticulum);GO:0005793(endoplasmic reticulum-Golgi intermediate compartment);GO:0005794(Golgi apparatus);GO:0005801(cis-Golgi network);GO:0005886(plasma membrane);GO:0008201(heparin binding);GO:0010916(negative regulation of very-low-density lipoprotein particle clearance);GO:0032091(negative re…	04979(Cholesterol metabolism)	yes
ENSSSCG00000040503	LRRC45	-0.267747	3.11191e-42	6.20453e-38	0.102	0.131	leucine rich repeat containing 45 [Source:NCBI gene;Acc:100621449]	GO:0005515(protein binding);GO:0005654(nucleoplasm);GO:0005813(centrosome);GO:0005829(cytosol);GO:0005886(plasma membrane)	NA	yes
ENSSSCG00000028019	LRRC59	0.530678	4.7205e-133	9.41173e-129	0.788	0.489	leucine rich repeat containing 59 [Source:NCBI gene;Acc:100514317]	GO:0005515(protein binding);GO:0005737(cytoplasm);GO:0005783(endoplasmic reticulum);GO:0042645(mitochondrial nucleoid)	NA	yes
ENSSSCG00000028488	LTC4S	0.388438	2.51712e-64	5.01863e-60	0.595	0.362	leukotriene C4 synthase [Source:NCBI gene;Acc:100520063]	GO:0004364(glutathione transferase activity);GO:0004464(leukotriene-C4 synthase activity);GO:0004602(glutathione peroxidase activity);GO:0005635(nuclear envelope);GO:0005783(endoplasmic reticulum);GO:0006691(leukotriene metabolic process);GO:0008047(enzyme activator activity);GO:0008289(lipid binding);GO:0016020(membrane);GO:0016021(integral component of membrane);GO:0019370(leukotriene biosynthe…	00590(Arachidonic acid metabolism)	yes
ENSSSCG00000003532	LUZP1	-0.951555	3.27966e-219	6.53899e-215	0.63	0.691	leucine zipper protein 1 [Source:NCBI gene;Acc:100620499]	GO:0003281(ventricular septum development);GO:0005634(nucleus);GO:0021503(neural fold bending);GO:0060840(artery development)	NA	yes
ENSSSCG00000024802	MACC1	-0.609931	5.9095e-132	1.17824e-127	0.322	0.403	MET transcriptional regulator MACC1 [Source:NCBI gene;Acc:100626991]	GO:0000977(RNA polymerase II regulatory region sequence-specific DNA binding);GO:0001228(DNA-binding transcription activator activity, RNA polymerase II-specific);GO:0005515(protein binding);GO:0005737(cytoplasm);GO:0005739(mitochondrion);GO:0045944(positive regulation of transcription by RNA polymerase II)	NA	yes
ENSSSCG00000040607	MAF	0.390909	3.89136e-110	7.75859e-106	0.82	0.594	MAF bZIP transcription factor [Source:NCBI gene;Acc:106510466]	GO:0000122(negative regulation of transcription by RNA polymerase II);GO:0001228(DNA-binding transcription activator activity, RNA polymerase II-specific);GO:0001816(cytokine production);GO:0002088(lens development in camera-type eye);GO:0003677(DNA binding);GO:0003700(DNA-binding transcription factor activity);GO:0005634(nucleus);GO:0005737(cytoplasm);GO:0006355(regulation of transcription, DNA-…	04658(Th1 and Th2 cell differentiation);05202(Transcriptional misregulation in cancer);05321(Inflammatory bowel disease (IBD))	yes
ENSSSCG00000040615	MALRD1	0.506017	7.28144e-188	1.45177e-183	0.651	0.288	MAM and LDL receptor class A domain containing 1 [Source:NCBI gene;Acc:100523136]	GO:0005515(protein binding);GO:0005737(cytoplasm);GO:0005794(Golgi apparatus);GO:0016020(membrane);GO:0016021(integral component of membrane);GO:0042632(cholesterol homeostasis);GO:0070858(negative regulation of bile acid biosynthetic process)	NA	yes
ENSSSCG00000032914	MANF	0.530011	1.09613e-126	2.18545e-122	0.853	0.583	mesencephalic astrocyte derived neurotrophic factor [Source:NCBI gene;Acc:100505460]	GO:0005615(extracellular space);GO:0005783(endoplasmic reticulum);GO:0031175(neuron projection development);GO:0071542(dopaminergic neuron differentiation)	NA	yes
ENSSSCG00000002655	MAP1LC3B	0.358565	6.98916e-94	1.3935e-89	0.676	0.409	microtubule associated protein 1 light chain 3 beta [Source:NCBI gene;Acc:100462754]	GO:0000045(autophagosome assembly);GO:0000421(autophagosome membrane);GO:0000422(autophagy of mitochondrion);GO:0005737(cytoplasm);GO:0005829(cytosol);GO:0006914(autophagy);GO:0006995(cellular response to nitrogen starvation);GO:0008017(microtubule binding)	04216(Ferroptosis)	yes
ENSSSCG00000027127	MAP2K2	0.305079	9.48205e-89	1.89053e-84	0.795	0.548	mitogen-activated protein kinase kinase 2 [Source:NCBI gene;Acc:100525505]	GO:0000166(nucleotide binding);GO:0000187(activation of MAPK activity);GO:0001932(regulation of protein phosphorylation);GO:0004672(protein kinase activity);GO:0004674(protein serine/threonine kinase activity);GO:0004708(MAP kinase kinase activity);GO:0005515(protein binding);GO:0005524(ATP binding);GO:0005737(cytoplasm);GO:0006468(protein phosphorylation);GO:0007507(heart development);GO:0023014…	01521(EGFR tyrosine kinase inhibitor resistance);01522(Endocrine resistance);04010(MAPK signaling pathway);04012(ErbB signaling pathway);04014(Ras signaling pathway);04015(Rap1 signaling pathway);04022(cGMP-PKG signaling pathway);04024(cAMP signaling pathway);04066(HIF-1 signaling pathway);04068(FoxO signaling pathway);04071(Sphingolipid signaling pathway);04072(Phospholipase D signaling pathway)…	yes
ENSSSCG00000037267	MAX	0.503845	7.03991e-130	1.40362e-125	0.843	0.571	MYC associated factor X [Source:NCBI gene;Acc:100517170]	GO:0000122(negative regulation of transcription by RNA polymerase II);GO:0000790(nuclear chromatin);GO:0000977(RNA polymerase II regulatory region sequence-specific DNA binding);GO:0000978(RNA polymerase II proximal promoter sequence-specific DNA binding);GO:0001227(DNA-binding transcription repressor activity, RNA polymerase II-specific);GO:0003677(DNA binding);GO:0005634(nucleus);GO:0006355(reg…	04010(MAPK signaling pathway);05200(Pathways in cancer);05202(Transcriptional misregulation in cancer);05222(Small cell lung cancer)	yes
ENSSSCG00000004516	MBD1	-0.317277	2.92073e-86	5.82334e-82	0.237	0.248	methyl-CpG binding domain protein 1 [Source:NCBI gene;Acc:100156150]	GO:0000122(negative regulation of transcription by RNA polymerase II);GO:0003341(cilium movement);GO:0003677(DNA binding);GO:0005634(nucleus);GO:0006346(methylation-dependent chromatin silencing);GO:0008270(zinc ion binding);GO:0008327(methyl-CpG binding);GO:0010385(double-stranded methylated DNA binding);GO:0060271(cilium assembly)	NA	yes
ENSSSCG00000011720	MBNL1	-0.310469	1.4735e-60	2.93786e-56	0.319	0.343	muscleblind like splicing regulator 1 [Source:NCBI gene;Acc:100525306]	GO:0000381(regulation of alternative mRNA splicing, via spliceosome);GO:0003723(RNA binding);GO:0003725(double-stranded RNA binding);GO:0005634(nucleus);GO:0005654(nucleoplasm);GO:0005737(cytoplasm);GO:0005829(cytosol);GO:0008380(RNA splicing);GO:0010494(cytoplasmic stress granule);GO:0043484(regulation of RNA splicing);GO:0046872(metal ion binding)	NA	yes
ENSSSCG00000035696	MCEE	0.520457	5.53992e-141	1.10455e-136	0.628	0.303	methylmalonyl-CoA epimerase [Source:NCBI gene;Acc:100037986]	GO:0004493(methylmalonyl-CoA epimerase activity);GO:0046491(L-methylmalonyl-CoA metabolic process)	00280(Valine, leucine and isoleucine degradation);00630(Glyoxylate and dicarboxylate metabolism);00640(Propanoate metabolism)	yes
ENSSSCG00000003755	MCOLN2	-0.304225	8.38302e-80	1.67141e-75	0.486	0.461	mucolipin 2 [Source:NCBI gene;Acc:100522324]	GO:0005261(cation channel activity);GO:0016020(membrane);GO:0016021(integral component of membrane);GO:0032722(positive regulation of chemokine production);GO:0034220(ion transmembrane transport);GO:0035926(chemokine (C-C motif) ligand 2 secretion);GO:0051209(release of sequestered calcium ion into cytosol);GO:0051259(protein complex oligomerization);GO:0055037(recycling endosome);GO:0071639(posi…	NA	yes
ENSSSCG00000015284	MDM4	-0.309775	3.39708e-69	6.7731e-65	0.223	0.242	MDM4, p53 regulator [Source:NCBI gene;Acc:100512731]	GO:0000122(negative regulation of transcription by RNA polymerase II);GO:0005515(protein binding);GO:0005634(nucleus);GO:0008283(cell population proliferation);GO:0019899(enzyme binding);GO:0030330(DNA damage response, signal transduction by p53 class mediator);GO:0042177(negative regulation of protein catabolic process);GO:0043066(negative regulation of apoptotic process);GO:0045023(G0 to G1 tra…	04115(p53 signaling pathway);05206(MicroRNAs in cancer)	yes
ENSSSCG00000017672	MED13	-0.366572	5.78257e-132	1.15293e-127	0.449	0.404	mediator complex subunit 13 [Source:NCBI gene;Acc:100628203]	GO:0003712(transcription coregulator activity);GO:0003713(transcription coactivator activity);GO:0005634(nucleus);GO:0006357(regulation of transcription by RNA polymerase II);GO:0006367(transcription initiation from RNA polymerase II promoter);GO:0016592(mediator complex);GO:0042632(cholesterol homeostasis);GO:0043433(negative regulation of DNA-binding transcription factor activity);GO:0045893(po…	04919(Thyroid hormone signaling pathway)	yes
ENSSSCG00000027100	MED31	0.282322	4.13871e-92	8.25176e-88	0.333	0.118	mediator complex subunit 31 [Source:NCBI gene;Acc:100622626]	GO:0003712(transcription coregulator activity);GO:0003713(transcription coactivator activity);GO:0005634(nucleus);GO:0006355(regulation of transcription, DNA-templated);GO:0006357(regulation of transcription by RNA polymerase II);GO:0016592(mediator complex);GO:0048147(negative regulation of fibroblast proliferation);GO:0060173(limb development);GO:0070847(core mediator complex);GO:1903508(positi…	NA	yes
ENSSSCG00000011837	MELTF	0.623876	5.09073e-197	1.01499e-192	0.886	0.617	melanotransferrin [Source:NCBI gene;Acc:100156949]	GO:0005506(iron ion binding);GO:0005576(extracellular region);GO:0005615(extracellular space);GO:0006826(iron ion transport);GO:0009986(cell surface);GO:0010756(positive regulation of plasminogen activation);GO:0046658(anchored component of plasma membrane);GO:0090091(positive regulation of extracellular matrix disassembly);GO:1900025(negative regulation of substrate adhesion-dependent cell sprea…	NA	yes
ENSSSCG00000021587	MESD	0.400792	2.62087e-111	5.22549e-107	0.567	0.286	mesoderm development LRP chaperone [Source:NCBI gene;Acc:100157638]	GO:0005886(plasma membrane);GO:0006457(protein folding);GO:0006909(phagocytosis);GO:0034394(protein localization to cell surface);GO:0042802(identical protein binding);GO:0050750(low-density lipoprotein particle receptor binding);GO:1904395(positive regulation of skeletal muscle acetylcholine-gated channel clustering)	NA	yes
ENSSSCG00000024351	MET	0.50094	7.15698e-136	1.42696e-131	0.689	0.37	MET proto-oncogene, receptor tyrosine kinase [Source:NCBI gene;Acc:654328]	GO:0000166(nucleotide binding);GO:0001886(endothelial cell morphogenesis);GO:0001889(liver development);GO:0004672(protein kinase activity);GO:0004713(protein tyrosine kinase activity);GO:0004714(transmembrane receptor protein tyrosine kinase activity);GO:0005008(hepatocyte growth factor-activated receptor activity);GO:0005515(protein binding);GO:0005524(ATP binding);GO:0005887(integral component…	01521(EGFR tyrosine kinase inhibitor resistance);04010(MAPK signaling pathway);04014(Ras signaling pathway);04015(Rap1 signaling pathway);04151(PI3K-Akt signaling pathway);04360(Axon guidance);04510(Focal adhesion);04520(Adherens junction);05100(Bacterial invasion of epithelial cells);05144(Malaria);05200(Pathways in cancer);05202(Transcriptional misregulation in cancer);05205(Proteoglycans in ca…	yes
ENSSSCG00000003479	MFAP2	0.542359	1.97538e-177	3.93851e-173	0.532	0.179	microfibril associated protein 2 [Source:NCBI gene;Acc:100523794]	GO:0001527(microfibril);GO:0048048(embryonic eye morphogenesis);GO:0048050(post-embryonic eye morphogenesis)	NA	yes
ENSSSCG00000036007	MFAP4	0.287633	1.47192e-86	2.93471e-82	0.224	0.051	microfibril associated protein 4 [Source:NCBI gene;Acc:110256120]	GO:0001527(microfibril);GO:0005576(extracellular region);GO:0009650(UV protection);GO:0010712(regulation of collagen metabolic process);GO:0048251(elastic fiber assembly);GO:0062023(collagen-containing extracellular matrix);GO:0071493(cellular response to UV-B);GO:0071953(elastic fiber);GO:0097435(supramolecular fiber organization)	NA	yes
ENSSSCG00000031572	MFF	0.344752	8.37604e-108	1.67001e-103	0.747	0.478	mitochondrial fission factor [Source:NCBI gene;Acc:100513442]	GO:0016020(membrane);GO:0016021(integral component of membrane)	NA	yes
ENSSSCG00000029343	MFSD11	-0.332181	5.1734e-95	1.03147e-90	0.467	0.459	major facilitator superfamily domain containing 11 [Source:NCBI gene;Acc:100622284]	GO:0016020(membrane);GO:0016021(integral component of membrane)	NA	yes
ENSSSCG00000026169	MFSD12	0.512496	5.98042e-167	1.19238e-162	0.788	0.47	major facilitator superfamily domain containing 12 [Source:NCBI gene;Acc:100519240]	GO:0005215(transporter activity);GO:0005887(integral component of plasma membrane);GO:0008643(carbohydrate transport);GO:0015293(symporter activity);GO:0016020(membrane);GO:0016021(integral component of membrane);GO:0055085(transmembrane transport);GO:0071702(organic substance transport)	NA	yes
ENSSSCG00000003669	MFSD2A	-0.404412	5.98178e-84	1.19265e-79	0.614	0.591	major facilitator superfamily domain containing 2A [Source:NCBI gene;Acc:100518612]	GO:0005215(transporter activity);GO:0005548(phospholipid transporter activity);GO:0005887(integral component of plasma membrane);GO:0008643(carbohydrate transport);GO:0015245(fatty acid transmembrane transporter activity);GO:0015293(symporter activity);GO:0015908(fatty acid transport);GO:0016020(membrane);GO:0016021(integral component of membrane);GO:0021766(hippocampus development);GO:0045056(tr…	NA	yes
ENSSSCG00000034639	MGAM	-0.320341	1.87857e-60	3.7455e-56	0.08	0.228	maltase-glucoamylase [Source:NCBI gene;Acc:102160115]	GO:0003824(catalytic activity);GO:0004553(hydrolase activity, hydrolyzing O-glycosyl compounds);GO:0004558(alpha-1,4-glucosidase activity);GO:0005975(carbohydrate metabolic process);GO:0016020(membrane);GO:0016021(integral component of membrane);GO:0016160(amylase activity);GO:0030246(carbohydrate binding)	00052(Galactose metabolism);00500(Starch and sucrose metabolism);04973(Carbohydrate digestion and absorption)	yes
ENSSSCG00000016487	MGAM2	-0.427789	4.45839e-90	8.88913e-86	0.037	0.169	maltase-glucoamylase 2 (putative) [Source:NCBI gene;Acc:100623494]	GO:0003824(catalytic activity);GO:0004553(hydrolase activity, hydrolyzing O-glycosyl compounds);GO:0005975(carbohydrate metabolic process);GO:0016020(membrane);GO:0016021(integral component of membrane);GO:0030246(carbohydrate binding)	00052(Galactose metabolism);00500(Starch and sucrose metabolism);04973(Carbohydrate digestion and absorption)	yes
ENSSSCG00000032580	MGST1	-0.442422	1.18093e-71	2.35454e-67	0.085	0.263	microsomal glutathione S-transferase 1 [Source:NCBI gene;Acc:397567]	GO:0004364(glutathione transferase activity);GO:0004602(glutathione peroxidase activity);GO:0005739(mitochondrion);GO:0005741(mitochondrial outer membrane);GO:0005783(endoplasmic reticulum);GO:0005789(endoplasmic reticulum membrane);GO:0006749(glutathione metabolic process);GO:0016020(membrane);GO:0016021(integral component of membrane);GO:0016740(transferase activity);GO:0043231(intracellular me…	00480(Glutathione metabolism);00980(Metabolism of xenobiotics by cytochrome P450);00982(Drug metabolism - cytochrome P450);00983(Drug metabolism - other enzymes);01524(Platinum drug resistance);05200(Pathways in cancer);05204(Chemical carcinogenesis);05225(Hepatocellular carcinoma);05418(Fluid shear stress and atherosclerosis)	yes
ENSSSCG00000007557	MICALL2	-0.298355	4.27708e-54	8.52764e-50	0.169	0.247	MICAL like 2 [Source:NCBI gene;Acc:100523596]	GO:0001725(stress fiber);GO:0005515(protein binding);GO:0005886(plasma membrane);GO:0005911(cell-cell junction);GO:0005923(bicellular tight junction);GO:0017137(Rab GTPase binding);GO:0030041(actin filament polymerization);GO:0031005(filamin binding);GO:0031175(neuron projection development);GO:0031532(actin cytoskeleton reorganization);GO:0032432(actin filament bundle);GO:0032456(endocytic recyc…	04530(Tight junction)	yes
ENSSSCG00000017917	MINK1	-0.314378	3.09692e-78	6.17463e-74	0.301	0.315	misshapen like kinase 1 [Source:NCBI gene;Acc:100515409]	GO:0000165(MAPK cascade);GO:0001952(regulation of cell-matrix adhesion);GO:0004672(protein kinase activity);GO:0004674(protein serine/threonine kinase activity);GO:0005524(ATP binding);GO:0005737(cytoplasm);GO:0005794(Golgi apparatus);GO:0006468(protein phosphorylation);GO:0022407(regulation of cell-cell adhesion);GO:0023014(signal transduction by protein phosphorylation);GO:0030334(regulation of…	NA	yes
ENSSSCG00000013425	MISP	-0.295239	7.36166e-89	1.46777e-84	0.666	0.589	mitotic spindle positioning [Source:NCBI gene;Acc:106509466]	GO:0005886(plasma membrane);GO:0005925(focal adhesion);GO:0043231(intracellular membrane-bounded organelle)	NA	yes
ENSSSCG00000009914	MLEC	0.280527	3.74472e-97	7.46623e-93	0.648	0.396	malectin [Source:NCBI gene;Acc:100156249]	GO:0016020(membrane);GO:0016021(integral component of membrane);GO:0019899(enzyme binding);GO:0030246(carbohydrate binding)	NA	yes
ENSSSCG00000011723	MME	0.6427	4.26876e-171	8.51105e-167	0.926	0.754	membrane metalloendopeptidase [Source:NCBI gene;Acc:100511536]	GO:0001786(phosphatidylserine binding);GO:0001822(kidney development);GO:0004175(endopeptidase activity);GO:0004222(metalloendopeptidase activity);GO:0005737(cytoplasm);GO:0005769(early endosome);GO:0005802(trans-Golgi network);GO:0005886(plasma membrane);GO:0005903(brush border);GO:0006508(proteolysis);GO:0006518(peptide metabolic process);GO:0007568(aging);GO:0007611(learning or memory);GO:0008…	04614(Renin-angiotensin system);04640(Hematopoietic cell lineage);04974(Protein digestion and absorption);05010(Alzheimer disease)	yes
ENSSSCG00000014983	MMP20	-0.320595	8.24494e-84	1.64388e-79	0.404	0.409	matrix metallopeptidase 20 [Source:NCBI gene;Acc:396939]	GO:0004222(metalloendopeptidase activity);GO:0005576(extracellular region);GO:0005615(extracellular space);GO:0006508(proteolysis);GO:0008233(peptidase activity);GO:0008237(metallopeptidase activity);GO:0008270(zinc ion binding);GO:0016787(hydrolase activity);GO:0022617(extracellular matrix disassembly);GO:0030163(protein catabolic process);GO:0030198(extracellular matrix organization);GO:0030574…	NA	yes
ENSSSCG00000014985	MMP3	-0.386108	2.58175e-95	5.14749e-91	0.541	0.462	matrix metallopeptidase 3 [Source:NCBI gene;Acc:396769]	GO:0004175(endopeptidase activity);GO:0004222(metalloendopeptidase activity);GO:0005576(extracellular region);GO:0005615(extracellular space);GO:0006508(proteolysis);GO:0008233(peptidase activity);GO:0008237(metallopeptidase activity);GO:0008270(zinc ion binding);GO:0010727(negative regulation of hydrogen peroxide metabolic process);GO:0016787(hydrolase activity);GO:0030198(extracellular matrix o…	03320(PPAR signaling pathway);04657(IL-17 signaling pathway);04668(TNF signaling pathway);04926(Relaxin signaling pathway);05200(Pathways in cancer);05202(Transcriptional misregulation in cancer);05215(Prostate cancer);05219(Bladder cancer);05323(Rheumatoid arthritis)	yes
ENSSSCG00000012534	MORF4L2	0.458688	2.0173e-105	4.02209e-101	0.862	0.633	mortality factor 4 like 2 [Source:NCBI gene;Acc:100524842]	GO:0000123(histone acetyltransferase complex);GO:0005634(nucleus);GO:0005654(nucleoplasm);GO:0005730(nucleolus);GO:0005886(plasma membrane);GO:0006325(chromatin organization);GO:0006342(chromatin silencing);GO:0006355(regulation of transcription, DNA-templated);GO:0016573(histone acetylation);GO:0016575(histone deacetylation);GO:0035267(NuA4 histone acetyltransferase complex);GO:0043967(histone H…	NA	yes
ENSSSCG00000012131	MOSPD2	0.266112	1.71172e-92	3.41282e-88	0.513	0.277	motile sperm domain containing 2 [Source:NCBI gene;Acc:100153601]	GO:0005887(integral component of plasma membrane);GO:0016020(membrane);GO:0016021(integral component of membrane);GO:0090023(positive regulation of neutrophil chemotaxis);GO:0090026(positive regulation of monocyte chemotaxis)	NA	yes
ENSSSCG00000006776	MOV10	-0.413664	1.73985e-103	3.46891e-99	0.639	0.609	Mov10 RISC complex RNA helicase [Source:NCBI gene;Acc:100521086]	GO:0000932(P-body);GO:0003723(RNA binding);GO:0005829(cytosol);GO:0010526(negative regulation of transposition, RNA-mediated);GO:0032575(ATP-dependent 5'-3' RNA helicase activity);GO:0035194(posttranscriptional gene silencing by RNA);GO:0035195(gene silencing by miRNA);GO:0035279(mRNA cleavage involved in gene silencing by miRNA);GO:0036464(cytoplasmic ribonucleoprotein granule);GO:0043186(P gran…	NA	yes
ENSSSCG00000006304	MPC2	0.277164	1.02625e-90	2.04613e-86	0.781	0.527	mitochondrial pyruvate carrier 2 [Source:NCBI gene;Acc:100154777]	GO:0005739(mitochondrion);GO:0005743(mitochondrial inner membrane);GO:0006850(mitochondrial pyruvate transmembrane transport);GO:0031305(integral component of mitochondrial inner membrane);GO:0035774(positive regulation of insulin secretion involved in cellular response to glucose stimulus);GO:0050833(pyruvate transmembrane transporter activity);GO:0061732(mitochondrial acetyl-CoA biosynthetic pr…	NA	yes
ENSSSCG00000004847	MPHOSPH10	0.288191	6.583e-97	1.31252e-92	0.434	0.199	M-phase phosphoprotein 10 [Source:NCBI gene;Acc:100153310]	GO:0005634(nucleus);GO:0005730(nucleolus);GO:0005732(small nucleolar ribonucleoprotein complex);GO:0006364(rRNA processing);GO:0010923(negative regulation of phosphatase activity);GO:0032040(small-subunit processome);GO:0034457(Mpp10 complex);GO:0042254(ribosome biogenesis)	03008(Ribosome biogenesis in eukaryotes)	yes
ENSSSCG00000017372	MPP3	-0.326975	8.16352e-84	1.62764e-79	0.016	0.15	membrane palmitoylated protein 3 [Source:NCBI gene;Acc:100512807]	GO:0005515(protein binding)	NA	yes
[truncated: 14,222 more rows]

## Sheet: B
KEGG analysis of differently expressed genes between LT and LW piglets in small intestinal epithelial cells
[truncated: 304 more rows]

[truncated: 7 more sheets: C, D, E, F, G, H, I]
