# Supplementary material for: Integrated meta-omics reveals the regulatory landscape involved in lipid metabolism between pig breeds
Source: Microbiome. 2024 Feb 20;12:33. doi: 10.1186/s40168-023-01743-3 (PMC10877772; doi:10.1186/s40168-023-01743-3)
Supplement: Supplementary file 8 — Additional file 7: Table S4A. Quality control and preprocessing of metagenomic datasets. Table S4B Basic statistics of the metagenome-assembled scaftigs. Table S4C Basic statistics of the gene catalogues. Table S4D The relative abundance of intestinal microbiota at the phylum level. Table S4E The relative abundance of intestinal microbiota at the genus level. Table S4F The relative abundance of intestinal microbiota at the species level. Table S4G Comparison of the classification of jejunal microbiota between two breeds by linear discriminant analysis effect size (LefSe) method. Table S4H Comparison of the classification of colonic microbiota between two breeds by linear discriminant analysis effect size (LefSe) method. Table S4I List of genus differentially abundant in porcine jejunum between LT and LW samples. Table S4J List of genus differentially abundant in porcine colon between LT and LW samples. [file 40168_2023_1743_MOESM7_ESM.xlsx]

## Sheet: A
Quality control and preprocessing of metagenomic datasets
Sample	Raw data (Mb)	Raw reads	Clean data (Mb)	Clean Q20	Clean Q30	Clean GC (%)	Effective (%)	Non host data
LTJC1	7022.53	46816860	7003.44	94.89	87.88	41.08	99.728	667.32
LTJC2	6863.67	45757824	6845.74	94.64	87.32	41.2	99.739	648.56
LTJC3	6914.58	46097216	6805.21	95.22	88.43	42.22	98.418	1975.72
LTJC4	6728.37	44855818	6679.86	94.84	87.72	41.03	99.279	673.64
LTJC5	6806.01	45373370	6783.35	94.8	87.66	41.38	99.667	658.82
LTJC6	7139.13	47594188	7114.25	95.16	88.34	41.47	99.652	691.62
LTJC7	6787.85	45252336	6757.93	94.94	87.93	41.22	99.559	653.5
LTJC8	6829.54	45530246	6800.37	94.95	87.93	41.36	99.573	674.5
LTJC9	6889.5	45929984	6864.99	95.05	88.07	41.47	99.644	666.5
LTJC10	7104.75	47365022	7079.39	94.5	87.14	41.36	99.643	704.88
LWJC1	6563.51	43756742	6544.23	96.54	90.84	42.3	99.706	679.52
LWJC2	7162.05	47746988	7139.29	94.89	88	42.46	99.682	721.32
LWJC3	7470.94	49806284	7448.51	95.15	88.47	42.6	99.7	771.02
LWJC4	7628.74	50858300	7604.68	94.73	87.77	42.37	99.685	817.72
LWJC5	7698.22	51321486	7676.51	94.23	86.88	42.59	99.718	810.94
LWJC6	7257	48380002	7235.43	94.81	87.84	42.17	99.703	735.72
LWJC7	6027.24	40181580	6005.01	94.43	87.09	42.28	99.631	617.08
LWJC8	6280.65	41871002	6223.97	94.43	87.1	42.66	99.098	687.74
LWJC9	6098.56	40657048	6042.22	94	86.39	43.29	99.076	1015.22
LWJC10	6234.81	41565396	6137.83	95.05	88.08	48.78	98.445	956.66
LTRC1	6717.26	44781702	6685.79	96.41	90.98	45.29	99.532	2341.62
LTRC2	7024.46	46829764	6986.89	95.68	89.1	42.16	99.465	5352.98
LTRC3	6957.17	46381128	6707	95.38	88.73	40.48	96.404	1175.88
LTRC4	7271.19	48474592	7243.89	94.38	86.81	43.53	99.625	2876.72
LTRC5	7118.92	47459492	7115.64	95.81	89.19	45.9	99.954	6755.14
LTRC6	6672.76	44485098	6668.93	95.57	88.77	46.68	99.943	6284.22
LTRC7	6562.16	43747714	6215.41	95.46	88.86	41.89	94.716	2890.62
LTRC8	6972.98	46486522	6966.33	95.19	88.12	42.58	99.905	4915.1
LTRC9	6880.89	45872610	6864.93	95.25	88.41	44.8	99.768	3099.28
LTRC10	6449.31	42995380	6421.86	96.09	90.29	46.44	99.574	3229.02
LWRC1	6078.29	40521958	6071.46	95.3	88.32	49.55	99.888	5857.86
LWRC2	6234.89	41565942	6218.21	95.14	88.02	48.75	99.732	5756.14
LWRC3	6727.29	44848612	6713.63	95.28	88.39	49.02	99.797	6175.36
LWRC4	6655.7	44371306	6643.9	97.31	92.13	45.62	99.823	5213.78
LWRC5	6269.65	41797694	6264.72	94.71	87.24	45.72	99.921	5411.76
LWRC6	7763.36	51755752	7746.2	95.38	88.6	45.29	99.779	6036.76
LWRC7	6309.53	42063552	6299.13	95.31	88.39	49.16	99.835	5471.42
LWRC8	6784.84	45232286	6768.09	95.2	88.22	48.33	99.753	5629.46
LWRC9	6525.14	43500938	6508.33	95.01	87.97	48.05	99.742	5235.12
LWRC10	6080.56	40537058	6073.59	95.64	88.97	47.38	99.885	5979.36

## Sheet: B
Basic statistics of the metagenome-assembled scaftigs
Sample	Total len (bp)	Num	Average len (bp)	Max len (bp)
LTJC1	51224937	63482	806.92	10310
LTJC2	51471195	64036	803.79	7713
LTJC3	66609484	69380	960.07	134420
LTJC4	54766556	68592	798.44	9944
LTJC5	53527770	67585	792.01	7083
LTJC6	58729195	73286	801.37	8075
LTJC7	52399016	67158	780.23	8033
LTJC8	53486200	68763	777.83	9233
LTJC9	53877918	69076	779.98	7283
LTJC10	56858903	71831	791.57	6765
LWJC1	51969033	66193	785.11	14673
LWJC2	63851127	80272	795.43	10064
LWJC3	73454947	87902	835.65	12683
LWJC4	74686176	88109	847.66	16532
LWJC5	74604140	88117	846.65	13819
LWJC6	67232687	83211	807.98	11658
LWJC7	44678582	60006	744.57	9746
LWJC8	48980517	62140	788.23	15978
LWJC9	45217232	56997	793.33	28535
LWJC10	38214426	43109	886.46	16697
LTRC1	47134885	53915	874.24	43320
LTRC2	44673551	33849	1319.79	60525
LTRC3	47831895	58194	821.94	33993
LTRC4	26253011	34207	767.47	25621
LTRC5	99665167	59090	1686.67	190829
LTRC6	80149856	53041	1511.09	190483
LTRC7	49096078	42272	1161.43	50440
LTRC8	53677930	41215	1302.39	71401
LTRC9	30689661	33600	913.38	55750
LTRC10	23998224	19756	1214.73	134303
LWRC1	27357338	18291	1495.67	200352
LWRC2	28038839	19219	1458.91	168970
LWRC3	27473823	19040	1442.95	200353
LWRC4	38252999	25404	1505.79	225160
LWRC5	41246151	24586	1677.63	200352
LWRC6	40073512	29539	1356.63	165429
LWRC7	21941442	16564	1324.65	107124
LWRC8	27385396	19048	1437.7	228943
LWRC9	23219905	18099	1282.94	300363
LWRC10	46247496	29716	1556.32	126850

## Sheet: C
Basic statistics of the gene catalogues
Sample	ORFs number	Integrity (none)	Integrity (end)	Integrity (start)	Integrity (all)	Total length (Mbp)	Average length (bp)
LTJC1	37179	64(0.17%)	11,553(31.07%)	5,543(14.91%)	20,019(53.84%)	7.01	188.61
LTJC2	37083	72(0.19%)	11,834(31.91%)	5,374(14.49%)	19,803(53.4%)	6.97	187.95
LTJC3	75133	4,381(5.83%)	19,564(26.04%)	18,282(24.33%)	32,906(43.8%)	35.1	467.2
LTJC4	41961	520(1.24%)	13,145(31.33%)	7,374(17.57%)	20,922(49.86%)	9.75	232.39
LTJC5	38183	55(0.14%)	12,373(32.4%)	5,625(14.73%)	20,130(52.72%)	7.16	187.53
LTJC6	41978	69(0.16%)	13,433(32%)	6,151(14.65%)	22,325(53.18%)	7.89	188.04
LTJC7	37696	50(0.13%)	12,124(32.16%)	5,584(14.81%)	19,938(52.89%)	7.05	187.01
LTJC8	39329	253(0.64%)	12,621(32.09%)	6,131(15.59%)	20,324(51.68%)	7.66	194.85
LTJC9	39043	68(0.17%)	12,736(32.62%)	5,808(14.88%)	20,431(52.33%)	7.3	187
LTJC10	41592	292(0.7%)	13,383(32.18%)	6,416(15.43%)	21,501(51.7%)	8.17	196.4
LWJC1	39928	465(1.16%)	12,976(32.5%)	7,074(17.72%)	19,413(48.62%)	10.18	254.9
LWJC2	45357	382(0.84%)	14,751(32.52%)	7,238(15.96%)	22,986(50.68%)	9.22	203.29
LWJC3	53454	508(0.95%)	16,836(31.5%)	8,779(16.42%)	27,331(51.13%)	12.69	237.42
LWJC4	55004	504(0.92%)	16,646(30.26%)	8,912(16.2%)	28,942(52.62%)	13.74	249.78
LWJC5	54465	409(0.75%)	16,931(31.09%)	8,778(16.12%)	28,347(52.05%)	13.38	245.75
LWJC6	50216	591(1.18%)	16,230(32.32%)	8,422(16.77%)	24,973(49.73%)	11.41	227.24
LWJC7	32075	184(0.57%)	10,847(33.82%)	5,108(15.93%)	15,936(49.68%)	6.23	194.34
LWJC8	37520	386(1.03%)	12,064(32.15%)	6,708(17.88%)	18,362(48.94%)	9.81	261.34
LWJC9	38637	1,212(3.14%)	12,079(31.26%)	7,890(20.42%)	17,456(45.18%)	12.17	315.06
LWJC10	18363	136(0.74%)	5,731(31.21%)	3,120(16.99%)	9,376(51.06%)	4.08	222.37
LTRC1	47901	3,016(6.3%)	13,214(27.59%)	10,797(22.54%)	20,874(43.58%)	21.03	439.03
LTRC2	60183	4,630(7.69%)	14,227(23.64%)	16,148(26.83%)	25,178(41.84%)	36.85	612.3
LTRC3	39382	879(2.23%)	12,266(31.15%)	6,977(17.72%)	19,260(48.91%)	9.85	250.13
LTRC4	21186	355(1.68%)	6,797(32.08%)	3,695(17.44%)	10,339(48.8%)	5.46	257.59
LTRC5	132212	8,601(6.51%)	26,491(20.04%)	33,010(24.97%)	64,110(48.49%)	85.89	649.65
LTRC6	109897	8,051(7.33%)	23,975(21.82%)	29,620(26.95%)	48,251(43.91%)	69.02	628.03
LTRC7	61099	4,010(6.56%)	14,649(23.98%)	15,351(25.12%)	27,089(44.34%)	34.47	564.23
LTRC8	72551	5,709(7.87%)	16,641(22.94%)	19,583(26.99%)	30,618(42.2%)	43.32	597.1
LTRC9	29932	1,092(3.65%)	7,991(26.7%)	5,878(19.64%)	14,971(50.02%)	13.05	436.02
LTRC10	22845	667(2.92%)	4,351(19.05%)	3,108(13.6%)	14,719(64.43%)	12.84	561.99
LWRC1	37767	3,051(8.08%)	7,983(21.14%)	9,127(24.17%)	17,606(46.62%)	23.19	613.99
LWRC2	39113	3,095(7.91%)	8,337(21.32%)	9,644(24.66%)	18,037(46.12%)	23.63	604.13
LWRC3	38145	3,137(8.22%)	8,066(21.15%)	9,529(24.98%)	17,413(45.65%)	23.14	606.62
LWRC4	51078	3,761(7.36%)	10,381(20.32%)	12,263(24.01%)	24,673(48.3%)	31.83	623.18
LWRC5	54542	3,677(6.74%)	10,629(19.49%)	12,327(22.6%)	27,909(51.17%)	35.13	644.16
LWRC6	54152	4,614(8.52%)	11,608(21.44%)	13,418(24.78%)	24,512(45.27%)	32.59	601.9
LWRC7	31040	2,725(8.78%)	6,855(22.08%)	7,847(25.28%)	13,613(43.86%)	18.11	583.56
LWRC8	37287	2,881(7.73%)	7,826(20.99%)	8,860(23.76%)	17,720(47.52%)	22.47	602.71
LWRC9	32461	2,681(8.26%)	7,394(22.78%)	8,180(25.2%)	14,206(43.76%)	18.64	574.17
LWRC10	63021	4,782(7.59%)	12,951(20.55%)	15,141(24.03%)	30,147(47.84%)	39.52	627.15
Total	681230	22,963(3.37%)	236,768(34.76%)	118,635(17.41%)	302,864(44.46%)	277.85	407.87
Integrity (none) indicated the number and percentage of genes without a start codon or a stop codon; Integrity (end) indicated the number and percentage of genes only with a stop codon; Integrity (start) indicated the number and percentage of genes only with a start codon; Integrity (all) indicated the number and percentage of genes with a start codon or a stop codon.

## Sheet: D
The relative abundance of intestinal microbiota at the phylum level
Phylum	LTJC1	LTJC2	LTJC3	LTJC4	LTJC5	LTJC6	LTJC7	LTJC8	LTJC9	LTJC10	LWJC1	LWJC2	LWJC3	LWJC4	LWJC5	LWJC6	LWJC7	LWJC8	LWJC9	LWJC10	LTRC1	LTRC2	LTRC3	LTRC4	LTRC5	LTRC6	LTRC7	LTRC8	LTRC9	LTRC10	LWRC1	LWRC2	LWRC3	LWRC4	LWRC5	LWRC6	LWRC7	LWRC8	LWRC9	LWRC10
k__Bacteria;p__Proteobacteria	0.050858	0.049103	0.554502	0.105526	0.0596474	0.0621054	0.0623373	0.0677961	0.0543775	0.0679594	0.112494	0.0791459	0.0992729	0.144809	0.11508	0.0936707	0.0699478	0.116614	0.4315	0.116761	0.689954	0.545444	0.565026	0.807117	0.690338	0.749415	0.525452	0.578886	0.789809	0.817401	0.84461	0.834948	0.843684	0.692781	0.676363	0.669106	0.84399	0.826955	0.828416	0.693534	k__Bacteria;p__Proteobacteria
k__Bacteria;p__Firmicutes	0.00548985	0.004074	0.151798	0.00784347	0.00197467	0.0022116	0.00218386	0.00950484	0.00231943	0.00863589	0.00374273	0.00220783	0.00293261	0.00855095	0.00535564	0.00450484	0.00215807	0.00431494	0.0313691	0.00162033	0.0605232	0.355719	0.00101543	0.000570833	0.143605	0.0997433	0.29531	0.261605	0.0247898	0.0133107	0.0393291	0.0442156	0.0371789	0.0517904	0.0645934	0.04917	0.0316853	0.0515854	0.0408516	0.205131	k__Bacteria;p__Firmicutes
k__Bacteria;p__Chlamydiae	0.00204014	0.00196986	0.000484313	0.00192312	0.00194526	0.00196527	0.00184014	0.00200697	0.00192738	0.00188643	0.0015837	0.00169138	0.00153189	0.00160725	0.00165511	0.00167828	0.0016892	0.00164481	0.000891326	0.00113898	0.000331872	0.000257579	0.00104326	0.000249581	6.30954e-05	2.14266e-05	0.000202799	0.000194265	0.000190754	0.000160975	1.35359e-05	1.91025e-05	2.31342e-05	5.14644e-05	3.77535e-05	5.25418e-05	2.90028e-05	4.00259e-05	4.33166e-05	6.54767e-05	k__Bacteria;p__Chlamydiae
k__Bacteria;p__Actinobacteria	0.000723813	0.000788685	0.0146749	0.00159073	0.000733081	0.000729664	0.000742303	0.00101718	0.000715115	0.00111264	0.000694887	0.000731292	0.000750395	0.000699249	0.000718814	0.000644442	0.000815272	0.000665086	0.000508999	0.000721853	0.000192921	0.000143754	0.000426947	0.000157696	0.000781942	0.000348989	0.000162827	0.000231263	0.00017723	0.000177308	0.000176724	0.00014473	0.000145765	0.000116618	0.000174432	0.000116597	0.000177581	0.000418365	0.000257012	0.00121667	k__Bacteria;p__Actinobacteria
k__Eukaryota;p__Mucoromycota	0.000421655	0.000508737	8.36777e-05	0.000555465	0.000632057	0.000623552	0.000508508	0.000700365	0.000646873	0.000598856	0.000847066	0.000943853	0.000911358	0.000865931	0.000885495	0.000971633	0.00101929	0.00119593	0.000650773	0.00289777	9.82686e-05	5.80116e-06	0.000138999	4.97224e-05	2.83686e-06	2.00742e-06	5.32563e-05	2.4919e-05	7.36013e-05	8.6917e-05	3.98143e-06	6.52843e-06	6.6573e-06	2.33712e-05	1.45416e-05	2.26243e-05	1.39011e-05	1.90472e-05	2.35833e-05	2.13028e-06	k__Eukaryota;p__Mucoromycota
k__Bacteria;p__Fusobacteria	0.000287203	0.000375094	9.31813e-05	0.000285879	0.000353616	0.000303994	0.000293631	0.000401346	0.000304163	0.000323214	0.000290459	0.000281808	0.00025781	0.000242029	0.000278651	0.000312042	0.000338128	0.000315485	0.000154089	0.000143564	7.27268e-05	5.91111e-05	0.000176304	6.18952e-05	0.017735	0.0150274	7.74003e-05	0.00581265	0.000176148	0.000110675	0.000158455	0.000117011	0.000148112	0.0483365	0.0637622	0.0704941	1.00011e-05	1.99816e-05	2.77216e-05	1.24208e-05	k__Bacteria;p__Fusobacteria
k__Eukaryota;p__Chytridiomycota	0.000306349	0.000320817	7.20489e-05	0.000305567	0.000320056	0.000358956	0.00030962	0.000331421	0.00032993	0.000299094	0.000394804	0.000376045	0.000391158	0.000305694	0.000346062	0.000358269	0.000384385	0.000317585	0.000175091	0.000646936	5.75487e-05	6.05808e-06	0.000152381	3.4112e-05	9.51717e-06	1.86053e-06	3.28402e-05	1.5446e-05	3.77424e-05	3.06946e-05	1.41922e-06	2.42062e-06	4.46074e-06	8.08927e-06	4.37926e-06	6.24372e-06	4.48913e-06	6.30659e-06	6.7983e-06	6.16932e-06	k__Eukaryota;p__Chytridiomycota
k__Bacteria;p__Bacteroidetes	0.000189704	0.000200153	0.000147331	0.000190247	0.000186124	0.000200792	0.000176093	0.000159869	0.000193286	0.00018486	0.000159399	0.000172844	0.000178079	0.000163813	0.000163444	0.000142178	0.000195674	0.00016638	0.00010616	0.000239786	5.2951e-05	0.000105212	6.1368e-05	9.56117e-05	0.0459583	0.0330179	0.000360948	0.0320878	0.000420018	0.000339926	2.16167e-05	3.37407e-05	3.32296e-05	0.00497874	0.0051197	0.00550496	4.04206e-06	6.42595e-06	6.93491e-06	8.50595e-06	k__Bacteria;p__Bacteroidetes
k__Eukaryota;p__Ascomycota	0.000168521	0.000171166	3.61359e-05	0.000131285	0.000193328	0.000177307	0.000169337	0.000212241	0.000235727	0.000150564	0.000202021	0.000213363	0.000184648	0.000183754	0.000183014	0.0002083	0.000165786	0.000198859	0.000101748	0.000396894	3.70594e-05	9.4352e-06	7.36822e-05	1.82192e-05	1.39966e-06	1.48481e-06	1.95781e-05	8.17626e-06	1.87482e-05	3.18941e-05	3.18056e-05	3.12505e-05	3.00397e-05	1.78373e-05	1.446e-05	1.48731e-05	5.22058e-05	4.3649e-05	4.61556e-05	3.57738e-05	k__Eukaryota;p__Ascomycota
k__Eukaryota;p__Basidiomycota	0.000119145	0.000157435	3.19531e-05	0.000107703	0.000135517	0.000130599	0.000155269	0.000158923	0.000110399	0.000117134	0.000166782	0.000134899	0.000142473	0.000136203	0.000149401	0.000146147	0.000129781	0.000118153	6.34039e-05	0.000293065	2.931e-05	1.13681e-05	4.02201e-05	1.11424e-05	1.38911e-06	2.35237e-06	1.31232e-05	3.39729e-05	5.14933e-05	0.000184845	9.64966e-06	9.52153e-06	1.47685e-05	9.54015e-06	9.2124e-06	1.04945e-05	9.59257e-06	1.3843e-05	1.90621e-05	1.44684e-06	k__Eukaryota;p__Basidiomycota
k__Eukaryota;p__Zoopagomycota	7.69093e-05	9.72397e-05	1.72092e-05	0.000100051	8.04784e-05	7.62533e-05	8.61281e-05	7.21459e-05	9.1636e-05	7.77115e-05	0.000105486	9.99797e-05	9.80435e-05	7.01878e-05	8.79399e-05	0.000103744	7.03166e-05	5.58449e-05	4.63268e-05	0.000224768	1.52106e-05	1.14576e-06	2.40837e-05	1.16674e-05	1.75599e-07	3.48252e-07	8.09424e-06	3.02974e-06	5.40663e-06	5.50103e-06	2.07715e-07	9.04994e-07	8.27401e-07	3.1806e-06	1.13047e-06	1.59744e-06	1.10731e-06	1.60076e-06	1.1171e-06	0	k__Eukaryota;p__Zoopagomycota
k__Eukaryota;p__Cryptomycota	3.82975e-05	5.27594e-05	7.98669e-06	2.84899e-05	3.66742e-05	4.90668e-05	2.67282e-05	4.4323e-05	5.14189e-05	3.22123e-05	5.03044e-05	3.71803e-05	5.2024e-05	5.4009e-05	5.35327e-05	5.87844e-05	3.33222e-05	4.78809e-05	1.39754e-05	6.65445e-05	6.51597e-06	8.02823e-07	1.60444e-05	5.98023e-06	4.70572e-07	1.47995e-07	4.13476e-06	1.57543e-06	3.70704e-06	3.33752e-06	0	4.87693e-07	7.5594e-07	1.79237e-07	1.17569e-06	1.08198e-06	8.06249e-07	4.56991e-07	2.40396e-07	0	k__Eukaryota;p__Cryptomycota
k__Archaea;p__Thaumarchaeota	3.70069e-05	4.35458e-05	3.98611e-06	2.36627e-05	2.80506e-05	2.61824e-05	4.04336e-05	3.18673e-05	3.03926e-05	2.83038e-05	3.36647e-05	3.4218e-05	2.41719e-05	2.93628e-05	2.9826e-05	2.49994e-05	2.40973e-05	2.52593e-05	2.0862e-05	2.44841e-05	6.71634e-06	4.86243e-07	1.03108e-05	3.30146e-06	2.61604e-07	1.89646e-07	2.71989e-06	1.84054e-06	2.59043e-06	2.50675e-06	0	1.95781e-07	9.31841e-08	9.29136e-07	3.82641e-07	5.87533e-07	4.45499e-07	5.39605e-07	6.55245e-07	1.01661e-07	k__Archaea;p__Thaumarchaeota
k__Eukaryota;p__Blastocladiomycota	3.35105e-05	3.63932e-05	9.62806e-06	4.58627e-05	6.92399e-05	7.20726e-05	4.10516e-05	5.9172e-05	6.52627e-05	4.92643e-05	4.19751e-05	5.11634e-05	4.89237e-05	4.56693e-05	4.97771e-05	5.34608e-05	4.29535e-05	3.74197e-05	2.23224e-05	8.83747e-05	9.4585e-06	2.37297e-06	1.52492e-05	3.7843e-06	5.74829e-08	0	4.79984e-06	1.32054e-06	5.92873e-06	3.79667e-06	6.02231e-08	3.8805e-07	6.90095e-08	2.94152e-06	4.17192e-07	5.43173e-07	9.35859e-07	1.44013e-06	1.10827e-06	5.13355e-08	k__Eukaryota;p__Blastocladiomycota
k__Bacteria;p__Spirochaetes	2.09699e-05	3.24838e-05	1.75763e-05	5.90267e-06	1.89611e-05	3.72381e-05	1.42528e-05	2.87425e-05	4.02544e-05	3.13403e-05	1.76635e-05	2.63173e-05	2.08319e-05	2.60696e-05	3.88957e-05	2.51241e-05	3.48467e-05	1.68184e-05	1.8065e-05	2.93011e-06	8.99291e-06	4.20878e-05	1.18209e-05	4.0424e-06	1.77769e-05	2.22052e-05	2.59671e-05	5.55162e-05	5.2675e-06	4.05929e-06	2.45173e-06	3.90156e-06	2.03584e-06	1.51918e-05	1.65032e-05	1.54226e-05	7.18662e-07	2.90116e-06	1.47593e-06	2.00912e-05	k__Bacteria;p__Spirochaetes
k__Eukaryota;p__Microsporidia	1.69698e-05	2.92733e-05	2.67232e-06	1.64759e-05	2.46312e-05	2.14748e-05	3.35834e-05	1.47968e-05	2.20282e-05	2.63377e-05	2.04469e-05	2.43214e-05	3.17876e-05	2.68033e-05	1.85876e-05	1.8116e-05	1.27781e-05	2.83021e-05	1.27591e-05	3.79089e-05	5.53227e-06	3.51872e-07	9.22225e-06	2.2247e-06	0	7.05469e-08	2.18281e-06	5.26667e-07	7.33257e-07	2.41088e-06	1.20945e-07	1.74906e-07	1.45417e-07	1.05329e-06	7.68254e-07	1.14985e-07	2.62928e-07	4.1594e-07	3.19112e-07	1.05166e-07	k__Eukaryota;p__Microsporidia
k__Bacteria;p__Planctomycetes	3.48274e-05	2.60115e-05	4.66503e-06	2.89328e-05	2.20908e-05	4.16294e-05	2.0649e-05	3.27774e-05	3.57005e-05	2.36075e-05	2.34692e-05	3.40846e-05	2.96566e-05	2.46369e-05	3.02383e-05	2.35942e-05	3.65675e-05	2.52616e-05	1.60844e-05	5.67453e-05	2.97066e-06	2.96323e-07	1.26632e-05	3.29562e-06	5.39031e-07	1.12204e-06	2.12624e-06	1.27679e-06	1.62489e-06	1.78376e-06	0	1.89998e-07	2.86958e-07	1.65021e-06	1.15777e-06	1.93249e-06	5.09272e-08	4.26608e-07	5.89712e-07	0	k__Bacteria;p__Planctomycetes
k__Bacteria;p__Cyanobacteria	2.85211e-05	2.54492e-05	2.50119e-05	2.07643e-05	1.50546e-05	1.41992e-05	3.83882e-05	2.22989e-05	3.88223e-05	1.79395e-05	3.32175e-05	4.54716e-05	2.13678e-05	1.16749e-05	1.91651e-05	3.15905e-05	4.49589e-05	3.90063e-05	1.02029e-05	1.71194e-05	9.6296e-06	4.83787e-05	1.06771e-05	4.16602e-06	4.88816e-06	3.26336e-06	3.29267e-05	2.82866e-06	4.71198e-06	3.45404e-06	2.20994e-06	2.61365e-06	1.69727e-06	1.75853e-05	2.03428e-05	2.44903e-05	1.08241e-06	1.11821e-06	1.32874e-06	2.36888e-06	k__Bacteria;p__Cyanobacteria
k__Bacteria;p__candidate division Zixibacteria	7.91977e-06	1.25037e-05	2.66825e-06	9.93031e-06	1.45185e-05	8.08662e-06	1.02113e-05	5.87245e-06	3.71885e-06	1.1194e-05	9.96514e-06	6.28723e-06	1.25882e-05	8.80925e-06	3.43065e-06	1.46514e-05	8.72403e-06	1.05246e-05	2.87603e-06	4.5027e-06	1.07069e-06	0	4.98996e-06	2.09468e-06	2.7407e-07	0	1.3662e-06	1.05519e-06	1.23856e-06	7.93865e-07	0	8.96258e-08	1.3099e-07	5.57987e-07	1.94017e-07	2.12598e-07	0	1.88893e-07	2.54012e-07	0	k__Bacteria;p__candidate division Zixibacteria
k__Bacteria;p__Verrucomicrobia	1.3698e-05	1.16536e-05	6.99469e-06	8.06436e-06	1.19768e-05	9.48287e-06	1.53249e-05	8.78782e-06	8.78857e-06	1.63704e-05	1.35366e-05	1.35221e-05	1.64335e-05	1.46417e-05	1.35083e-05	1.38002e-05	1.1449e-05	1.42554e-05	5.82782e-06	4.61329e-05	2.16673e-06	2.40005e-07	2.67173e-06	5.80514e-07	4.82109e-07	3.7821e-08	1.24098e-06	1.59691e-06	1.06245e-06	1.1644e-06	3.04876e-07	4.91156e-07	4.98248e-07	3.4322e-06	2.8673e-06	3.50907e-06	2.40938e-07	6.68907e-07	2.30134e-07	1.63232e-07	k__Bacteria;p__Verrucomicrobia
k__Bacteria;p__Chloroflexi	7.32988e-06	1.1215e-05	1.08384e-05	1.08244e-05	1.00039e-05	1.09452e-05	5.90196e-06	9.32817e-06	1.43446e-05	8.58645e-06	2.33487e-05	1.19029e-05	1.76649e-05	9.75949e-06	1.14198e-05	1.26843e-05	1.23175e-05	9.34341e-06	1.62588e-05	5.13601e-05	6.95488e-06	2.16682e-05	3.83386e-06	2.84986e-07	3.39827e-06	1.60577e-06	1.64481e-05	2.0923e-06	1.26628e-06	9.38959e-07	6.23455e-07	6.29266e-07	8.43778e-07	1.58219e-06	1.08308e-06	1.80846e-06	5.50388e-07	9.67577e-07	6.29379e-07	1.4645e-06	k__Bacteria;p__Chloroflexi
k__Archaea;p__Euryarchaeota	9.46256e-06	8.31959e-06	9.33203e-06	1.02476e-05	8.57172e-06	1.10402e-05	6.0958e-06	1.50683e-05	1.22391e-05	1.13462e-05	9.14436e-06	8.27656e-06	1.40345e-05	7.09395e-06	1.52016e-05	6.23252e-06	4.93343e-06	8.4823e-06	4.01564e-06	2.01718e-05	4.87272e-06	1.75328e-05	6.06317e-06	1.91208e-06	5.77961e-06	7.44551e-06	8.42769e-06	1.74414e-06	1.28436e-06	9.39062e-07	2.38047e-07	3.41942e-07	2.22786e-07	1.6906e-05	2.05482e-05	2.72756e-05	1.54044e-07	3.57699e-07	6.27153e-07	2.29024e-06	k__Archaea;p__Euryarchaeota
k__Bacteria;p__Fibrobacteres	7.12509e-06	7.37261e-06	2.09373e-06	6.67791e-06	1.05945e-05	5.4835e-06	8.86373e-06	9.35799e-06	2.39203e-06	7.3491e-06	3.17948e-06	3.973e-06	4.47993e-06	1.52601e-06	1.57238e-06	2.58555e-06	3.71817e-06	2.86245e-06	5.82264e-07	2.27897e-06	9.29605e-07	2.19741e-06	1.41625e-06	4.9222e-07	1.60858e-05	1.38729e-05	1.05894e-06	9.54251e-05	1.503e-06	6.55665e-07	0	0	2.55085e-07	8.47256e-06	7.16601e-06	8.72747e-06	0	8.65762e-08	1.0096e-07	1.51783e-07	k__Bacteria;p__Fibrobacteres
k__Bacteria;p__Acidobacteria	7.92277e-06	6.14174e-06	0	3.93044e-06	2.01067e-06	1.34166e-05	8.17828e-06	1.00207e-05	6.09191e-06	9.82744e-06	9.53016e-06	1.85675e-05	3.41013e-06	6.35168e-06	1.8084e-05	1.08247e-05	4.4993e-06	8.03576e-06	4.87542e-06	2.46517e-05	1.356e-06	2.42893e-06	2.02151e-06	3.41328e-07	0	0	5.70696e-07	4.15241e-07	3.32929e-07	6.09639e-07	0	0	0	5.73073e-07	0	4.86034e-07	0	0	0	0	k__Bacteria;p__Acidobacteria
k__Bacteria;p__Elusimicrobia	7.71584e-06	5.31673e-06	2.04518e-06	0	7.83261e-06	2.47218e-06	0	0	2.59607e-06	9.97412e-06	4.88109e-06	2.37194e-06	0	0	0	0	5.70807e-06	0	3.12858e-06	0	1.16471e-06	2.36838e-07	0	8.86433e-07	0	0	9.53726e-07	0	4.32311e-07	0	0	0	0	0	0	2.07124e-07	0	4.65185e-07	0	0	k__Bacteria;p__Elusimicrobia
k__Bacteria;p__Ignavibacteriae	0	3.95801e-06	0	0	0	1.22694e-06	1.30991e-06	0	0	1.23753e-06	0	2.35437e-06	3.25813e-06	3.05202e-06	3.14476e-06	3.4474e-06	1.41645e-06	0	2.32905e-06	9.72362e-06	5.78044e-07	5.19051e-07	6.36401e-07	4.39933e-07	0	0	3.85964e-07	1.22345e-06	0	1.91923e-07	0	0	0	1.22147e-07	0	2.0559e-07	1.14681e-07	1.15435e-07	1.22819e-07	0	k__Bacteria;p__Ignavibacteriae
k__Bacteria;p__Candidatus Tectomicrobia	2.4974e-06	3.44175e-06	8.8262e-07	4.12981e-06	3.38026e-06	1.60035e-06	5.98001e-06	3.35351e-06	5.88192e-06	8.87793e-06	4.7396e-06	4.60637e-06	2.12487e-06	2.65393e-06	4.78551e-06	5.24604e-06	3.69508e-06	4.97818e-06	1.51895e-06	2.37806e-06	7.5397e-07	3.06631e-07	1.66018e-06	4.3037e-07	0	1.31551e-07	0	2.61782e-07	9.79486e-07	6.25837e-07	0	0	6.83427e-08	0	7.73255e-08	0	7.47917e-08	7.52836e-08	0	0	k__Bacteria;p__Candidatus Tectomicrobia
k__Bacteria;p__Dictyoglomi	7.18001e-06	3.18055e-06	8.15636e-07	4.07081e-06	6.24744e-06	2.95779e-06	6.31562e-06	1.033e-06	8.28271e-06	3.97777e-06	3.89325e-06	9.45951e-07	9.59985e-06	2.45252e-06	7.58113e-06	7.38728e-06	3.41465e-06	6.13382e-06	6.23854e-07	8.79033e-06	1.3935e-06	0	1.53418e-06	3.53518e-07	0	0	3.80355e-07	0	5.17229e-07	3.08448e-07	8.99761e-08	0	8.4208e-08	3.92614e-07	0	8.26029e-08	0	9.27602e-08	0	0	k__Bacteria;p__Dictyoglomi
k__Bacteria;p__Deinococcus-Thermus	8.99063e-06	3.09757e-06	1.92068e-05	3.89267e-06	1.52112e-06	8.09209e-06	2.01309e-06	5.46027e-06	1.51249e-06	6.26011e-06	5.68753e-06	6.90956e-06	2.54984e-06	1.19427e-06	8.61392e-06	5.39593e-06	8.31393e-06	1.49345e-06	1.82274e-06	7.13418e-06	1.54119e-06	7.48497e-07	1.72511e-06	1.13631e-06	3.95074e-05	3.97634e-05	7.51558e-06	8.74136e-06	5.45481e-06	4.55993e-06	0	1.28593e-07	6.67309e-08	0	0	3.36012e-08	0	0	0	0	k__Bacteria;p__Deinococcus-Thermus
k__Bacteria;p__Candidatus Hydrogenedentes	1.92896e-05	2.65837e-06	6.81725e-07	0	2.61087e-06	3.70827e-06	0	5.18042e-06	1.29804e-06	1.24676e-06	1.09824e-05	4.74388e-06	2.1883e-06	5.12467e-06	2.11215e-06	3.47312e-06	4.28105e-06	2.56339e-06	3.91073e-06	3.67357e-06	8.73536e-07	1.18419e-07	6.4115e-07	4.43216e-07	0	0	2.38432e-07	0	2.16155e-07	1.93356e-07	0	2.2072e-07	0	1.23058e-07	0	1.03562e-07	1.15536e-07	1.16296e-07	2.47471e-07	0	k__Bacteria;p__Candidatus Hydrogenedentes
k__Bacteria;p__Nitrospirae	3.85792e-06	1.99377e-06	8.52157e-07	5.74166e-06	1.30543e-06	1.85414e-06	6.59841e-06	1.94266e-06	1.94705e-06	0	7.32163e-06	6.52283e-06	4.92367e-06	3.58727e-06	1.05608e-06	4.63083e-06	4.28105e-06	1.28169e-06	3.91073e-07	1.4082e-05	7.27947e-07	1.01368e-06	1.2823e-06	0	7.38922e-07	3.07118e-07	1.04395e-05	2.25339e-07	6.12982e-07	2.90034e-07	3.78847e-08	5.518e-08	6.76081e-08	1.23058e-07	3.58888e-08	3.47802e-08	3.88017e-08	0	6.18678e-08	3.79548e-08	k__Bacteria;p__Nitrospirae
k__Bacteria;p__Thermotogae	0	0	1.20377e-05	1.82689e-06	0	2.80739e-07	5.99449e-07	4.98091e-06	1.62739e-06	2.56811e-06	4.40336e-07	2.69356e-07	0	1.49476e-06	3.81087e-07	4.33332e-07	0	0	9.04968e-06	0	2.54509e-07	4.18122e-06	0	0	6.04729e-05	5.55015e-05	1.72941e-05	0.000446473	3.20333e-06	1.8694e-06	4.8708e-06	8.80182e-06	7.06978e-06	1.95919e-05	2.92056e-05	2.86149e-05	7.63785e-06	1.27635e-05	1.37727e-05	1.21454e-05	k__Bacteria;p__Thermotogae
k__Bacteria;p__Tenericutes	0	0	1.60436e-06	0	0	0	0	0	0	0	0	0	0	0	0	0	0	0	4.8522e-07	0	2.66646e-06	6.7935e-06	0	1.28552e-07	1.78548e-05	1.62783e-05	7.35328e-06	5.98808e-07	2.57878e-07	4.03263e-07	4.07096e-07	1.08813e-06	1.28669e-06	1.29627e-06	1.76897e-06	1.98856e-06	3.98266e-07	1.14265e-07	4.55717e-07	7.56791e-07	k__Bacteria;p__Tenericutes
k__Bacteria;p__Synergistetes	0	0	0	0	0	0	0	0	0	0	0	0	0	0	0	0	0	0	0	0	9.35572e-07	5.53888e-06	0	0	2.67056e-07	0	2.86343e-06	0	2.09494e-06	0	3.47494e-08	3.42085e-07	8.01526e-08	1.58923e-05	1.62322e-05	1.6901e-05	4.86851e-08	0	0	4.76225e-08	k__Bacteria;p__Synergistetes
k__Archaea;p__Candidatus Heimdallarchaeota	0	0	2.33039e-07	0	0	0	0	0	0	0	0	0	0	0	0	0	0	0	5.34732e-07	0	3.98142e-07	1.6192e-07	0	0	1.70044e-06	1.11147e-06	6.52037e-07	0	0	0	6.94101e-07	2.26351e-07	1.44357e-07	4.20658e-07	4.89991e-07	3.54013e-07	9.4787e-07	9.54105e-07	1.86108e-06	1.23624e-06	k__Archaea;p__Candidatus Heimdallarchaeota
k__Bacteria;p__Thermodesulfobacteria	0	0	0	0	0	0	0	0	0	0	0	0	0	0	0	0	0	0	0	0	0	5.63366e-07	0	0	0	0	0	4.82967e-07	1.02834e-06	0	0	1.75009e-07	0	0	0	0	0	0	0	0	k__Bacteria;p__Thermodesulfobacteria
k__Bacteria;p__Candidatus Nomurabacteria	0	0	0	0	0	0	0	0	0	0	0	0	0	0	0	0	0	0	0	0	3.28887e-06	8.75484e-06	0	0	9.82275e-08	5.21669e-08	1.11396e-05	0	8.8781e-07	0	0	0	0	0	0	0	0	0	0	0	k__Bacteria;p__Candidatus Nomurabacteria
k__Bacteria;p__Candidatus Saccharibacteria	0	0	1.46919e-05	5.37654e-07	0	0	0	5.45736e-07	0	0	0	0	0	0	0	0	0	0	0	0	0	0	0	0	3.49752e-07	1.28449e-07	0	1.13604e-07	9.10843e-08	0	0	0	0	0	1.00669e-07	0	4.86851e-08	9.80108e-08	5.21402e-08	1.15975e-06	k__Bacteria;p__Candidatus Saccharibacteria
k__Bacteria;p__Lentisphaerae	0	0	0	0	0	0	0	0	0	0	0	0	0	0	0	0	0	0	0	0	0	0	0	5.96295e-08	6.79933e-06	8.48681e-06	0	0	3.82626e-08	0	0	0	0	0	0	0	1.33346e-07	0	0	0	k__Bacteria;p__Lentisphaerae
k__Bacteria;p__Candidatus Gracilibacteria	0	0	0	0	0	0	0	0	0	0	0	0	0	0	0	0	0	0	0	0	0	0	0	0	0	0	0	0	0	0	0	0	0	1.98847e-05	2.65047e-05	2.93872e-05	0	0	0	0	k__Bacteria;p__Candidatus Gracilibacteria
k__Bacteria;p__Candidatus Woykebacteria	0	0	0	0	0	0	0	0	0	0	0	0	0	0	0	0	0	0	0	0	2.43846e-06	7.41626e-06	0	0	2.33887e-07	3.15906e-08	4.44754e-06	0	0	0	1.0283e-07	0	0	0	0	0	0	0	0	0	k__Bacteria;p__Candidatus Woykebacteria
k__Bacteria;p__Candidatus Melainabacteria	0	0	0	0	0	0	0	0	0	0	0	0	0	0	0	0	0	0	0	0	0	0	0	0	0	0	0	5.38245e-06	0	0	0	0	0	0	0	0	0	0	0	0	k__Bacteria;p__Candidatus Melainabacteria
k__Bacteria;p__Candidatus Roizmanbacteria	0	0	0	0	0	0	0	0	0	0	0	0	0	0	0	0	0	0	0	0	4.61751e-07	2.34736e-06	0	0	3.03401e-07	0	1.89052e-06	1.06881e-07	0	0	0	0	0	0	0	0	0	0	0	0	k__Bacteria;p__Candidatus Roizmanbacteria
k__Bacteria;p__Candidatus Cloacimonetes	0	0	0	0	0	0	0	0	0	0	0	0	0	0	0	0	0	0	0	0	0	0	0	0	0	0	0	1.83312e-06	0	0	0	0	0	0	0	0	0	0	0	0	k__Bacteria;p__Candidatus Cloacimonetes
k__Bacteria;p__Chlorobi	0	0	1.67397e-06	0	0	0	0	0	0	0	0	0	0	0	0	0	0	0	0	0	0	0	0	0	0	7.12856e-08	0	0	0	0	0	0	0	0	0	0	0	0	0	0	k__Bacteria;p__Chlorobi
k__Bacteria;p__Deferribacteres	0	0	0	0	0	0	0	0	0	0	0	0	0	0	0	0	0	0	0	0	0	0	0	0	6.07422e-07	4.18255e-07	0	1.37538e-06	0	0	0	0	0	8.02934e-07	1.67387e-07	8.02706e-07	0	0	0	0	k__Bacteria;p__Deferribacteres
k__Bacteria;p__Candidatus Omnitrophica	0	0	0	0	0	0	0	0	0	0	0	0	0	0	0	0	0	0	0	0	0	0	0	0	0	0	0	1.26314e-06	0	0	0	0	0	0	0	0	0	0	0	0	k__Bacteria;p__Candidatus Omnitrophica
k__Bacteria;p__Nitrospinae	0	0	0	0	0	0	0	0	0	0	0	0	0	0	0	0	0	0	0	0	0	4.83294e-07	0	0	0	0	0	0	0	0	0	0	0	8.51374e-07	1.26137e-06	4.5252e-07	0	0	0	0	k__Bacteria;p__Nitrospinae
k__Bacteria;p__Candidatus Margulisbacteria	0	0	0	0	0	0	0	0	0	0	0	0	0	0	0	0	0	0	0	0	0	0	0	0	1.25524e-06	7.67642e-07	0	3.21596e-07	0	0	0	0	0	0	0	0	0	0	0	0	k__Bacteria;p__Candidatus Margulisbacteria
k__Bacteria;p__Candidatus Parcubacteria	0	0	0	0	0	0	0	0	0	0	0	0	0	0	0	0	0	0	0	0	0	0	0	0	7.0896e-07	7.24231e-08	9.34206e-07	0	0	0	0	0	0	9.64315e-08	0	0	0	0	9.69624e-08	8.85612e-08	k__Bacteria;p__Candidatus Parcubacteria
k__Bacteria;p__Candidatus Levybacteria	0	0	0	0	0	0	0	0	0	0	0	0	0	0	0	0	0	0	0	0	0	7.97394e-07	0	0	0	0	4.81656e-07	0	0	0	0	0	0	0	0	0	0	0	0	0	k__Bacteria;p__Candidatus Levybacteria
k__Bacteria;p__Balneolaeota	0	0	0	0	0	0	0	0	0	0	0	0	0	0	0	0	0	0	0	0	0	0	0	0	0	0	0	6.56835e-07	0	0	0	0	0	0	0	0	0	0	0	0	k__Bacteria;p__Balneolaeota
k__Bacteria;p__Candidatus Schekmanbacteria	0	0	0	0	0	0	0	0	0	0	0	0	0	0	0	0	0	0	0	0	0	0	0	0	0	0	0	0	0	0	0	0	0	1.60095e-07	3.88505e-07	5.38924e-07	0	0	0	0	k__Bacteria;p__Candidatus Schekmanbacteria
Others	0.939005	0.941907	0.277901	0.8812	0.933503	0.930774	0.930905	0.917323	0.938394	0.918346	0.878991	0.913656	0.893026	0.842079	0.874765	0.896933	0.92278	0.874103	0.53426	0.874426	0.248549	0.0980582	0.431707	0.191585	0.101322	0.102245	0.178136	0.120462	0.184202	0.168124	0.115631	0.120451	0.118714	0.201752	0.189757	0.205334	0.124007	0.120866	0.130276	0.0999437	Others

## Sheet: E
The relative abundance of intestinal microbiota at the genus level
Genus	LTJC1	LTJC2	LTJC3	LTJC4	LTJC5	LTJC6	LTJC7	LTJC8	LTJC9	LTJC10	LWJC1	LWJC2	LWJC3	LWJC4	LWJC5	LWJC6	LWJC7	LWJC8	LWJC9	LWJC10	LTRC1	LTRC2	LTRC3	LTRC4	LTRC5	LTRC6	LTRC7	LTRC8	LTRC9	LTRC10	LWRC1	LWRC2	LWRC3	LWRC4	LWRC5	LWRC6	LWRC7	LWRC8	LWRC9	LWRC10
f__Enterobacteriaceae;g__Escherichia	0.0227317	0.0226967	0.105214	0.0397781	0.0346639	0.0348816	0.0361601	0.0300901	0.029179	0.030284	0.0439455	0.0383183	0.0411745	0.0466579	0.0437402	0.0397202	0.0328526	0.0413545	0.0877805	0.0730214	0.115527	0.0923634	0.0957436	0.127691	0.132613	0.14609	0.099756	0.0924142	0.126074	0.120829	0.153903	0.155689	0.158269	0.124719	0.121083	0.118707	0.155322	0.153251	0.159353	0.123474	k__Bacteria;p__Proteobacteria;c__Gammaproteobacteria;o__Enterobacterales;f__Enterobacteriaceae;g__Escherichia
f__Clostridiaceae;g__Clostridium	0.000355691	0.000178802	0.0116293	0.0011505	4.43574e-05	0.000151034	0.000338417	0.00236236	0.000279207	0.00149402	0.000210385	4.75527e-05	0.000132541	0.00218077	0.00105005	0.000890266	0.000148917	0.000484403	0.0108054	3.88504e-06	0.0496083	0.295592	4.30684e-05	0.000222105	0.0715961	0.0592886	0.260672	0.236746	0.02079	0.0109967	0.0193838	0.023978	0.0185866	0.0310953	0.0344404	0.0295087	0.0201282	0.0233876	0.0244696	0.0382961	k__Bacteria;p__Firmicutes;c__Clostridia;o__Clostridiales;f__Clostridiaceae;g__Clostridium
f__Erysipelotrichaceae;g__Turicibacter	2.08163e-05	8.01875e-06	0.000345571	5.1221e-05	1.59026e-06	0	0	1.21359e-05	0	5.32434e-06	0	2.27864e-06	0	1.88811e-05	1.73398e-05	6.99829e-06	2.31121e-06	6.31562e-06	9.55928e-06	0	0.00532861	0.0276746	2.99352e-07	2.29955e-07	0.000211199	0.000218301	0.00794457	5.10024e-05	2.9899e-05	3.22116e-05	1.04251e-05	1.05264e-05	8.85705e-06	3.2067e-05	5.11121e-05	5.46851e-05	0.000118813	1.9917e-05	1.98806e-05	2.44799e-05	k__Bacteria;p__Firmicutes;c__Erysipelotrichia;o__Erysipelotrichales;f__Erysipelotrichaceae;g__Turicibacter
f__Enterobacteriaceae;g__Shigella	4.84449e-05	2.17127e-05	0.00304293	0.000258911	8.1362e-07	1.88943e-05	8.1329e-06	0.000113094	1.00466e-05	0.000120089	0.000356654	0.000133373	0.000236018	0.000567816	0.000386278	0.000207707	7.80308e-05	0.000364974	0.00241917	2.96689e-05	0.00377403	0.00288958	0.00348931	0.0043941	0.00422426	0.0044134	0.0032829	0.00346252	0.00551169	0.00444706	0.00491745	0.00495649	0.0051168	0.00413926	0.00400446	0.00395829	0.00492582	0.00498677	0.00525684	0.0040819	k__Bacteria;p__Proteobacteria;c__Gammaproteobacteria;o__Enterobacterales;f__Enterobacteriaceae;g__Shigella
f__Peptostreptococcaceae;g__Romboutsia	0.000121709	6.59499e-05	0.00565052	0.000385595	1.86617e-06	1.36249e-06	0	1.38367e-05	0	1.02017e-05	0	0	2.38218e-06	5.45782e-05	3.71888e-05	3.60315e-05	6.12886e-07	3.52793e-06	3.29217e-05	0	0.00224419	0.0152299	4.99501e-07	1.94919e-06	0.00142096	0.00135768	0.00384841	2.5352e-05	8.62554e-05	2.79947e-05	1.59301e-05	1.90498e-05	1.63105e-05	5.77953e-05	5.71136e-05	4.02591e-05	0.000214622	2.35134e-05	2.83045e-05	5.15022e-05	k__Bacteria;p__Firmicutes;c__Clostridia;o__Clostridiales;f__Peptostreptococcaceae;g__Romboutsia
f__Enterobacteriaceae;g__Salmonella	0.000952362	0.000997315	0.0012108	0.000939397	0.00105162	0.00102702	0.000917785	0.000996266	0.000923051	0.000994767	0.000944089	0.000891395	0.000989079	0.00107104	0.000969984	0.00091284	0.000963189	0.00098622	0.0012768	0.000724882	0.00151578	0.00102741	0.00154173	0.00122243	0.00144545	0.00164313	0.0012394	0.0013692	0.0022556	0.0022067	0.00198024	0.00202406	0.00214889	0.0017366	0.00169929	0.00162368	0.00184098	0.00191729	0.00207299	0.0014514	k__Bacteria;p__Proteobacteria;c__Gammaproteobacteria;o__Enterobacterales;f__Enterobacteriaceae;g__Salmonella
f__Enterobacteriaceae;g__Klebsiella	0.00110881	0.00107737	0.00188558	0.0011205	0.00110692	0.00112654	0.00108794	0.000655478	0.000635728	0.000552617	0.00151738	0.00162722	0.00147608	0.00163458	0.00158786	0.00158048	0.00160762	0.00174674	0.0019222	0.00277654	0.00146233	0.00102158	0.00137468	0.00157059	0.00207943	0.00244316	0.00239093	0.00375308	0.00274307	0.0100424	0.00207094	0.002033	0.00219289	0.00193426	0.00177749	0.00186728	0.00196751	0.00206329	0.00247295	0.00175716	k__Bacteria;p__Proteobacteria;c__Gammaproteobacteria;o__Enterobacterales;f__Enterobacteriaceae;g__Klebsiella
f__Enterobacteriaceae;g__Citrobacter	9.09895e-06	9.1049e-06	0.000934099	7.57294e-05	1.24949e-06	1.0864e-05	0	3.99191e-05	0	2.4954e-05	0.000104038	4.84337e-05	9.30033e-05	0.000183295	0.00011237	8.22929e-05	3.44365e-05	0.000129686	0.00086453	1.44627e-05	0.00137495	0.00112652	0.00101823	0.0013928	0.00135884	0.00157511	0.001381	0.0014504	0.00161109	0.0015337	0.00214197	0.00213031	0.00215594	0.00168169	0.00157073	0.00167683	0.00178283	0.00182052	0.00183704	0.00153021	k__Bacteria;p__Proteobacteria;c__Gammaproteobacteria;o__Enterobacterales;f__Enterobacteriaceae;g__Citrobacter
f__Neisseriaceae;g__Neisseria	0.00628022	0.00630963	0.00132191	0.00623454	0.00599582	0.0058354	0.00596001	0.00585683	0.00609592	0.0059052	0.00491263	0.00524494	0.0049089	0.00487772	0.00486404	0.00514042	0.0054177	0.00487362	0.00267847	0.00290839	0.000922322	0.000166178	0.003232	0.000828269	3.30886e-05	4.2111e-05	0.00057353	0.000203435	0.000582843	0.00044298	1.43095e-05	3.71642e-05	3.69862e-05	0.000161984	0.000110061	0.000179344	6.35562e-05	9.11756e-05	0.000110453	7.4081e-06	k__Bacteria;p__Proteobacteria;c__Betaproteobacteria;o__Neisseriales;f__Neisseriaceae;g__Neisseria
f__Francisellaceae;g__Francisella	0.00295357	0.00285078	0.000764389	0.00297306	0.00306536	0.00306968	0.00314205	0.00342502	0.00343033	0.0032659	0.00278791	0.00297724	0.0028951	0.00236302	0.00263939	0.00262471	0.00338066	0.0036921	0.00211217	0.00450028	0.000879547	0.000153954	0.00157185	0.000428452	1.85602e-05	2.21667e-05	0.000368603	0.000108967	0.00031616	0.000325765	1.21186e-05	2.53885e-05	2.73031e-05	7.43631e-05	4.0457e-05	6.48461e-05	4.40443e-05	6.57155e-05	8.0628e-05	5.09851e-06	k__Bacteria;p__Proteobacteria;c__Gammaproteobacteria;o__Thiotrichales;f__Francisellaceae;g__Francisella
f__Enterobacteriaceae;g__Enterobacter	0.000406525	0.000367988	0.000911192	0.000565949	0.000418606	0.000502743	0.000404949	0.00061551	0.000604402	0.000574418	0.000983914	0.000952744	0.000999269	0.000968474	0.000967493	0.000948196	0.00107271	0.00131399	0.00120394	0.00330672	0.000749009	0.000540397	0.000672233	0.00068143	0.000825494	0.000813468	0.000644794	0.000543415	0.000731746	0.000623958	0.00105404	0.00104317	0.00103164	0.000932133	0.000883789	0.000934207	0.000934851	0.000922423	0.000985913	0.000842579	k__Bacteria;p__Proteobacteria;c__Gammaproteobacteria;o__Enterobacterales;f__Enterobacteriaceae;g__Enterobacter
f__Campylobacteraceae;g__Campylobacter	0.00382986	0.00416245	0.000822626	0.00391506	0.0038396	0.00379291	0.00380285	0.00410259	0.0039102	0.00372837	0.00332728	0.00344687	0.00333901	0.00340253	0.00322741	0.00339956	0.00373049	0.00339577	0.00196985	0.00190741	0.000609467	0.000125214	0.00213871	0.000544495	2.31961e-05	2.51995e-05	0.000353289	0.000149246	0.00037503	0.000274135	1.34443e-05	2.74426e-05	2.76202e-05	0.000108888	0.000100716	0.000120839	4.66037e-05	6.20018e-05	7.75894e-05	1.29853e-05	k__Bacteria;p__Proteobacteria;c__Epsilonproteobacteria;o__Campylobacterales;f__Campylobacteraceae;g__Campylobacter
f__Chlamydiaceae;g__Chlamydia	0.0020329	0.00195796	0.000482443	0.00191257	0.00193111	0.00195842	0.00183488	0.00199775	0.00191998	0.00187446	0.00157995	0.00168935	0.00152658	0.00160176	0.00164855	0.00166967	0.00168236	0.00163567	0.000887143	0.00111654	0.000329556	0.000257462	0.00103961	0.000248856	6.30954e-05	2.1383e-05	0.000201495	0.000194149	0.00018901	0.00015997	1.35359e-05	1.91025e-05	2.31342e-05	5.14644e-05	3.77022e-05	5.23127e-05	2.89532e-05	4.00259e-05	4.30428e-05	6.54767e-05	k__Bacteria;p__Chlamydiae;c__Chlamydiia;o__Chlamydiales;f__Chlamydiaceae;g__Chlamydia
f__Bacillaceae;g__Bacillus	0.000252425	0.000238537	0.00174367	0.000411314	0.000190683	0.000243405	0.00022686	0.00019517	0.000213739	0.000243232	0.000222326	0.000167057	0.000228192	0.000178525	0.000208156	0.000180545	0.000167938	0.000183636	0.00011779	0.000168506	0.000227829	0.00104795	0.000119782	2.35916e-05	0.000384632	0.000329655	0.00090607	0.000202092	6.78399e-05	2.47044e-05	3.18584e-05	4.09948e-05	3.26104e-05	8.13127e-05	9.55813e-05	8.8269e-05	3.69908e-05	4.40672e-05	4.21513e-05	0.000111305	k__Bacteria;p__Firmicutes;c__Bacilli;o__Bacillales;f__Bacillaceae;g__Bacillus
f__Lactobacillaceae;g__Lactobacillus	0.00144395	0.00104325	0.0591132	0.00197878	0.000499285	0.000605735	0.000536468	0.00173145	0.000491699	0.00180345	0.000438351	0.000458254	0.000431711	0.000420177	0.000522938	0.000479489	0.000434238	0.000437977	0.000325509	0.000282092	0.000164247	0.000453614	0.000267569	7.24655e-05	0.00627181	0.00145546	0.000406275	0.00325943	0.000368102	0.000284084	4.52881e-05	4.85322e-05	5.09213e-05	4.96573e-05	8.37617e-05	3.90696e-05	2.96307e-05	7.98234e-05	4.87631e-05	0.000439462	k__Bacteria;p__Firmicutes;c__Bacilli;o__Lactobacillales;f__Lactobacillaceae;g__Lactobacillus
f__Yersiniaceae;g__Serratia	0.000523062	0.00060335	0.000143783	0.000593735	0.000561279	0.000677695	0.000514329	0.000734523	0.000796704	0.000692866	0.000940832	0.000907778	0.000958722	0.000800358	0.000828969	0.000926373	0.000887151	0.000815437	0.000521058	0.00249192	0.000163878	3.25926e-05	0.000173812	4.58236e-05	3.1493e-05	3.23591e-05	7.97557e-05	2.63875e-05	6.50485e-05	7.73283e-05	9.92941e-06	1.13075e-05	1.39461e-05	2.34177e-05	2.19188e-05	2.77041e-05	2.05832e-05	2.52088e-05	3.04133e-05	6.10569e-06	k__Bacteria;p__Proteobacteria;c__Gammaproteobacteria;o__Enterobacterales;f__Yersiniaceae;g__Serratia
f__Peptostreptococcaceae;g__Clostridioides	3.74609e-06	3.82211e-07	3.99237e-05	1.15134e-06	0	0	6.22667e-07	6.11071e-07	0	9.30611e-07	0	0	0	5.84067e-06	1.21671e-06	6.92612e-07	0	7.53276e-07	1.01608e-05	0	0.000146512	0.00100227	0	5.19449e-07	0.000627183	0.000561699	0.000666087	0.00188425	2.94992e-05	2.17099e-05	2.0128e-05	2.0358e-05	1.79947e-05	7.29853e-05	7.27723e-05	5.15252e-05	1.83022e-05	1.55181e-05	1.57689e-05	3.46352e-05	k__Bacteria;p__Firmicutes;c__Clostridia;o__Clostridiales;f__Peptostreptococcaceae;g__Clostridioides
f__Streptococcaceae;g__Streptococcus	0.00181148	0.00108066	0.0525487	0.0017478	6.13995e-05	7.78418e-05	4.26157e-05	0.00325	0.000120274	0.00314373	0.00171877	0.000501587	0.00100374	0.00313849	0.00170187	0.00128693	0.000295368	0.00166969	0.0152171	0.000114247	0.000114433	0.00031492	3.23732e-05	3.8218e-05	0.0271142	0.00767631	0.00304088	0.00457404	0.00189413	0.00103208	0.00988901	0.0119251	0.0112228	0.00631577	0.0129136	0.00432312	0.00530819	0.0101113	0.00575708	0.0814688	k__Bacteria;p__Firmicutes;c__Bacilli;o__Lactobacillales;f__Streptococcaceae;g__Streptococcus
f__Streptococcaceae;g__Lactococcus	0.000521587	0.000647366	0.000268882	0.000433874	0.000539657	0.000446994	0.00045376	0.00055569	0.000520836	0.000534923	0.000482862	0.000473637	0.000475163	0.000432453	0.000425519	0.000480098	0.000464905	0.000437296	0.000291103	0.000408493	8.70413e-05	3.00585e-05	0.000287354	6.77835e-05	0.000104739	2.15975e-05	9.12238e-05	3.73035e-05	5.58242e-05	4.21462e-05	1.33294e-05	1.79647e-05	1.55016e-05	2.10715e-05	2.7335e-05	2.19019e-05	1.40507e-05	2.67154e-05	2.22121e-05	0.000119352	k__Bacteria;p__Firmicutes;c__Bacilli;o__Lactobacillales;f__Streptococcaceae;g__Lactococcus
f__Fusobacteriaceae;g__Fusobacterium	0.000287203	0.000375094	9.29567e-05	0.000285879	0.000353616	0.000303994	0.000293631	0.000401346	0.000304163	0.000323214	0.000290459	0.000281808	0.000257556	0.000242029	0.000278651	0.000312042	0.000338128	0.00031473	0.000151296	0.000143564	7.25165e-05	5.19038e-05	0.000176304	6.08212e-05	0.0172685	0.0146067	7.01534e-05	0.00573298	0.000167053	0.000105172	0.000147894	0.000109689	0.000140114	0.0465152	0.0613272	0.0678232	8.30164e-06	1.83565e-05	2.54631e-05	8.97613e-06	k__Bacteria;p__Fusobacteria;c__Fusobacteriia;o__Fusobacteriales;f__Fusobacteriaceae;g__Fusobacterium
f__Glomeraceae;g__Rhizophagus	0.000270734	0.00026888	5.96296e-05	0.000363629	0.000436101	0.000430868	0.000368728	0.0005218	0.000514986	0.000475857	0.000675186	0.000760587	0.000762358	0.000712445	0.000727593	0.00078411	0.000851757	0.00100785	0.000571966	0.00254345	6.75235e-05	3.01735e-06	8.65216e-05	3.31551e-05	1.67987e-06	1.39053e-06	3.87348e-05	1.91654e-05	6.06759e-05	7.143e-05	3.0055e-06	5.37652e-06	6.05468e-06	2.02898e-05	1.26419e-05	1.84815e-05	1.18697e-05	1.62979e-05	1.91692e-05	1.86434e-06	k__Eukaryota;p__Mucoromycota;c__Glomeromycetes;o__Glomerales;f__Glomeraceae;g__Rhizophagus
f__Pseudomonadaceae;g__Pseudomonas	0.000367291	0.000375949	7.81925e-05	0.00033235	0.000427202	0.000347077	0.000354573	0.000331315	0.000383793	0.000347898	0.000375443	0.000403717	0.000328183	0.000348266	0.000350112	0.000336193	0.000448494	0.000292687	0.00021555	0.000467345	6.27279e-05	1.02507e-05	0.000137535	4.00698e-05	5.98982e-06	4.62917e-06	3.28598e-05	1.54259e-05	3.57401e-05	2.71588e-05	1.31794e-05	1.87725e-05	2.29853e-05	3.05825e-05	3.0513e-05	3.22317e-05	1.86672e-05	2.72994e-05	3.69147e-05	3.03885e-06	k__Bacteria;p__Proteobacteria;c__Gammaproteobacteria;o__Pseudomonadales;f__Pseudomonadaceae;g__Pseudomonas
f__Moraxellaceae;g__Acinetobacter	0.000236571	0.000250593	0.000218156	0.000323651	0.000243082	0.000244588	0.000275088	0.000256427	0.000229572	0.000307574	0.000298195	0.000368961	0.000271507	0.000284629	0.000302329	0.000315102	0.000292323	0.000295183	0.000171305	0.000545446	5.14864e-05	1.70899e-05	0.00011185	2.89141e-05	5.01788e-05	6.44998e-05	5.17608e-05	3.26775e-05	4.82717e-05	6.00886e-05	2.92024e-05	2.45007e-05	2.73083e-05	4.47206e-05	4.05638e-05	4.73926e-05	1.19574e-05	1.95808e-05	2.13786e-05	1.2561e-05	k__Bacteria;p__Proteobacteria;c__Gammaproteobacteria;o__Pseudomonadales;f__Moraxellaceae;g__Acinetobacter
f__Peptostreptococcaceae;g__Paeniclostridium	3.40885e-06	2.30106e-06	3.79512e-05	2.67127e-06	0	0	8.97652e-07	8.94557e-07	0	8.48053e-07	0	4.04376e-07	2.65608e-07	1.4457e-06	1.62684e-06	2.06844e-06	0	2.99211e-07	1.84924e-05	0	4.94482e-05	0.000309987	0	2.94015e-07	8.09035e-05	6.19463e-05	0.000277163	1.5954e-05	1.89066e-05	1.18663e-05	2.22776e-05	2.88666e-05	2.39081e-05	0.00010381	0.000107369	7.2073e-05	2.52332e-05	2.41544e-05	2.76581e-05	4.09206e-05	k__Bacteria;p__Firmicutes;c__Clostridia;o__Clostridiales;f__Peptostreptococcaceae;g__Paeniclostridium
f__Mycobacteriaceae;g__Mycobacterium	0.000266724	0.000273345	0.00125007	0.000330282	0.000239271	0.000209589	0.00023392	0.000290343	0.000228324	0.000283914	0.000313797	0.000273485	0.00028661	0.000269527	0.000310669	0.000292343	0.000357811	0.000248386	0.000177927	0.000163666	4.75901e-05	2.10488e-05	0.000149713	2.94055e-05	4.35181e-05	2.016e-05	2.65078e-05	2.59735e-05	2.68716e-05	2.6847e-05	9.22438e-06	8.85623e-06	7.32562e-06	1.06243e-05	1.57313e-05	9.04903e-06	1.33151e-05	3.40511e-05	2.38254e-05	8.96043e-05	k__Bacteria;p__Actinobacteria;c__Actinobacteria;o__Corynebacteriales;f__Mycobacteriaceae;g__Mycobacterium
f__Nocardiaceae;g__Rhodococcus	0	0	5.17961e-05	2.37464e-06	0	0	0	0	0	1.34041e-06	2.27106e-06	4.41444e-06	2.03633e-06	9.53758e-06	0	2.15462e-06	2.65584e-06	0	1.74679e-05	0	4.66048e-05	2.84304e-05	4.65368e-05	7.01144e-05	4.40086e-05	5.36701e-05	3.63873e-05	4.11007e-05	5.10907e-05	4.75011e-05	6.39022e-05	5.85755e-05	6.83769e-05	4.96984e-05	4.76611e-05	5.01124e-05	5.63368e-05	6.35245e-05	5.74742e-05	4.67096e-05	k__Bacteria;p__Actinobacteria;c__Actinobacteria;o__Corynebacteriales;f__Nocardiaceae;g__Rhodococcus
f__Enterobacteriaceae;g__Lelliottia	2.36055e-06	0	3.94187e-05	0	0	1.13449e-06	1.21121e-06	0	0	0	6.71985e-06	1.08849e-06	5.02109e-06	7.52554e-06	2.90783e-06	3.18766e-06	1.30973e-06	3.52905e-06	2.01001e-05	0	4.59663e-05	3.31492e-05	3.58956e-05	5.2679e-05	6.12292e-05	5.95333e-05	3.81598e-05	4.92098e-05	7.06265e-05	5.32926e-05	6.91608e-05	6.2293e-05	6.19171e-05	5.6133e-05	4.83481e-05	5.12319e-05	5.83221e-05	5.59306e-05	5.91677e-05	5.82939e-05	k__Bacteria;p__Proteobacteria;c__Gammaproteobacteria;o__Enterobacterales;f__Enterobacteriaceae;g__Lelliottia
f__Clostridiaceae;g__Caloramator	0	0	7.90116e-07	0	0	0	0	0	0	0	0	0	0	0	0	1.94335e-06	0	0	7.43315e-07	0	4.20496e-05	0.000219563	0	0	2.28477e-05	2.95275e-05	0.000123134	5.40209e-07	6.15012e-06	1.56131e-06	3.59286e-06	3.56218e-06	3.8102e-06	1.36897e-05	2.08612e-05	2.25323e-05	1.28871e-06	1.97557e-06	2.11615e-06	2.71602e-06	k__Bacteria;p__Firmicutes;c__Clostridia;o__Clostridiales;f__Clostridiaceae;g__Caloramator
f__Comamonadaceae;g__Curvibacter	0	0	5.00257e-05	8.14162e-06	0	0	0	0	0	0	2.5955e-06	0	4.65447e-06	6.54005e-06	1.12313e-05	9.8497e-06	0	8.17843e-06	4.65811e-05	0	4.02566e-05	2.34244e-05	6.40946e-05	7.11749e-05	4.88331e-05	3.50114e-05	4.15855e-05	6.04966e-05	7.44809e-05	4.89405e-05	7.46202e-05	6.17351e-05	7.54504e-05	4.71137e-05	5.81819e-05	5.74916e-05	6.90541e-05	7.42081e-05	5.79004e-05	6.8268e-05	k__Bacteria;p__Proteobacteria;c__Betaproteobacteria;o__Burkholderiales;f__Comamonadaceae;g__Curvibacter
f__Peptostreptococcaceae;g__Terrisporobacter	5.7857e-06	1.04771e-06	7.00211e-05	7.48462e-06	0	0	0	0	0	0	0	0	0	4.97613e-07	0	0	0	0	0	0	3.98757e-05	0.000188739	0	0	4.62506e-05	2.22332e-05	0.000105503	2.15915e-06	1.59088e-05	2.95237e-07	7.49273e-07	1.37159e-06	1.11653e-06	2.90168e-06	3.44846e-06	3.04122e-06	1.77903e-06	6.6494e-07	6.10585e-07	8.88637e-07	k__Bacteria;p__Firmicutes;c__Clostridia;o__Clostridiales;f__Peptostreptococcaceae;g__Terrisporobacter
f__Atopobiaceae;g__Atopobium	0.000201239	0.000251615	4.48461e-05	0.000233575	0.000231915	0.000235289	0.000239749	0.000184109	0.000215899	0.000255492	0.000185894	0.000221006	0.000211031	0.000201484	0.000168768	0.000149154	0.000196602	0.000169267	8.51868e-05	0.000131898	3.72034e-05	5.55379e-06	0.000132772	3.08349e-05	4.00265e-07	1.36366e-06	2.28764e-05	9.09485e-06	1.79154e-05	1.796e-05	1.15663e-06	2.41764e-06	1.83217e-06	8.26473e-06	5.54628e-06	7.3419e-06	1.42502e-06	3.49457e-06	2.45879e-06	4.06926e-07	k__Bacteria;p__Actinobacteria;c__Coriobacteriia;o__Coriobacteriales;f__Atopobiaceae;g__Atopobium
f__Paenibacillaceae;g__Paenibacillus	4.18976e-05	2.74897e-05	1.51611e-05	3.7437e-05	2.8787e-05	2.78489e-05	2.41846e-05	3.01597e-05	4.84907e-05	2.90423e-05	2.70043e-05	2.25841e-05	3.53682e-05	3.19832e-05	2.06611e-05	2.76788e-05	2.70165e-05	2.64273e-05	2.01039e-05	3.93945e-05	3.70034e-05	0.000154704	1.18715e-05	5.34773e-06	0.000152823	0.000176136	0.000141194	1.0934e-05	9.49151e-06	8.24803e-06	7.45367e-06	9.2541e-06	7.67449e-06	2.51823e-05	3.09667e-05	3.40035e-05	9.98733e-06	8.84444e-06	9.86418e-06	1.02747e-05	k__Bacteria;p__Firmicutes;c__Bacilli;o__Bacillales;f__Paenibacillaceae;g__Paenibacillus
f__Siphoviridae;g__Lambdavirus	6.17314e-06	0	3.73125e-05	1.44485e-05	0	0	0	0	0	0	0	0	0	3.86876e-06	3.0764e-06	0	0	0	1.16899e-05	0	3.28642e-05	2.27926e-05	3.63017e-06	3.76422e-06	1.92331e-05	1.8958e-05	1.35119e-05	1.19701e-05	3.47809e-05	1.48263e-05	2.10636e-05	2.08865e-05	2.46235e-05	2.18503e-05	2.02558e-05	2.08696e-05	3.00231e-05	2.33515e-05	3.12292e-05	2.17325e-05	k__Viruses;p__Unclassified;c__Unclassified;o__Caudovirales;f__Siphoviridae;g__Lambdavirus
f__Enterococcaceae;g__Enterococcus	1.83485e-05	2.01196e-05	0.00116878	3.29362e-05	1.508e-06	0	0	5.78474e-05	1.49946e-06	5.08832e-05	1.35981e-05	1.57288e-06	6.70346e-06	2.32106e-05	1.11402e-05	1.48977e-05	3.88499e-06	2.43759e-05	0.000133422	8.54615e-07	3.1696e-05	8.60391e-05	1.53098e-05	1.42962e-05	0.00662695	0.00640143	0.00561248	0.00150433	0.000134709	6.75182e-05	0.00678244	0.00506016	0.00440731	0.000263432	0.000604	0.000243054	0.000695188	0.00270008	0.00152399	0.0200596	k__Bacteria;p__Firmicutes;c__Bacilli;o__Lactobacillales;f__Enterococcaceae;g__Enterococcus
f__Yersiniaceae;g__Yersinia	0	4.82684e-07	1.29777e-05	2.74762e-06	3.45026e-07	4.90048e-07	0	0	0	0	7.10941e-07	1.65541e-06	1.5115e-06	6.08815e-06	3.60307e-06	5.54911e-06	0	0	2.33821e-05	0	3.10067e-05	2.86444e-05	2.54184e-07	3.58569e-07	6.59558e-06	9.01496e-06	1.20116e-05	8.89038e-06	4.3547e-05	6.80014e-06	4.13674e-05	5.04554e-05	4.31562e-05	3.90749e-05	3.32689e-05	2.81941e-05	5.68719e-05	4.95104e-05	6.75038e-05	5.78965e-05	k__Bacteria;p__Proteobacteria;c__Gammaproteobacteria;o__Enterobacterales;f__Yersiniaceae;g__Yersinia
f__Eubacteriaceae;g__Eubacterium	0	0	4.19514e-06	0	0	0	0	0	0	0	0	0	0	0	0	0	0	0	0	0	3.05643e-05	0.000149924	0	2.27261e-07	6.55105e-05	5.66138e-05	9.24418e-05	7.3462e-05	6.41094e-06	3.30398e-06	3.26537e-06	2.45686e-06	4.22481e-06	9.89355e-05	0.000151144	0.000142725	2.33113e-06	3.17733e-06	3.88346e-06	7.0882e-06	k__Bacteria;p__Firmicutes;c__Clostridia;o__Clostridiales;f__Eubacteriaceae;g__Eubacterium
f__Hafniaceae;g__Edwardsiella	0	0	4.05379e-05	0	0	0	0	0	0	0	4.80436e-06	2.40788e-06	2.78105e-06	8.8101e-06	0	1.78314e-06	0	0	1.801e-05	0	2.94812e-05	3.27334e-05	1.31027e-05	5.11991e-06	5.79932e-05	6.05392e-05	1.65205e-05	8.0132e-06	4.80146e-05	1.59636e-05	5.64318e-05	5.08591e-05	5.8492e-05	3.79868e-05	4.18547e-05	4.99426e-05	5.56848e-05	4.58437e-05	4.55831e-05	7.84487e-05	k__Bacteria;p__Proteobacteria;c__Gammaproteobacteria;o__Enterobacterales;f__Hafniaceae;g__Edwardsiella
f__Podoviridae;g__Epsilon15virus	0	0	2.46895e-06	0	0	0	0	0	0	0	0	0	0	0	0	0	0	0	0	0	2.89998e-05	2.05857e-05	0	0	3.11806e-06	1.28796e-06	0	7.32283e-07	0	3.50131e-07	2.0427e-06	7.99365e-07	1.72057e-06	1.33701e-06	8.6521e-07	9.37655e-07	2.09214e-07	8.42363e-07	4.48124e-07	6.13944e-07	k__Viruses;p__Unclassified;c__Unclassified;o__Caudovirales;f__Podoviridae;g__Epsilon15virus
f__Morganellaceae;g__Proteus	1.0558e-05	0	1.70331e-06	0	1.73196e-06	3.27993e-06	5.25259e-06	5.82483e-06	3.44429e-06	0	3.23795e-06	3.14693e-06	5.80657e-06	3.63219e-06	1.40113e-06	6.65927e-06	0	3.97152e-06	5.26331e-06	6.49846e-06	2.73171e-05	9.00453e-06	1.11577e-06	2.94015e-07	2.70608e-06	2.08459e-06	2.35887e-06	9.73606e-06	0	5.13063e-07	9.02305e-06	8.69675e-06	8.693e-06	1.30024e-05	1.25691e-05	1.08052e-05	9.79073e-06	1.22369e-05	1.27565e-05	1.91546e-05	k__Bacteria;p__Proteobacteria;c__Gammaproteobacteria;o__Enterobacterales;f__Morganellaceae;g__Proteus
f__Lachnospiraceae;g__Lachnoclostridium	0	0	5.10118e-06	0	0	0	0	1.14174e-06	0	7.07909e-07	0	0	0	0	0	0	0	0	1.34103e-06	0	2.68013e-05	0.000110062	0	6.0968e-07	0.000244237	0.000270369	7.23969e-05	6.73438e-05	1.3758e-05	4.68479e-06	2.33633e-06	1.78959e-06	2.00202e-06	5.19979e-05	8.33274e-05	8.51609e-05	2.39414e-06	8.76033e-07	1.62492e-06	5.88615e-06	k__Bacteria;p__Firmicutes;c__Clostridia;o__Clostridiales;f__Lachnospiraceae;g__Lachnoclostridium
f__Peptococcaceae;g__Desulfosporosinus	0	0	7.19304e-07	0	0	0	0	0	0	0	0	0	0	0	0	0	0	0	2.43738e-07	0	2.47308e-05	0.000104105	0	0	3.76639e-05	4.32854e-05	7.69576e-05	3.10868e-06	4.24062e-06	5.01924e-07	4.66702e-07	1.01739e-06	9.50818e-07	1.30315e-05	2.03468e-05	1.93087e-05	5.40707e-07	3.42719e-07	1.91115e-07	5.71324e-07	k__Bacteria;p__Firmicutes;c__Clostridia;o__Clostridiales;f__Peptococcaceae;g__Desulfosporosinus
f__Microbacteriaceae;g__Microbacterium	0.000129992	0.000119937	6.02236e-05	0.000141471	0.000132268	0.000146113	0.000156558	0.000147708	0.000146827	0.000166558	8.85041e-05	0.000100554	0.000102204	9.22148e-05	9.28727e-05	9.05861e-05	0.000141541	0.00011838	8.93995e-05	0.000309319	2.43519e-05	2.5485e-06	4.09349e-05	1.62168e-05	2.13343e-06	1.10819e-06	9.57551e-06	5.37527e-06	1.71827e-05	1.96256e-05	1.11432e-06	8.52165e-07	7.93059e-07	3.66416e-06	3.25257e-06	2.82958e-06	2.12151e-06	3.75158e-06	3.93025e-06	4.01808e-06	k__Bacteria;p__Actinobacteria;c__Actinobacteria;o__Micrococcales;f__Microbacteriaceae;g__Microbacterium
f__Ruminococcaceae;g__Ruminococcus	0	0	6.24953e-06	2.35285e-06	0	0	0	0	0	0	0	0	0	1.06466e-06	0	6.09559e-07	0	0	1.5307e-06	0	2.43109e-05	0.000148668	0	0	9.4813e-05	0.000120514	8.91066e-05	9.64829e-05	8.49368e-06	5.68023e-06	3.80448e-06	3.80144e-06	3.99485e-06	1.17603e-05	1.53989e-05	1.28306e-05	2.97309e-06	2.18299e-06	2.92894e-06	8.31074e-06	k__Bacteria;p__Firmicutes;c__Clostridia;o__Clostridiales;f__Ruminococcaceae;g__Ruminococcus
f__Retroviridae;g__Alpharetrovirus	0.000137357	9.78799e-05	2.36918e-05	0.000125304	0.00014621	0.000160114	0.000110198	0.00012169	0.000126542	0.000102508	0.000149674	0.000157897	0.000143989	8.89712e-05	0.000132377	0.000164295	0.000112088	0.00010942	6.04656e-05	0.000235331	1.99883e-05	2.75025e-06	6.56918e-05	1.27424e-05	4.36477e-07	9.88994e-08	8.16567e-06	2.99601e-06	1.74191e-05	1.04175e-05	7.81078e-07	4.21777e-07	6.63094e-07	4.19791e-06	2.1138e-06	3.31245e-06	1.27377e-06	1.88299e-06	2.51196e-06	2.03448e-07	k__Viruses;p__Unclassified;c__Unclassified;o__Unclassified;f__Retroviridae;g__Alpharetrovirus
f__Enterobacteriaceae;g__Kluyvera	0	0	1.53274e-05	2.29495e-06	0	1.11165e-06	0	0	0	0	1.09743e-06	1.06658e-06	2.57765e-06	2.34112e-06	2.41226e-06	0	0	3.45799e-06	1.29977e-05	0	1.93887e-05	1.67338e-05	8.07246e-06	1.01642e-05	1.51433e-05	1.95552e-05	5.14628e-06	1.55188e-05	1.63292e-05	1.82585e-05	2.50467e-05	2.29947e-05	2.42418e-05	1.6971e-05	2.19845e-05	2.30313e-05	2.05833e-05	2.12429e-05	2.304e-05	1.97187e-05	k__Bacteria;p__Proteobacteria;c__Gammaproteobacteria;o__Enterobacterales;f__Enterobacteriaceae;g__Kluyvera
f__Ruminococcaceae;g__Ruminiclostridium	0	0	2.17291e-06	0	0	0	0	0	0	0	0	0	0	0	0	0	0	0	0	0	1.6733e-05	7.59729e-05	0	0	5.49022e-05	6.23486e-05	6.24153e-05	7.72229e-06	1.18683e-05	3.03929e-06	1.29582e-06	3.18337e-06	1.26739e-06	7.78338e-06	7.57714e-06	5.78903e-06	7.41011e-07	8.37286e-07	4.04763e-07	2.78545e-06	k__Bacteria;p__Firmicutes;c__Clostridia;o__Clostridiales;f__Ruminococcaceae;g__Ruminiclostridium
f__Erwiniaceae;g__Pantoea	0	0	7.53675e-05	1.24474e-05	0	0	0	2.25382e-06	0	0	8.61072e-06	0	3.8082e-06	1.09857e-05	1.16599e-05	4.02942e-06	0	9.79301e-06	3.81406e-05	0	1.66162e-05	1.53892e-05	1.58636e-05	3.18738e-05	9.21778e-05	6.34352e-05	3.24579e-05	2.00237e-05	2.39526e-05	2.75879e-05	9.63417e-05	7.1203e-05	7.48597e-05	0.000106513	7.3186e-05	0.000108322	8.31842e-05	5.26517e-05	7.55729e-05	0.000106644	k__Bacteria;p__Proteobacteria;c__Gammaproteobacteria;o__Enterobacterales;f__Erwiniaceae;g__Pantoea
f__Peptostreptococcaceae;g__Paraclostridium	4.76023e-07	0	1.24315e-05	0	0	0	0	0	0	0	0	0	0	0	0	0	0	0	5.23327e-06	0	1.64418e-05	9.06363e-05	0	8.90841e-07	2.41909e-05	2.25017e-05	5.73839e-05	6.43372e-06	3.03406e-06	6.55941e-07	3.55813e-06	5.34019e-06	5.67295e-06	0.000447913	0.000149594	0.000286808	6.25501e-06	7.40332e-06	5.68825e-06	4.80994e-06	k__Bacteria;p__Firmicutes;c__Clostridia;o__Clostridiales;f__Peptostreptococcaceae;g__Paraclostridium
f__Spizellomycetaceae;g__Spizellomyces	7.97326e-05	9.31152e-05	1.65703e-05	0.000103864	9.31385e-05	7.56445e-05	6.53987e-05	0.000104431	0.000116196	8.45513e-05	9.01839e-05	8.11631e-05	9.44559e-05	6.01613e-05	8.38371e-05	9.34058e-05	8.79963e-05	8.17256e-05	4.09196e-05	0.000160408	1.63614e-05	1.01582e-06	3.06005e-05	7.39551e-06	3.68918e-07	3.40389e-08	8.72166e-06	4.06101e-06	6.51854e-06	8.93358e-06	0	4.7853e-07	2.42583e-07	2.10932e-06	7.09173e-07	1.11533e-06	9.44449e-07	1.58232e-06	1.05349e-06	2.93702e-07	k__Eukaryota;p__Chytridiomycota;c__Chytridiomycetes;o__Spizellomycetales;f__Spizellomycetaceae;g__Spizellomyces
f__Lachnospiraceae;g__Robinsoniella	0	0	7.80544e-05	6.54446e-06	0	4.75511e-07	5.07667e-07	0	0	0	0	0	0	0	0	0	0	0	0	0	1.61209e-05	0.000113045	0	0	2.4473e-05	2.58414e-05	7.39311e-05	5.13668e-07	4.14977e-06	6.89177e-07	6.05685e-07	6.21465e-07	4.21443e-07	1.57139e-05	2.64457e-05	2.76324e-05	8.00778e-07	5.35574e-07	5.77184e-07	9.79611e-07	k__Bacteria;p__Firmicutes;c__Clostridia;o__Clostridiales;f__Lachnospiraceae;g__Robinsoniella
f__Lachnospiraceae;g__Anaerosporobacter	0	0	0	0	0	0	0	0	0	0	0	0	0	0	0	0	0	0	0	0	1.44527e-05	0.000129162	0	1.13342e-07	8.53925e-06	1.12098e-05	6.61201e-05	3.72427e-07	1.41637e-07	0	4.60786e-07	3.19056e-07	4.85105e-07	2.62071e-07	1.4781e-07	6.09524e-08	5.13641e-07	1.27437e-07	6.08447e-08	3.88509e-07	k__Bacteria;p__Firmicutes;c__Clostridia;o__Clostridiales;f__Lachnospiraceae;g__Anaerosporobacter
f__Myoviridae;g__P1virus	0	0	2.71879e-06	0	0	0	0	0	0	1.49166e-06	0	0	0	0	2.94822e-06	0	0	0	9.35781e-07	0	1.38083e-05	1.25451e-05	7.6709e-07	7.95415e-07	3.54803e-06	2.26926e-06	2.28213e-06	5.15107e-06	1.99995e-05	2.07432e-05	2.69928e-07	5.64162e-07	8.84184e-07	7.36151e-07	2.85828e-06	1.89236e-06	1.198e-06	1.29021e-06	1.48041e-07	1.75778e-06	k__Viruses;p__Unclassified;c__Unclassified;o__Caudovirales;f__Myoviridae;g__P1virus
f__Pasteurellaceae;g__Rodentibacter	1.7232e-06	0	0.000212819	2.7675e-05	0	0	0	0	0	0	3.27033e-05	1.11244e-05	1.17918e-05	5.21896e-05	2.83029e-05	2.32699e-05	3.82441e-06	8.58735e-06	5.71572e-05	0	1.32661e-05	7.62624e-06	1.63237e-05	3.41498e-05	0.000247183	0.000288204	6.86231e-05	1.17568e-05	2.6858e-06	1.55458e-06	0.000302529	0.00040369	0.000507844	0.000484258	0.000437438	0.000453523	0.000185345	0.000238422	0.000453137	2.92868e-05	k__Bacteria;p__Proteobacteria;c__Gammaproteobacteria;o__Pasteurellales;f__Pasteurellaceae;g__Rodentibacter
f__Lachnospiraceae;g__Blautia	0	0	8.76045e-06	0	0	0	0	0	0	1.33653e-06	0	0	0	1.09873e-06	2.26423e-06	5.41476e-07	0	0	0	0	1.31248e-05	6.08931e-05	0	0	6.1571e-05	5.86176e-05	5.71952e-05	0.000190831	5.35405e-06	2.2194e-06	2.98784e-06	2.69764e-06	1.83156e-06	2.19195e-05	2.19398e-05	2.26877e-05	3.32585e-06	3.1401e-06	4.43305e-06	8.53048e-06	k__Bacteria;p__Firmicutes;c__Clostridia;o__Clostridiales;f__Lachnospiraceae;g__Blautia
f__Retroviridae;g__Gammaretrovirus	8.48243e-05	0.000102822	1.55514e-05	7.72433e-05	9.99155e-05	0.000101476	9.09347e-05	7.04796e-05	6.35258e-05	6.4182e-05	0.000109962	9.17192e-05	7.73851e-05	8.86367e-05	0.000107688	9.91159e-05	9.35508e-05	7.88726e-05	5.54273e-05	0.000164182	1.30642e-05	2.44263e-06	2.21522e-05	8.22377e-06	5.02985e-07	4.0792e-07	9.08509e-06	3.18861e-06	6.95769e-06	9.60103e-06	1.42604e-07	1.95358e-06	9.82195e-07	1.8204e-06	1.24376e-06	2.01143e-06	1.15565e-06	1.76361e-06	1.74243e-06	0	k__Viruses;p__Unclassified;c__Unclassified;o__Unclassified;f__Retroviridae;g__Gammaretrovirus
f__Listeriaceae;g__Listeria	7.81441e-05	9.26381e-05	2.77523e-05	9.65975e-05	9.10415e-05	0.000105444	8.89403e-05	0.000105816	9.34094e-05	0.000104846	6.07585e-05	6.41584e-05	6.87221e-05	7.36629e-05	5.92671e-05	7.63406e-05	5.75329e-05	4.98827e-05	3.87382e-05	2.336e-05	1.26885e-05	1.17212e-05	4.22104e-05	1.76508e-05	7.71546e-06	4.29372e-06	2.34153e-05	6.26059e-06	9.10947e-06	1.04857e-05	1.06417e-06	1.83986e-06	2.50942e-06	6.49558e-06	6.88845e-06	5.89583e-06	5.3034e-06	1.26851e-05	1.00314e-05	3.62629e-05	k__Bacteria;p__Firmicutes;c__Bacilli;o__Bacillales;f__Listeriaceae;g__Listeria
f__Peptostreptococcaceae;g__Asaccharospora	0	0	2.87134e-06	0	0	0	0	0	0	0	0	0	0	0	0	0	0	0	2.16544e-06	0	1.24156e-05	4.39012e-05	0	1.22709e-07	7.05131e-06	3.24651e-06	3.48544e-05	2.19105e-06	2.28906e-06	1.07065e-07	1.25012e-06	2.19597e-06	1.27969e-06	1.66671e-05	2.39307e-05	2.63169e-05	2.34558e-06	3.60732e-06	3.40808e-06	4.8452e-06	k__Bacteria;p__Firmicutes;c__Clostridia;o__Clostridiales;f__Peptostreptococcaceae;g__Asaccharospora
f__Lachnospiraceae;g__Roseburia	0	0	7.73706e-06	1.46549e-06	0	0	0	1.98336e-06	0	0	0	0	0	1.09873e-06	0	0	0	0	5.989e-07	0	1.10972e-05	6.08014e-05	0	0	7.66972e-05	6.50952e-05	3.44949e-05	6.78842e-06	2.89425e-06	7.09695e-07	2.26504e-06	3.35576e-06	2.14533e-06	8.39663e-06	8.51715e-06	6.73675e-06	1.85412e-06	1.88462e-06	2.20457e-06	7.3118e-06	k__Bacteria;p__Firmicutes;c__Clostridia;o__Clostridiales;f__Lachnospiraceae;g__Roseburia
f__Porphyromonadaceae;g__Gabonibacter	6.83139e-05	4.63904e-05	1.08611e-05	6.33957e-05	4.56982e-05	6.08837e-05	4.16303e-05	4.69518e-05	5.74416e-05	5.12655e-05	4.58462e-05	5.34578e-05	6.48562e-05	6.31428e-05	4.53079e-05	5.36632e-05	4.46764e-05	5.94618e-05	2.79807e-05	4.8911e-05	1.07289e-05	1.36824e-06	2.06879e-05	6.52324e-06	0	3.15441e-07	5.67281e-06	3.95803e-06	5.00158e-06	5.12444e-06	1.27025e-07	7.19451e-07	3.72288e-07	1.61877e-06	3.52325e-07	9.87522e-07	4.94012e-07	1.14507e-06	2.16674e-06	0	k__Bacteria;p__Bacteroidetes;c__Bacteroidia;o__Bacteroidales;f__Porphyromonadaceae;g__Gabonibacter
f__Oceanospirillaceae;g__Oceanospirillum	6.57574e-05	6.12282e-05	1.63336e-05	6.17072e-05	7.15106e-05	5.99262e-05	0.00010692	8.20907e-05	9.26296e-05	8.07851e-05	6.88447e-05	9.81961e-05	8.55004e-05	4.3437e-05	7.74717e-05	5.64121e-05	5.50615e-05	6.48064e-05	2.5279e-05	3.11147e-05	1.04626e-05	3.87283e-06	3.13599e-05	1.09753e-05	0.000672359	0.00122891	8.19343e-06	4.11828e-06	3.89466e-05	1.9006e-05	0	1.05647e-06	0	1.25175e-06	7.86741e-07	3.53296e-07	8.60501e-07	8.70737e-07	1.91411e-06	0	k__Bacteria;p__Proteobacteria;c__Gammaproteobacteria;o__Oceanospirillales;f__Oceanospirillaceae;g__Oceanospirillum
f__Veillonellaceae;g__Veillonella	0	0	0.00071396	0.000155781	0	0	0	0.000160039	7.94741e-06	0.000212522	2.27978e-05	1.1468e-05	2.86323e-05	0.00101719	0.000528987	0.000351349	1.85452e-06	1.9552e-05	0.000126898	4.83387e-06	1.01004e-05	6.37707e-05	0	2.96929e-07	0.000248801	0.000306017	1.92859e-05	0.000902419	1.02163e-05	1.05578e-05	0.000495571	0.000580117	0.000504506	0.00568888	0.00582087	0.00638492	7.70882e-05	0.000182186	0.000148686	0.000112289	k__Bacteria;p__Firmicutes;c__Negativicutes;o__Veillonellales;f__Veillonellaceae;g__Veillonella
f__Bifidobacteriaceae;g__Bifidobacterium	8.20573e-06	2.82715e-06	9.57218e-06	0	1.11066e-05	0	5.61388e-06	8.264e-06	5.52181e-06	3.25716e-06	0	5.04507e-06	4.65447e-06	2.18002e-06	0	4.92485e-06	6.07049e-06	0	1.66361e-06	5.20908e-06	1.0023e-05	3.78379e-05	2.72743e-06	0	2.43308e-06	8.37189e-07	3.17061e-05	1.18121e-06	2.26592e-06	2.53076e-06	8.33958e-08	1.33186e-07	8.16247e-08	2.49845e-07	9.58247e-07	8.44487e-07	0	5.72021e-07	1.72714e-07	1.25258e-06	k__Bacteria;p__Actinobacteria;c__Actinobacteria;o__Bifidobacteriales;f__Bifidobacteriaceae;g__Bifidobacterium
f__Enterobacteriaceae;g__Atlantibacter	0	0	1.68153e-05	1.78563e-06	0	0	9.23433e-07	0	0	1.74482e-06	0	0	0	0	0	0	0	0	0	0	9.67808e-06	7.58191e-06	9.64571e-06	3.17889e-06	3.3603e-05	2.86175e-05	9.25961e-06	9.66817e-06	1.76965e-05	4.01837e-05	7.07008e-07	5.46344e-07	8.61354e-07	1.02164e-06	1.32735e-06	1.55994e-06	8.10099e-07	6.44787e-07	3.47692e-07	8.79428e-07	k__Bacteria;p__Proteobacteria;c__Gammaproteobacteria;o__Enterobacterales;f__Enterobacteriaceae;g__Atlantibacter
f__Vibrionaceae;g__Vibrio	6.3797e-05	5.79666e-05	0.000107897	5.25156e-05	8.27201e-05	5.52613e-05	5.26284e-05	5.90295e-05	5.4151e-05	7.17052e-05	4.56604e-05	5.50659e-05	6.53513e-05	4.19004e-05	4.36106e-05	5.95001e-05	5.80306e-05	7.5133e-05	3.52831e-05	3.80305e-05	9.49791e-06	9.11282e-06	2.85748e-05	2.40228e-05	0.000145828	0.000138426	6.68335e-05	3.00793e-05	2.05529e-05	2.65056e-05	2.34807e-05	2.71103e-05	3.42732e-05	4.36726e-05	3.84131e-05	3.38901e-05	2.65899e-05	4.24994e-05	5.54915e-05	1.02366e-05	k__Bacteria;p__Proteobacteria;c__Gammaproteobacteria;o__Vibrionales;f__Vibrionaceae;g__Vibrio
f__Erysipelotrichaceae;g__Absiella	0	0	1.15935e-05	0	0	0	0	0	0	1.02181e-06	0	0	0	0	0	0	0	0	0	0	8.94907e-06	4.67795e-05	0	0	3.76329e-06	1.08258e-06	2.11045e-05	1.82287e-06	1.77155e-07	1.58469e-07	6.00941e-07	7.23584e-07	4.32628e-07	2.0171e-07	4.89492e-07	1.69753e-07	2.36726e-07	3.33596e-07	3.04231e-07	2.22297e-06	k__Bacteria;p__Firmicutes;c__Erysipelotrichia;o__Erysipelotrichales;f__Erysipelotrichaceae;g__Absiella
f__Basidiobolaceae;g__Basidiobolus	4.11385e-05	3.50662e-05	6.06818e-06	5.52796e-05	3.80472e-05	2.45113e-05	4.42513e-05	2.95754e-05	3.09792e-05	4.38512e-05	5.43533e-05	4.35572e-05	5.97632e-05	4.43363e-05	4.44658e-05	4.02546e-05	3.51439e-05	2.39386e-05	2.27442e-05	0.000108009	8.74928e-06	2.7846e-07	9.13071e-06	3.31404e-06	0	1.59147e-07	4.57472e-06	3.72398e-07	3.14093e-06	2.25433e-06	3.39685e-08	5.58228e-07	2.08187e-07	1.15014e-06	9.50626e-07	1.09941e-06	5.17569e-07	8.13662e-07	8.63947e-07	0	k__Eukaryota;p__Zoopagomycota;c__Basidiobolomycetes;o__Basidiobolales;f__Basidiobolaceae;g__Basidiobolus
f__Micromonosporaceae;g__Micromonospora	0	0	1.59642e-06	0	0	0	0	0	0	0	0	0	0	0	0	0	0	0	0	0	8.70936e-06	2.8761e-05	0	0	6.22153e-07	8.24996e-07	1.59749e-05	7.54895e-07	7.75843e-07	0	3.54835e-08	1.32038e-07	4.12145e-07	6.58043e-07	7.74286e-07	4.88637e-07	3.63424e-08	0	0	0	k__Bacteria;p__Actinobacteria;c__Actinobacteria;o__Micromonosporales;f__Micromonosporaceae;g__Micromonospora
f__Ruminococcaceae;g__Faecalibacterium	0	0	0	0	0	0	0	0	0	0	0	0	0	0	0	0	0	0	0	0	8.4976e-06	4.42109e-05	0	0	2.49757e-05	2.53768e-05	2.38352e-05	2.03868e-05	5.28083e-07	2.18325e-06	3.87589e-07	3.43057e-07	0	4.00237e-08	6.36488e-07	1.52664e-07	0	1.00735e-07	4.71039e-08	1.74069e-07	k__Bacteria;p__Firmicutes;c__Clostridia;o__Clostridiales;f__Ruminococcaceae;g__Faecalibacterium
f__Staphylococcaceae;g__Staphylococcus	0.000109979	8.28893e-05	0.0132508	0.000613205	2.22563e-05	2.75387e-05	1.26258e-05	0.000275233	2.3013e-05	0.000236871	6.63399e-05	2.36347e-05	4.39418e-05	0.000277004	0.000170713	0.000125318	7.27423e-05	0.000461188	0.00325627	9.54429e-06	8.35841e-06	1.95436e-05	1.01271e-05	1.16537e-05	0.00807029	0.00158415	0.000166674	0.000125472	0.000114577	0.00010676	0.000848809	0.000782317	0.00079027	0.00110923	0.00327412	0.000943988	0.00394457	0.0133021	0.00745272	0.0567144	k__Bacteria;p__Firmicutes;c__Bacilli;o__Bacillales;f__Staphylococcaceae;g__Staphylococcus
f__Erysipelotrichaceae;g__Erysipelatoclostridium	0	0	4.34391e-07	0	0	0	0	0	0	0	0	0	0	0	0	0	0	0	0	0	7.73273e-06	3.61335e-05	0	0	7.60313e-06	8.48195e-06	3.07699e-05	2.54258e-06	1.48919e-07	7.41281e-07	2.09944e-07	1.70196e-07	1.64959e-07	4.05487e-07	3.936e-07	1.17705e-06	8.26714e-08	3.56199e-07	0	1.32842e-07	k__Bacteria;p__Firmicutes;c__Erysipelotrichia;o__Erysipelotrichales;f__Erysipelotrichaceae;g__Erysipelatoclostridium
f__Morganellaceae;g__Providencia	0	0	1.29509e-05	0	0	0	0	0	0	0	0	0	0	1.04046e-06	0	0	0	0	0	0	7.72419e-06	6.67823e-06	4.30678e-06	4.63334e-06	4.81832e-05	4.84895e-05	3.37465e-05	3.13942e-06	9.7203e-06	1.76657e-06	4.69512e-06	5.78992e-06	7.99699e-06	7.35355e-06	4.15263e-06	4.51957e-06	1.73684e-06	1.88893e-06	2.73938e-06	2.17249e-06	k__Bacteria;p__Proteobacteria;c__Gammaproteobacteria;o__Enterobacterales;f__Morganellaceae;g__Providencia
f__Bacillaceae;g__Anaerobacillus	9.36524e-07	0	1.32183e-06	0	0	0	0	0	0	0	0	0	0	3.77311e-07	3.88776e-07	0	0	0	1.7276e-06	0	7.59244e-06	4.39918e-05	0	0	9.64332e-07	7.12907e-07	2.57522e-05	4.65627e-07	4.96995e-06	0	8.69368e-07	8.51402e-07	6.59019e-07	8.6073e-07	1.6643e-06	1.16158e-06	1.05063e-06	9.83754e-07	1.81907e-06	3.31659e-06	k__Bacteria;p__Firmicutes;c__Bacilli;o__Bacillales;f__Bacillaceae;g__Anaerobacillus
f__Ruminococcaceae;g__Acetivibrio	0	0	1.64378e-06	5.29331e-07	0	0	0	5.85213e-06	2.68785e-06	7.81926e-06	0	0	0	0	0	0	0	0	0	0	7.54117e-06	5.73314e-05	0	0	5.98579e-05	8.40857e-05	6.32605e-06	0.00028106	3.22643e-06	2.06521e-06	0	1.28455e-07	0	8.57497e-07	1.21298e-06	3.91484e-07	3.37975e-07	5.58556e-08	1.72714e-07	6.30998e-07	k__Bacteria;p__Firmicutes;c__Clostridia;o__Clostridiales;f__Ruminococcaceae;g__Acetivibrio
f__Peptostreptococcaceae;g__Intestinibacter	0	1.82999e-06	9.71802e-06	5.0584e-07	0	0	0	0	0	0	0	0	0	0	0	0	0	0	0	0	7.51078e-06	6.19817e-05	0	0	1.16992e-05	1.53479e-05	3.55378e-05	5.28718e-07	1.24848e-07	0	1.34166e-07	1.31257e-07	1.25565e-07	1.43363e-05	2.29441e-05	2.60091e-05	1.10711e-06	2.20656e-07	2.08882e-07	3.08029e-07	k__Bacteria;p__Firmicutes;c__Clostridia;o__Clostridiales;f__Peptostreptococcaceae;g__Intestinibacter
f__Pelagibacteraceae;g__Candidatus Pelagibacter	4.76818e-05	4.30977e-05	7.03476e-06	2.30819e-05	4.00786e-05	4.93637e-05	1.98577e-05	2.30832e-05	1.79897e-05	3.82112e-05	1.90452e-05	2.35211e-05	2.26935e-05	2.50104e-05	4.28977e-05	3.60469e-05	3.56258e-05	4.07864e-05	1.19316e-05	8.59164e-06	7.48337e-06	1.35251e-06	2.39152e-05	5.57806e-06	4.72125e-07	4.20962e-07	4.70241e-06	3.99597e-05	9.29299e-07	3.1946e-06	1.57458e-07	3.40752e-07	3.3599e-07	9.66879e-07	4.7233e-07	4.71903e-07	3.74455e-07	1.20743e-06	4.02853e-07	0	k__Bacteria;p__Proteobacteria;c__Alphaproteobacteria;o__Pelagibacterales;f__Pelagibacteraceae;g__Candidatus Pelagibacter
f__Pseudoalteromonadaceae;g__Pseudoalteromonas	3.15215e-05	2.98946e-05	5.90824e-06	4.24795e-05	2.71611e-05	2.60979e-05	3.05448e-05	3.22024e-05	3.08853e-05	3.09585e-05	2.64475e-05	2.45933e-05	2.38861e-05	2.53975e-05	1.48864e-05	3.91817e-05	3.56579e-05	1.90835e-05	3.73308e-06	9.37077e-06	7.4296e-06	4.15488e-06	2.68953e-05	7.6361e-06	2.81716e-07	2.19895e-07	1.09087e-05	6.90811e-07	3.50267e-06	1.66575e-06	0	4.76793e-07	3.36343e-07	1.3274e-06	4.6384e-07	1.82736e-06	1.05632e-06	8.13275e-07	3.59641e-07	6.19928e-07	k__Bacteria;p__Proteobacteria;c__Gammaproteobacteria;o__Alteromonadales;f__Pseudoalteromonadaceae;g__Pseudoalteromonas
f__Peptococcaceae;g__Desulfonispora	0	0	0	0	0	0	0	0	0	0	0	0	0	0	0	0	0	0	0	0	7.41663e-06	2.96501e-05	0	7.49886e-08	9.46852e-06	8.2845e-06	2.07187e-05	0	1.74879e-06	0	0	6.11085e-08	5.84584e-08	2.04419e-07	0	5.73442e-08	6.39747e-08	0	0	0	k__Bacteria;p__Firmicutes;c__Clostridia;o__Clostridiales;f__Peptococcaceae;g__Desulfonispora
f__Oxalobacteraceae;g__Massilia	0	0	1.19413e-06	3.72492e-07	0	0	0	3.78092e-07	0	0	2.84311e-06	3.46231e-07	0	3.57911e-06	2.77479e-06	1.35192e-06	0	1.87088e-06	1.23171e-05	0	7.32363e-06	2.17067e-06	0	0	1.14288e-06	7.67258e-07	7.63005e-07	5.74552e-06	0	0	1.89995e-05	2.43212e-05	2.71683e-05	2.3384e-05	2.50041e-05	2.12526e-05	2.05621e-05	2.55106e-05	4.49985e-05	2.14267e-06	k__Bacteria;p__Proteobacteria;c__Betaproteobacteria;o__Burkholderiales;f__Oxalobacteraceae;g__Massilia
f__Enterobacteriaceae;g__Raoultella	0	0	1.1114e-05	0	0	0	0	1.20754e-05	0	2.16969e-06	8.42868e-07	0	2.52786e-06	9.90673e-06	0	2.6747e-06	0	0	1.57239e-05	0	7.23286e-06	3.64417e-06	5.13065e-05	8.93359e-05	2.33209e-05	2.25011e-05	2.76766e-05	1.42798e-05	2.12115e-05	4.13861e-05	2.05642e-05	2.58923e-05	2.54123e-05	2.73687e-05	2.16839e-05	2.67755e-05	2.61828e-05	3.43021e-05	2.59215e-05	2.32373e-05	k__Bacteria;p__Proteobacteria;c__Gammaproteobacteria;o__Enterobacterales;f__Enterobacteriaceae;g__Raoultella
f__Tissierellaceae;g__Anaerosalibacter	0	0	8.77262e-06	2.09784e-06	0	0	3.77052e-07	0	0	0	0	0	0	0	0	0	0	0	2.79543e-06	0	7.13485e-06	2.37702e-05	0	0	2.60453e-05	2.3757e-05	2.26079e-05	8.79296e-06	2.74934e-06	1.16974e-07	4.28531e-06	8.3797e-06	7.10997e-06	5.93789e-06	8.14045e-06	5.62629e-06	7.41779e-06	9.45661e-06	1.00222e-05	5.022e-06	k__Bacteria;p__Firmicutes;c__Tissierellia;o__Tissierellales;f__Tissierellaceae;g__Anaerosalibacter
f__Mrakiaceae;g__Xanthophyllomyces	0	0	3.26254e-06	0	0	0	3.15781e-06	0	0	0	0	0	0	0	0	0	0	0	0	0	6.96749e-06	7.65071e-06	0	0	9.15621e-07	1.45881e-06	1.7116e-06	2.99974e-05	2.43097e-05	0.000166099	9.17756e-06	8.97858e-06	1.33891e-05	5.30029e-06	7.43154e-06	4.95618e-06	8.0174e-06	1.08529e-05	1.65806e-05	1.08171e-06	k__Eukaryota;p__Basidiomycota;c__Tremellomycetes;o__Cystofilobasidiales;f__Mrakiaceae;g__Xanthophyllomyces
f__Lachnospiraceae;g__Niameybacter	0	0	3.02495e-06	3.2691e-07	0	0	0	2.07093e-07	0	0	0	0	0	0	0	0	0	0	8.63149e-07	0	6.84504e-06	2.29768e-05	2.15865e-07	1.57772e-05	0.008044	0.0104161	3.70855e-05	1.51904e-05	0.000148804	7.96546e-05	1.00404e-07	7.50095e-07	3.23297e-07	4.14863e-06	1.64021e-06	2.09863e-06	8.82024e-05	6.31544e-06	1.76243e-05	1.82936e-06	k__Bacteria;p__Firmicutes;c__Clostridia;o__Clostridiales;f__Lachnospiraceae;g__Niameybacter
f__Cordycipitaceae;g__Beauveria	0	0	1.10522e-06	0	0	0	0	0	0	0	2.22051e-06	0	1.53638e-06	9.16368e-07	1.13031e-06	7.58055e-07	2.21026e-06	2.82441e-06	2.58247e-05	5.08794e-07	6.61642e-06	6.0907e-06	9.72837e-07	1.22087e-06	7.77568e-07	1.13026e-06	2.01013e-06	9.06805e-07	1.30472e-06	2.18112e-06	3.1499e-05	2.99697e-05	2.86209e-05	1.33979e-05	1.22756e-05	1.05893e-05	4.90844e-05	3.98442e-05	4.14074e-05	3.53271e-05	k__Eukaryota;p__Ascomycota;c__Sordariomycetes;o__Hypocreales;f__Cordycipitaceae;g__Beauveria
f__Nostocaceae;g__Cylindrospermum	0	0	0	0	0	0	0	0	0	0	0	0	0	0	0	0	0	0	0	0	6.43796e-06	3.68934e-05	0	0	8.97308e-07	2.72311e-07	1.96491e-05	0	1.30342e-06	0	0	0	0	0	8.00319e-08	0	0	0	0	0	k__Bacteria;p__Cyanobacteria;c__Unclassified;o__Nostocales;f__Nostocaceae;g__Cylindrospermum
f__Flavobacteriaceae;g__Tamlana	4.73975e-05	4.84134e-05	7.98079e-06	3.98881e-05	4.3102e-05	4.98031e-05	3.22877e-05	2.9938e-05	3.13997e-05	4.22227e-05	3.18962e-05	4.11486e-05	3.58964e-05	3.56574e-05	4.13654e-05	3.97038e-05	4.55918e-05	3.07733e-05	2.00412e-05	5.22732e-05	6.20418e-06	4.44481e-07	1.15666e-05	6.37942e-06	0	4.44968e-07	5.13115e-06	1.89259e-06	2.62504e-06	3.15164e-06	0	8.74157e-07	1.08823e-07	4.15365e-07	3.36977e-07	1.42174e-06	9.88503e-07	7.68252e-07	5.16765e-07	0	k__Bacteria;p__Bacteroidetes;c__Flavobacteriia;o__Flavobacteriales;f__Flavobacteriaceae;g__Tamlana
f__Peptostreptococcaceae;g__Peptoclostridium	0	0	1.14907e-06	0	0	0	0	0	0	0	0	0	0	0	0	0	0	0	0	0	5.86017e-06	1.62448e-05	0	0	6.55597e-06	4.46704e-06	1.07989e-05	7.77627e-07	5.29742e-06	0	0	3.60689e-08	0	1.27545e-06	3.84684e-06	3.02847e-06	9.73703e-08	0	0	0	k__Bacteria;p__Firmicutes;c__Clostridia;o__Clostridiales;f__Peptostreptococcaceae;g__Peptoclostridium
f__Unclassified;g__Rozella	2.97967e-05	3.96542e-05	6.66912e-06	2.68459e-05	2.78254e-05	3.90954e-05	2.67282e-05	3.55443e-05	4.42927e-05	1.87324e-05	4.2238e-05	3.08687e-05	4.35654e-05	4.72338e-05	5.06338e-05	4.56837e-05	2.96449e-05	3.94084e-05	8.67365e-06	5.15216e-05	5.76562e-06	6.50245e-07	1.43922e-05	3.94425e-06	4.70572e-07	0	2.90592e-06	1.22806e-06	2.83519e-06	2.09186e-06	0	3.26951e-07	7.5594e-07	1.79237e-07	8.47797e-07	8.15113e-07	6.57385e-07	4.56991e-07	2.40396e-07	0	k__Eukaryota;p__Cryptomycota;c__Unclassified;o__Unclassified;f__Unclassified;g__Rozella
f__Clostridiaceae;g__Alkaliphilus	0	0	0	4.91304e-07	0	0	0	0	0	0	0	0	0	0	0	0	0	0	0	0	5.72011e-06	2.80319e-05	0	0	1.8231e-05	2.37684e-05	2.92744e-05	1.39272e-06	2.18068e-06	4.25779e-07	2.4892e-07	5.69148e-07	6.75356e-07	5.62152e-07	1.23021e-07	2.63234e-07	5.45613e-07	2.18483e-07	5.81822e-07	1.24351e-06	k__Bacteria;p__Firmicutes;c__Clostridia;o__Clostridiales;f__Clostridiaceae;g__Alkaliphilus
f__Nitrosopumilaceae;g__Nitrosopumilus	2.88044e-05	3.1411e-05	3.14363e-06	1.78468e-05	2.25351e-05	1.89889e-05	3.44182e-05	2.66537e-05	2.21655e-05	2.1596e-05	2.28484e-05	2.75997e-05	1.74402e-05	2.07421e-05	2.11418e-05	1.76299e-05	1.9093e-05	1.84465e-05	1.68504e-05	1.57137e-05	5.45926e-06	3.43046e-07	6.98913e-06	2.60634e-06	1.29482e-07	1.3026e-07	1.92773e-06	1.24397e-06	1.44147e-06	1.60244e-06	0	8.14038e-08	5.10801e-08	7.85291e-07	2.39839e-07	4.36149e-07	4.01011e-07	4.22165e-07	5.02332e-07	1.01661e-07	k__Archaea;p__Thaumarchaeota;c__Unclassified;o__Nitrosopumilales;f__Nitrosopumilaceae;g__Nitrosopumilus
f__Moraxellaceae;g__Moraxella	1.31007e-05	1.85461e-06	0.0198092	0.00584682	0	7.15612e-07	1.19352e-05	6.41511e-05	4.81103e-06	6.90931e-05	5.93145e-06	5.70016e-06	8.80261e-06	9.25229e-06	2.62319e-06	3.62829e-06	2.0671e-06	1.84213e-05	5.27981e-05	3.9779e-06	5.38538e-06	2.00853e-06	1.38571e-06	1.32139e-06	0.00103618	0.00189028	9.22094e-06	5.47749e-05	8.06127e-05	0.0001131	2.16455e-05	2.02049e-05	1.84204e-05	2.32064e-05	1.62148e-05	2.21853e-05	9.47987e-05	0.000122732	9.4731e-05	4.90577e-05	k__Bacteria;p__Proteobacteria;c__Gammaproteobacteria;o__Pseudomonadales;f__Moraxellaceae;g__Moraxella
f__Pneumocystidaceae;g__Pneumocystis	4.01427e-05	4.04088e-05	5.09662e-06	3.36532e-05	3.20847e-05	3.77523e-05	3.16239e-05	3.14764e-05	3.32932e-05	3.96326e-05	2.73574e-05	2.7413e-05	3.23146e-05	2.86538e-05	2.0131e-05	1.91475e-05	4.09284e-05	3.03986e-05	1.32664e-05	2.29576e-05	5.34122e-06	6.33872e-07	1.17413e-05	3.23868e-06	1.8181e-07	2.15618e-07	2.64033e-06	1.22408e-06	3.29731e-06	4.39136e-06	0	5.75062e-08	1.61303e-07	5.29899e-07	3.31503e-07	6.26642e-07	5.56085e-07	4.00351e-07	1.10666e-06	5.32994e-08	k__Eukaryota;p__Ascomycota;c__Pneumocystidomycetes;o__Pneumocystidales;f__Pneumocystidaceae;g__Pneumocystis
f__Hahellaceae;g__Endozoicomonas	3.46596e-05	1.36962e-05	4.07043e-06	2.27535e-05	2.74316e-05	1.88462e-05	2.93901e-05	2.09831e-05	2.52388e-05	2.74787e-05	2.72637e-05	2.99253e-05	2.81868e-05	2.42481e-05	3.54234e-05	3.28921e-05	3.17262e-05	1.75795e-05	1.33775e-05	5.09052e-05	5.28325e-06	5.99878e-06	1.00423e-05	2.96277e-06	1.97603e-07	8.20214e-08	7.30647e-06	3.63857e-07	3.12559e-06	2.16196e-06	1.01791e-07	1.01863e-07	0	8.86547e-08	1.83981e-07	8.1342e-07	1.3775e-07	2.71161e-07	6.96735e-07	1.1054e-07	k__Bacteria;p__Proteobacteria;c__Gammaproteobacteria;o__Oceanospirillales;f__Hahellaceae;g__Endozoicomonas
f__Lachnospiraceae;g__Pseudobutyrivibrio	0	0	1.07224e-06	0	0	0	0	0	0	0	0	0	0	0	0	0	0	0	0	0	5.27454e-06	1.89247e-05	0	0	3.28471e-06	2.20109e-06	9.80611e-06	1.63007e-06	2.39535e-07	2.43971e-08	2.53885e-07	2.35589e-07	9.32473e-08	5.91616e-07	2.78217e-07	1.4974e-07	1.06732e-07	4.40218e-08	1.08017e-07	8.64544e-07	k__Bacteria;p__Firmicutes;c__Clostridia;o__Clostridiales;f__Lachnospiraceae;g__Pseudobutyrivibrio
f__Spirochaetaceae;g__Treponema	0	0	1.01082e-05	0	0	0	0	2.17838e-06	0	1.18187e-06	6.84169e-07	1.32987e-06	0	1.72395e-06	0	6.49091e-07	0	1.43721e-06	7.89345e-06	0	5.26548e-06	2.94259e-05	0	0	8.33941e-06	9.7693e-06	1.8598e-05	8.00629e-06	2.9972e-06	1.82646e-07	2.13042e-06	2.95063e-06	2.03584e-06	1.34616e-05	1.34766e-05	1.35535e-05	6.4277e-07	2.19911e-06	1.38172e-06	1.99684e-05	k__Bacteria;p__Spirochaetes;c__Spirochaetia;o__Spirochaetales;f__Spirochaetaceae;g__Treponema
f__Lachnospiraceae;g__Cellulosilyticum	0	0	1.44631e-06	0	0	0	0	0	0	0	0	0	0	0	0	0	0	0	0	0	5.08493e-06	4.10188e-05	0	7.17548e-07	0.000563063	0.000732064	1.74535e-05	3.72749e-06	1.21088e-05	7.7961e-06	6.56635e-08	2.72027e-07	8.27005e-08	2.76064e-07	1.7383e-07	2.9648e-07	3.57984e-06	3.17865e-07	1.33928e-06	5.73635e-07	k__Bacteria;p__Firmicutes;c__Clostridia;o__Clostridiales;f__Lachnospiraceae;g__Cellulosilyticum
f__Enterobacteriaceae;g__Cronobacter	0	0	1.44698e-05	2.20612e-06	0	0	0	0	0	0	2.6459e-06	5.14304e-07	2.41785e-06	3.47619e-06	6.06235e-06	1.0041e-06	6.18836e-07	3.66437e-06	1.06471e-05	5.31023e-07	4.88631e-06	7.1807e-06	1.10857e-06	2.87376e-06	1.39767e-05	1.44421e-05	6.70853e-06	8.45945e-06	3.11733e-06	1.89422e-05	4.71192e-05	4.4505e-05	4.94706e-05	4.4252e-05	5.0083e-05	3.62961e-05	2.19677e-05	2.07388e-05	1.98017e-05	1.64248e-05	k__Bacteria;p__Proteobacteria;c__Gammaproteobacteria;o__Enterobacterales;f__Enterobacteriaceae;g__Cronobacter
f__Erysipelotrichaceae;g__Merdibacter	0	0	0	0	0	0	0	0	0	0	0	0	0	0	0	0	0	0	0	0	4.73866e-06	5.25973e-05	0	0	1.00793e-06	8.79509e-07	2.72622e-05	7.68953e-07	0	7.00261e-07	3.76736e-07	5.3986e-07	2.73107e-07	1.27334e-07	5.16973e-07	4.53024e-07	5.97756e-08	4.75942e-07	1.92053e-07	4.94375e-07	k__Bacteria;p__Firmicutes;c__Erysipelotrichia;o__Erysipelotrichales;f__Erysipelotrichaceae;g__Merdibacter
f__Unclassified;g__Batrachochytrium	2.47411e-05	3.71499e-05	5.43687e-06	3.4611e-05	4.60913e-05	2.8139e-05	3.88642e-05	4.05167e-05	2.84175e-05	4.14057e-05	4.12994e-05	3.54766e-05	3.80809e-05	4.33122e-05	3.91366e-05	3.94481e-05	4.28211e-05	3.76742e-05	2.23544e-05	7.58579e-05	4.61588e-06	5.44421e-07	1.73797e-05	3.14101e-06	2.8667e-07	0	2.47848e-06	1.58766e-06	3.93406e-06	4.06412e-06	0	8.54812e-08	6.31515e-07	1.31072e-06	2.22311e-07	9.64991e-07	3.08576e-07	8.6055e-07	1.25193e-06	8.75374e-08	k__Eukaryota;p__Chytridiomycota;c__Chytridiomycetes;o__Rhizophydiales;f__Unclassified;g__Batrachochytrium
f__Thermoanaerobacterales Family III. Incertae Sedis;g__Thermoanaerobacterium	0	0	1.64857e-06	0	0	0	0	0	0	0	0	0	0	0	0	0	0	0	2.18916e-06	0	4.59982e-06	3.13658e-05	0	0	4.70015e-06	4.06309e-06	1.51443e-05	3.72374e-06	1.86516e-06	3.51556e-08	5.78694e-07	1.25942e-06	6.14888e-07	2.22794e-06	2.01731e-06	1.46427e-06	8.78042e-07	1.81444e-06	1.76095e-06	3.0554e-06	k__Bacteria;p__Firmicutes;c__Clostridia;o__Thermoanaerobacterales;f__Thermoanaerobacterales Family III. Incertae Sedis;g__Thermoanaerobacterium
f__Alcaligenaceae;g__Bordetella	1.47504e-05	1.32888e-05	2.60651e-06	5.6365e-06	1.80425e-05	1.12723e-05	0	7.62831e-06	1.89062e-06	1.32056e-05	1.11085e-05	0	8.96432e-06	8.44646e-06	6.52052e-06	5.11427e-06	7.53455e-06	1.05624e-05	7.58486e-06	0	4.44852e-06	0	1.50726e-06	1.04195e-06	0	1.49621e-07	7.02194e-07	0	1.14474e-06	0	0	0	1.55461e-07	1.81206e-07	0	1.5084e-07	0	1.7125e-07	0	0	k__Bacteria;p__Proteobacteria;c__Betaproteobacteria;o__Burkholderiales;f__Alcaligenaceae;g__Bordetella
f__Neocallimastigaceae;g__Neocallimastix	2.73229e-05	1.73774e-05	5.20356e-06	1.49055e-05	1.6128e-05	1.56902e-05	1.09472e-05	2.65461e-05	2.98594e-05	2.92547e-05	1.85596e-05	2.03236e-05	2.99815e-05	1.07938e-05	1.96678e-05	2.05749e-05	2.04786e-05	2.35526e-05	1.2625e-05	1.26794e-05	4.41968e-06	2.02427e-06	1.27485e-05	3.50333e-06	3.91427e-07	0	2.8437e-06	1.85568e-06	3.13019e-06	2.39974e-06	3.78847e-08	2.31448e-07	5.33847e-08	4.78363e-07	1.38015e-07	7.13548e-07	4.03081e-07	1.64827e-07	0	0	k__Eukaryota;p__Chytridiomycota;c__Neocallimastigomycetes;o__Neocallimastigales;f__Neocallimastigaceae;g__Neocallimastix
f__Blastocladiaceae;g__Allomyces	1.43851e-05	1.4164e-05	1.75941e-06	1.54277e-05	2.24946e-05	1.92943e-05	1.63818e-05	1.53849e-05	3.06889e-05	9.96279e-06	1.29604e-05	1.91443e-05	2.32188e-05	2.37986e-05	3.01514e-05	2.30858e-05	1.60677e-05	2.05274e-05	1.45513e-05	5.87571e-05	4.41513e-06	1.36214e-06	2.53824e-06	2.36482e-06	0	0	9.42379e-07	2.80048e-07	1.28831e-06	2.0934e-06	6.02231e-08	1.76752e-07	6.90095e-08	1.26485e-06	2.60266e-07	5.43173e-07	5.21127e-07	3.29412e-07	3.99532e-07	5.13355e-08	k__Eukaryota;p__Blastocladiomycota;c__Blastocladiomycetes;o__Blastocladiales;f__Blastocladiaceae;g__Allomyces
f__Yersiniaceae;g__Rahnella	0	1.51583e-06	3.14316e-06	0	0	0	0	0	0	0	0	0	0	0	0	0	0	0	2.9945e-06	0	4.36681e-06	4.37995e-06	1.19811e-06	0	1.78962e-06	2.03077e-06	2.32527e-06	3.56351e-06	0	6.39745e-08	2.15943e-07	3.51409e-07	5.74827e-07	1.25398e-07	3.04304e-08	4.22877e-07	5.18793e-07	8.37061e-07	9.12235e-07	4.16284e-07	k__Bacteria;p__Proteobacteria;c__Gammaproteobacteria;o__Enterobacterales;f__Yersiniaceae;g__Rahnella
f__Lachnospiraceae;g__Anaerocolumna	0	0	7.18694e-06	0	0	0	4.37716e-07	1.31806e-06	0	2.50945e-06	0	0	7.42359e-07	3.39953e-07	0	0	0	0	3.15447e-06	0	4.32588e-06	5.26189e-05	0	0	6.32943e-05	6.41673e-05	2.80247e-05	0.000163249	1.96805e-06	1.06748e-06	1.44868e-06	2.91753e-06	2.38982e-06	3.34024e-06	3.67145e-06	3.23744e-06	3.42737e-06	5.7244e-06	4.15613e-06	5.99202e-06	k__Bacteria;p__Firmicutes;c__Clostridia;o__Clostridiales;f__Lachnospiraceae;g__Anaerocolumna
f__Siphoviridae;g__Jerseyvirus	0	0	0.000146998	1.07007e-05	0	2.7606e-06	7.36822e-07	0	0	3.63188e-07	0	3.74811e-07	8.62446e-07	0	0	0	0	1.01028e-06	0	0	4.29696e-06	0	0	1.23731e-07	1.04757e-05	1.19216e-05	0	0.000111892	0	2.15914e-07	4.55983e-05	5.60488e-05	4.92165e-05	5.74035e-05	5.96415e-05	5.24922e-05	5.69762e-06	5.75894e-06	1.05438e-05	1.35263e-06	k__Viruses;p__Unclassified;c__Unclassified;o__Caudovirales;f__Siphoviridae;g__Jerseyvirus
f__Gonapodyaceae;g__Gonapodya	3.42625e-06	2.15471e-05	4.03466e-06	2.46521e-05	1.07924e-05	2.74546e-05	1.34119e-05	1.24516e-05	2.15417e-05	2.65185e-06	3.56393e-05	3.90188e-05	2.12388e-05	1.86981e-05	3.18813e-05	1.18859e-05	2.26357e-05	2.84334e-05	9.43559e-06	6.29001e-05	4.22895e-06	9.3112e-07	1.05614e-05	1.15511e-06	0	0	4.11014e-06	1.13197e-06	2.92547e-06	1.98194e-06	0	0	9.44016e-07	2.16971e-07	0	1.02479e-06	0	4.20513e-07	4.19761e-07	0	k__Eukaryota;p__Chytridiomycota;c__Monoblepharidomycetes;o__Monoblepharidales;f__Gonapodyaceae;g__Gonapodya
f__Unclassified;g__Epulopiscium	5.71228e-06	4.50913e-06	8.84732e-06	8.2592e-06	7.26183e-06	9.15117e-07	9.64635e-06	1.10136e-05	3.16271e-06	1.57967e-05	9.8231e-06	8.41334e-06	8.57199e-06	6.5721e-06	7.60853e-06	1.27478e-05	1.04309e-05	1.24514e-05	6.88962e-06	1.85442e-05	4.18899e-06	1.83853e-05	4.74663e-07	6.60349e-07	0.000130946	0.000161556	1.58445e-05	3.51534e-05	2.74448e-06	2.15108e-06	1.47557e-06	1.69492e-06	1.64959e-06	4.73659e-06	5.31516e-06	3.38748e-06	3.20192e-06	2.97887e-06	3.38453e-06	2.73176e-06	k__Bacteria;p__Firmicutes;c__Clostridia;o__Clostridiales;f__Unclassified;g__Epulopiscium
f__Carnobacteriaceae;g__Carnobacterium	0	0	3.76232e-07	0	0	0	0	0	0	0	0	0	0	0	0	0	0	0	0	0	4.05808e-06	2.31981e-05	0	0	4.42542e-06	3.96897e-06	1.49921e-05	1.18083e-06	1.85292e-06	0	0	0	3.79275e-08	1.3857e-07	6.43689e-08	1.86023e-08	4.13293e-07	0	1.04493e-07	2.03002e-08	k__Bacteria;p__Firmicutes;c__Bacilli;o__Lactobacillales;f__Carnobacteriaceae;g__Carnobacterium
f__Microbacteriaceae;g__Mycetocola	3.49952e-05	2.7596e-05	3.82687e-06	1.93274e-05	2.81046e-05	2.26895e-05	2.11164e-05	3.28307e-05	2.39287e-05	2.6047e-05	2.62056e-05	2.32917e-05	2.26094e-05	2.15408e-05	1.99657e-05	1.86416e-05	2.00712e-05	2.06928e-05	1.67242e-05	3.25965e-05	4.02459e-06	4.72765e-07	1.07537e-05	2.33498e-06	3.54597e-08	1.02353e-07	2.05873e-06	1.4451e-06	2.47692e-06	3.36612e-06	6.84712e-08	3.38662e-08	2.33193e-07	7.63362e-07	8.25194e-08	9.69984e-07	1.02938e-07	5.4655e-07	4.95666e-07	6.60106e-08	k__Bacteria;p__Actinobacteria;c__Actinobacteria;o__Micrococcales;f__Microbacteriaceae;g__Mycetocola
f__Oxalobacteraceae;g__Herbaspirillum	7.41163e-06	1.01289e-05	1.92996e-06	2.11604e-05	1.11532e-05	1.44926e-05	8.1951e-06	2.44428e-06	2.03098e-05	4.76312e-05	1.61508e-05	2.17616e-05	1.13294e-05	1.08021e-05	2.49e-05	1.33112e-05	1.87814e-05	4.73988e-06	8.88888e-06	2.12672e-05	3.99914e-06	5.64745e-07	5.16278e-06	2.94732e-06	7.48537e-07	1.46404e-07	1.92173e-06	3.05582e-06	2.03509e-06	3.64925e-07	1.6611e-07	4.87525e-07	3.10922e-07	1.73295e-06	1.99261e-06	1.71073e-06	6.80522e-07	1.19506e-06	1.13739e-06	9.98503e-07	k__Bacteria;p__Proteobacteria;c__Betaproteobacteria;o__Burkholderiales;f__Oxalobacteraceae;g__Herbaspirillum
f__Eubacteriaceae;g__Acetobacterium	0	0	0	0	0	0	0	0	0	0	0	0	0	0	0	0	0	0	9.98166e-07	0	3.82016e-06	1.73418e-05	0	0	6.40779e-06	6.35966e-06	1.53705e-05	5.21045e-07	0	2.45978e-07	1.32757e-06	3.59168e-06	1.54844e-06	1.93675e-06	3.13473e-06	2.3896e-06	3.80192e-07	1.37366e-06	1.36246e-06	1.94509e-06	k__Bacteria;p__Firmicutes;c__Clostridia;o__Clostridiales;f__Eubacteriaceae;g__Acetobacterium
f__Clostridiaceae;g__Maledivibacter	0	0	0	0	0	0	0	0	0	0	0	0	0	0	0	0	0	0	0	0	3.68234e-06	1.62254e-05	0	6.73367e-08	1.0342e-05	9.49813e-06	4.7084e-06	5.67948e-07	1.3136e-07	0	0	1.55666e-07	0	0	0	6.80259e-08	0	0	0	0	k__Bacteria;p__Firmicutes;c__Clostridia;o__Clostridiales;f__Clostridiaceae;g__Maledivibacter
f__Ruminococcaceae;g__Neglecta	0	0	0	0	0	0	0	0	0	0	0	0	0	0	0	0	0	0	0	0	3.52947e-06	2.52545e-05	0	0	3.12651e-07	1.66043e-07	3.48004e-06	0	0	0	0	0	0	0	0	0	0	0	0	0	k__Bacteria;p__Firmicutes;c__Clostridia;o__Clostridiales;f__Ruminococcaceae;g__Neglecta
f__Brachyspiraceae;g__Brachyspira	2.09699e-05	3.24838e-05	7.22389e-06	5.90267e-06	1.89611e-05	3.72381e-05	1.42528e-05	2.42189e-05	4.02544e-05	3.01584e-05	1.69793e-05	2.49875e-05	2.08319e-05	2.43457e-05	3.88957e-05	2.4475e-05	3.48467e-05	1.53812e-05	1.01715e-05	2.93011e-06	3.52207e-06	8.02279e-06	1.18209e-05	4.0424e-06	5.90795e-06	7.22664e-06	5.25236e-06	0	2.08755e-06	2.37661e-06	2.47213e-07	8.78436e-07	0	9.05385e-07	2.72573e-06	1.45171e-06	0	5.38009e-07	9.42078e-08	4.30226e-08	k__Bacteria;p__Spirochaetes;c__Spirochaetia;o__Brachyspirales;f__Brachyspiraceae;g__Brachyspira
f__Clostridiaceae;g__Caloranaerobacter	0	0	0	0	0	0	0	0	0	0	0	0	0	0	0	0	0	0	0	0	3.51171e-06	2.01018e-05	0	0	5.37452e-05	4.14704e-05	4.23207e-06	3.91809e-07	2.98152e-07	2.1897e-07	4.90146e-07	1.92055e-07	5.5118e-07	0	6.23625e-07	4.4998e-07	1.91643e-07	2.58217e-07	0	2.03516e-07	k__Bacteria;p__Firmicutes;c__Clostridia;o__Clostridiales;f__Clostridiaceae;g__Caloranaerobacter
f__Pectobacteriaceae;g__Pectobacterium	2.90333e-05	3.66252e-05	5.98374e-06	5.98213e-05	4.79206e-05	6.00983e-05	3.69511e-05	5.95173e-05	4.41332e-05	5.31921e-05	4.36012e-05	6.43545e-05	3.27758e-05	3.27979e-05	2.59551e-05	2.7785e-05	4.42058e-05	3.34358e-05	2.54799e-05	4.54957e-05	3.49414e-06	4.73676e-07	2.93203e-05	6.14537e-06	4.49985e-07	4.19337e-07	3.95246e-06	7.94206e-06	2.58593e-05	6.16046e-05	0	1.41304e-06	6.33445e-07	9.84464e-07	2.38901e-07	2.07124e-07	8.06187e-07	5.32279e-07	2.22724e-06	0	k__Bacteria;p__Proteobacteria;c__Gammaproteobacteria;o__Enterobacterales;f__Pectobacteriaceae;g__Pectobacterium
f__Anaerolineaceae;g__Anaerolinea	0	0	1.92724e-07	0	0	0	0	0	0	0	0	0	0	0	0	0	0	0	0	0	3.45729e-06	1.98502e-05	0	0	2.16349e-07	0	9.60759e-06	0	0	1.09324e-07	6.37805e-08	0	5.96917e-08	6.95771e-08	0	0	0	0	0	0	k__Bacteria;p__Chloroflexi;c__Anaerolineae;o__Anaerolineales;f__Anaerolineaceae;g__Anaerolinea
f__Leucosporidiaceae;g__Leucosporidium	6.75766e-06	3.49236e-06	8.956e-07	1.67622e-06	1.71498e-05	9.74331e-06	8.6685e-06	0	8.52632e-06	3.27581e-06	1.6031e-05	4.67411e-06	8.62446e-06	6.73241e-06	1.52614e-05	3.04182e-06	9.37355e-06	1.68379e-06	5.13762e-06	2.41303e-05	3.44276e-06	1.5557e-07	2.52688e-06	8.73397e-07	0	0	3.13234e-07	8.8544e-07	1.70381e-06	5.08033e-07	0	0	0	0	0	1.36052e-07	0	1.52781e-07	6.50218e-07	0	k__Eukaryota;p__Basidiomycota;c__Microbotryomycetes;o__Leucosporidiales;f__Leucosporidiaceae;g__Leucosporidium
f__Planococcaceae;g__Jeotgalibacillus	0	0	2.57327e-06	0	0	0	0	0	0	0	0	0	0	0	0	0	0	0	0	0	3.42214e-06	2.30243e-05	0	0	4.24888e-07	3.66621e-07	1.64066e-05	3.0409e-07	4.85177e-06	1.74476e-07	0	0	0	8.1431e-08	5.38936e-08	9.34498e-08	1.68972e-07	1.29427e-07	5.02442e-07	2.84901e-07	k__Bacteria;p__Firmicutes;c__Bacilli;o__Bacillales;f__Planococcaceae;g__Jeotgalibacillus
f__Aeromonadaceae;g__Aeromonas	7.24952e-06	4.87384e-06	2.70331e-06	2.23367e-05	9.43779e-06	7.81915e-06	1.54979e-05	1.07446e-05	6.03858e-06	8.6734e-06	5.62169e-06	6.68576e-06	8.29953e-06	1.42579e-05	1.45081e-05	8.14278e-06	4.9228e-06	4.03691e-06	6.56486e-06	2.98864e-05	3.39537e-06	4.03542e-06	4.18802e-06	1.75204e-06	2.15233e-06	2.55395e-06	8.38352e-06	6.48973e-07	9.25405e-07	7.18197e-07	1.25138e-05	1.2002e-05	1.08097e-05	8.42721e-06	7.92577e-06	9.25842e-06	1.19608e-05	1.11461e-05	1.17303e-05	8.45035e-06	k__Bacteria;p__Proteobacteria;c__Gammaproteobacteria;o__Aeromonadales;f__Aeromonadaceae;g__Aeromonas
f__Peptococcaceae;g__Desulfotomaculum	0	0	2.6022e-06	6.52572e-07	0	0	0	0	0	0	0	0	0	0	0	0	0	0	0	0	3.3396e-06	2.27686e-05	0	5.12364e-07	2.2235e-05	2.20632e-05	1.47364e-05	2.44103e-06	2.41914e-06	1.5241e-07	2.33331e-07	2.9489e-07	3.92942e-07	1.77798e-06	1.63155e-06	2.08964e-06	8.1756e-07	1.3118e-07	5.23204e-07	4.78612e-07	k__Bacteria;p__Firmicutes;c__Clostridia;o__Clostridiales;f__Peptococcaceae;g__Desulfotomaculum
f__Retroviridae;g__Betaretrovirus	2.58788e-05	3.00422e-05	1.71022e-06	1.19485e-05	1.99877e-05	1.71527e-05	1.12792e-05	5.24559e-05	5.92491e-05	4.67764e-05	1.48617e-05	2.15692e-05	1.54372e-05	9.8836e-06	2.37069e-05	2.09669e-05	2.23315e-05	1.26876e-05	1.06863e-05	1.49676e-05	3.21162e-06	2.16549e-07	5.24397e-06	3.01477e-07	0	0	5.60523e-07	1.9463e-06	5.586e-06	4.92678e-06	1.73747e-07	7.50673e-08	7.18119e-08	3.79075e-07	5.0837e-07	2.29952e-07	2.56541e-07	4.84079e-07	7.76955e-07	2.80444e-07	k__Viruses;p__Unclassified;c__Unclassified;o__Unclassified;f__Retroviridae;g__Betaretrovirus
f__Papillomaviridae;g__Alphapapillomavirus	1.40779e-05	1.22501e-05	1.45482e-06	1.20244e-05	1.52963e-05	9.53984e-06	1.61852e-05	1.10928e-05	1.4844e-05	1.23034e-05	1.31507e-05	1.45398e-05	1.87741e-05	1.93752e-05	7.4048e-06	1.22895e-05	9.17907e-06	1.95467e-05	5.90105e-06	5.16678e-05	3.12668e-06	1.57357e-07	1.79334e-06	1.71329e-06	0	8.89905e-08	2.49096e-06	4.03452e-07	1.0154e-06	2.06189e-06	1.49898e-07	1.64225e-07	2.04612e-07	4.23238e-07	1.50295e-07	4.91357e-07	0	3.56286e-07	1.0787e-06	0	k__Viruses;p__Unclassified;c__Unclassified;o__Unclassified;f__Papillomaviridae;g__Alphapapillomavirus
f__Herpesviridae;g__Cytomegalovirus	9.67884e-06	9.33754e-06	5.42853e-07	6.69441e-06	8.31606e-06	7.64475e-06	1.81372e-06	2.66991e-06	8.26893e-06	5.99726e-06	9.18434e-06	6.7786e-06	1.11715e-05	1.16497e-05	1.32247e-05	1.16054e-05	1.20788e-05	7.00438e-06	3.56621e-06	8.37487e-06	3.119e-06	0	1.46167e-06	5.53575e-07	0	0	1.08714e-06	0	4.45612e-07	5.73676e-07	0	1.51674e-07	0	8.4563e-08	8.2084e-08	0	0	0	2.55086e-07	0	k__Viruses;p__Unclassified;c__Unclassified;o__Herpesvirales;f__Herpesviridae;g__Cytomegalovirus
f__Halobacteroidaceae;g__Candidatus Frackibacter	6.1543e-06	3.18055e-06	1.75528e-06	4.07081e-06	7.28868e-06	1.97186e-06	2.10521e-06	1.2396e-05	7.24737e-06	2.98333e-06	3.89325e-06	5.67571e-06	2.61814e-06	5.72255e-06	8.42348e-07	6.46387e-06	4.55287e-06	1.0223e-06	1.87156e-06	1.26971e-05	3.06757e-06	5.66027e-06	1.02279e-06	5.30277e-07	2.16881e-07	1.88191e-07	3.63808e-06	1.67929e-07	6.89638e-07	0	5.05551e-08	8.80253e-08	6.40133e-08	0	0	2.11157e-07	7.00537e-08	0	1.73719e-07	2.27192e-07	k__Bacteria;p__Firmicutes;c__Clostridia;o__Halanaerobiales;f__Halobacteroidaceae;g__Candidatus Frackibacter
f__Bacillaceae;g__Oceanobacillus	0	0	6.66473e-06	1.24345e-06	0	0	0	0	0	2.35305e-06	5.65801e-07	0	0	0	0	0	0	0	0	0	2.996e-06	1.74007e-05	0	0	4.87539e-06	1.45444e-06	3.05066e-05	5.08816e-07	3.29146e-08	5.88856e-08	8.34283e-07	1.09057e-06	1.26354e-06	4.15407e-07	1.59266e-06	1.38131e-07	7.7285e-07	9.62317e-07	9.93628e-07	3.43532e-06	k__Bacteria;p__Firmicutes;c__Bacilli;o__Bacillales;f__Bacillaceae;g__Oceanobacillus
f__Paenibacillaceae;g__Gorillibacterium	0	0	0	0	0	0	0	0	0	0	0	0	0	0	0	0	0	0	0	0	2.93683e-06	1.82496e-05	0	0	3.04789e-06	3.32076e-06	3.7717e-06	2.41617e-07	0	1.97784e-07	0	0	7.60588e-08	0	0	0	0	0	1.26569e-07	0	k__Bacteria;p__Firmicutes;c__Bacilli;o__Bacillales;f__Paenibacillaceae;g__Gorillibacterium
f__Thiotrichaceae;g__Beggiatoa	0	0	0	0	0	0	0	0	0	0	0	0	0	0	0	0	0	0	0	0	2.93368e-06	1.57488e-05	0	0	0	0	4.80449e-07	0	0	0	0	0	0	0	0	0	0	0	0	0	k__Bacteria;p__Proteobacteria;c__Gammaproteobacteria;o__Thiotrichales;f__Thiotrichaceae;g__Beggiatoa
f__Paenibacillaceae;g__Brevibacillus	0	0	0	0	0	0	0	0	0	0	0	0	0	0	0	0	0	0	0	0	2.92938e-06	1.14044e-05	0	0	1.70788e-06	2.80619e-06	3.60386e-05	9.30374e-06	0	9.69768e-07	3.25554e-07	2.03524e-07	1.16436e-07	1.43103e-06	1.38315e-06	1.05106e-06	3.59988e-07	4.07951e-08	3.03998e-07	7.92878e-08	k__Bacteria;p__Firmicutes;c__Bacilli;o__Bacillales;f__Paenibacillaceae;g__Brevibacillus
f__Micrococcaceae;g__Paeniglutamicibacter	1.67151e-05	2.93253e-05	2.48006e-05	2.90688e-05	3.32074e-05	3.61795e-05	1.87321e-05	1.23758e-05	2.45864e-05	2.10166e-05	1.66572e-05	1.7991e-05	1.74881e-05	1.71227e-05	2.5792e-05	1.22768e-05	1.83748e-05	1.99709e-05	5.47868e-06	1.45209e-06	2.89351e-06	1.32337e-06	5.30366e-06	1.58084e-06	7.0881e-07	1.5408e-07	2.34788e-06	9.41943e-07	2.4921e-06	5.99427e-07	1.3377e-07	1.30869e-07	0	5.91597e-07	3.91749e-07	6.89479e-07	0	6.77553e-08	1.44179e-07	6.58433e-08	k__Bacteria;p__Actinobacteria;c__Actinobacteria;o__Micrococcales;f__Micrococcaceae;g__Paeniglutamicibacter
f__Legeriomycetaceae;g__Smittium	1.86138e-05	2.84552e-05	5.39669e-06	1.49852e-05	1.80747e-05	2.19937e-05	1.96896e-05	2.85919e-05	2.99132e-05	2.15985e-05	3.08665e-05	3.13062e-05	1.79604e-05	1.25256e-05	1.55296e-05	2.87326e-05	1.6962e-05	1.6657e-05	9.79127e-06	7.8305e-05	2.77767e-06	0	7.74983e-06	4.09858e-06	0	0	9.93805e-07	9.77312e-07	5.1499e-07	1.41556e-06	0	1.12032e-07	6.19214e-07	1.29865e-06	0	3.38521e-07	3.77662e-07	0	1.2561e-07	0	k__Eukaryota;p__Zoopagomycota;c__Unclassified;o__Harpellales;f__Legeriomycetaceae;g__Smittium
f__Ruminococcaceae;g__Anaerotruncus	0	0	9.97449e-07	8.06481e-07	0	0	2.23279e-07	3.17201e-06	3.44429e-07	1.50909e-06	0	0	0	0	0	0	0	0	0	0	2.77321e-06	1.01138e-05	0	0	1.23832e-05	1.02495e-05	3.08494e-06	0.000164928	8.99197e-07	7.06599e-07	0	2.42424e-07	1.94683e-07	0	2.31977e-07	2.7779e-07	4.26107e-07	0	1.31072e-07	8.99102e-08	k__Bacteria;p__Firmicutes;c__Clostridia;o__Clostridiales;f__Ruminococcaceae;g__Anaerotruncus
f__Ruminococcaceae;g__Pseudobacteroides	0	0	8.86905e-07	0	0	0	0	0	0	1.08134e-06	0	0	0	0	4.57975e-07	0	0	0	0	0	2.77307e-06	1.95886e-05	0	0	1.11154e-05	1.12036e-05	1.59598e-05	6.97527e-05	6.56161e-07	5.8695e-07	4.55131e-07	4.57228e-07	4.90806e-07	7.72206e-07	1.11504e-06	6.734e-07	8.25294e-07	9.86149e-07	8.04882e-07	1.15161e-06	k__Bacteria;p__Firmicutes;c__Clostridia;o__Clostridiales;f__Ruminococcaceae;g__Pseudobacteroides
f__Nannocystaceae;g__Plesiocystis	8.36633e-06	6.49793e-06	6.96429e-07	6.74947e-06	5.87426e-06	9.57548e-06	3.2094e-06	6.80282e-06	3.67753e-06	8.09581e-06	1.95828e-06	6.21487e-06	9.40804e-06	3.72619e-06	4.30234e-06	7.09606e-06	7.53106e-06	6.24991e-06	1.91182e-06	1.19119e-05	2.71571e-06	9.50188e-08	2.33887e-06	3.63867e-07	0	0	0	1.65581e-07	4.41635e-07	6.32562e-07	0	4.56427e-08	0	0	0	2.51857e-07	9.55671e-08	2.39049e-07	2.03166e-07	0	k__Bacteria;p__Proteobacteria;c__Deltaproteobacteria;o__Myxococcales;f__Nannocystaceae;g__Plesiocystis
f__Flavobacteriaceae;g__Capnocytophaga	0	0	2.6633e-07	0	0	0	0	0	0	0	0	0	0	1.60516e-06	0	2.71766e-06	0	0	0	0	2.57897e-06	1.04e-05	0	0	1.02961e-06	5.20409e-07	1.23164e-05	2.98563e-06	2.71838e-06	0	5.29999e-07	7.77573e-07	3.71203e-07	1.73329e-05	2.59401e-05	2.92629e-05	5.4164e-07	5.45601e-07	4.83823e-07	1.63361e-06	k__Bacteria;p__Bacteroidetes;c__Flavobacteriia;o__Flavobacteriales;f__Flavobacteriaceae;g__Capnocytophaga
f__Halobacteroidaceae;g__Orenia	0	0	0	0	0	0	0	0	0	0	0	0	0	0	0	0	0	0	0	0	2.56856e-06	1.53891e-05	0	0	2.41505e-07	1.04735e-07	1.30655e-05	4.63153e-08	1.26257e-06	0	0	0	0	9.09705e-06	1.73735e-05	2.09987e-05	0	0	0	0	k__Bacteria;p__Firmicutes;c__Clostridia;o__Halanaerobiales;f__Halobacteroidaceae;g__Orenia
f__Bacteroidaceae;g__Bacteroides	1.68942e-07	0	1.61346e-05	3.66117e-06	4.24583e-07	2.4075e-07	7.60561e-06	5.25891e-07	0	7.39232e-07	0	3.26996e-07	0	0	0	0	0	2.49884e-06	1.93206e-06	0	2.47789e-06	1.431e-05	8.47257e-07	6.05759e-05	0.0396649	0.0288573	0.00021413	0.00472539	0.000210852	0.000168462	1.11707e-05	1.57936e-05	1.76817e-05	0.00286223	0.00295235	0.00309829	2.05012e-07	6.19411e-07	4.55792e-07	6.12822e-07	k__Bacteria;p__Bacteroidetes;c__Bacteroidia;o__Bacteroidales;f__Bacteroidaceae;g__Bacteroides
f__Mycoplasmataceae;g__Mycoplasma	0	0	0	0	0	0	0	0	0	0	0	0	0	0	0	0	0	0	0	0	2.38037e-06	6.04417e-06	0	0	7.03115e-07	2.55292e-07	7.05744e-06	4.71794e-07	0	4.03263e-07	1.12806e-07	1.6554e-07	2.63935e-07	1.84587e-07	1.79176e-07	1.55343e-07	1.73305e-07	0	1.85603e-07	7.56791e-07	k__Bacteria;p__Tenericutes;c__Mollicutes;o__Mycoplasmatales;f__Mycoplasmataceae;g__Mycoplasma
f__Peptococcaceae;g__Desulfitobacterium	0	0	0	5.83529e-07	0	0	0	0	0	0	0	0	0	0	0	0	0	0	0	0	2.324e-06	9.42426e-06	0	0	8.91958e-06	1.15396e-05	1.43387e-05	9.01288e-07	1.05327e-07	0	1.13654e-07	4.11037e-07	3.38966e-07	9.36366e-07	1.54353e-06	6.8356e-07	3.17574e-07	5.31867e-08	1.49218e-07	3.98774e-07	k__Bacteria;p__Firmicutes;c__Clostridia;o__Clostridiales;f__Peptococcaceae;g__Desulfitobacterium
f__Rhizopodaceae;g__Rhizopus	2.47732e-05	1.86928e-05	3.70868e-06	1.07034e-05	1.98525e-05	1.79092e-05	1.41078e-05	1.48419e-05	2.04761e-05	1.42123e-05	2.2101e-05	1.32221e-05	1.33453e-05	2.05048e-05	1.38409e-05	1.22035e-05	2.5156e-05	2.24543e-05	7.48999e-06	3.56033e-05	2.31651e-06	3.73003e-07	5.86885e-06	2.17044e-06	0	0	1.69588e-06	1.47346e-06	2.71466e-06	1.89374e-06	1.49663e-07	2.47019e-07	0	2.64858e-07	4.39144e-07	5.71392e-07	2.35505e-07	6.86131e-07	8.0673e-07	1.0302e-07	k__Eukaryota;p__Mucoromycota;c__Unclassified;o__Mucorales;f__Rhizopodaceae;g__Rhizopus
f__Enterobacteriaceae;g__Candidatus Hamiltonella	3.58254e-07	0	1.61431e-06	0	0	0	0	0	0	3.47332e-07	0	0	0	0	0	0	0	0	0	0	2.27131e-06	1.22063e-06	0	1.60516e-06	2.42516e-06	2.40607e-06	3.32119e-07	3.86795e-06	6.02179e-08	0	2.51409e-06	5.04215e-06	6.3823e-06	6.99359e-06	8.01983e-06	6.3472e-06	4.24866e-06	5.37816e-06	9.72083e-06	1.03898e-06	k__Bacteria;p__Proteobacteria;c__Gammaproteobacteria;o__Enterobacterales;f__Enterobacteriaceae;g__Candidatus Hamiltonella
f__Defluviitaleaceae;g__Defluviitalea	0	0	6.67539e-07	0	0	0	0	0	0	0	0	0	0	0	0	0	0	0	0	0	2.23484e-06	1.44507e-05	0	0	1.89792e-05	1.93712e-05	1.06112e-05	4.29559e-08	3.2387e-07	1.03501e-07	1.46621e-07	2.11866e-08	0	0	0	0	2.48831e-07	0	0	0	k__Bacteria;p__Firmicutes;c__Clostridia;o__Clostridiales;f__Defluviitaleaceae;g__Defluviitalea
f__Clostridiaceae;g__Paramaledivibacter	0	0	4.63712e-07	0	0	0	0	0	0	0	0	0	0	0	0	3.54185e-07	0	0	5.32018e-07	0	2.22412e-06	4.94395e-06	0	0	4.08355e-06	3.65144e-06	2.69957e-06	2.96614e-07	0	7.78068e-08	1.03534e-07	6.42671e-07	4.19377e-07	8.47302e-07	4.68758e-07	4.64796e-07	9.38931e-07	7.70443e-07	1.42421e-06	1.78487e-06	k__Bacteria;p__Firmicutes;c__Clostridia;o__Clostridiales;f__Clostridiaceae;g__Paramaledivibacter
f__Porphyromonadaceae;g__Sanguibacteroides	1.21321e-05	7.66137e-06	4.13114e-06	1.74595e-05	2.60141e-05	1.66331e-05	1.87077e-05	1.15643e-05	2.04958e-05	1.37277e-05	1.02348e-05	1.27738e-05	7.76904e-06	1.0755e-05	1.05225e-05	2.42395e-06	6.73138e-06	1.07342e-05	1.18968e-05	2.56385e-06	2.22173e-06	3.10654e-07	5.04587e-06	2.44005e-06	9.49561e-07	7.25946e-07	8.75096e-07	2.54011e-06	2.44529e-06	9.68092e-07	0	0	0	1.93997e-07	1.2505e-07	3.80095e-07	0	0	3.90131e-07	0	k__Bacteria;p__Bacteroidetes;c__Bacteroidia;o__Bacteroidales;f__Porphyromonadaceae;g__Sanguibacteroides
f__Nosematidae;g__Nosema	1.17068e-05	2.0375e-05	2.03794e-06	1.41013e-05	7.15255e-06	1.06758e-05	2.18014e-05	8.77093e-06	1.67158e-05	1.28819e-05	6.37518e-06	9.98091e-06	1.6525e-05	1.44082e-05	9.94335e-06	1.03635e-05	1.01222e-05	1.08935e-05	6.21568e-06	8.97917e-06	2.11977e-06	1.31481e-07	6.36076e-06	2.2247e-06	0	7.05469e-08	1.34055e-06	5.26667e-07	5.32112e-07	9.73205e-07	1.20945e-07	3.1331e-08	1.45417e-07	0	3.46295e-07	1.14985e-07	2.62928e-07	4.1594e-07	2.03969e-07	0	k__Eukaryota;p__Microsporidia;c__Unclassified;o__Unclassified;f__Nosematidae;g__Nosema
f__Cunninghamellaceae;g__Absidia	0	7.2207e-06	0	0	0	4.47666e-06	4.77939e-06	2.34519e-06	2.3505e-06	0	2.20968e-06	6.4427e-06	3.96259e-06	7.42384e-06	5.73707e-06	4.19278e-06	0	2.32091e-06	1.41632e-06	1.7739e-05	2.10908e-06	0	0	0	0	0	0	0	0	0	2.0427e-07	0	0	0	0	0	0	0	0	0	k__Eukaryota;p__Mucoromycota;c__Unclassified;o__Mucorales;f__Cunninghamellaceae;g__Absidia
f__Clostridiaceae;g__Inediibacterium	0	0	4.471e-07	0	0	0	0	0	0	0	0	0	0	0	0	0	0	0	0	0	2.07068e-06	1.0338e-05	0	0	3.70024e-06	4.84604e-06	6.91353e-06	1.69323e-07	0	0	8.89176e-08	6.60128e-07	1.80606e-07	4.22815e-07	2.73613e-07	7.11656e-07	2.72603e-07	0	0	1.48238e-07	k__Bacteria;p__Firmicutes;c__Clostridia;o__Clostridiales;f__Clostridiaceae;g__Inediibacterium
f__Neocallimastigaceae;g__Piromyces	6.99591e-06	7.04069e-06	1.49335e-05	4.38395e-06	2.42956e-06	1.53957e-05	6.99037e-06	1.10145e-05	2.22996e-06	9.78344e-06	8.73485e-06	1.78275e-05	1.86403e-05	5.42908e-06	7.71072e-06	1.88944e-05	1.53221e-05	4.40377e-06	1.055e-05	2.15626e-05	2.00092e-06	0	4.68122e-06	1.17386e-06	8.04052e-06	1.33005e-06	8.19226e-07	1.6198e-06	2.6574e-06	1.28458e-06	3.49727e-07	6.08257e-07	9.09186e-07	5.46679e-07	1.72393e-06	3.56285e-07	4.33666e-07	6.97172e-07	5.75145e-07	5.41134e-06	k__Eukaryota;p__Chytridiomycota;c__Neocallimastigomycetes;o__Neocallimastigales;f__Neocallimastigaceae;g__Piromyces
f__Pectobacteriaceae;g__Dickeya	0	0	0	0	0	0	0	0	0	0	0	0	0	0	0	0	0	0	0	0	2.00092e-06	6.10313e-07	0	0	8.21711e-08	0	0	1.15788e-07	0	0	0	0	0	0	0	0	0	0	0	0	k__Bacteria;p__Proteobacteria;c__Gammaproteobacteria;o__Enterobacterales;f__Pectobacteriaceae;g__Dickeya
f__Burkholderiaceae;g__Burkholderia	0	0	9.6362e-07	0	0	0	0	0	0	0	6.89942e-07	0	1.8559e-06	4.05649e-06	1.79132e-06	1.30914e-06	0	2.17401e-06	9.72896e-06	0	1.97353e-06	1.80776e-06	0	0	5.9496e-07	1.66653e-06	8.08856e-07	6.93141e-06	2.41373e-07	3.13075e-06	1.49884e-05	1.67226e-05	2.18477e-05	1.99808e-05	1.9383e-05	1.59649e-05	1.40447e-05	2.27509e-05	3.41406e-05	1.40577e-06	k__Bacteria;p__Proteobacteria;c__Betaproteobacteria;o__Burkholderiales;f__Burkholderiaceae;g__Burkholderia
f__Peptostreptococcaceae;g__Tepidibacter	0	0	8.81308e-07	0	0	0	0	0	0	0	0	0	0	0	0	0	0	0	0	0	1.96963e-06	1.87225e-05	0	0	1.92292e-06	1.51638e-06	4.81851e-06	3.17861e-07	9.24409e-07	0	6.24628e-08	1.22217e-07	9.01079e-08	1.37957e-05	1.95408e-05	2.14499e-05	8.0174e-07	5.71001e-07	1.24666e-07	4.17693e-07	k__Bacteria;p__Firmicutes;c__Clostridia;o__Clostridiales;f__Peptostreptococcaceae;g__Tepidibacter
f__Halobacteroidaceae;g__Halonatronum	0	0	8.55033e-05	1.33135e-05	0	6.78837e-07	0	0	0	0	0	0	0	0	0	0	0	0	0	0	1.93601e-06	1.02545e-05	0	0	2.18853e-06	1.50664e-06	2.99843e-06	7.40286e-08	0	0	0	0	0	0	0	0	0	0	0	0	k__Bacteria;p__Firmicutes;c__Clostridia;o__Halanaerobiales;f__Halobacteroidaceae;g__Halonatronum
f__Rhodospirillaceae;g__Dongia	1.70614e-06	7.05388e-06	1.3567e-06	1.18497e-05	5.19589e-06	8.19981e-06	1.22561e-05	0	1.03329e-05	0	1.61897e-06	3.14693e-06	5.80657e-06	2.71963e-06	1.26102e-05	3.07194e-06	0	1.70047e-06	3.11309e-06	4.87384e-06	1.93158e-06	0	8.50635e-07	8.82044e-07	0	0	0	0	2.8678e-07	5.13063e-07	0	0	0	1.63265e-07	0	0	0	3.08588e-07	1.64164e-07	0	k__Bacteria;p__Proteobacteria;c__Alphaproteobacteria;o__Rhodospirillales;f__Rhodospirillaceae;g__Dongia
f__Vibrionaceae;g__Aliivibrio	0	0	0	0	0	0	0	0	0	0	0	0	0	0	0	0	0	0	0	0	1.90754e-06	2.36546e-06	0	0	0	0	0	8.02799e-08	0	0	0	6.57256e-08	1.06368e-07	5.57925e-06	3.73081e-06	2.81719e-06	0	0	2.49332e-07	0	k__Bacteria;p__Proteobacteria;c__Gammaproteobacteria;o__Vibrionales;f__Vibrionaceae;g__Aliivibrio
f__Planococcaceae;g__Sporosarcina	0	0	3.35541e-07	8.14162e-07	0	0	0	0	0	0	0	0	0	3.93527e-07	0	0	0	0	1.20123e-06	0	1.90459e-06	8.68824e-06	0	0	1.17665e-06	7.01343e-07	8.04357e-06	1.33294e-07	0	1.4456e-06	3.03688e-07	6.14321e-07	2.43214e-07	1.55858e-06	1.21294e-06	8.4558e-07	9.83975e-07	1.0714e-06	6.17614e-07	1.86587e-06	k__Bacteria;p__Firmicutes;c__Bacilli;o__Bacillales;f__Planococcaceae;g__Sporosarcina
f__Anaplasmataceae;g__Anaplasma	1.93577e-05	1.34395e-05	1.50863e-06	1.48477e-05	8.19947e-06	1.02586e-05	1.33376e-05	1.04667e-05	1.46902e-05	1.0325e-05	9.1647e-06	7.69392e-06	6.10031e-06	1.08625e-05	1.6592e-05	1.16672e-05	9.95572e-06	1.21431e-05	6.94337e-06	3.85179e-06	1.8977e-06	2.29139e-07	5.01735e-06	1.12983e-06	1.18983e-07	0	1.51216e-06	4.20123e-07	1.34737e-06	1.80594e-06	6.93394e-08	0	0	2.3225e-07	7.34238e-08	1.28809e-07	1.42036e-07	4.45029e-07	2.37641e-07	0	k__Bacteria;p__Proteobacteria;c__Alphaproteobacteria;o__Rickettsiales;f__Anaplasmataceae;g__Anaplasma
f__Alcaligenaceae;g__Derxia	2.07615e-05	1.93132e-05	1.10062e-06	6.17978e-06	1.05378e-05	1.59649e-05	8.52228e-06	1.46362e-05	2.30519e-05	1.81156e-05	2.16708e-05	1.72323e-05	1.05987e-05	9.92827e-06	5.11498e-06	0	1.6127e-05	2.06924e-05	8.83918e-06	1.18616e-05	1.88038e-06	1.91182e-07	6.21066e-06	1.07333e-06	0	1.64043e-07	1.15481e-06	8.70505e-07	2.44282e-06	9.36494e-07	0	0	1.70445e-07	1.98672e-07	1.92848e-07	0	3.73057e-07	1.87756e-07	1.99766e-07	0	k__Bacteria;p__Proteobacteria;c__Betaproteobacteria;o__Burkholderiales;f__Alcaligenaceae;g__Derxia
f__Sandaracinaceae;g__Sandaracinus	0	0	0	4.02292e-06	1.02899e-05	0	0	0	6.13895e-06	7.86195e-06	9.61861e-06	1.86965e-06	0	3.23156e-06	3.32975e-06	1.09506e-05	0	4.04111e-06	1.23303e-06	2.12347e-05	1.83614e-06	0	1.01075e-06	3.49359e-07	0	0	0	2.12506e-07	6.81525e-07	9.14459e-07	0	0	1.66435e-07	0	0	3.26525e-07	1.8214e-07	0	0	0	k__Bacteria;p__Proteobacteria;c__Deltaproteobacteria;o__Myxococcales;f__Sandaracinaceae;g__Sandaracinus
f__Enterobacteriaceae;g__Trabulsiella	0	0	0	0	0	0	0	0	0	0	0	0	0	0	0	0	0	0	9.79509e-07	0	1.82327e-06	5.93202e-07	0	0	6.3599e-07	7.01573e-07	0	6.75251e-07	0	0	2.54288e-06	1.93491e-06	1.71879e-06	3.54453e-06	3.44063e-06	3.24236e-06	4.63009e-06	3.20413e-06	3.56405e-06	3.96291e-06	k__Bacteria;p__Proteobacteria;c__Gammaproteobacteria;o__Enterobacterales;f__Enterobacteriaceae;g__Trabulsiella
f__Tannerellaceae;g__Parabacteroides	3.25133e-06	5.88101e-06	6.46353e-07	0	2.4754e-06	2.34391e-06	5.00483e-06	4.09302e-06	1.64091e-06	4.7283e-06	5.39913e-06	5.24735e-06	6.22426e-06	3.23918e-06	3.3376e-06	3.65879e-06	6.31388e-06	8.9114e-06	3.955e-06	1.85758e-05	1.8137e-06	9.61706e-07	0	1.27349e-06	0.000535442	0.000372612	4.41199e-06	8.9728e-05	3.23287e-06	2.17697e-06	2.48345e-07	1.31306e-07	6.40033e-08	2.79036e-05	2.68613e-05	2.75988e-05	0	1.47016e-07	7.82102e-08	0	k__Bacteria;p__Bacteroidetes;c__Bacteroidia;o__Bacteroidales;f__Tannerellaceae;g__Parabacteroides
f__Paenibacillaceae;g__Cohnella	9.836e-06	1.1652e-05	2.24e-06	5.80733e-06	8.49968e-06	1.1135e-05	7.56128e-06	7.84412e-06	7.02729e-06	1.30881e-05	8.48357e-06	7.46709e-06	8.19312e-06	7.00246e-06	8.15534e-06	1.01753e-05	7.95824e-06	7.55035e-06	5.24209e-06	5.17711e-06	1.7998e-06	1.7887e-06	4.30341e-06	1.06911e-06	1.17029e-07	0	2.12865e-06	4.28247e-07	7.15753e-07	8.08494e-07	5.87647e-08	9.4369e-08	1.13435e-07	2.05951e-07	2.88342e-07	1.81033e-07	1.38237e-07	1.61157e-07	7.95573e-08	4.44104e-08	k__Bacteria;p__Firmicutes;c__Bacilli;o__Bacillales;f__Paenibacillaceae;g__Cohnella
f__Rubritaleaceae;g__Rubritalea	7.10205e-06	5.68819e-06	1.48873e-06	5.61019e-06	8.62885e-06	7.10531e-06	8.55598e-06	5.4664e-06	7.95633e-06	1.15743e-05	8.8423e-06	9.72019e-06	1.08214e-05	1.06989e-05	7.41438e-06	7.18763e-06	5.04453e-06	9.32484e-06	3.82193e-06	3.20011e-05	1.79335e-06	8.81564e-08	2.26065e-06	4.3843e-07	0	3.7821e-08	1.08811e-06	2.1651e-07	5.081e-07	9.16459e-07	4.19889e-08	4.10785e-08	0	1.7712e-07	0	1.66339e-07	9.27861e-08	1.67388e-07	7.1468e-08	9.73888e-08	k__Bacteria;p__Verrucomicrobia;c__Verrucomicrobiae;o__Verrucomicrobiales;f__Rubritaleaceae;g__Rubritalea
f__Poxviridae;g__Orthopoxvirus	1.74881e-05	2.71698e-05	5.80373e-06	1.05464e-05	1.01258e-05	1.67691e-05	2.14797e-05	1.9831e-05	9.95219e-06	1.54364e-05	5.94094e-06	9.51866e-06	1.35188e-05	1.53149e-05	1.85962e-05	1.67492e-05	1.15506e-05	8.79923e-06	8.40173e-06	4.16918e-05	1.78783e-06	2.35084e-07	1.24178e-05	1.53852e-06	8.16477e-08	5.36045e-08	2.45278e-06	3.96925e-07	1.55107e-06	1.91784e-06	0	8.90858e-08	3.56346e-08	1.66144e-07	0	2.90542e-07	1.93214e-07	2.1702e-07	4.25302e-07	2.15702e-07	k__Viruses;p__Unclassified;c__Unclassified;o__Unclassified;f__Poxviridae;g__Orthopoxvirus
f__Lachnospiraceae;g__Butyrivibrio	0	0	6.88281e-06	1.70974e-06	0	0	0	4.31702e-07	0	0	0	0	0	7.15318e-07	0	0	0	0	3.53655e-06	0	1.78358e-06	1.55067e-05	0	2.57104e-07	2.87326e-05	2.17199e-05	1.58648e-05	7.67447e-05	1.13389e-05	1.30625e-06	7.42957e-07	3.19707e-06	1.90968e-06	3.55201e-06	5.59004e-06	5.12595e-06	2.89884e-06	2.05873e-06	2.50765e-06	5.44378e-06	k__Bacteria;p__Firmicutes;c__Clostridia;o__Clostridiales;f__Lachnospiraceae;g__Butyrivibrio
f__Odoribacteraceae;g__Butyricimonas	2.49192e-05	2.59493e-05	3.92729e-06	1.80868e-05	2.18774e-05	2.72246e-05	1.14824e-05	2.91201e-05	2.05867e-05	1.83243e-05	2.14519e-05	1.3122e-05	1.55606e-05	7.28417e-06	2.17517e-05	1.49657e-05	1.91858e-05	9.79664e-06	1.35843e-05	1.31009e-05	1.76904e-06	8.11276e-07	9.26627e-06	1.4568e-06	8.0754e-06	6.74246e-06	1.49239e-06	1.41143e-05	4.22844e-07	2.22137e-06	3.3741e-08	1.56245e-07	7.03828e-08	7.46098e-06	7.77956e-06	7.96173e-06	0	2.61163e-07	4.54252e-07	3.47279e-07	k__Bacteria;p__Bacteroidetes;c__Bacteroidia;o__Bacteroidales;f__Odoribacteraceae;g__Butyricimonas
f__Unclassified;g__Flavonifractor	0	0	3.62505e-07	0	0	0	0	0	0	0	0	0	0	0	0	0	0	0	0	0	1.70101e-06	1.36015e-05	0	0	2.73025e-05	3.29795e-05	2.22042e-05	5.45211e-06	7.48173e-07	7.13016e-07	3.57138e-08	0	3.48862e-07	1.93896e-05	3.20452e-05	3.44156e-05	3.16688e-07	3.18939e-07	4.17213e-07	7.10672e-07	k__Bacteria;p__Firmicutes;c__Clostridia;o__Clostridiales;f__Unclassified;g__Flavonifractor
f__Morganellaceae;g__Morganella	0	0	9.92948e-07	0	0	0	0	0	0	0	0	0	0	0	0	0	0	0	0	0	1.69643e-06	3.4496e-07	0	1.29111e-06	2.78667e-07	0	0	3.92673e-07	1.25934e-06	5.63254e-07	6.57217e-07	0	6.15084e-07	7.16947e-07	3.47965e-07	9.05041e-07	2.01937e-06	1.01633e-06	3.60447e-07	6.58433e-07	k__Bacteria;p__Proteobacteria;c__Gammaproteobacteria;o__Enterobacterales;f__Morganellaceae;g__Morganella
f__Clostridiaceae;g__Caldisalinibacter	0	0	0	0	0	0	0	0	0	0	0	0	0	0	0	0	0	0	0	0	1.68597e-06	6.46421e-06	0	0	3.3663e-07	2.07496e-07	7.67316e-07	0	0	0	1.71773e-07	1.68048e-07	0	0	0	0	0	0	0	5.16271e-07	k__Bacteria;p__Firmicutes;c__Clostridia;o__Clostridiales;f__Clostridiaceae;g__Caldisalinibacter
f__Oceanospirillaceae;g__Oceanobacter	7.4276e-06	6.14174e-06	3.93755e-07	2.94783e-06	1.508e-05	5.71159e-06	1.52446e-06	5.98428e-06	5.99782e-06	4.32068e-06	5.6385e-06	1.37e-06	2.52786e-06	4.7359e-06	7.31971e-06	1.33735e-05	4.94535e-06	4.44173e-06	3.61405e-06	7.07268e-06	1.68181e-06	0	1.48128e-06	2.55996e-07	0	0	2.7543e-07	1.55715e-07	4.99393e-07	4.46718e-07	0	0	2.43913e-07	0	0	1.19632e-07	0	0	1.42936e-07	0	k__Bacteria;p__Proteobacteria;c__Gammaproteobacteria;o__Oceanospirillales;f__Oceanospirillaceae;g__Oceanobacter
f__Herpesviridae;g__Percavirus	3.89488e-06	7.79091e-06	9.17698e-07	7.57367e-06	6.83775e-06	1.02922e-05	6.47659e-06	7.24367e-06	8.78498e-06	5.5242e-06	1.25212e-05	1.14124e-05	7.44997e-06	1.26094e-05	1.11918e-05	1.18004e-05	1.56208e-05	1.27042e-05	4.89607e-06	6.26659e-05	1.66766e-06	1.64553e-07	8.31217e-07	5.66901e-07	0	3.54572e-08	5.26735e-07	1.86472e-07	1.26563e-06	4.53095e-07	1.86316e-07	1.14844e-07	1.09204e-07	1.76047e-07	4.16833e-08	2.05893e-07	1.90104e-07	2.975e-07	8.48111e-08	7.88748e-08	k__Viruses;p__Unclassified;c__Unclassified;o__Herpesvirales;f__Herpesviridae;g__Percavirus
f__Tissierellaceae;g__Tissierella	0	8.17021e-07	1.14189e-05	0	0	0	0	7.96074e-07	0	7.6636e-07	0	0	0	9.22706e-07	3.24574e-07	0	0	0	9.44518e-07	0	1.6316e-06	2.34253e-06	0	6.81089e-08	1.68282e-05	8.46489e-06	3.18002e-06	2.4545e-06	4.51772e-06	5.34833e-07	6.78667e-07	7.99624e-07	1.12187e-06	5.29335e-06	8.49679e-06	8.68435e-06	5.50545e-07	9.98258e-07	8.58509e-07	6.00158e-06	k__Bacteria;p__Firmicutes;c__Tissierellia;o__Tissierellales;f__Tissierellaceae;g__Tissierella
f__Carnobacteriaceae;g__Trichococcus	0	0	1.96878e-07	0	0	0	0	0	0	0	0	0	0	0	0	0	0	0	0	0	1.62667e-06	1.00342e-05	0	0	7.28504e-07	1.36237e-07	3.24311e-06	7.05081e-08	0	6.94629e-08	2.21106e-07	4.20777e-07	2.41521e-07	4.03173e-08	6.24803e-08	0	2.68188e-07	2.92456e-07	3.31332e-07	2.27949e-06	k__Bacteria;p__Firmicutes;c__Bacilli;o__Lactobacillales;f__Carnobacteriaceae;g__Trichococcus
f__Nosematidae;g__Vittaforma	3.59001e-06	3.71064e-06	6.34383e-07	2.37464e-06	7.28868e-06	1.15025e-06	3.68411e-06	6.02584e-06	3.62369e-06	3.48055e-06	2.27106e-06	4.41444e-06	8.14532e-06	2.86127e-06	5.89643e-06	2.15462e-06	2.65584e-06	8.34881e-06	1.45566e-06	5.69743e-06	1.62575e-06	2.20391e-07	1.19325e-06	0	0	0	2.21874e-07	0	2.01145e-07	1.79928e-07	0	0	0	3.43537e-07	1.11155e-07	0	0	0	1.15143e-07	1.05166e-07	k__Eukaryota;p__Microsporidia;c__Unclassified;o__Unclassified;f__Nosematidae;g__Vittaforma
f__Thermoanaerobacteraceae;g__Tepidanaerobacter	0	0	0	0	0	0	0	0	0	0	0	0	0	0	0	0	0	0	0	0	1.58966e-06	1.45585e-05	0	0	3.76518e-07	1.35939e-07	9.29857e-06	0	0	1.62443e-07	1.89542e-07	1.47648e-07	0	4.51775e-07	1.00354e-07	9.50499e-08	4.85325e-08	4.88518e-08	3.40697e-07	4.74732e-08	k__Bacteria;p__Firmicutes;c__Clostridia;o__Thermoanaerobacterales;f__Thermoanaerobacteraceae;g__Tepidanaerobacter
f__Deinococcaceae;g__Deinococcus	8.99063e-06	3.09757e-06	1.92068e-05	3.89267e-06	1.52112e-06	8.09209e-06	2.01309e-06	5.46027e-06	1.51249e-06	6.26011e-06	5.68753e-06	6.90956e-06	2.54984e-06	1.19427e-06	8.61392e-06	5.39593e-06	8.31393e-06	1.49345e-06	1.82274e-06	7.13418e-06	1.54119e-06	7.48497e-07	1.72511e-06	1.13631e-06	3.95074e-05	3.97634e-05	7.51558e-06	8.74136e-06	5.45481e-06	4.55993e-06	0	1.28593e-07	6.67309e-08	0	0	3.36012e-08	0	0	0	0	k__Bacteria;p__Deinococcus-Thermus;c__Deinococci;o__Deinococcales;f__Deinococcaceae;g__Deinococcus
f__Bacillaceae;g__Anoxybacillus	1.23086e-06	0	1.04101e-05	0	0	0	0	4.132e-07	0	1.18487e-06	0	0	0	3.24683e-07	3.34549e-07	0	0	0	2.47772e-07	0	1.5396e-06	8.03349e-06	0	0	5.10669e-06	1.88031e-06	4.52432e-06	2.8308e-06	0	0	1.09875e-06	5.95382e-07	5.44325e-07	1.30154e-06	8.9166e-07	6.9332e-07	3.94266e-07	1.51427e-07	2.78569e-07	1.02422e-06	k__Bacteria;p__Firmicutes;c__Bacilli;o__Bacillales;f__Bacillaceae;g__Anoxybacillus
f__Erysipelotrichaceae;g__Massiliomicrobiota	0	0	8.26708e-07	0	0	0	0	0	0	0	0	0	0	0	0	0	0	0	9.48484e-07	0	1.53758e-06	8.43338e-06	0	0	5.22021e-06	4.8637e-06	6.08088e-06	5.56547e-06	3.14753e-07	4.02324e-08	6.83981e-08	4.78584e-08	0	0	7.24271e-08	6.27932e-08	2.40402e-08	7.05145e-08	7.50252e-08	1.47857e-06	k__Bacteria;p__Firmicutes;c__Erysipelotrichia;o__Erysipelotrichales;f__Erysipelotrichaceae;g__Massiliomicrobiota
f__Botryobasidiaceae;g__Botryobasidium	2.25255e-06	3.49236e-06	1.19413e-06	7.82234e-06	2.28664e-06	1.08259e-06	1.1558e-06	2.26855e-06	3.41053e-06	7.64356e-06	6.41241e-06	1.14256e-05	1.0541e-05	5.38593e-06	3.69972e-06	6.08364e-06	4.99923e-06	1.12253e-06	2.05505e-06	2.46665e-05	1.53012e-06	0	0	3.88176e-07	0	0	4.17645e-07	0	5.67937e-07	5.08033e-07	0	0	0	0	0	9.07013e-08	2.02377e-07	0	0	0	k__Eukaryota;p__Basidiomycota;c__Agaricomycetes;o__Cantharellales;f__Botryobasidiaceae;g__Botryobasidium
f__Gottschalkiaceae;g__Andreesenia	0	0	0	0	0	0	0	0	0	0	0	0	0	0	0	0	0	0	0	0	1.50434e-06	8.60672e-06	0	0	1.56893e-07	1.78214e-07	1.76858e-05	0	0	0	7.91413e-08	1.03573e-07	1.36116e-07	1.02364e-06	8.20591e-07	1.86353e-07	2.73174e-07	2.74971e-07	4.34046e-08	2.37863e-07	k__Bacteria;p__Firmicutes;c__Tissierellia;o__Tissierellales;f__Gottschalkiaceae;g__Andreesenia
f__Poxviridae;g__Molluscipoxvirus	6.38223e-06	4.41207e-06	7.6895e-07	5.46886e-06	4.62773e-06	5.53714e-06	2.97706e-06	4.34069e-06	7.27874e-06	5.98675e-06	9.08424e-06	4.85397e-06	4.2666e-06	4.7564e-06	5.27531e-06	5.59642e-06	6.99026e-06	3.55225e-06	5.49496e-06	2.31646e-05	1.49203e-06	2.28978e-08	9.91793e-07	3.85656e-07	5.24093e-08	0	3.91881e-07	1.73766e-07	6.13012e-07	4.61115e-07	0	0	3.74258e-08	2.69674e-07	0	9.34498e-08	1.11702e-07	1.72403e-07	9.57032e-08	0	k__Viruses;p__Unclassified;c__Unclassified;o__Unclassified;f__Poxviridae;g__Molluscipoxvirus
f__Bacillaceae;g__Virgibacillus	0	0	4.26306e-06	1.75178e-07	0	0	0	0	0	0	0	0	0	0	0	0	0	0	0	0	1.48717e-06	5.21014e-06	0	0	2.62678e-08	3.69166e-07	1.91799e-06	0	0	9.93342e-07	9.33086e-08	6.54647e-07	5.38931e-07	1.57046e-07	8.07377e-07	2.64329e-07	1.58626e-08	9.61957e-08	0	2.95401e-07	k__Bacteria;p__Firmicutes;c__Bacilli;o__Bacillales;f__Bacillaceae;g__Virgibacillus
f__Rhizobiaceae;g__Pararhizobium	1.17042e-05	9.57867e-06	7.85496e-07	6.10498e-06	3.93399e-06	1.24418e-05	4.88747e-06	7.04203e-06	8.59164e-06	2.00874e-05	1.32416e-05	9.55339e-06	1.07318e-05	1.24553e-05	8.00816e-06	1.01441e-05	1.21433e-05	1.35842e-05	3.9601e-06	2.69934e-05	1.45656e-06	1.92623e-06	2.86675e-06	1.0256e-06	0	8.20214e-08	1.16931e-06	0	1.86013e-06	1.98148e-07	9.10602e-08	0	1.53897e-07	1.91458e-07	2.37559e-07	3.40691e-07	4.32455e-08	1.62709e-07	4.92161e-07	0	k__Bacteria;p__Proteobacteria;c__Alphaproteobacteria;o__Rhizobiales;f__Rhizobiaceae;g__Pararhizobium
f__Nectriaceae;g__Fusarium	6.38223e-06	9.89503e-06	2.11461e-06	6.33237e-06	8.09853e-06	3.06734e-06	1.14617e-05	1.12482e-05	1.28842e-05	3.09382e-06	3.02808e-06	5.88592e-06	4.07266e-06	8.90174e-06	0	1.14913e-05	5.31168e-06	4.77075e-06	0	6.07726e-06	1.44511e-06	0	2.3865e-06	2.74958e-07	0	0	2.95832e-07	1.6725e-07	8.04578e-07	7.19713e-07	0	0	0	1.52683e-07	0	0	0	0	0	0	k__Eukaryota;p__Ascomycota;c__Sordariomycetes;o__Hypocreales;f__Nectriaceae;g__Fusarium
f__Lachnospiraceae;g__Anaerostipes	0	0	0	0	0	0	0	0	0	0	0	0	0	1.27561e-06	1.31438e-06	0	0	0	8.19513e-07	0	1.44325e-06	1.36962e-05	0	0	4.5268e-05	4.58242e-05	6.40917e-06	3.43338e-06	3.01264e-06	4.31941e-07	1.17331e-06	1.35481e-06	1.05336e-06	8.36391e-06	6.61467e-06	6.73215e-06	9.71643e-07	2.76001e-07	7.32726e-07	8.89558e-07	k__Bacteria;p__Firmicutes;c__Clostridia;o__Clostridiales;f__Lachnospiraceae;g__Anaerostipes
f__Lachnospiraceae;g__Dorea	0	3.13636e-06	1.72151e-06	0	0	0	0	0	0	0	0	0	0	0	0	0	0	0	0	0	1.43081e-06	1.88559e-05	0	0	1.02071e-05	8.20262e-06	7.93927e-06	6.10032e-06	0	4.77158e-08	2.47087e-06	1.06581e-06	4.83005e-07	1.77552e-05	1.82374e-05	2.582e-05	4.1878e-07	3.91042e-07	9.94822e-07	4.33277e-06	k__Bacteria;p__Firmicutes;c__Clostridia;o__Clostridiales;f__Lachnospiraceae;g__Dorea
f__Bacillaceae;g__Geobacillus	0	0	2.52351e-07	0	0	0	0	0	0	0	0	0	0	0	0	0	0	0	0	0	1.42176e-06	7.53628e-06	0	0	3.66991e-06	5.56574e-06	1.55686e-05	8.02799e-08	2.34371e-06	9.05933e-08	2.90133e-07	9.10046e-08	0	1.20125e-06	2.22355e-06	1.39746e-06	3.11528e-07	4.79499e-08	2.40401e-07	4.32685e-07	k__Bacteria;p__Firmicutes;c__Bacilli;o__Bacillales;f__Bacillaceae;g__Geobacillus
f__Gloniaceae;g__Glonium	0	0	1.2457e-06	3.10862e-06	6.36103e-06	1.50578e-06	0	9.46604e-06	0	1.51879e-06	2.97302e-06	8.66835e-06	3.99861e-06	6.24278e-06	2.57299e-06	4.2309e-06	1.73837e-06	9.36802e-06	1.90559e-06	1.49169e-05	1.41883e-06	0	7.81037e-07	2.69959e-07	0	0	5.80906e-07	3.28418e-07	0	4.71085e-07	0	1.34439e-07	0	0	1.45513e-07	2.52314e-07	0	1.4167e-07	0	0	k__Eukaryota;p__Ascomycota;c__Dothideomycetes;o__Unclassified;f__Gloniaceae;g__Glonium
f__Sporomusaceae;g__Sporomusa	0	0	8.61804e-07	0	0	0	0	0	0	2.10146e-06	0	0	0	0	0	0	0	0	0	0	1.40585e-06	4.27803e-06	0	0	4.61913e-06	7.24867e-06	2.91336e-07	9.08829e-07	1.56567e-07	7.00261e-08	0	0	1.06368e-07	1.08022e-06	1.1689e-06	1.16253e-06	0	0	0	5.96219e-08	k__Bacteria;p__Firmicutes;c__Negativicutes;o__Selenomonadales;f__Sporomusaceae;g__Sporomusa
f__Labilitrichaceae;g__Labilithrix	6.53894e-06	2.78298e-06	6.11727e-07	3.43474e-06	3.51418e-06	4.43669e-06	4.34199e-06	4.26113e-06	3.88252e-06	3.35625e-06	3.64992e-06	5.32098e-06	3.59994e-06	3.67878e-06	2.84292e-06	3.11651e-06	7.25613e-06	3.45028e-06	3.74312e-06	1.17204e-05	1.3935e-06	0	9.58863e-07	5.96561e-07	2.86132e-08	0	4.99216e-07	1.61277e-07	9.0515e-07	6.36175e-07	0	0	3.1578e-08	2.57653e-07	0	1.23904e-07	0	2.0871e-07	1.11031e-07	0	k__Bacteria;p__Proteobacteria;c__Deltaproteobacteria;o__Myxococcales;f__Labilitrichaceae;g__Labilithrix
f__Dictyoglomaceae;g__Dictyoglomus	7.18001e-06	3.18055e-06	8.15636e-07	4.07081e-06	6.24744e-06	2.95779e-06	6.31562e-06	1.033e-06	8.28271e-06	3.97777e-06	3.89325e-06	9.45951e-07	9.59985e-06	2.45252e-06	7.58113e-06	7.38728e-06	3.41465e-06	6.13382e-06	6.23854e-07	8.79033e-06	1.3935e-06	0	1.53418e-06	3.53518e-07	0	0	3.80355e-07	0	5.17229e-07	3.08448e-07	8.99761e-08	0	8.4208e-08	3.92614e-07	0	8.26029e-08	0	9.27602e-08	0	0	k__Bacteria;p__Dictyoglomi;c__Dictyoglomia;o__Dictyoglomales;f__Dictyoglomaceae;g__Dictyoglomus
f__Lichtheimiaceae;g__Lichtheimia	1.0233e-05	1.25725e-05	5.3736e-07	1.01531e-05	2.06778e-05	5.84599e-06	1.53886e-05	1.98984e-05	1.16608e-05	5.3037e-06	1.22141e-05	1.18708e-05	2.32724e-06	7.59159e-06	1.66488e-06	1.28626e-05	6.74895e-06	8.08221e-06	5.79328e-06	5.20908e-06	1.3771e-06	2.51875e-07	4.39598e-06	2.34015e-06	0	0	1.2589e-06	4.25011e-07	6.81525e-07	4.11265e-07	0	0	1.66435e-07	0	0	0	0	0	0	0	k__Eukaryota;p__Mucoromycota;c__Unclassified;o__Mucorales;f__Lichtheimiaceae;g__Lichtheimia
f__Kiloniellaceae;g__Kiloniella	2.92068e-06	3.01882e-06	0	2.89786e-06	1.18595e-05	2.80739e-06	2.99724e-06	0	0	8.4949e-06	0	5.38711e-06	0	4.65563e-06	4.7971e-06	0	0	0	0	2.78112e-06	1.32264e-06	5.37903e-07	1.45617e-06	5.03314e-07	2.17266e-07	0	0	0	4.90929e-07	0	0	0	0	0	0	0	2.62405e-07	0	0	0	k__Bacteria;p__Proteobacteria;c__Alphaproteobacteria;o__Kiloniellales;f__Kiloniellaceae;g__Kiloniella
f__Choanephoraceae;g__Choanephora	1.01616e-05	1.36307e-05	2.25e-06	7.39732e-06	3.72151e-06	1.94647e-05	3.43373e-06	1.04316e-05	4.54478e-06	7.41877e-06	6.16369e-06	9.55259e-06	1.05087e-05	1.11192e-05	7.65802e-06	6.88884e-06	1.31326e-05	5.12544e-06	3.75605e-06	7.96534e-07	1.28136e-06	1.5406e-07	2.82144e-06	7.20764e-07	0	6.60949e-08	9.8991e-07	4.17825e-07	6.70001e-07	9.76656e-07	7.33786e-08	1.71038e-07	1.6362e-07	1.1067e-07	0	6.73655e-08	1.50309e-07	0	1.11279e-07	0	k__Eukaryota;p__Mucoromycota;c__Unclassified;o__Mucorales;f__Choanephoraceae;g__Choanephora
f__Chytriomycetaceae;g__Rhizoclosmatium	9.21315e-06	3.25019e-06	1.63778e-06	1.39144e-05	1.51774e-05	8.14533e-06	1.5037e-05	5.70035e-06	6.76036e-06	1.11575e-05	1.92445e-05	8.49669e-06	9.35036e-06	9.26011e-06	6.44264e-06	1.10259e-05	1.27706e-05	1.32406e-05	2.29505e-06	1.88485e-05	1.25665e-06	1.15826e-07	5.42418e-06	2.16755e-07	0	1.40366e-07	3.49816e-07	6.59232e-08	1.33719e-06	6.61926e-07	0	5.39717e-08	5.16312e-08	1.69998e-07	0	1.01294e-07	1.59607e-07	2.17532e-07	2.31447e-07	0	k__Eukaryota;p__Chytridiomycota;c__Chytridiomycetes;o__Chytridiales;f__Chytriomycetaceae;g__Rhizoclosmatium
f__Eubacteriaceae;g__Garciella	0	0	0	0	0	0	0	0	0	0	0	0	0	0	0	0	0	0	0	0	1.25026e-06	4.0987e-06	0	0	0	0	0	4.60917e-06	1.99757e-07	0	5.73365e-07	5.0994e-08	1.46348e-07	0.000274762	0.000409764	0.000424645	0	0	0	0	k__Bacteria;p__Firmicutes;c__Clostridia;o__Clostridiales;f__Eubacteriaceae;g__Garciella
f__Unclassified;g__Enhygromyxa	0	1.89479e-06	9.71821e-07	1.81887e-06	3.72188e-06	5.28626e-06	0	5.53864e-06	3.70079e-06	0	1.73954e-06	6.76255e-06	3.11949e-06	4.38323e-06	4.51642e-06	0	2.03426e-06	1.8271e-06	5.57486e-06	1.92016e-05	1.24525e-06	0	0	0	0	0	0	0	0	0	0	0	0	0	0	0	0	1.65784e-07	0	0	k__Bacteria;p__Proteobacteria;c__Deltaproteobacteria;o__Myxococcales;f__Unclassified;g__Enhygromyxa
f__Unclassified;g__Sporanaerobacter	0	0	9.25857e-07	2.88807e-07	0	0	0	0	0	0	5.5242e-07	0	0	0	2.39045e-07	0	0	2.90113e-07	8.85198e-07	0	1.23091e-06	3.51099e-06	0	0	1.00946e-05	9.64996e-06	6.40687e-06	1.51662e-06	8.12614e-07	2.00391e-07	1.33201e-06	9.24266e-07	1.19883e-06	3.28217e-06	5.86721e-06	3.17826e-06	1.81101e-06	1.87338e-06	1.62678e-06	3.12728e-06	k__Bacteria;p__Firmicutes;c__Tissierellia;o__Tissierellales;f__Unclassified;g__Sporanaerobacter
f__Desulfobacteraceae;g__Candidatus Magnetomorum	0	2.78298e-06	0	0	0	2.58807e-06	2.76308e-06	0	1.08711e-05	1.04417e-05	0	2.48312e-06	4.58174e-06	2.14595e-06	4.42232e-06	4.8479e-06	2.98782e-06	2.68355e-06	1.63762e-06	7.69154e-06	1.21931e-06	0	2.68482e-06	0	0	0	4.99216e-07	0	4.52575e-07	0	0	0	0	7.72958e-07	0	0	0	0	0	0	k__Bacteria;p__Proteobacteria;c__Deltaproteobacteria;o__Desulfobacterales;f__Desulfobacteraceae;g__Candidatus Magnetomorum
f__Demequinaceae;g__Demequina	3.59001e-06	3.71064e-06	0	3.56196e-06	3.64434e-06	1.03523e-05	1.65785e-05	9.03875e-06	7.24737e-06	6.9611e-06	0	1.32433e-05	1.06907e-05	7.15318e-06	1.17929e-05	4.8479e-06	9.95939e-06	1.43123e-05	4.36698e-06	3.41846e-06	1.21931e-06	1.65293e-07	2.68482e-06	0	2.67056e-07	0	3.32811e-07	0	0	1.07957e-06	0	4.62133e-07	0	0	0	1.44555e-07	0	0	0	0	k__Bacteria;p__Actinobacteria;c__Actinobacteria;o__Micrococcales;f__Demequinaceae;g__Demequina
f__Bacillaceae;g__Lysinibacillus	0	0	1.36295e-06	0	0	0	0	0	0	0	0	0	0	0	0	0	0	0	0	0	1.20709e-06	1.20004e-05	0	8.81172e-08	1.65699e-05	1.78833e-05	5.04767e-05	1.81478e-06	2.09384e-07	3.62419e-07	1.60013e-06	8.39071e-07	7.97264e-07	1.62368e-06	9.6446e-07	2.17395e-06	1.23619e-06	1.05154e-06	1.16626e-06	1.93004e-06	k__Bacteria;p__Firmicutes;c__Bacilli;o__Bacillales;f__Bacillaceae;g__Lysinibacillus
f__Ancylistaceae;g__Conidiobolus	1.1215e-05	4.7414e-06	1.56726e-06	1.56788e-05	4.65669e-06	1.00928e-05	8.78837e-06	4.00486e-06	5.96828e-06	5.73253e-06	5.61072e-06	7.23861e-06	7.8947e-06	4.22588e-06	6.44581e-06	8.80919e-06	5.8837e-06	7.82288e-06	8.7415e-06	1.05798e-05	1.17695e-06	2.44125e-07	6.60878e-07	1.58102e-06	0	0	2.45768e-07	1.38946e-07	2.22806e-07	1.47128e-06	0	0	0	1.26844e-07	1.79847e-07	0	0	1.75098e-07	1.27543e-07	0	k__Eukaryota;p__Zoopagomycota;c__Entomophthoromycetes;o__Entomophthorales;f__Ancylistaceae;g__Conidiobolus
f__Mucoraceae;g__Mucor	1.7232e-06	1.78111e-06	1.37027e-06	1.53877e-05	6.99713e-06	3.31273e-06	5.30512e-06	8.6772e-06	3.47874e-06	1.67066e-06	8.17582e-06	3.1784e-06	2.93232e-06	0	7.07572e-06	3.10266e-06	3.82441e-06	8.58735e-06	2.09615e-06	0	1.17054e-06	0	0	8.90865e-07	0	0	1.59749e-06	0	8.68944e-07	0	0	0	0	1.64898e-07	0	0	0	1.55837e-07	1.65806e-07	0	k__Eukaryota;p__Mucoromycota;c__Unclassified;o__Mucorales;f__Mucoraceae;g__Mucor
f__Ruminococcaceae;g__Ethanoligenens	0	0	9.43711e-08	0	0	0	0	0	0	0	0	0	0	0	0	0	0	0	0	0	1.16965e-06	3.82545e-06	0	0	1.04217e-07	2.81313e-08	3.28032e-06	0	4.70972e-08	5.35324e-08	0	0	0	0	0	0	0	0	0	0	k__Bacteria;p__Firmicutes;c__Clostridia;o__Clostridiales;f__Ruminococcaceae;g__Ethanoligenens
f__Methanocellaceae;g__Methanocella	1.02572e-06	4.24073e-06	2.71879e-07	3.05311e-06	2.08248e-06	1.97186e-06	2.10521e-06	5.165e-06	9.31805e-06	1.98889e-06	3.89325e-06	3.78381e-06	3.49085e-06	1.63501e-06	5.89643e-06	1.84682e-06	1.13822e-06	2.04461e-06	0	1.95341e-06	1.16125e-06	1.88906e-07	4.09115e-06	3.53518e-07	0	8.10449e-08	5.70533e-07	3.22553e-07	5.17229e-07	0	0	0	0	1.96307e-07	0	8.26029e-08	0	0	3.94776e-07	0	k__Archaea;p__Euryarchaeota;c__Methanomicrobia;o__Methanocellales;f__Methanocellaceae;g__Methanocella
f__Retroviridae;g__Epsilonretrovirus	8.77052e-06	1.4382e-05	1.33893e-06	1.38975e-05	1.03026e-05	8.56371e-06	2.05927e-05	1.02677e-05	1.53897e-05	7.34604e-06	9.67438e-06	4.65855e-06	1.18782e-05	1.00281e-05	8.29667e-06	2.23213e-06	1.13135e-05	3.70677e-06	5.36248e-06	1.18048e-06	1.15424e-06	3.50997e-07	1.90039e-06	8.62518e-07	9.56619e-08	0	1.38771e-06	6.59445e-07	1.28138e-06	5.59202e-07	0	1.0639e-07	1.01777e-07	3.64748e-07	0	5.06634e-07	1.1138e-07	0	2.38569e-07	0	k__Viruses;p__Unclassified;c__Unclassified;o__Unclassified;f__Retroviridae;g__Epsilonretrovirus
f__Parachlamydiaceae;g__Parachlamydia	2.18127e-06	6.01217e-06	1.92724e-07	2.16423e-06	1.47619e-06	4.19332e-06	2.9846e-06	2.92901e-06	2.93564e-06	4.22953e-06	0	0	0	0	0	0	0	0	0	0	1.15243e-06	6.69542e-08	1.08752e-06	1.25297e-07	0	0	6.74047e-07	0	2.44429e-07	3.27971e-07	0	0	0	0	0	0	0	0	0	0	k__Bacteria;p__Chlamydiae;c__Chlamydiia;o__Parachlamydiales;f__Parachlamydiaceae;g__Parachlamydia
f__Unikaryonidae;g__Encephalitozoon	1.67301e-06	5.18769e-06	0	0	1.019e-05	9.64871e-06	5.1506e-06	0	1.68871e-06	1.622e-06	6.35015e-06	4.62873e-06	7.11727e-06	2.66682e-06	2.74785e-06	3.01229e-06	0	3.33489e-06	5.08774e-06	9.55841e-06	1.13645e-06	0	1.66823e-06	0	0	0	6.20385e-07	0	0	1.25775e-06	0	1.43575e-07	0	1.60095e-07	3.10804e-07	0	0	0	0	0	k__Eukaryota;p__Microsporidia;c__Unclassified;o__Unclassified;f__Unikaryonidae;g__Encephalitozoon
f__Ruaniaceae;g__Ruania	8.36507e-06	1.03754e-05	1.77381e-06	3.31988e-06	5.095e-06	3.21624e-06	1.71687e-06	1.68489e-06	8.44354e-06	0	1.58754e-06	1.6972e-05	2.84691e-06	2.66682e-06	0	6.02458e-06	3.71302e-06	3.33489e-06	3.05264e-06	4.77921e-06	1.13645e-06	0	1.66823e-06	1.15322e-06	0	0	3.10193e-07	8.76843e-07	2.81212e-07	2.5155e-07	1.46757e-07	0	0	0	1.55402e-07	1.34731e-07	0	1.51298e-07	0	0	k__Bacteria;p__Actinobacteria;c__Actinobacteria;o__Micrococcales;f__Ruaniaceae;g__Ruania
f__Carnobacteriaceae;g__Marinilactibacillus	0	0	2.07616e-06	0	0	0	0	0	0	0	0	0	0	0	0	0	0	0	0	0	1.13095e-06	2.05866e-06	0	0	6.94322e-07	5.99377e-07	4.63041e-07	5.8646e-08	0	8.41223e-08	0	0	1.91175e-07	0	3.24454e-07	4.22915e-07	0	0	0	6.30998e-07	k__Bacteria;p__Firmicutes;c__Bacilli;o__Lactobacillales;f__Carnobacteriaceae;g__Marinilactibacillus
f__Mycosphaerellaceae;g__Zymoseptoria	8.28463e-06	6.85041e-06	1.75675e-06	8.2199e-06	1.682e-06	4.77797e-06	3.40072e-06	1.66869e-06	6.68988e-06	3.21282e-06	4.71682e-06	4.58423e-06	7.04884e-06	7.92352e-06	2.72143e-06	5.96665e-06	3.67731e-06	4.95424e-06	4.03106e-06	6.311e-06	1.12552e-06	0	3.30439e-06	8.56601e-07	0	0	6.1442e-07	0	5.57016e-07	7.47394e-07	0	0	0	0	0	2.66871e-07	0	1.49843e-07	0	0	k__Eukaryota;p__Ascomycota;c__Dothideomycetes;o__Capnodiales;f__Mycosphaerellaceae;g__Zymoseptoria
f__Ruminococcaceae;g__Gemmiger	0	0	0	0	0	0	0	0	0	0	0	0	0	0	0	0	0	0	0	0	1.12282e-06	1.17772e-05	0	0	1.16875e-05	9.05187e-06	6.43594e-06	3.70175e-06	0	5.38663e-08	2.81277e-07	2.75178e-07	1.01777e-07	9.9342e-06	9.80575e-06	1.26706e-05	2.87134e-07	4.48452e-07	2.38569e-07	7.17595e-07	k__Bacteria;p__Firmicutes;c__Clostridia;o__Clostridiales;f__Ruminococcaceae;g__Gemmiger
f__Bacillaceae;g__Terribacillus	0	0	9.20879e-08	0	0	0	0	0	0	0	0	0	0	3.33352e-07	0	0	0	0	7.20079e-07	0	1.1204e-06	6.73973e-06	0	0	1.26837e-06	8.62117e-07	7.92571e-06	2.77196e-07	0	0	4.88796e-07	3.66508e-07	4.91244e-07	9.79035e-07	1.38059e-06	1.19438e-06	4.31837e-07	9.1938e-07	8.03584e-07	5.36612e-07	k__Bacteria;p__Firmicutes;c__Bacilli;o__Bacillales;f__Bacillaceae;g__Terribacillus
f__Mortierellaceae;g__Mortierella	8.62165e-06	2.48636e-05	1.48042e-06	7.14454e-06	1.14124e-05	8.87424e-06	5.50577e-06	7.86671e-06	7.91053e-06	4.53501e-06	2.02462e-05	1.1271e-05	6.66799e-06	8.59302e-06	7.00058e-06	1.05185e-05	7.01181e-06	1.11334e-05	4.84133e-06	2.21081e-05	1.10896e-06	0	5.11674e-06	1.04654e-06	0	0	1.06683e-06	1.72028e-07	1.81566e-06	2.04048e-06	0	1.4084e-07	0	6.79744e-07	7.05127e-08	6.11334e-08	0	6.86507e-08	0	0	k__Eukaryota;p__Mucoromycota;c__Unclassified;o__Mortierellales;f__Mortierellaceae;g__Mortierella
f__Sphingomonadaceae;g__Sphingobium	0	0	0	0	0	0	0	0	0	0	0	0	0	0	0	0	0	0	0	0	1.0991e-06	2.23495e-07	0	0	4.60078e-06	5.16452e-06	0	1.52645e-06	5.99272e-07	0	4.25802e-07	6.24856e-07	1.99253e-07	6.96751e-07	6.76326e-07	9.77274e-07	4.36109e-07	2.19489e-07	2.33529e-07	2.13295e-07	k__Bacteria;p__Proteobacteria;c__Alphaproteobacteria;o__Sphingomonadales;f__Sphingomonadaceae;g__Sphingobium
f__Clostridiaceae;g__Desnuesiella	0	0	3.28601e-07	0	0	0	0	0	0	0	0	0	0	0	0	0	0	0	0	0	1.09015e-06	1.15598e-05	0	0	2.45831e-05	2.49079e-05	1.12539e-06	1.58261e-07	4.30814e-07	1.93604e-07	4.65107e-08	9.10046e-08	2.17645e-08	1.72523e-07	1.47751e-07	1.2384e-07	5.80616e-07	2.39749e-07	7.65257e-08	7.27632e-07	k__Bacteria;p__Firmicutes;c__Clostridia;o__Clostridiales;f__Clostridiaceae;g__Desnuesiella
f__Morganellaceae;g__Xenorhabdus	0	0	1.04197e-05	0	0	0	0	0	0	0	0	0	0	0	0	0	0	0	2.18349e-06	0	1.08425e-06	2.93821e-06	2.9533e-06	4.08313e-06	4.90783e-05	4.65199e-05	1.49861e-05	2.91735e-07	9.0515e-07	6.47742e-07	7.87603e-07	1.10678e-06	2.55027e-06	4.0322e-06	1.29799e-06	2.3282e-06	1.24225e-06	1.27748e-06	1.75644e-06	1.09691e-06	k__Bacteria;p__Proteobacteria;c__Gammaproteobacteria;o__Enterobacterales;f__Morganellaceae;g__Xenorhabdus
f__Geobacteraceae;g__Geobacter	0	0	0	0	0	0	0	0	0	0	0	0	0	0	0	0	0	0	0	0	1.05454e-06	8.00555e-06	0	0	3.46451e-07	0	7.5603e-06	0	0	0	0	0	1.2745e-07	2.97113e-07	0	0	0	0	0	0	k__Bacteria;p__Proteobacteria;c__Deltaproteobacteria;o__Desulfuromonadales;f__Geobacteraceae;g__Geobacter
f__Poxviridae;g__Yatapoxvirus	1.53857e-06	3.18055e-06	4.07818e-07	3.05311e-06	1.04124e-06	1.97186e-06	1.0526e-06	1.5495e-06	2.58835e-06	4.47499e-06	3.40659e-06	4.25678e-06	4.79992e-06	3.27003e-06	6.31761e-06	2.77023e-06	3.41465e-06	5.11152e-06	2.80734e-06	2.6371e-05	1.04512e-06	9.44532e-08	7.6709e-07	3.53518e-07	0	0	2.85266e-07	1.07518e-07	2.58614e-07	1.54224e-07	8.99761e-08	8.80253e-08	0	4.90767e-08	9.52761e-08	1.65206e-07	4.6077e-08	0	4.93469e-08	0	k__Viruses;p__Unclassified;c__Unclassified;o__Unclassified;f__Poxviridae;g__Yatapoxvirus
f__Lachnospiraceae;g__Lachnotalea	0	0	1.63712e-07	0	0	0	0	0	0	0	0	0	0	0	0	0	0	0	0	0	1.03828e-06	7.07101e-06	0	6.71844e-08	3.91476e-06	3.84784e-06	4.51523e-06	9.03148e-08	1.96594e-07	0	0	0	0	6.49204e-07	6.30173e-07	3.2781e-07	3.50269e-08	0	2.61111e-07	1.09739e-07	k__Bacteria;p__Firmicutes;c__Clostridia;o__Clostridiales;f__Lachnospiraceae;g__Lachnotalea
f__Isosphaeraceae;g__Paludisphaera	1.49844e-06	0	3.97179e-07	4.46019e-06	0	1.00822e-05	1.53772e-06	4.52724e-06	1.21e-05	2.9055e-06	4.26564e-06	5.52765e-06	3.82476e-06	2.38854e-06	2.46112e-06	2.69796e-06	6.65114e-06	0	2.73411e-06	3.13904e-05	1.01786e-06	0	7.47079e-07	2.58222e-07	0	0	2.77825e-07	0	2.51868e-07	2.25301e-07	0	0	0	0	1.39186e-07	0	0	0	1.44179e-07	0	k__Bacteria;p__Planctomycetes;c__Planctomycetia;o__Planctomycetales;f__Isosphaeraceae;g__Paludisphaera
f__Alcaligenaceae;g__Achromobacter	2.34215e-05	2.77091e-05	6.35495e-06	1.93464e-05	7.64392e-06	1.15967e-05	2.92277e-05	9.88128e-06	2.93542e-05	4.34012e-06	9.11237e-06	7.01117e-06	6.01443e-06	1.49444e-05	1.38627e-05	2.04122e-06	1.87964e-05	6.72154e-06	5.95887e-06	1.54833e-05	1.01362e-06	0	1.12799e-05	2.81119e-06	1.15227e-05	1.08924e-05	3.41894e-06	5.23674e-07	7.5246e-07	4.02086e-06	0	3.08338e-07	0	4.30168e-07	6.96027e-07	8.4788e-07	0	1.99791e-07	0	0	k__Bacteria;p__Proteobacteria;c__Betaproteobacteria;o__Burkholderiales;f__Alcaligenaceae;g__Achromobacter
f__Rhodospirillaceae;g__Azospirillum	6.58549e-06	7.94123e-06	1.74556e-06	5.44503e-06	6.68516e-06	6.33005e-06	6.75812e-06	5.52688e-06	6.64727e-06	3.19235e-06	6.24903e-06	7.0856e-06	4.66929e-06	6.99827e-06	7.21092e-06	3.95243e-06	0	5.46965e-06	4.00538e-06	1.04513e-05	9.94088e-07	3.03213e-07	5.47223e-07	0	8.01168e-07	6.80777e-07	4.07004e-07	1.16007e-05	3.68978e-07	3.3006e-07	0	9.41927e-08	0	1.47062e-06	1.73792e-06	1.67011e-06	0	0	1.05609e-07	0	k__Bacteria;p__Proteobacteria;c__Alphaproteobacteria;o__Rhodospirillales;f__Rhodospirillaceae;g__Azospirillum
f__Sporomusaceae;g__Propionispora	0	0	0	0	0	0	0	0	0	0	0	0	0	0	0	0	0	0	0	0	9.64778e-07	5.65341e-06	0	0	2.29299e-06	3.05427e-06	3.05869e-06	0	1.15859e-06	1.30872e-06	2.98146e-08	0	1.20975e-07	1.96576e-06	5.0755e-07	4.87513e-07	0	0	0	0	k__Bacteria;p__Firmicutes;c__Negativicutes;o__Selenomonadales;f__Sporomusaceae;g__Propionispora
f__Unclassified;g__Tepidimicrobium	0	0	0	0	0	0	0	0	0	0	0	0	0	0	0	0	0	0	0	0	9.61033e-07	3.75207e-06	0	0	5.16419e-06	6.22785e-06	4.72165e-06	0	8.25208e-08	7.38167e-08	0	7.28485e-08	6.96894e-08	0	0	0	0	0	0	7.46008e-08	k__Bacteria;p__Firmicutes;c__Tissierellia;o__Unclassified;f__Unclassified;g__Tepidimicrobium
f__Methanosarcinaceae;g__Methanosarcina	0	0	0	0	0	0	0	0	0	0	0	0	0	0	0	0	0	0	4.12628e-07	0	9.60809e-07	5.34676e-06	0	0	3.28019e-06	4.87324e-06	2.117e-06	7.11141e-08	1.03817e-07	1.05324e-07	2.38047e-07	2.96787e-07	2.22786e-07	4.54443e-07	3.78104e-07	3.82445e-07	0	0	6.74007e-08	3.07804e-07	k__Archaea;p__Euryarchaeota;c__Methanomicrobia;o__Methanosarcinales;f__Methanosarcinaceae;g__Methanosarcina
f__Clostridiaceae;g__Candidatus Arthromitus	0	0	0	0	0	0	0	0	0	0	0	0	0	0	0	0	0	0	0	0	9.53801e-07	2.77965e-06	0	0	9.25779e-07	1.23929e-06	9.10396e-06	5.3556e-07	0	0	0	7.24914e-08	1.38357e-07	1.6127e-07	1.69408e-07	6.76941e-08	5.42491e-07	7.63907e-08	1.34075e-07	4.0079e-07	k__Bacteria;p__Firmicutes;c__Clostridia;o__Clostridiales;f__Clostridiaceae;g__Candidatus Arthromitus
f__Lachnospiraceae;g__Coprococcus	0	1.17954e-06	7.82427e-06	1.56141e-06	0	0	0	1.73587e-05	3.44822e-06	1.03024e-05	0	0	0	0	0	0	0	0	0	0	9.35264e-07	6.05615e-06	0	0	1.22213e-05	1.03267e-05	8.74717e-06	0.000631531	6.97375e-06	3.10484e-06	3.6968e-06	2.50868e-06	2.30713e-06	1.95152e-05	1.54211e-05	1.52913e-05	6.88083e-07	1.34852e-06	9.70443e-07	8.45199e-06	k__Bacteria;p__Firmicutes;c__Clostridia;o__Clostridiales;f__Lachnospiraceae;g__Coprococcus
f__Fibrobacteraceae;g__Fibrobacter	7.12509e-06	7.37261e-06	2.09373e-06	6.67791e-06	1.05945e-05	5.4835e-06	8.86373e-06	9.35799e-06	2.39203e-06	7.3491e-06	3.17948e-06	3.973e-06	4.47993e-06	1.52601e-06	1.57238e-06	2.58555e-06	3.71817e-06	2.86245e-06	5.82264e-07	2.27897e-06	9.29605e-07	2.19741e-06	1.41625e-06	4.9222e-07	1.60858e-05	1.38729e-05	1.05894e-06	9.54251e-05	1.503e-06	6.55665e-07	0	0	2.55085e-07	8.47256e-06	7.16601e-06	8.72747e-06	0	8.65762e-08	1.0096e-07	1.51783e-07	k__Bacteria;p__Fibrobacteres;c__Fibrobacteria;o__Fibrobacterales;f__Fibrobacteraceae;g__Fibrobacter
f__Bacillaceae;g__Lentibacillus	0	0	0	0	0	0	0	0	0	0	0	0	0	0	0	0	0	0	0	0	9.19615e-07	9.48349e-06	0	4.99924e-08	2.58963e-07	2.97983e-07	3.87271e-06	3.0409e-08	0	0	2.54478e-08	2.4896e-08	2.38164e-08	0	8.08403e-08	2.33624e-08	0	0	0	0	k__Bacteria;p__Firmicutes;c__Bacilli;o__Bacillales;f__Bacillaceae;g__Lentibacillus
f__Aspergillaceae;g__Penicillium	6.01117e-06	4.14211e-06	2.65556e-06	1.98807e-06	2.03405e-06	0	4.1125e-06	0	0	0	0	3.69581e-06	1.70484e-06	0	4.93655e-06	0	4.44699e-06	0	0	0	9.07394e-07	0	9.99001e-07	3.45296e-07	0	0	1.48604e-06	0	0	0	0	0	0	0	0	0	0	0	3.85595e-07	0	k__Eukaryota;p__Ascomycota;c__Eurotiomycetes;o__Eurotiales;f__Aspergillaceae;g__Penicillium
f__Cyclobacteriaceae;g__Cyclobacterium	0	8.28421e-06	1.06222e-06	0	6.10215e-06	1.926e-06	6.16874e-06	2.01795e-06	2.02252e-06	3.88527e-06	0	3.69581e-06	0	0	3.29103e-06	0	0	1.99706e-06	0	5.72393e-06	9.07394e-07	0	0	0	0	0	3.7151e-07	0	1.3472e-06	1.2051e-06	0	0	0	1.91742e-07	0	1.61364e-07	0	0	0	0	k__Bacteria;p__Bacteroidetes;c__Cytophagia;o__Cytophagales;f__Cyclobacteriaceae;g__Cyclobacterium
f__Streptomycetaceae;g__Streptomyces	1.14207e-05	7.76685e-06	1.32249e-05	5.63581e-06	5.07649e-06	3.74384e-06	5.48641e-06	7.99112e-06	3.9034e-06	3.73815e-06	5.70521e-06	9.86241e-06	5.56319e-06	6.13578e-06	6.27128e-06	4.06946e-06	7.58283e-06	6.58717e-06	5.56597e-06	1.85365e-05	9.05871e-07	1.36207e-07	2.74593e-06	9.99915e-07	1.8418e-05	2.9176e-05	8.88545e-07	4.55095e-07	1.57595e-06	1.08109e-06	1.71773e-07	1.36437e-07	7.68942e-08	1.73177e-07	1.37394e-07	1.69484e-07	2.08448e-07	1.97103e-07	3.8728e-07	7.8833e-07	k__Bacteria;p__Actinobacteria;c__Actinobacteria;o__Streptomycetales;f__Streptomycetaceae;g__Streptomyces
f__Lachnospiraceae;g__Anaerobium	0	0	1.44087e-07	0	0	0	0	0	0	0	0	0	0	4.50299e-07	0	0	0	0	3.43631e-07	0	9.02765e-07	6.20879e-06	0	8.41232e-08	1.07073e-05	1.2964e-05	4.97019e-06	4.53597e-07	1.02712e-07	9.18783e-08	2.21461e-07	3.50794e-07	3.26796e-07	1.5019e-06	1.79498e-06	9.96226e-07	1.38952e-06	6.03843e-07	5.25438e-07	7.67467e-07	k__Bacteria;p__Firmicutes;c__Clostridia;o__Clostridiales;f__Lachnospiraceae;g__Anaerobium
f__Thiotrichaceae;g__Achromatium	8.62826e-06	1.05228e-05	1.57575e-06	1.54034e-06	2.63711e-06	7.63368e-06	4.25905e-06	1.56349e-06	4.37027e-06	5.00708e-06	3.11653e-06	1.22525e-05	7.18858e-06	6.6156e-06	7.64958e-06	8.54723e-06	6.89096e-06	5.50496e-06	4.19448e-06	4.34352e-05	8.9911e-07	0	3.42287e-07	5.6598e-07	0	5.07631e-07	1.2729e-07	4.88198e-07	8.68092e-07	9.33701e-07	1.20446e-07	0	0	2.14256e-07	0	0	1.39479e-07	2.02483e-07	6.60581e-08	1.20669e-07	k__Bacteria;p__Proteobacteria;c__Gammaproteobacteria;o__Thiotrichales;f__Thiotrichaceae;g__Achromatium
f__Peptococcaceae;g__Dehalobacter	0	0	1.17418e-06	0	0	0	0	1.78451e-06	0	2.14738e-06	0	0	0	0	0	0	0	0	0	0	8.9599e-07	9.63818e-06	0	0	1.27301e-05	1.30004e-05	1.40968e-05	6.93455e-05	4.62411e-07	1.47214e-07	1.11135e-06	1.03528e-06	1.77758e-07	1.35417e-06	3.84766e-06	3.85821e-06	2.17442e-08	4.00609e-08	8.52472e-08	7.0437e-08	k__Bacteria;p__Firmicutes;c__Clostridia;o__Clostridiales;f__Peptococcaceae;g__Dehalobacter
f__Peptoniphilaceae;g__Finegoldia	0	0	1.7574e-06	7.40147e-07	0	0	0	0	0	0	0	0	0	8.03164e-07	8.27569e-07	4.53605e-07	0	1.00437e-06	6.12909e-07	0	8.73536e-07	3.40877e-06	0	0	3.77331e-05	2.95019e-06	1.43059e-06	1.29964e-06	1.36626e-07	0	3.49193e-07	2.5683e-07	3.58088e-07	3.25045e-06	3.44764e-06	2.68369e-06	8.78012e-08	5.19933e-07	3.3226e-07	1.37798e-06	k__Bacteria;p__Firmicutes;c__Tissierellia;o__Tissierellales;f__Peptoniphilaceae;g__Finegoldia
f__Nocardioidaceae;g__Nocardioides	3.76245e-06	4.66665e-06	1.82326e-05	6.7195e-06	2.29164e-06	4.33981e-06	6.94994e-06	8.33618e-06	5.31685e-06	9.48412e-06	7.8545e-06	2.08192e-06	5.12195e-06	4.79794e-06	7.4156e-06	2.70974e-06	4.17512e-06	5.9999e-06	1.37302e-06	2.86613e-06	8.5192e-07	1.38586e-07	3.00137e-06	7.78048e-07	1.05071e-07	4.86173e-07	1.39519e-07	7.88776e-08	5.05936e-07	2.70171e-07	0	1.29155e-07	0	1.44016e-07	1.66905e-07	2.42398e-07	0	9.44467e-08	1.44808e-07	2.15912e-07	k__Bacteria;p__Actinobacteria;c__Actinobacteria;o__Propionibacteriales;f__Nocardioidaceae;g__Nocardioides
f__Catalimonadaceae;g__Catalinimonas	1.35685e-06	5.64077e-06	9.96984e-07	1.86597e-06	2.25347e-06	4.4753e-06	6.99286e-06	3.04282e-06	3.26789e-06	6.27761e-06	5.23696e-06	7.962e-06	4.27551e-06	3.58757e-06	5.46907e-06	3.38616e-06	6.19251e-06	8.84996e-06	2.66289e-06	1.28586e-05	8.51664e-07	9.93757e-08	1.07609e-06	6.26971e-07	2.98109e-08	0	4.74479e-07	1.06671e-07	4.66481e-07	6.07295e-07	3.51535e-08	0	0	1.09157e-07	3.72242e-08	1.14225e-07	7.20087e-08	6.69178e-08	1.36476e-07	0	k__Bacteria;p__Bacteroidetes;c__Cytophagia;o__Cytophagales;f__Catalimonadaceae;g__Catalinimonas
f__Peptococcaceae;g__Desulfurispora	3.74609e-06	5.80795e-06	4.96474e-07	5.57524e-06	3.80279e-06	7.20158e-06	9.61073e-06	1.88635e-06	9.45309e-06	0	0	5.18217e-06	4.78095e-06	4.47851e-06	3.0764e-06	6.74491e-06	8.31393e-06	0	0	5.35063e-06	8.48216e-07	1.7248e-07	0	3.22777e-07	0	0	6.94562e-07	1.96337e-07	0	0	0	0	0	0	0	3.0168e-07	0	3.38776e-07	1.80224e-07	0	k__Bacteria;p__Firmicutes;c__Clostridia;o__Clostridiales;f__Peptococcaceae;g__Desulfurispora
f__Desulfobulbaceae;g__Desulfocapsa	0	0	0	0	0	0	0	0	0	0	0	0	0	0	0	0	0	0	0	0	8.4298e-07	2.05698e-06	0	0	1.18692e-07	0	0	0	0	0	0	0	0	0	0	0	0	0	0	0	k__Bacteria;p__Proteobacteria;c__Deltaproteobacteria;o__Desulfobacterales;f__Desulfobulbaceae;g__Desulfocapsa
f__Herpesviridae;g__Proboscivirus	2.71893e-06	8.37916e-06	4.16495e-07	2.69769e-06	6.53276e-06	4.53108e-06	4.4027e-06	2.63745e-06	5.86603e-06	6.14213e-06	5.11256e-06	1.07653e-05	1.0738e-05	4.7116e-06	1.00164e-05	4.76033e-06	5.92323e-06	5.79218e-06	5.53733e-06	2.97117e-05	8.415e-07	0	1.04455e-06	2.7078e-07	0	0	1.21173e-06	2.19611e-07	3.52156e-07	6.37547e-07	0	4.49491e-08	0	1.55151e-07	0	8.43604e-08	1.92725e-07	2.88727e-07	1.05609e-07	0	k__Viruses;p__Unclassified;c__Unclassified;o__Herpesvirales;f__Herpesviridae;g__Proboscivirus
f__Dehalococcoidaceae;g__Dehalococcoides	0	0	3.9039e-07	0	0	0	0	0	0	0	0	0	0	0	0	0	0	0	0	0	8.33717e-07	3.39063e-07	0	0	4.38246e-07	1.16372e-07	0	0	0	0	0	0	0	0	0	0	0	0	0	0	k__Bacteria;p__Chloroflexi;c__Dehalococcoidia;o__Dehalococcoidales;f__Dehalococcoidaceae;g__Dehalococcoides
f__Planococcaceae;g__Caryophanon	0	0	0	0	0	0	0	0	0	0	0	0	0	0	0	0	0	0	0	0	8.31828e-07	4.28231e-06	0	0	1.512e-07	4.3224e-08	2.58641e-06	0	1.83904e-07	0	0	0	0	0	0	0	0	0	0	0	k__Bacteria;p__Firmicutes;c__Bacilli;o__Bacillales;f__Planococcaceae;g__Caryophanon
f__Herpetosiphonaceae;g__Herpetosiphon	4.29974e-06	4.44422e-06	5.26015e-07	9.84495e-07	3.35755e-06	4.7688e-06	3.39419e-06	1.99859e-06	4.67393e-06	3.52731e-06	8.16013e-06	3.96537e-06	3.93977e-06	2.89972e-06	4.34593e-06	4.16864e-06	3.30323e-06	3.29649e-06	3.21866e-06	1.41725e-05	8.23795e-07	3.04571e-08	9.89414e-07	2.84986e-07	0	0	4.29268e-07	1.73349e-07	3.89162e-07	1.49192e-07	2.90134e-08	0	0	1.26601e-07	6.14449e-08	7.99076e-08	2.97157e-08	5.98223e-08	3.18245e-08	0	k__Bacteria;p__Chloroflexi;c__Chloroflexia;o__Herpetosiphonales;f__Herpetosiphonaceae;g__Herpetosiphon
f__Synergistaceae;g__Synergistes	0	0	0	0	0	0	0	0	0	0	0	0	0	0	0	0	0	0	0	0	8.12874e-07	5.28938e-06	0	0	2.67056e-07	0	2.66249e-06	0	0	0	0	3.08089e-07	0	0	0	0	0	0	0	0	k__Bacteria;p__Synergistetes;c__Synergistia;o__Synergistales;f__Synergistaceae;g__Synergistes
f__Catabacteriaceae;g__Catabacter	0	0	0	0	0	0	0	0	0	0	0	0	0	0	0	0	0	0	0	0	8.09852e-07	2.41522e-06	0	0	2.21871e-07	3.15906e-08	2.00064e-05	1.87971e-06	0	0	1.75359e-08	0	0	7.08157e-08	3.1602e-08	0	3.03857e-07	1.4124e-07	6.83708e-08	3.69473e-07	k__Bacteria;p__Firmicutes;c__Clostridia;o__Clostridiales;f__Catabacteriaceae;g__Catabacter
f__Clostridiaceae;g__Thermobrachium	0	0	0	0	0	0	0	0	0	0	0	0	0	0	0	0	0	0	0	0	8.02335e-07	4.77391e-06	0	0	5.38815e-07	4.23191e-07	2.13756e-06	1.57069e-07	0	0	1.31443e-07	3.80083e-07	1.61272e-07	8.27541e-07	1.30367e-06	8.60866e-07	6.53244e-08	0	1.5297e-07	6.58433e-08	k__Bacteria;p__Firmicutes;c__Clostridia;o__Clostridiales;f__Clostridiaceae;g__Thermobrachium
f__Ruminococcaceae;g__Anaeromassilibacillus	0	0	0	0	0	0	0	0	0	0	0	0	0	0	0	0	0	0	0	0	8.01831e-07	1.07473e-05	0	0	8.66805e-06	9.89843e-06	7.46048e-06	3.35743e-08	1.04378e-07	0	5.75478e-07	5.01739e-07	8.35442e-07	5.4173e-06	5.8501e-06	5.40763e-06	1.03558e-07	4.09811e-07	6.5784e-07	2.7445e-07	k__Bacteria;p__Firmicutes;c__Clostridia;o__Clostridiales;f__Ruminococcaceae;g__Anaeromassilibacillus
f__Methylococcaceae;g__Methyloprofundus	0	1.81745e-06	0	3.48926e-06	3.56996e-06	3.38033e-06	0	5.31257e-06	1.77487e-06	1.70476e-06	5.0056e-06	6.48652e-06	2.99216e-06	1.40144e-06	0	1.58299e-06	3.90246e-06	0	4.27786e-06	1.17204e-05	7.96285e-07	0	0	0	0	0	3.26019e-07	0	2.95559e-07	2.64384e-07	0	0	0	3.36526e-07	1.6333e-07	1.41605e-07	0	1.59017e-07	0	0	k__Bacteria;p__Proteobacteria;c__Gammaproteobacteria;o__Methylococcales;f__Methylococcaceae;g__Methyloprofundus
f__Unclassified;g__Saitoella	1.13111e-05	5.39932e-06	1.09646e-06	1.47391e-06	7.54001e-06	4.2837e-06	4.31369e-06	8.80049e-06	1.94451e-05	5.27024e-07	7.77616e-06	1.27425e-05	9.69058e-06	9.13089e-06	1.46005e-05	6.66028e-06	8.49043e-06	6.43478e-06	3.5078e-06	1.51883e-05	7.95808e-07	0	2.29434e-06	7.67987e-07	8.0875e-08	0	9.27077e-07	3.11431e-07	1.11458e-06	5.62078e-07	0	0	0	1.42153e-07	0	0	2.38183e-07	4.916e-08	3.59695e-07	0	k__Eukaryota;p__Ascomycota;c__Unclassified;o__Unclassified;f__Unclassified;g__Saitoella
f__Enterococcaceae;g__Vagococcus	0	0	8.93295e-06	0	0	0	0	3.33739e-06	0	3.21282e-06	0	0	0	0	0	0	0	0	0	0	7.9397e-07	1.29159e-06	0	0	1.12801e-05	5.56509e-06	9.28774e-08	7.70819e-07	5.57016e-07	3.02121e-07	3.41909e-07	6.25657e-07	2.90194e-07	2.53689e-07	8.93641e-07	3.73619e-07	5.95457e-08	1.2896e-06	3.82629e-07	4.54504e-06	k__Bacteria;p__Firmicutes;c__Bacilli;o__Lactobacillales;f__Enterococcaceae;g__Vagococcus
f__Waddliaceae;g__Waddlia	1.74061e-06	3.59819e-06	1.38411e-06	3.45402e-06	7.06781e-06	0	0	3.50594e-06	0	5.06262e-06	1.65168e-06	0	2.96194e-06	4.16185e-06	4.28831e-06	3.134e-06	1.93152e-06	6.93927e-06	3.17598e-06	1.82318e-05	7.88241e-07	0	1.73564e-06	5.99909e-07	0	0	3.22726e-07	0	2.92574e-07	2.61714e-07	0	0	0	0	0	1.40175e-07	0	0	1.67481e-07	0	k__Bacteria;p__Chlamydiae;c__Chlamydiia;o__Parachlamydiales;f__Waddliaceae;g__Waddlia
f__Shewanellaceae;g__Shewanella	0	0	0	0	0	0	0	0	0	0	0	0	0	6.83289e-07	0	0	0	0	0	0	7.86947e-07	1.47531e-06	6.18087e-07	0	2.0342e-06	8.8922e-07	4.81665e-06	8.98655e-08	0	0	3.19062e-06	3.23928e-06	2.0425e-06	2.69192e-06	1.89301e-06	1.74061e-06	1.51041e-06	2.40531e-06	3.08731e-06	9.76946e-07	k__Bacteria;p__Proteobacteria;c__Gammaproteobacteria;o__Alteromonadales;f__Shewanellaceae;g__Shewanella
f__Ruminococcaceae;g__Subdoligranulum	0	0	0	0	0	0	0	0	0	0	0	0	0	0	0	0	0	0	0	0	7.78943e-07	4.17583e-06	0	5.38938e-08	4.65288e-08	0	2.02948e-06	0	1.15649e-06	0	0	0	2.5675e-08	0	0	0	0	0	0	0	k__Bacteria;p__Firmicutes;c__Clostridia;o__Clostridiales;f__Ruminococcaceae;g__Subdoligranulum
f__Halieaceae;g__Halioglobus	0	0	0	0	0	0	0	0	0	0	0	0	0	0	0	0	0	0	0	0	7.78413e-07	3.047e-06	0	0	3.19668e-08	3.3954e-08	1.51383e-06	0	0	0	0	0	0	0	0	0	0	0	0	0	k__Bacteria;p__Proteobacteria;c__Gammaproteobacteria;o__Cellvibrionales;f__Halieaceae;g__Halioglobus
f__Debaryomycetaceae;g__Debaryomyces	4.32421e-06	9.11658e-06	1.51159e-06	6.83896e-06	7.68121e-06	6.41464e-06	7.76504e-06	3.45537e-06	6.34133e-06	2.85584e-06	7.18011e-06	4.34862e-06	5.34527e-06	2.73455e-06	3.87235e-06	6.61454e-06	6.76225e-06	8.43175e-06	3.7637e-06	0	7.76872e-07	4.06875e-07	1.46862e-06	1.38759e-06	0	0	2.55599e-07	2.98888e-07	2.47562e-07	7.08983e-07	0	0	1.13176e-07	0	0	0	1.23855e-07	3.54175e-07	1.32645e-07	0	k__Eukaryota;p__Ascomycota;c__Saccharomycetes;o__Saccharomycetales;f__Debaryomycetaceae;g__Debaryomyces
f__Hymenobacteraceae;g__Hymenobacter	1.67301e-06	1.72923e-06	1.33036e-06	0	6.79333e-06	8.04059e-06	5.1506e-06	0	0	3.24401e-06	6.35015e-06	3.08582e-06	4.27036e-06	2.66682e-06	4.12178e-06	4.51843e-06	7.42603e-06	3.33489e-06	3.05264e-06	2.07099e-05	7.5763e-07	1.5406e-07	0	0	1.24453e-07	0	9.30578e-07	3.50737e-07	8.43635e-07	5.031e-07	0	0	0	0	0	2.69462e-07	0	0	1.60976e-07	0	k__Bacteria;p__Bacteroidetes;c__Cytophagia;o__Cytophagales;f__Hymenobacteraceae;g__Hymenobacter
f__Cryptococcaceae;g__Cryptococcus	3.34603e-06	5.18769e-06	0	3.31988e-06	1.69833e-06	0	3.43373e-06	3.36979e-06	3.37742e-06	0	4.76261e-06	4.62873e-06	0	8.00045e-06	2.74785e-06	4.51843e-06	3.71302e-06	5.00234e-06	4.07019e-06	2.07099e-05	7.5763e-07	1.5406e-07	0	2.88306e-07	0	0	0	0	1.12485e-06	7.54651e-07	0	0	0	1.60095e-07	0	2.69462e-07	1.50309e-07	1.51298e-07	0	0	k__Eukaryota;p__Basidiomycota;c__Tremellomycetes;o__Tremellales;f__Cryptococcaceae;g__Cryptococcus
f__Unclassified;g__Candidatus Entotheonella	2.4974e-06	3.44175e-06	8.8262e-07	4.12981e-06	3.38026e-06	1.60035e-06	5.98001e-06	3.35351e-06	5.88192e-06	8.87793e-06	4.7396e-06	4.60637e-06	2.12487e-06	2.65393e-06	4.78551e-06	5.24604e-06	3.69508e-06	4.97818e-06	1.51895e-06	2.37806e-06	7.5397e-07	3.06631e-07	1.66018e-06	4.3037e-07	0	1.31551e-07	0	2.61782e-07	9.79486e-07	6.25837e-07	0	0	6.83427e-08	0	7.73255e-08	0	7.47917e-08	7.52836e-08	0	0	k__Bacteria;p__Candidatus Tectomicrobia;c__Unclassified;o__Unclassified;f__Unclassified;g__Candidatus Entotheonella
f__Unclassified;g__Paramicrosporidium	8.50075e-06	1.31051e-05	1.31757e-06	1.64398e-06	8.8488e-06	9.97141e-06	0	8.77878e-06	7.12618e-06	1.34799e-05	8.06644e-06	6.31162e-06	8.45861e-06	6.77519e-06	2.89891e-06	1.31007e-05	3.67731e-06	8.47247e-06	5.30171e-06	1.50229e-05	7.50345e-07	1.52578e-07	1.65219e-06	2.03598e-06	0	1.47995e-07	1.22884e-06	3.47365e-07	8.7185e-07	1.24566e-06	0	1.60742e-07	0	0	3.2789e-07	2.66871e-07	1.48864e-07	0	0	0	k__Eukaryota;p__Cryptomycota;c__Unclassified;o__Unclassified;f__Unclassified;g__Paramicrosporidium
f__Flaviviridae;g__Pestivirus	3.25133e-06	0	0	0	9.56595e-06	1.15474e-05	5.99449e-06	1.57061e-05	3.28183e-06	1.22882e-05	0	1.07742e-05	0	7.24697e-06	5.06863e-06	0	7.21586e-06	0	3.7539e-06	5.87708e-06	7.36188e-07	2.99399e-07	0	0	0	0	6.02827e-07	0	0	0	0	0	0	3.11128e-07	0	0	0	0	0	0	k__Viruses;p__Unclassified;c__Unclassified;o__Unclassified;f__Flaviviridae;g__Pestivirus
f__Nitrospiraceae;g__Candidatus Magnetobacterium	3.85792e-06	1.99377e-06	8.52157e-07	5.74166e-06	1.30543e-06	1.85414e-06	6.59841e-06	1.94266e-06	1.94705e-06	0	7.32163e-06	6.52283e-06	4.92367e-06	3.58727e-06	1.05608e-06	4.63083e-06	4.28105e-06	1.28169e-06	3.91073e-07	1.4082e-05	7.27947e-07	5.92095e-08	1.2823e-06	0	0	0	4.76863e-07	1.34798e-07	5.40388e-07	2.90034e-07	0	5.518e-08	0	1.23058e-07	0	0	0	0	6.18678e-08	0	k__Bacteria;p__Nitrospirae;c__Nitrospira;o__Nitrospirales;f__Nitrospiraceae;g__Candidatus Magnetobacterium
f__Clostridiaceae;g__Hathewaya	0	0	1.78388e-06	0	0	0	0	0	0	0	0	0	0	0	0	0	0	0	4.47895e-07	0	7.25301e-07	5.38883e-06	0	0	7.01953e-06	7.72222e-06	2.26157e-05	7.5924e-07	1.64107e-07	0	0	1.28874e-07	2.9783e-07	3.20813e-07	7.36486e-07	1.61992e-07	1.81686e-07	6.0637e-08	7.22465e-08	2.29685e-07	k__Bacteria;p__Firmicutes;c__Clostridia;o__Clostridiales;f__Clostridiaceae;g__Hathewaya
f__Thermoactinomycetaceae;g__Shimazuella	0	0	0	0	0	0	0	0	0	0	0	0	0	0	0	0	0	0	0	0	7.19225e-07	2.925e-07	0	0	0	1.25489e-07	2.06128e-06	0	0	0	0	0	0	0	0	0	0	0	0	0	k__Bacteria;p__Firmicutes;c__Bacilli;o__Bacillales;f__Thermoactinomycetaceae;g__Shimazuella
f__Lachnospiraceae;g__Lachnoanaerobaculum	0	0	0	0	0	0	0	0	0	0	0	0	0	0	0	0	0	0	0	0	6.99852e-07	2.159e-06	0	0	5.61298e-07	1.9873e-07	1.58167e-07	8.94206e-08	0	0	0	1.46418e-07	0	3.83483e-07	9.30604e-08	7.26137e-07	0	0	7.78431e-08	2.21039e-07	k__Bacteria;p__Firmicutes;c__Clostridia;o__Clostridiales;f__Lachnospiraceae;g__Lachnoanaerobaculum
f__Ruminococcaceae;g__Phocea	0	0	0	0	0	0	0	0	0	0	0	0	0	0	0	0	0	0	0	0	6.96617e-07	2.67236e-06	0	0	6.54934e-07	1.00856e-07	1.63238e-06	0	0	0	0	0	0	0	0	0	3.82268e-08	7.69566e-08	4.09397e-08	3.73925e-08	k__Bacteria;p__Firmicutes;c__Clostridia;o__Clostridiales;f__Ruminococcaceae;g__Phocea
f__Gottschalkiaceae;g__Gottschalkia	0	0	8.99126e-08	0	0	0	0	0	0	0	0	0	0	0	0	0	0	0	0	0	6.91263e-07	3.52366e-06	0	0	1.25843e-06	1.9333e-06	1.04913e-06	2.98561e-07	0	0	0	5.82215e-08	1.02514e-07	2.11331e-06	4.15433e-06	3.82876e-06	0	1.12925e-07	3.60447e-07	0	k__Bacteria;p__Firmicutes;c__Tissierellia;o__Tissierellales;f__Gottschalkiaceae;g__Gottschalkia
f__Acidaminococcaceae;g__Acidaminococcus	0	0	1.30653e-06	6.76572e-07	0	0	0	1.87678e-06	0	0	0	0	0	4.71203e-06	5.53071e-06	6.48187e-07	0	0	4.1474e-07	0	6.90583e-07	1.5985e-06	0	0	5.46132e-07	1.09591e-06	0	4.77614e-06	1.74437e-07	2.13073e-08	2.16675e-06	2.46724e-06	2.69527e-06	4.38576e-05	5.50957e-05	6.31449e-05	2.42022e-07	7.51131e-07	5.20743e-07	5.93418e-07	k__Bacteria;p__Firmicutes;c__Negativicutes;o__Acidaminococcales;f__Acidaminococcaceae;g__Acidaminococcus
f__Flavobacteriaceae;g__Flavobacterium	0	0	0	0	0	0	0	0	0	0	0	0	0	0	0	0	0	0	0	0	6.85588e-07	2.36226e-06	0	0	9.81484e-06	6.39571e-06	4.73531e-06	1.43371e-05	2.5405e-07	8.25149e-08	7.48316e-08	7.60362e-08	2.07662e-07	1.60081e-05	2.54139e-05	2.95196e-05	0	1.79123e-07	0	3.48137e-07	k__Bacteria;p__Bacteroidetes;c__Flavobacteriia;o__Flavobacteriales;f__Flavobacteriaceae;g__Flavobacterium
f__Sclerotiniaceae;g__Botrytis	0	0	0	0	0	0	0	0	0	0	0	0	0	0	0	0	0	0	0	0	6.82075e-07	3.1114e-07	0	0	0	0	0	0	2.50104e-06	1.01905e-05	0	0	0	0	0	0	0	0	0	0	k__Eukaryota;p__Ascomycota;c__Leotiomycetes;o__Helotiales;f__Sclerotiniaceae;g__Botrytis
f__Catenariaceae;g__Catenaria	1.54547e-06	1.57333e-05	4.85943e-06	1.69483e-05	1.50219e-05	2.95651e-05	1.15579e-05	2.1225e-05	1.8802e-05	1.79334e-05	4.24373e-06	1.41767e-05	7.06324e-06	5.15029e-06	6.57598e-06	7.59046e-06	3.24775e-06	7.70166e-07	0	2.78689e-06	6.62693e-07	8.79686e-07	3.00025e-06	6.37521e-07	5.74829e-08	0	1.91448e-06	3.23999e-07	4.91947e-07	1.02099e-06	0	6.6315e-08	0	9.39001e-07	0	0	2.62949e-07	3.89593e-07	0	0	k__Eukaryota;p__Blastocladiomycota;c__Blastocladiomycetes;o__Blastocladiales;f__Catenariaceae;g__Catenaria
f__Flavobacteriaceae;g__Elizabethkingia	8.76205e-06	1.20753e-05	1.54833e-06	8.69359e-06	0	2.80739e-06	2.99724e-06	2.94142e-06	1.47404e-05	0	0	0	0	9.31126e-06	4.7971e-06	0	0	2.91097e-06	1.7764e-06	2.78112e-06	6.61321e-07	5.37903e-07	0	0	1.08633e-07	0	0	1.5009e-06	0	0	5.05551e-08	2.97006e-07	0	7.72517e-06	7.5788e-06	9.01118e-06	0	5.28261e-07	0	0	k__Bacteria;p__Bacteroidetes;c__Flavobacteriia;o__Flavobacteriales;f__Flavobacteriaceae;g__Elizabethkingia
f__Clostridiaceae;g__Oxobacter	0	0	0	0	0	0	0	0	0	0	0	0	0	0	0	0	0	0	0	0	6.57462e-07	3.14096e-06	0	0	1.61529e-05	1.67447e-05	1.48521e-06	0	5.03736e-08	0	2.43806e-07	0	7.60588e-08	0	0	0	1.01189e-07	8.37834e-08	1.78286e-07	1.62838e-07	k__Bacteria;p__Firmicutes;c__Clostridia;o__Clostridiales;f__Clostridiaceae;g__Oxobacter
f__Clostridiales Family XVI. Incertae Sedis;g__Carboxydocella	0	0	0	0	0	0	0	0	0	0	0	0	0	0	0	0	0	0	0	0	6.55485e-07	3.25554e-06	0	0	0	0	2.40224e-07	0	0	0	0	0	0	0	0	0	0	0	0	0	k__Bacteria;p__Firmicutes;c__Clostridia;o__Clostridiales;f__Clostridiales Family XVI. Incertae Sedis;g__Carboxydocella
f__Poxviridae;g__Cervidpoxvirus	1.436e-06	5.93702e-06	3.8063e-07	5.69913e-06	4.37321e-06	4.14091e-06	5.89458e-06	1.4462e-06	4.34842e-06	1.39222e-06	4.08791e-06	6.62166e-06	4.88719e-06	4.57804e-06	4.71715e-06	2.58555e-06	1.5935e-06	7.15613e-06	1.74679e-06	1.36738e-05	6.50299e-07	0	7.15951e-07	2.47462e-07	0	0	0	3.01049e-07	7.2412e-07	2.15914e-07	1.25967e-07	0	0	0	2.66773e-07	2.31288e-07	0	1.29864e-07	0	0	k__Viruses;p__Unclassified;c__Unclassified;o__Unclassified;f__Poxviridae;g__Cervidpoxvirus
f__Unclassified;g__Pseudoflavonifractor	0	0	0	0	0	0	0	0	0	0	0	0	0	0	0	0	0	0	0	0	6.48784e-07	2.47268e-06	0	0	1.51329e-06	1.96047e-06	1.47628e-06	3.14077e-06	5.08155e-07	3.83847e-08	4.39123e-07	9.18525e-08	8.78692e-08	7.83431e-07	1.37474e-06	2.8911e-07	9.61607e-08	5.32522e-07	1.02985e-07	1.88124e-07	k__Bacteria;p__Firmicutes;c__Clostridia;o__Clostridiales;f__Unclassified;g__Pseudoflavonifractor
f__Spongiibacteraceae;g__Spongiibacter	0	0	0	0	0	0	0	0	0	0	0	0	0	0	0	0	0	0	0	0	6.47601e-07	1.05349e-06	0	0	0	1.12992e-07	3.97716e-07	0	0	0	0	0	0	0	0	0	0	0	0	0	k__Bacteria;p__Proteobacteria;c__Gammaproteobacteria;o__Cellvibrionales;f__Spongiibacteraceae;g__Spongiibacter
f__Carnobacteriaceae;g__Isobaculum	0	0	0	0	0	0	0	0	0	0	0	0	0	0	0	0	0	0	0	0	6.44925e-07	1.16716e-05	0	0	1.41253e-07	1.12525e-07	2.11239e-06	4.97602e-08	0	0	4.16418e-08	2.03695e-07	3.89723e-08	0	0	3.82295e-08	0	0	0	4.17189e-08	k__Bacteria;p__Firmicutes;c__Bacilli;o__Lactobacillales;f__Carnobacteriaceae;g__Isobaculum
f__Piscirickettsiaceae;g__Cycloclasticus	1.41246e-05	0	0	2.80285e-06	2.86768e-06	8.14605e-06	0	5.68997e-06	5.70285e-06	0	2.6806e-06	7.81573e-06	9.61415e-06	2.25149e-06	0	2.54316e-06	3.13476e-06	0	0	2.68994e-06	6.39638e-07	0	0	0	0	0	0	8.88343e-07	4.74833e-07	0	0	0	0	0	0	0	0	2.55471e-07	0	0	k__Bacteria;p__Proteobacteria;c__Gammaproteobacteria;o__Thiotrichales;f__Piscirickettsiaceae;g__Cycloclasticus
f__Erysipelotrichaceae;g__Coprobacillus	0	0	0	0	0	0	0	0	0	0	0	0	0	0	0	0	0	0	0	0	6.32232e-07	4.71159e-06	0	0	6.79544e-06	6.69927e-06	5.42737e-06	1.66937e-06	5.16838e-07	9.8038e-08	5.9015e-06	5.7535e-06	3.73724e-06	3.71695e-07	5.57388e-07	2.38916e-07	5.33858e-07	2.3286e-06	1.33083e-06	2.14625e-05	k__Bacteria;p__Firmicutes;c__Erysipelotrichia;o__Erysipelotrichales;f__Erysipelotrichaceae;g__Coprobacillus
f__Enterobacteriaceae;g__Franconibacter	0	0	0	0	0	0	0	0	0	0	0	0	0	0	0	0	0	0	0	0	6.29701e-07	3.39063e-07	0	0	0	0	0	1.9298e-07	0	0	5.07286e-07	6.49449e-07	4.11463e-07	6.1847e-07	6.14021e-07	8.43871e-07	1.65405e-07	5.04571e-07	6.27294e-07	5.01753e-07	k__Bacteria;p__Proteobacteria;c__Gammaproteobacteria;o__Enterobacterales;f__Enterobacteriaceae;g__Franconibacter
f__Flammeovirgaceae;g__Flammeovirga	0	0	0	0	0	0	0	0	0	0	0	0	0	0	0	0	0	0	0	0	6.29322e-07	1.70625e-07	0	0	6.89177e-08	0	1.71773e-06	0	0	0	0	0	0	0	0	0	0	0	0	0	k__Bacteria;p__Bacteroidetes;c__Cytophagia;o__Cytophagales;f__Flammeovirgaceae;g__Flammeovirga
f__Caldicoprobacteraceae;g__Caldicoprobacter	0	0	0	0	0	0	0	0	0	0	0	0	0	0	0	0	0	0	0	0	6.1708e-07	5.87047e-06	0	0	1.44029e-05	2.05655e-05	1.53212e-06	0	2.76419e-07	2.54096e-07	0	0	0	0	0	0	0	0	0	0	k__Bacteria;p__Firmicutes;c__Clostridia;o__Clostridiales;f__Caldicoprobacteraceae;g__Caldicoprobacter
f__Acidimicrobiaceae;g__Acidimicrobium	6.6465e-06	7.72106e-06	1.95676e-06	3.76007e-06	5.88114e-06	3.86131e-06	5.92487e-06	2.8731e-06	3.74467e-06	4.58627e-06	3.59227e-06	7.53969e-06	5.78747e-06	4.89537e-06	3.66071e-06	2.42819e-06	2.34484e-06	6.03425e-06	4.08375e-06	6.17692e-06	6.10723e-07	1.62105e-07	2.59126e-06	5.92972e-07	0	8.63183e-08	5.14147e-07	1.75744e-07	2.82484e-07	1.76258e-07	0	0	0	0	0	8.79776e-08	5.28392e-08	1.51983e-07	4.89102e-08	0	k__Bacteria;p__Actinobacteria;c__Acidimicrobiia;o__Acidimicrobiales;f__Acidimicrobiaceae;g__Acidimicrobium
f__Halobacteroidaceae;g__Halobacteroides	0	0	0	0	0	0	0	0	0	0	0	0	0	0	0	0	0	0	0	0	5.91181e-07	7.21279e-07	0	0	0	0	0	0	0	0	0	0	0	0	0	0	0	0	0	0	k__Bacteria;p__Firmicutes;c__Clostridia;o__Halanaerobiales;f__Halobacteroidaceae;g__Halobacteroides
f__Sphingomonadaceae;g__Sphingomonas	3.15921e-06	2.96851e-06	1.52252e-07	8.5487e-07	8.74641e-07	2.20848e-06	1.17892e-06	3.76012e-06	4.92821e-06	3.34133e-06	3.27033e-06	3.1784e-06	3.17668e-06	3.66243e-06	1.88686e-06	3.36121e-06	3.82441e-06	4.00743e-06	2.44551e-06	3.09029e-05	5.85269e-07	7.93407e-08	8.59141e-07	1.48477e-07	2.13645e-08	4.53852e-08	2.12999e-07	6.02099e-08	2.89648e-07	1.29548e-07	0	2.46471e-08	2.35782e-08	0	2.66773e-08	4.62576e-08	5.16062e-08	2.59728e-08	5.52686e-08	2.52399e-08	k__Bacteria;p__Proteobacteria;c__Alphaproteobacteria;o__Sphingomonadales;f__Sphingomonadaceae;g__Sphingomonas
f__Unclassified;g__Nadsonia	2.58065e-06	2.39075e-06	6.84032e-07	2.29495e-06	5.87008e-06	4.44661e-06	5.29659e-06	1.01264e-05	1.01493e-05	4.14214e-06	5.48713e-06	7.71284e-06	1.00677e-05	7.58732e-06	5.91835e-06	5.44673e-06	5.13343e-06	2.30533e-06	6.81897e-06	3.19362e-05	5.84328e-07	0	1.15321e-06	1.99299e-07	0	0	4.28857e-07	2.70509e-07	0	0	0	0	9.49459e-08	0	0	1.14688e-07	0	0	0	0	k__Eukaryota;p__Ascomycota;c__Saccharomycetes;o__Saccharomycetales;f__Unclassified;g__Nadsonia
f__Ruminococcaceae;g__Drancourtella	0	0	0	0	0	0	0	0	0	0	0	0	0	0	0	0	0	0	0	0	5.82108e-07	3.48098e-06	0	0	2.09277e-05	2.30468e-05	4.22477e-06	2.39554e-06	5.50958e-07	1.87751e-07	2.85207e-07	0	2.66923e-07	2.81235e-06	1.87195e-06	5.80146e-06	0	0	0	0	k__Bacteria;p__Firmicutes;c__Clostridia;o__Clostridiales;f__Ruminococcaceae;g__Drancourtella
f__Halobacteroidaceae;g__Selenihalanaerobacter	0	0	0	0	0	0	0	0	0	0	0	0	0	0	0	0	0	0	0	0	5.79474e-07	7.46274e-06	0	0	0	6.74037e-08	9.32333e-06	2.68262e-07	0	0	0	0	0	0	0	6.86995e-08	2.29929e-07	0	0	0	k__Bacteria;p__Firmicutes;c__Clostridia;o__Halanaerobiales;f__Halobacteroidaceae;g__Selenihalanaerobacter
f__Unclassified;g__Kouleothrix	8.48869e-07	1.75478e-06	4.50006e-07	1.68447e-06	8.61716e-07	4.07971e-06	1.74224e-06	5.98428e-06	2.5705e-06	2.46896e-06	6.44399e-06	3.91428e-06	3.61123e-06	3.38279e-06	4.87981e-06	5.34941e-06	6.59381e-06	3.38418e-06	3.61405e-06	1.45495e-05	5.7662e-07	0	8.46444e-07	0	0	0	1.57388e-07	0	4.28051e-07	2.55268e-07	7.4463e-08	7.28485e-08	2.78757e-07	1.62461e-07	0	2.05083e-07	0	2.30301e-07	0	7.46008e-08	k__Bacteria;p__Chloroflexi;c__Unclassified;o__Unclassified;f__Unclassified;g__Kouleothrix
f__Isosphaeraceae;g__Isosphaera	8.4966e-06	9.68165e-06	1.34763e-06	1.65873e-06	3.39419e-06	4.82084e-06	5.89873e-06	9.29482e-06	1.75694e-06	3.24165e-06	2.41222e-06	4.62536e-06	3.46822e-06	3.94247e-06	1.37293e-06	4.45319e-06	2.74455e-06	3.33247e-06	1.99176e-06	6.43316e-06	5.60018e-07	0	8.67819e-07	1.49977e-07	0	6.33281e-08	1.48604e-07	1.82454e-07	4.0416e-07	6.33591e-07	0	6.87826e-08	1.31599e-07	8.32817e-08	0	0	0	0	0	0	k__Bacteria;p__Planctomycetes;c__Planctomycetia;o__Planctomycetales;f__Isosphaeraceae;g__Isosphaera
f__Podoviridae;g__G7cvirus	0	1.3742e-06	1.39837e-05	9.06002e-06	5.0051e-07	2.36962e-06	1.51792e-06	5.16784e-06	0	1.26751e-05	0	0	0	0	0	0	0	0	4.36698e-07	0	5.50687e-07	3.56192e-07	0	0	9.88291e-06	9.46634e-06	0	0.000332679	2.46514e-06	2.21588e-06	8.38166e-07	5.40177e-07	8.19583e-07	7.52616e-07	7.11692e-07	1.12623e-06	5.00492e-07	3.99584e-07	4.94782e-07	4.36681e-07	k__Viruses;p__Unclassified;c__Unclassified;o__Caudovirales;f__Podoviridae;g__G7cvirus
f__Lachnospiraceae;g__Herbinix	0	0	0	0	0	0	0	0	0	0	0	0	0	0	0	0	0	0	0	0	5.4647e-07	1.15566e-06	0	0	6.96281e-06	8.00994e-06	2.68486e-07	0	0	5.46211e-07	1.09536e-07	1.85406e-07	0	5.06543e-06	2.70531e-06	2.29914e-06	4.89771e-07	7.75084e-07	4.48175e-07	2.28854e-07	k__Bacteria;p__Firmicutes;c__Clostridia;o__Clostridiales;f__Lachnospiraceae;g__Herbinix
f__Kickxellaceae;g__Linderina	0	7.42127e-06	0	4.74928e-06	4.85912e-06	4.60101e-06	2.45607e-06	0	7.24737e-06	2.32037e-06	4.54212e-06	8.82888e-06	4.07266e-06	0	7.86191e-06	8.61849e-06	5.31168e-06	0	0	1.36738e-05	5.41916e-07	4.40782e-07	3.57975e-06	1.64975e-06	0	1.89105e-07	4.43748e-07	1.25437e-06	4.02289e-07	3.59857e-07	0	0	0	0	0	0	0	4.32881e-07	0	0	k__Eukaryota;p__Zoopagomycota;c__Unclassified;o__Kickxellales;f__Kickxellaceae;g__Linderina
f__Enterobacteriaceae;g__Kosakonia	0	0	2.37763e-06	0	0	0	0	0	0	0	0	0	0	0	0	0	0	0	0	0	5.34492e-07	3.47795e-07	2.35381e-07	0	1.72087e-06	1.04448e-06	5.25203e-07	4.94876e-08	0	7.09854e-08	0	0	0	0	0	0	0	0	0	0	k__Bacteria;p__Proteobacteria;c__Gammaproteobacteria;o__Enterobacterales;f__Enterobacteriaceae;g__Kosakonia
f__Poxviridae;g__Avipoxvirus	9.01021e-06	5.82061e-06	1.49267e-06	4.46991e-06	8.00325e-06	3.78906e-06	5.2011e-06	2.26855e-06	6.25263e-06	5.45969e-06	5.34367e-06	3.11608e-06	5.74964e-06	3.59062e-06	4.16219e-06	2.02788e-06	4.99923e-06	3.92885e-06	2.39756e-06	4.82606e-06	5.10039e-07	5.18567e-08	2.52688e-06	7.76353e-07	1.25673e-07	4.44953e-08	7.30878e-07	1.18059e-07	5.67937e-07	6.77377e-07	0	0	9.24637e-08	1.61664e-07	0	2.26753e-07	0	1.01854e-07	0	0	k__Viruses;p__Unclassified;c__Unclassified;o__Unclassified;f__Poxviridae;g__Avipoxvirus
f__Unclassified;g__Proteiniborus	0	0	1.49267e-07	0	0	0	0	0	0	0	0	0	0	0	0	0	0	0	0	0	5.03408e-07	2.42456e-06	0	0	9.8394e-07	9.1908e-07	3.84918e-06	0	0	0	0	0	0	0	0	0	0	0	0	0	k__Bacteria;p__Firmicutes;c__Clostridia;o__Clostridiales;f__Unclassified;g__Proteiniborus
f__Saccharomycetaceae;g__Lachancea	0	0	5.85585e-07	0	6.72801e-06	1.06177e-05	4.53429e-06	2.22492e-06	6.68988e-06	2.14188e-06	0	1.22246e-05	1.87969e-06	3.52157e-06	5.44286e-06	3.97777e-06	0	6.60566e-06	4.03106e-06	1.2622e-05	5.0023e-07	0	3.30439e-06	7.61423e-07	0	0	8.19226e-07	4.63153e-07	0	6.64351e-07	0	0	0	0	0	1.77914e-07	0	0	4.25143e-07	0	k__Eukaryota;p__Ascomycota;c__Saccharomycetes;o__Saccharomycetales;f__Saccharomycetaceae;g__Lachancea
f__Dacrymycetaceae;g__Calocera	6.62771e-06	4.56694e-06	5.85585e-07	1.31518e-05	2.24267e-06	2.12354e-06	2.26715e-06	4.44985e-06	4.45992e-06	0	6.28909e-06	4.07487e-06	0	3.52157e-06	7.25715e-06	5.96665e-06	0	8.80754e-06	1.34369e-06	0	5.0023e-07	0	4.40585e-06	3.80711e-07	0	0	4.09613e-07	0	1.48537e-06	9.96526e-07	0	0	0	4.22815e-07	0	1.77914e-07	0	0	0	0	k__Eukaryota;p__Basidiomycota;c__Dacrymycetes;o__Dacrymycetales;f__Dacrymycetaceae;g__Calocera
f__Ktedonobacteraceae;g__Ktedonobacter	2.18127e-06	2.25456e-06	0	0	4.42856e-06	2.09666e-06	0	0	4.40347e-06	0	6.20948e-06	4.02329e-06	5.56769e-06	3.47699e-06	0	1.96371e-06	2.42051e-06	0	6.63338e-06	1.24622e-05	4.93898e-07	0	0	0	0	0	8.08856e-07	0	0	0	0	0	0	0	0	1.75662e-07	0	0	0	0	k__Bacteria;p__Chloroflexi;c__Ktedonobacteria;o__Ktedonobacterales;f__Ktedonobacteraceae;g__Ktedonobacter
f__Arthrodermataceae;g__Trichophyton	0	6.76369e-06	5.78172e-07	4.32845e-06	0	2.09666e-06	6.71534e-06	0	4.40347e-06	4.22953e-06	4.13965e-06	0	7.42359e-06	3.47699e-06	5.37396e-06	5.89112e-06	0	4.34803e-06	1.32668e-06	1.24622e-05	4.93898e-07	0	1.08752e-06	0	0	0	0	2.28645e-07	1.09993e-06	0	0	0	0	0	0	0	0	1.97262e-07	0	0	k__Eukaryota;p__Ascomycota;c__Eurotiomycetes;o__Onygenales;f__Arthrodermataceae;g__Trichophyton
f__Prevotellaceae;g__Prevotella	0	0	3.26029e-06	1.32538e-06	0	6.08957e-07	7.46149e-07	3.12509e-06	0	2.79514e-06	0	0	0	0	0	0	0	4.43791e-07	0	2.51666e-07	4.90036e-07	2.08516e-06	6.22036e-07	1.02904e-07	0.000317874	0.000151299	2.35749e-05	0.0249278	0.000147385	0.00012002	1.57557e-06	2.13108e-06	3.0877e-06	0.000527101	0.000535023	0.00057402	1.58244e-07	1.04804e-07	5.10559e-07	3.78599e-07	k__Bacteria;p__Bacteroidetes;c__Bacteroidia;o__Bacteroidales;f__Prevotellaceae;g__Prevotella
f__Phycomycetaceae;g__Phycomyces	6.46201e-06	4.45276e-06	1.14189e-06	1.2823e-05	2.1866e-06	4.14091e-06	6.6314e-06	2.1693e-06	2.17421e-06	6.26499e-06	2.04395e-06	5.95949e-06	5.49809e-06	3.43353e-06	0	7.75664e-06	0	6.44051e-06	1.31009e-06	4.10215e-06	4.87724e-07	0	0	3.71194e-07	0	0	3.99373e-07	0	0	0	0	0	1.76837e-07	0	0	1.73466e-07	0	1.94796e-07	0	0	k__Eukaryota;p__Mucoromycota;c__Unclassified;o__Mucorales;f__Phycomycetaceae;g__Phycomyces
f__Unclassified;g__Bifiguratus	6.31173e-06	1.51187e-05	0	2.43041e-05	1.4696e-05	1.96934e-05	2.21047e-06	4.03591e-06	4.19673e-06	4.17666e-06	5.84666e-06	1.33511e-05	1.4278e-05	1.59699e-06	5.05996e-06	7.62135e-06	9.06073e-06	1.44287e-05	0	9.96918e-06	4.87724e-07	0	2.14785e-06	3.71194e-07	6.40935e-07	0	0	2.10035e-07	0	3.01275e-07	1.75767e-07	0	0	2.06122e-07	0	8.43126e-07	0	3.76002e-07	2.07257e-07	0	k__Eukaryota;p__Mucoromycota;c__Unclassified;o__Endogonales;f__Unclassified;g__Bifiguratus
f__Lachnospiraceae;g__Oribacterium	0	0	1.04862e-06	0	0	0	0	1.42639e-06	0	9.15433e-07	0	0	0	0	0	0	0	0	0	0	4.87352e-07	7.76071e-06	0	0	9.08356e-06	5.41862e-06	2.27646e-06	6.83822e-05	3.96778e-07	1.41971e-07	2.2121e-07	0	7.75175e-08	1.33193e-06	2.14308e-06	1.31941e-06	1.23855e-07	0	0	5.54718e-07	k__Bacteria;p__Firmicutes;c__Clostridia;o__Clostridiales;f__Lachnospiraceae;g__Oribacterium
f__Methanomicrobiaceae;g__Methanoplanus	0	0	0	0	0	0	0	0	0	0	0	0	0	0	0	0	0	0	0	0	4.81703e-07	7.83612e-07	0	0	0	0	1.18333e-06	0	0	0	0	0	0	0	0	0	0	0	0	0	k__Archaea;p__Euryarchaeota;c__Methanomicrobia;o__Methanomicrobiales;f__Methanomicrobiaceae;g__Methanoplanus
f__Clostridiales Family XVII. Incertae Sedis;g__Thermaerobacter	0	0	0	0	0	0	0	0	4.29474e-06	0	2.01872e-06	0	7.24029e-06	1.69557e-06	0	5.74566e-06	0	4.24067e-06	2.58784e-06	1.6206e-05	4.81703e-07	0	0	0	0	0	7.88885e-07	0	7.1518e-07	3.19872e-07	0	0	0	4.07155e-07	1.9761e-07	0	0	0	0	1.86962e-07	k__Bacteria;p__Firmicutes;c__Clostridia;o__Clostridiales;f__Clostridiales Family XVII. Incertae Sedis;g__Thermaerobacter
f__Intrasporangiaceae;g__Terrabacter	4.20294e-06	2.17208e-06	5.5702e-07	2.08505e-06	2.13327e-06	4.03991e-06	0	0	2.12118e-06	4.07479e-06	5.98231e-06	1.93805e-06	0	3.34978e-06	8.62893e-06	0	0	2.09448e-06	1.27814e-06	4.0021e-06	4.75829e-07	0	2.09547e-06	1.44856e-06	0	0	7.79264e-07	0	3.53229e-07	3.15972e-07	0	0	0	0	0	3.38471e-07	3.77607e-07	0	0	0	k__Bacteria;p__Actinobacteria;c__Actinobacteria;o__Micrococcales;f__Intrasporangiaceae;g__Terrabacter
f__Clostridiaceae;g__Butyricicoccus	0	0	5.5702e-07	0	0	0	0	0	0	0	0	0	0	0	0	0	0	0	0	0	4.75829e-07	8.31798e-07	0	0	5.20665e-07	8.85118e-07	0	0.000151309	0	2.65074e-07	0	0	0	0	6.53322e-08	0	0	0	0	0	k__Bacteria;p__Firmicutes;c__Clostridia;o__Clostridiales;f__Clostridiaceae;g__Butyricicoccus
f__Pasteurellaceae;g__Haemophilus	8.0149e-07	0	0.000166442	2.96906e-05	0	9.00197e-07	9.77002e-07	1.1726e-06	0	1.13917e-06	2.10934e-06	0	0	2.60609e-07	0	8.0172e-07	0	8.80754e-07	3.58546e-06	2.65083e-07	4.70096e-07	1.53524e-06	7.72329e-06	1.17552e-05	0.000349229	0.0003433	5.42132e-05	4.65247e-05	6.54371e-06	4.20649e-06	3.13156e-05	3.23881e-05	3.42582e-05	0.000917519	0.000680015	0.000927399	1.3481e-05	2.60396e-05	3.45711e-05	7.92978e-06	k__Bacteria;p__Proteobacteria;c__Gammaproteobacteria;o__Pasteurellales;f__Pasteurellaceae;g__Haemophilus
f__Marinifilaceae;g__Marinifilum	0	0	0	0	0	0	0	0	0	0	0	0	0	0	0	0	0	0	0	0	4.67281e-07	4.75094e-07	0	0	0	0	0	0	0	0	0	0	0	0	0	0	0	0	0	0	k__Bacteria;p__Bacteroidetes;c__Bacteroidia;o__Marinilabiliales;f__Marinifilaceae;g__Marinifilum
f__Lachnospiraceae;g__Hespellia	0	8.99548e-07	7.15123e-06	0	0	0	0	1.75297e-06	0	8.4377e-07	0	0	0	0	0	0	0	0	5.29331e-07	0	4.65307e-07	1.03685e-06	0	0	4.48414e-06	8.9395e-07	3.65141e-07	0	1.46287e-06	7.85142e-07	7.63434e-08	3.73441e-07	2.85797e-07	1.66563e-07	8.89244e-07	2.80349e-07	7.81913e-08	4.72234e-07	6.69922e-07	3.36532e-06	k__Bacteria;p__Firmicutes;c__Clostridia;o__Clostridiales;f__Lachnospiraceae;g__Hespellia
f__Auriculariaceae;g__Auricularia	0	3.10658e-06	0	9.94035e-07	2.03405e-06	0	1.02812e-06	2.01795e-06	0	0	3.80271e-06	0	2.55725e-06	0	8.22758e-07	1.80387e-06	0	9.98529e-07	6.09346e-07	8.5859e-06	4.53697e-07	0	9.99001e-07	0	0	0	0	1.05017e-07	1.684e-07	4.51913e-07	8.78836e-08	0	0	9.58708e-08	0	0	0	0	0	0	k__Eukaryota;p__Basidiomycota;c__Agaricomycetes;o__Auriculariales;f__Auriculariaceae;g__Auricularia
f__Comamonadaceae;g__Acidovorax	0	0	0	0	0	0	0	0	0	0	0	0	0	0	0	0	0	0	0	0	4.51075e-07	1.51755e-06	0	0	0	8.72792e-08	0	0	0	0	0	0	0	0	0	0	0	0	0	0	k__Bacteria;p__Proteobacteria;c__Betaproteobacteria;o__Burkholderiales;f__Comamonadaceae;g__Acidovorax
f__Rhodospirillaceae;g__Caenispirillum	0	1.02362e-05	1.05001e-06	5.89565e-06	2.01067e-06	1.90386e-06	0	1.99476e-06	1.39949e-05	5.76091e-06	0	5.47999e-06	1.68524e-06	0	3.2532e-06	0	0	1.38187e-05	0	0	4.48482e-07	0	3.95007e-06	3.41328e-07	0	0	3.67239e-07	4.15241e-07	3.32929e-07	0	0	0	0	0	1.83981e-07	0	0	3.58246e-07	3.81163e-07	0	k__Bacteria;p__Proteobacteria;c__Alphaproteobacteria;o__Rhodospirillales;f__Rhodospirillaceae;g__Caenispirillum
f__Unclassified;g__Anaerovirgula	0	0	0	0	0	0	0	0	0	0	0	0	0	0	0	0	0	0	0	0	4.48105e-07	2.37235e-06	0	0	4.62338e-06	5.31663e-06	2.25394e-06	2.61782e-07	0	2.81627e-07	0	0	0	1.19491e-07	1.15988e-07	0	4.33666e-08	0	0	4.24201e-08	k__Bacteria;p__Firmicutes;c__Clostridia;o__Clostridiales;f__Unclassified;g__Anaerovirgula
f__Selenomonadaceae;g__Megamonas	0	0	1.69056e-06	0	0	0	0	0	0	2.32037e-06	0	0	0	1.05069e-06	8.46206e-07	0	0	0	1.03137e-06	0	4.35955e-07	1.26636e-05	0	0	1.10848e-05	9.72168e-06	1.24943e-06	1.90881e-06	0	0	8.71105e-07	1.07127e-06	7.23076e-07	1.96916e-05	2.63871e-05	3.06473e-05	3.28006e-08	3.30163e-08	2.97802e-07	1.2264e-07	k__Bacteria;p__Firmicutes;c__Negativicutes;o__Selenomonadales;f__Selenomonadaceae;g__Megamonas
f__Methanoregulaceae;g__Methanoregula	4.75366e-06	0	9.45012e-07	0	1.2064e-06	1.14232e-06	0	2.39371e-06	0	0	2.2554e-06	1.096e-06	6.06686e-06	1.89436e-06	3.90384e-06	1.06988e-06	0	3.55339e-06	7.2281e-07	1.47112e-05	4.3442e-07	1.18524e-06	1.18502e-06	4.09593e-07	0	0	1.35381e-07	0	0	1.78687e-07	0	0	0	0	1.10389e-07	0	1.06772e-07	0	0	0	k__Archaea;p__Euryarchaeota;c__Methanomicrobia;o__Methanomicrobiales;f__Methanoregulaceae;g__Methanoregula
f__Clostridiaceae;g__Fervidicella	0	0	1.67925e-06	0	0	0	0	0	0	0	6.01163e-07	0	0	5.04931e-07	0	0	0	0	4.20351e-06	0	4.2746e-07	3.43002e-06	0	0	3.29036e-06	2.7759e-06	1.33532e-06	2.75291e-06	0	0	2.10169e-06	4.86352e-06	3.56038e-06	2.29821e-06	2.27888e-06	2.26805e-06	3.34785e-06	3.72405e-06	4.44993e-06	3.0622e-06	k__Bacteria;p__Firmicutes;c__Clostridia;o__Clostridiales;f__Clostridiaceae;g__Fervidicella
f__Flavobacteriaceae;g__Cloacibacterium	0	0	0	1.83843e-06	0	0	0	0	5.61087e-06	0	0	0	0	0	0	0	0	0	0	3.52873e-06	4.19548e-07	0	0	0	0	0	0	0	0	0	0	0	0	0	0	0	0	0	0	0	k__Bacteria;p__Bacteroidetes;c__Flavobacteriia;o__Flavobacteriales;f__Flavobacteriaceae;g__Cloacibacterium
f__Halanaerobiaceae;g__Halothermothrix	0	0	0	0	0	0	0	0	0	0	0	0	0	0	0	0	0	0	0	0	4.15085e-07	1.01286e-06	0	0	3.24068e-06	4.43653e-06	0	0	0	0	0	0	0	1.10801e-06	8.22463e-07	9.32466e-07	0	0	0	0	k__Bacteria;p__Firmicutes;c__Clostridia;o__Halanaerobiales;f__Halanaerobiaceae;g__Halothermothrix
f__Methanococcaceae;g__Methanococcus	0	0	0	0	0	0	0	0	0	0	0	0	0	0	0	0	0	0	0	0	4.02247e-07	3.84368e-06	0	0	6.28367e-08	7.01832e-08	1.36315e-06	0	0	1.40813e-07	0	0	0	0	0	0	0	0	0	0	k__Archaea;p__Euryarchaeota;c__Methanococci;o__Methanococcales;f__Methanococcaceae;g__Methanococcus
f__Flavobacteriaceae;g__Myroides	0	0	0	0	0	0	0	0	0	0	0	0	0	0	0	0	0	0	0	0	3.84268e-07	3.73364e-06	0	0	1.91795e-07	4.98738e-08	3.75827e-06	8.21044e-07	0	0	1.1074e-07	3.25016e-07	1.10766e-07	3.62413e-07	6.53008e-07	4.06661e-07	1.7013e-07	2.85416e-07	6.07347e-08	4.43779e-07	k__Bacteria;p__Bacteroidetes;c__Flavobacteriia;o__Flavobacteriales;f__Flavobacteriaceae;g__Myroides
f__Helicobacteraceae;g__Sulfurimonas	0	0	2.06677e-07	0	0	0	0	0	0	0	0	0	0	0	0	0	0	0	9.48484e-07	0	3.80663e-07	2.16736e-06	0	0	5.80031e-08	1.23218e-07	6.56204e-07	8.17329e-08	0	0	0	6.69152e-08	6.40133e-08	1.49229e-07	7.24271e-08	3.13966e-07	3.50269e-07	7.05145e-08	3.75126e-07	1.37049e-07	k__Bacteria;p__Proteobacteria;c__Epsilonproteobacteria;o__Campylobacterales;f__Helicobacteraceae;g__Sulfurimonas
f__Sporolactobacillaceae;g__Sporolactobacillus	0	0	2.82597e-05	0	0	0	0	3.74556e-06	0	0	0	0	0	0	0	0	0	0	0	0	3.78815e-07	1.57819e-06	0	0	1.85663e-05	2.86233e-06	2.02054e-06	3.00399e-06	1.87542e-06	9.32003e-07	7.61237e-07	1.17029e-06	1.01777e-06	1.4297e-06	2.28061e-06	1.56358e-06	1.50309e-07	1.79381e-06	7.15708e-07	1.05681e-05	k__Bacteria;p__Firmicutes;c__Bacilli;o__Bacillales;f__Sporolactobacillaceae;g__Sporolactobacillus
f__Atopobiaceae;g__Olsenella	0	0	2.18544e-07	0	0	0	0	0	0	0	0	0	0	0	0	0	0	0	5.01471e-07	0	3.78815e-07	2.92972e-06	0	0	3.44126e-07	2.47905e-07	1.55096e-07	0	0	0	1.0145e-07	9.925e-08	9.49459e-08	3.63745e-07	1.95395e-07	9.1835e-07	0	7.45632e-08	7.93329e-08	4.34755e-07	k__Bacteria;p__Actinobacteria;c__Coriobacteriia;o__Coriobacteriales;f__Atopobiaceae;g__Olsenella
f__Sporomusaceae;g__Pelosinus	0	0	0	0	0	0	0	0	0	0	0	0	0	0	0	0	0	0	0	0	3.78815e-07	9.24358e-07	0	0	0	0	1.55096e-07	0	0	0	9.97755e-08	4.88061e-08	9.33792e-08	5.44217e-07	4.75437e-07	7.78594e-07	0	0	0	0	k__Bacteria;p__Firmicutes;c__Negativicutes;o__Selenomonadales;f__Sporomusaceae;g__Pelosinus
f__Myoviridae;g__T4virus	0	0	0.00106493	0.00012537	2.67039e-06	5.69862e-06	2.86703e-06	0	0	0	0.000222727	0.000114354	0.000271511	6.25133e-05	4.86487e-05	9.36749e-05	0	0	3.63915e-07	5.22233e-06	3.7562e-07	9.86329e-08	0	1.97514e-06	0.000541556	0.000532888	1.26785e-07	1.84952e-05	7.80892e-06	4.37323e-06	0.00105159	0.00147858	0.000973641	0.0101852	0.00999032	0.0109131	0.000944798	0.000419248	0.000838324	2.73684e-05	k__Viruses;p__Unclassified;c__Unclassified;o__Caudovirales;f__Myoviridae;g__T4virus
f__Parachlamydiaceae;g__Neochlamydia	3.31385e-06	2.28347e-06	2.92792e-07	4.93194e-06	5.60668e-06	2.65443e-06	2.26715e-06	2.78115e-06	4.45992e-06	2.67735e-06	2.09636e-06	2.03743e-06	2.34961e-06	1.32059e-06	2.26786e-06	5.46943e-06	4.90309e-06	2.20189e-06	1.00776e-06	4.20734e-06	3.75173e-07	5.08594e-08	8.26097e-07	0	0	4.36396e-08	3.0721e-07	1.15788e-07	1.20687e-06	4.15219e-07	0	0	0	0	5.13025e-08	8.8957e-08	4.96214e-08	0	1.06286e-07	0	k__Bacteria;p__Chlamydiae;c__Chlamydiia;o__Parachlamydiales;f__Parachlamydiaceae;g__Neochlamydia
f__Actinomycetaceae;g__Varibaculum	0	0	0	0	0	0	0	0	0	0	0	0	0	0	0	0	0	0	0	0	3.56328e-07	4.29722e-06	0	0	1.51151e-05	2.03532e-05	4.53189e-07	0	8.42768e-07	0	1.35569e-07	6.99208e-08	3.34443e-08	1.55932e-07	1.47458e-07	1.64034e-07	4.39202e-07	4.78932e-07	3.87933e-07	6.44424e-07	k__Bacteria;p__Actinobacteria;c__Actinobacteria;o__Actinomycetales;f__Actinomycetaceae;g__Varibaculum
f__Cyanothecaceae;g__Cyanothece	6.36794e-06	1.62145e-05	1.98431e-06	7.70627e-06	6.46431e-06	4.47666e-06	1.454e-05	1.10187e-05	9.84971e-06	5.75285e-06	3.21266e-06	1.77597e-05	6.60838e-06	1.80712e-06	7.47579e-06	1.12432e-05	9.10063e-06	1.95447e-05	2.05918e-06	2.60454e-06	3.51513e-07	1.24185e-06	6.33437e-06	2.11992e-06	0	0	2.77825e-07	1.43192e-06	1.97337e-06	1.46652e-06	0	0	0	5.23485e-07	0	2.20274e-07	0	0	0	0	k__Bacteria;p__Cyanobacteria;c__Unclassified;o__Oscillatoriales;f__Cyanothecaceae;g__Cyanothece
f__Pucciniaceae;g__Puccinia	6.20974e-06	3.2092e-06	2.88044e-06	1.54031e-06	3.15186e-06	5.96887e-06	1.59313e-06	3.12692e-06	3.134e-06	7.52552e-06	1.91506e-05	2.86342e-06	1.32086e-06	3.71192e-06	1.2749e-05	6.98797e-06	0	3.09454e-06	0	5.91301e-06	3.51513e-07	0	1.548e-06	2.67527e-07	0	0	0	0	1.56567e-06	2.3342e-07	0	0	0	2.97113e-07	0	1.25021e-07	2.78953e-07	0	2.98749e-07	0	k__Eukaryota;p__Basidiomycota;c__Pucciniomycetes;o__Pucciniales;f__Pucciniaceae;g__Puccinia
f__Alicyclobacillaceae;g__Alicyclobacillus	0	0	0	0	0	0	0	0	0	0	0	0	0	0	0	0	0	0	0	0	3.38533e-07	2.03851e-06	0	0	7.4143e-07	3.01361e-07	3.39624e-06	2.56819e-07	7.64243e-08	0	3.98839e-08	1.56077e-07	2.23962e-07	3.91578e-07	7.51591e-07	5.49233e-07	0	1.63824e-07	0	1.31394e-07	k__Bacteria;p__Firmicutes;c__Bacilli;o__Bacillales;f__Alicyclobacillaceae;g__Alicyclobacillus
f__Oscillatoriaceae;g__Oscillatoria	0	0	2.57485e-06	0	0	0	0	0	0	0	0	0	0	0	0	0	0	0	0	0	3.32068e-07	3.17363e-06	0	0	3.14184e-08	0	2.17531e-06	4.4272e-08	7.09922e-08	0	0	0	0	0	0	0	0	0	0	0	k__Bacteria;p__Cyanobacteria;c__Unclassified;o__Oscillatoriales;f__Oscillatoriaceae;g__Oscillatoria
f__Lachnospiraceae;g__Eisenbergiella	0	0	0	0	0	0	0	0	0	0	0	0	0	0	0	0	0	0	0	0	3.31864e-07	8.1728e-06	0	0	1.89066e-07	0	6.87616e-06	0	0	0	0	4.36232e-08	0	0	0	0	0	0	0	0	k__Bacteria;p__Firmicutes;c__Clostridia;o__Clostridiales;f__Lachnospiraceae;g__Eisenbergiella
f__Halomonadaceae;g__Zymobacter	0	0	0	0	0	0	0	0	0	0	0	0	0	0	0	0	0	0	0	0	3.30661e-07	1.07581e-06	0	0	0	0	2.70761e-07	0	0	0	0	0	0	0	0	0	0	0	0	0	k__Bacteria;p__Proteobacteria;c__Gammaproteobacteria;o__Oceanospirillales;f__Halomonadaceae;g__Zymobacter
f__Clostridiaceae;g__Lactonifactor	0	0	4.14479e-08	0	0	0	0	0	0	0	0	0	0	0	0	0	0	0	6.3907e-07	0	3.2625e-07	9.68107e-07	0	0	7.91409e-08	2.47106e-08	4.08591e-06	0	0	0	1.37169e-08	1.80345e-07	8.62618e-08	4.0219e-07	2.928e-07	1.69235e-07	0	3.94232e-07	2.02202e-07	4.86492e-07	k__Bacteria;p__Firmicutes;c__Clostridia;o__Clostridiales;f__Clostridiaceae;g__Lactonifactor
f__Rhizobiaceae;g__Rhizobium	3.46025e-06	5.72243e-06	9.30177e-06	1.37328e-06	7.02523e-07	3.32603e-06	1.42038e-06	2.78786e-06	6.98542e-07	1.6311e-06	3.28346e-06	3.19116e-06	1.17764e-06	4.65031e-06	2.84165e-06	1.24605e-06	2.30386e-06	2.75899e-06	2.10457e-06	1.97694e-06	3.13397e-07	1.27455e-07	3.45036e-07	2.38518e-07	6.09086e-06	1.252e-06	1.8362e-07	1.67097e-06	1.58041e-06	8.48586e-07	4.34367e-07	2.5497e-07	4.06521e-07	1.60993e-07	7.35926e-07	4.54505e-07	2.70244e-07	6.57244e-07	2.22833e-07	4.64686e-06	k__Bacteria;p__Proteobacteria;c__Alphaproteobacteria;o__Rhizobiales;f__Rhizobiaceae;g__Rhizobium
f__Thiotrichaceae;g__Thiomargarita	0	0	0	0	0	0	0	0	0	0	0	0	0	0	0	0	0	0	0	0	3.09666e-07	1.38531e-06	0	0	4.06943e-07	3.9622e-07	4.81783e-06	3.34499e-07	0	0	0	0	0	0	4.23449e-08	3.67124e-08	3.27659e-07	4.12267e-08	4.38639e-08	4.40697e-07	k__Bacteria;p__Proteobacteria;c__Gammaproteobacteria;o__Thiotrichales;f__Thiotrichaceae;g__Thiomargarita
f__Acidaminococcaceae;g__Phascolarctobacterium	0	0	5.78119e-07	4.10995e-07	0	0	0	0	0	9.82744e-07	0	0	0	3.02114e-06	3.95118e-06	9.12546e-07	0	6.20025e-07	0	0	3.09666e-07	1.17109e-06	0	0	6.309e-06	1.90073e-06	5.8295e-07	5.54162e-06	1.22732e-07	1.87751e-07	2.07659e-06	1.62352e-06	1.67567e-06	1.78993e-05	1.92391e-05	2.12984e-05	3.68761e-07	4.99351e-07	4.36714e-07	3.83272e-07	k__Bacteria;p__Firmicutes;c__Negativicutes;o__Acidaminococcales;f__Acidaminococcaceae;g__Phascolarctobacterium
f__Oxalobacteraceae;g__Janthinobacterium	4.07056e-06	7.01223e-06	3.5965e-07	1.077e-05	9.64172e-06	6.52111e-06	4.17726e-06	2.73298e-06	6.84791e-06	1.18394e-05	2.57506e-06	5.00535e-06	1.38535e-05	4.3257e-06	4.45715e-06	6.10759e-06	1.50567e-06	2.70468e-06	3.30102e-06	7.7521e-06	3.07228e-07	1.04948e-06	0	4.67646e-07	0	0	1.34838e-06	4.26684e-07	2.28069e-07	0	3.99894e-08	0	0	0	0	1.0927e-07	2.43809e-07	4.12267e-08	0	8.01268e-08	k__Bacteria;p__Proteobacteria;c__Betaproteobacteria;o__Burkholderiales;f__Oxalobacteraceae;g__Janthinobacterium
f__Mycosphaerellaceae;g__Pseudocercospora	0	1.39695e-06	3.5824e-07	6.70486e-07	1.37199e-06	6.49554e-07	1.38696e-06	0	1.36421e-06	1.31033e-06	2.56496e-06	4.98572e-06	2.29986e-06	3.77015e-06	1.66488e-06	4.25855e-06	1.49977e-06	6.73518e-07	1.23303e-06	3.21737e-06	3.06023e-07	0	0	1.16453e-07	0	0	5.01174e-07	0	0	2.03213e-07	0	5.79931e-08	0	0	0	5.44208e-08	0	0	6.50218e-08	0	k__Eukaryota;p__Ascomycota;c__Dothideomycetes;o__Capnodiales;f__Mycosphaerellaceae;g__Pseudocercospora
f__Amanitaceae;g__Amanita	1.34625e-06	6.95744e-06	7.13681e-07	2.67147e-06	2.73325e-06	3.8821e-06	2.76308e-06	4.06744e-06	2.71776e-06	5.22083e-06	7.66483e-06	6.20781e-06	4.58174e-06	1.07298e-06	7.73907e-06	8.48383e-06	7.46955e-06	5.36709e-06	8.18808e-07	3.84577e-06	3.04828e-07	2.4794e-07	2.01361e-06	1.85597e-06	0	1.06371e-07	7.48824e-07	0	0	1.0121e-06	0	1.15533e-07	0	5.15306e-07	1.2505e-07	4.33665e-07	0	0	1.29536e-07	0	k__Eukaryota;p__Basidiomycota;c__Agaricomycetes;o__Agaricales;f__Amanitaceae;g__Amanita
f__Planococcaceae;g__Kurthia	0	0	0	0	0	0	0	0	0	0	0	0	0	0	0	0	0	0	0	0	2.9392e-07	2.22632e-06	0	0	6.03517e-08	6.41033e-08	2.3466e-06	0	8.18215e-08	2.43971e-08	0	0	0	0	0	0	0	0	0	0	k__Bacteria;p__Firmicutes;c__Bacilli;o__Bacillales;f__Planococcaceae;g__Kurthia
f__Planococcaceae;g__Planococcus	0	0	0	0	0	0	0	0	0	0	0	0	0	0	0	0	0	0	2.03115e-07	0	2.92383e-07	1.97579e-06	0	0	4.70007e-07	1.92944e-07	1.4963e-06	7.35121e-07	3.42413e-06	1.55659e-06	1.59523e-07	2.90287e-07	1.2188e-07	1.51949e-05	2.21922e-05	2.26505e-05	1.0808e-06	8.22608e-07	7.09363e-07	1.69671e-06	k__Bacteria;p__Firmicutes;c__Bacilli;o__Bacillales;f__Planococcaceae;g__Planococcus
f__Unclassified;g__Candidatus Izimaplasma	0	0	4.22922e-07	0	0	0	0	0	0	0	0	0	0	0	0	0	0	0	4.8522e-07	0	2.86093e-07	2.20391e-07	0	1.28552e-07	9.2157e-06	1.04907e-05	2.95832e-07	1.27014e-07	1.34096e-07	0	2.9429e-07	9.22586e-07	1.02276e-06	1.11168e-06	1.58979e-06	1.72351e-06	2.24961e-07	1.14265e-07	2.70114e-07	0	k__Bacteria;p__Tenericutes;c__Unclassified;o__Unclassified;f__Unclassified;g__Candidatus Izimaplasma
f__Clostridiaceae;g__Geosporobacter	0	0	0	0	0	0	0	0	0	0	0	0	0	0	0	0	0	0	0	0	2.80705e-07	2.88728e-06	0	0	9.64243e-06	1.63978e-05	1.72391e-06	0	6.80468e-07	5.39785e-07	0	0	0	0	0	0	3.22539e-07	0	0	0	k__Bacteria;p__Firmicutes;c__Clostridia;o__Clostridiales;f__Clostridiaceae;g__Geosporobacter
f__Bacillaceae;g__Domibacillus	0	0	0	0	0	0	0	0	0	0	0	0	0	0	0	0	0	0	0	0	2.79699e-07	1.99063e-06	0	0	4.59451e-08	2.49065e-07	1.4887e-06	3.3042e-07	0	0	9.21707e-08	0	0	8.04379e-07	5.856e-07	6.42063e-07	0	0	0	0	k__Bacteria;p__Firmicutes;c__Bacilli;o__Bacillales;f__Bacillaceae;g__Domibacillus
f__Synechococcaceae;g__Synechococcus	0	0	0	0	0	0	0	0	0	0	0	0	0	0	0	0	0	0	0	0	2.787e-07	4.11816e-06	0	0	1.22083e-07	3.2418e-08	7.22675e-06	8.60141e-08	0	0	0	0	0	0	0	0	0	0	0	0	k__Bacteria;p__Cyanobacteria;c__Unclassified;o__Synechococcales;f__Synechococcaceae;g__Synechococcus
f__Clostridiaceae;g__Hungatella	0	0	1.62547e-07	0	0	0	0	0	0	0	0	0	0	0	0	0	0	0	0	0	2.77708e-07	3.65451e-06	0	0	1.43685e-05	1.65356e-05	3.18721e-06	7.04944e-07	3.21573e-07	9.52561e-08	6.04639e-08	5.9153e-08	2.26351e-07	9.56704e-07	1.05729e-06	1.66528e-07	3.83215e-08	6.23348e-08	0	2.57584e-07	k__Bacteria;p__Firmicutes;c__Clostridia;o__Clostridiales;f__Clostridiaceae;g__Hungatella
f__Siphoviridae;g__K1gvirus	0	0	0	0	0	0	0	0	8.01553e-07	2.14188e-07	0	0	0	0	0	0	0	0	0	0	2.50115e-07	0	0	0	0	0	0	2.7167e-05	1.48537e-07	0	1.68397e-05	1.95264e-05	1.87929e-05	1.37626e-05	1.93967e-05	1.72414e-05	3.93837e-06	4.10098e-06	5.38141e-06	3.98525e-07	k__Viruses;p__Unclassified;c__Unclassified;o__Caudovirales;f__Siphoviridae;g__K1gvirus
f__Erysipelotrichaceae;g__Candidatus Stoquefichus	0	0	1.97135e-06	0	0	0	0	0	0	0	0	0	0	0	0	0	0	0	2.93507e-07	0	2.43102e-07	3.32958e-06	0	0	9.82746e-06	6.64421e-06	3.16584e-06	9.28041e-08	2.16155e-07	4.06426e-08	2.01165e-06	1.51739e-06	9.95279e-07	2.58191e-05	3.32426e-05	3.37047e-05	6.10246e-07	8.08022e-07	5.24957e-07	7.64771e-06	k__Bacteria;p__Firmicutes;c__Erysipelotrichia;o__Erysipelotrichales;f__Erysipelotrichaceae;g__Candidatus Stoquefichus
f__Erysipelotrichaceae;g__Faecalicoccus	0	0	0	0	0	0	0	0	0	0	0	0	0	0	0	0	0	0	0	0	2.40852e-07	3.91806e-07	0	0	9.86641e-07	2.5214e-07	0	6.44185e-06	3.25447e-07	0	0	0	8.73268e-08	0	1.79847e-07	0	9.55671e-08	0	3.07048e-07	0	k__Bacteria;p__Firmicutes;c__Erysipelotrichia;o__Erysipelotrichales;f__Erysipelotrichaceae;g__Faecalicoccus
f__Rhodospirillaceae;g__Thalassospira	7.31056e-06	2.15892e-06	8.30466e-07	3.10862e-06	1.06017e-06	4.01542e-06	3.21522e-06	8.41426e-06	5.27082e-06	6.07514e-06	1.98202e-06	3.8526e-06	6.22007e-06	2.49711e-06	3.43065e-06	3.7608e-06	1.15891e-06	0	1.27039e-06	9.94461e-06	2.36472e-07	0	1.04138e-06	1.79973e-07	0	0	0	1.09473e-07	1.75544e-07	1.0992e-06	0	0	0	0	0	0	2.81489e-07	0	0	9.17816e-08	k__Bacteria;p__Proteobacteria;c__Alphaproteobacteria;o__Rhodospirillales;f__Rhodospirillaceae;g__Thalassospira
f__Pasteurellaceae;g__Actinobacillus	2.70519e-07	1.74618e-06	0.000405014	3.88063e-05	0	1.08259e-06	5.56092e-07	8.14761e-07	0	0	6.45823e-06	1.34405e-06	7.49422e-06	2.54522e-06	8.84988e-07	9.66586e-07	0	5.61265e-07	1.18892e-05	0	2.31237e-07	3.95093e-06	1.66823e-07	2.16748e-06	0.00113071	0.000751709	0.000132575	0.000452567	1.69129e-05	2.42269e-05	0.000116057	0.000127262	0.00011739	0.00367708	0.00272921	0.00386356	3.57821e-05	8.38378e-05	7.27809e-05	3.46229e-05	k__Bacteria;p__Proteobacteria;c__Gammaproteobacteria;o__Pasteurellales;f__Pasteurellaceae;g__Actinobacillus
f__Bacillaceae;g__Marinococcus	0	0	4.37925e-08	0	0	0	0	0	0	0	0	0	0	0	0	0	0	0	0	0	2.24456e-07	3.91011e-06	0	0	6.14511e-08	5.22169e-08	2.95301e-06	1.73183e-08	0	0	0	0	0	0	1.53465e-08	0	0	0	0	1.45196e-08	k__Bacteria;p__Firmicutes;c__Bacilli;o__Bacillales;f__Bacillaceae;g__Marinococcus
f__Micrococcaceae;g__Rothia	4.1347e-06	0	0.0100554	0.000506539	0	3.96618e-06	1.63002e-06	0.00021539	2.14532e-06	0.000218453	1.32702e-06	0	3.07214e-06	3.49876e-06	3.28017e-06	0	0	5.59695e-06	4.78745e-05	9.48474e-07	2.2296e-07	1.47977e-06	0	8.01576e-07	0.000372284	0.000139283	3.84187e-06	6.53734e-05	2.60046e-05	3.35179e-05	5.69165e-05	3.13328e-05	3.27428e-05	1.26668e-05	4.42381e-05	1.09842e-05	6.95895e-05	0.000210653	0.00010868	0.000698606	k__Bacteria;p__Actinobacteria;c__Actinobacteria;o__Micrococcales;f__Micrococcaceae;g__Rothia
f__Paenibacillaceae;g__Fontibacillus	0	5.10345e-07	3.14102e-06	4.89897e-07	0	0	0	0	0	0	0	0	0	0	0	0	0	0	3.00308e-07	0	2.2296e-07	9.6824e-07	0	0	3.59952e-06	1.95065e-07	1.8257e-07	3.10538e-07	2.48981e-07	7.42397e-08	1.73249e-07	8.47464e-08	2.02678e-07	1.41746e-07	2.29318e-07	3.9763e-08	1.33082e-07	8.93049e-08	1.42526e-07	1.77909e-06	k__Bacteria;p__Firmicutes;c__Bacilli;o__Bacillales;f__Paenibacillaceae;g__Fontibacillus
f__Ceratobasidiaceae;g__Rhizoctonia	1.96938e-06	7.12442e-06	0	1.95399e-06	9.9959e-07	9.46493e-07	3.0315e-06	4.9584e-06	2.98178e-06	2.864e-06	0	9.08113e-07	4.18902e-06	7.84806e-07	1.61731e-06	2.65942e-06	1.09269e-06	1.96282e-06	1.7967e-06	0	2.2296e-07	0	4.90938e-07	1.69689e-07	0	0	0	0	1.65513e-07	0	0	0	0	0	0	0	0	0	0	0	k__Eukaryota;p__Basidiomycota;c__Agaricomycetes;o__Cantharellales;f__Ceratobasidiaceae;g__Rhizoctonia
f__Nautiliaceae;g__Lebetimonas	0	0	0	0	0	0	0	0	0	0	0	0	0	0	0	0	0	0	0	0	2.2044e-07	4.48253e-07	0	0	0	0	1.08305e-06	0	0	0	0	0	0	0	0	0	0	0	0	0	k__Bacteria;p__Proteobacteria;c__Epsilonproteobacteria;o__Nautiliales;f__Nautiliaceae;g__Lebetimonas
f__Kosmotogaceae;g__Kosmotoga	0	0	0	0	0	0	0	0	0	0	0	0	0	0	0	0	0	0	0	0	2.15569e-07	1.05203e-06	0	0	0	0	1.76518e-07	0	0	0	0	0	0	0	0	0	8.55352e-08	0	0	0	k__Bacteria;p__Thermotogae;c__Thermotogae;o__Kosmotogales;f__Kosmotogaceae;g__Kosmotoga
f__Mimiviridae;g__Klosneuvirus	0	0	0	0	0	0	0	0	0	0	0	0	0	0	0	0	0	0	0	0	2.13213e-07	1.73422e-06	0	0	0	0	1.92048e-06	0	0	0	0	2.4243e-07	0	0	0	0	8.46004e-08	0	0	0	k__Viruses;p__Unclassified;c__Unclassified;o__Unclassified;f__Mimiviridae;g__Klosneuvirus
f__Fusobacteriaceae;g__Ilyobacter	0	0	0	0	0	0	0	0	0	0	0	0	0	0	0	0	0	0	0	0	2.10339e-07	1.79397e-06	0	0	1.14547e-05	1.20395e-05	6.02827e-07	5.1103e-07	1.91463e-06	0	1.15389e-07	1.69331e-07	0	9.02406e-05	0.000130813	0.000144157	0	0	0	0	k__Bacteria;p__Fusobacteria;c__Fusobacteriia;o__Fusobacteriales;f__Fusobacteriaceae;g__Ilyobacter
f__Erysipelotrichaceae;g__Catenibacterium	0	0	1.81308e-06	0	0	0	0	9.18223e-07	0	0	0	0	0	0	0	0	0	0	0	0	2.06444e-07	1.951e-07	0	0	1.11457e-05	9.12816e-06	3.32811e-07	6.90807e-06	6.88e-08	1.34946e-07	7.99788e-08	0	5.79793e-08	0	1.5029e-07	0	8.06347e-08	6.38677e-08	2.43409e-07	7.60137e-07	k__Bacteria;p__Firmicutes;c__Erysipelotrichia;o__Erysipelotrichales;f__Erysipelotrichaceae;g__Catenibacterium
f__Erysipelotrichaceae;g__Erysipelothrix	0	0	0	0	0	0	0	0	0	0	0	0	0	0	0	0	0	0	0	0	2.04819e-07	3.97698e-08	0	0	3.23256e-07	2.1356e-07	3.51008e-05	4.52706e-08	0	0	0	4.1657e-08	0	4.32803e-08	0	0	0	0	0	0	k__Bacteria;p__Firmicutes;c__Erysipelotrichia;o__Erysipelotrichales;f__Erysipelotrichaceae;g__Erysipelothrix
f__Flavobacteriaceae;g__Chryseobacterium	1.795e-06	6.49361e-06	1.09883e-05	1.78098e-06	1.82217e-06	1.72538e-06	2.76308e-06	3.08066e-06	3.62369e-06	1.10544e-05	3.40659e-06	3.31083e-06	3.0545e-06	1.43064e-06	3.68527e-06	3.23193e-06	4.9797e-06	1.78903e-06	1.47612e-06	7.69154e-06	2.03218e-07	2.1224e-07	1.34241e-06	7.7332e-07	5.19574e-06	6.44523e-07	2.73505e-06	4.1872e-06	9.22111e-07	4.23204e-07	2.68331e-07	3.35722e-07	3.21164e-07	1.38203e-05	2.38331e-05	2.86697e-05	3.55461e-07	5.99373e-07	9.81099e-08	3.67398e-06	k__Bacteria;p__Bacteroidetes;c__Flavobacteriia;o__Flavobacteriales;f__Flavobacteriaceae;g__Chryseobacterium
f__Micromonosporaceae;g__Salinispora	0	1.84571e-06	6.90882e-06	8.85875e-07	2.71909e-06	2.57466e-06	1.83251e-06	1.79838e-06	1.80245e-06	8.65629e-07	2.54171e-06	1.64684e-06	2.279e-06	7.11612e-07	7.33235e-07	8.03797e-07	2.97234e-06	8.89881e-07	5.43044e-07	8.50187e-07	2.02166e-07	0	8.90301e-07	0	9.15621e-08	9.72539e-08	0	2.22612e-07	0	4.02741e-07	2.15943e-07	0	0	1.17784e-07	0	0	8.0217e-08	1.11312e-07	0	1.45006e-06	k__Bacteria;p__Actinobacteria;c__Actinobacteria;o__Micromonosporales;f__Micromonosporaceae;g__Salinispora
f__Lachnospiraceae;g__Catonella	0	0	1.51776e-05	1.27593e-06	0	0	0	0	0	0	0	0	0	0	0	0	0	0	0	0	2.00092e-07	1.22063e-06	0	0	6.56658e-06	5.42837e-06	1.63845e-07	1.51483e-06	1.13144e-07	0	0	0	0	0	0	1.03562e-07	0	0	0	0	k__Bacteria;p__Firmicutes;c__Clostridia;o__Clostridiales;f__Lachnospiraceae;g__Catonella
f__Peptoniphilaceae;g__Anaerococcus	0	0	8.58553e-05	6.21723e-07	0	0	0	3.02581e-06	0	3.06645e-06	0	0	1.54332e-06	0	0	0	0	0	1.2397e-06	0	1.9706e-07	0	0	1.38403e-06	0.00120635	0.00018543	2.96089e-06	4.22704e-06	9.59614e-06	9.21171e-06	5.10273e-06	3.33964e-06	3.61307e-06	2.71009e-05	2.72417e-05	2.42658e-05	1.51859e-06	1.72832e-06	1.2904e-06	1.52647e-05	k__Bacteria;p__Firmicutes;c__Tissierellia;o__Tissierellales;f__Peptoniphilaceae;g__Anaerococcus
f__Peptostreptococcaceae;g__Peptostreptococcus	0	0	6.84436e-06	0	0	0	1.28778e-06	4.4285e-06	0	3.54222e-06	0	0	1.16254e-06	7.24856e-07	0	6.98797e-07	0	0	4.28553e-06	0	1.9706e-07	5.60995e-07	0	0	3.56001e-05	3.26248e-05	0	0.000255545	9.91042e-07	1.65729e-06	4.41373e-06	7.10949e-06	5.17693e-06	1.81046e-05	2.62912e-05	3.11728e-05	5.84856e-06	7.63512e-06	5.54444e-06	1.80192e-05	k__Bacteria;p__Firmicutes;c__Clostridia;o__Clostridiales;f__Peptostreptococcaceae;g__Peptostreptococcus
f__Sphingobacteriaceae;g__Sphingobacterium	0	0	0	0	0	0	0	0	0	0	0	0	0	0	0	0	0	0	0	0	1.95579e-07	1.47148e-06	0	0	7.1215e-07	4.76264e-07	6.16576e-06	1.2596e-06	0	0	7.97677e-08	0	0	2.04123e-06	2.06374e-06	2.66364e-06	0	0	0	0	k__Bacteria;p__Bacteroidetes;c__Sphingobacteriia;o__Sphingobacteriales;f__Sphingobacteriaceae;g__Sphingobacterium
f__Thermoanaerobacteraceae;g__Moorella	0	0	1.9859e-07	0	0	0	0	0	0	0	0	0	0	0	0	0	0	0	0	0	1.92681e-07	1.24046e-06	0	0	4.8791e-07	3.16528e-07	2.64294e-06	1.338e-07	1.25934e-07	0	2.4858e-07	2.29194e-07	2.32644e-07	7.57428e-07	6.50481e-07	5.1142e-07	3.8371e-07	4.15289e-07	3.44754e-07	7.64788e-07	k__Bacteria;p__Firmicutes;c__Clostridia;o__Thermoanaerobacterales;f__Thermoanaerobacteraceae;g__Moorella
f__Thermococcaceae;g__Thermococcus	0	0	3.85819e-06	0	0	0	0	0	0	0	0	0	0	0	0	0	0	0	0	0	1.92681e-07	4.00682e-06	0	0	3.25344e-07	9.39003e-08	1.46024e-06	0	0	0	0	0	0	0	0	9.57055e-08	0	2.14948e-07	1.14349e-07	1.91799e-06	k__Archaea;p__Euryarchaeota;c__Thermococci;o__Thermococcales;f__Thermococcaceae;g__Thermococcus
f__Bacillaceae;g__Massilibacterium	0	0	0	0	0	0	0	0	0	0	0	0	0	0	0	0	0	0	0	0	1.88492e-07	1.00727e-06	0	0	6.1926e-08	0	0	0	0	0	0	0	0	0	0	0	0	0	0	0	k__Bacteria;p__Firmicutes;c__Bacilli;o__Bacillales;f__Bacillaceae;g__Massilibacterium
f__Lachnospiraceae;g__Tyzzerella	0	0	0	0	0	0	0	0	0	0	0	0	0	0	0	0	0	0	0	0	1.86689e-07	2.10347e-06	0	0	2.71159e-06	2.53826e-06	1.5287e-07	1.29069e-05	1.13365e-07	0	2.83071e-08	0	6.95751e-07	1.46756e-05	2.05339e-05	2.10292e-05	2.53801e-07	1.4567e-07	3.02862e-07	4.24201e-08	k__Bacteria;p__Firmicutes;c__Clostridia;o__Clostridiales;f__Lachnospiraceae;g__Tyzzerella
f__Corynebacteriaceae;g__Corynebacterium	0	6.12064e-07	0.000275061	1.80972e-05	0	0	0	3.52234e-06	0	3.95547e-06	0	0	0	0	0	0	0	0	1.08049e-06	0	1.858e-07	3.52221e-07	0	0	4.82894e-05	6.71505e-06	1.67886e-06	3.73331e-06	1.34919e-06	2.50637e-06	2.02575e-06	1.27373e-06	6.10388e-07	1.97877e-07	1.48872e-06	6.33911e-07	1.83219e-06	5.12366e-06	2.56113e-06	2.39559e-05	k__Bacteria;p__Actinobacteria;c__Actinobacteria;o__Corynebacteriales;f__Corynebacteriaceae;g__Corynebacterium
f__Carnobacteriaceae;g__Alkalibacterium	0	0	1.09797e-06	0	0	0	0	0	0	0	0	0	0	0	0	0	0	0	0	0	1.83183e-07	8.96282e-06	0	0	8.06634e-07	4.66953e-07	1.68201e-05	3.04702e-07	0	0	7.27999e-07	2.97217e-07	9.14759e-07	8.76939e-07	2.14718e-06	8.86189e-07	2.41807e-07	2.72422e-07	1.59429e-07	1.36573e-06	k__Bacteria;p__Firmicutes;c__Bacilli;o__Lactobacillales;f__Carnobacteriaceae;g__Alkalibacterium
f__Natranaerobiaceae;g__Natranaerobius	0	0	0	0	0	0	0	0	0	0	0	0	0	0	0	0	0	0	0	0	1.82327e-07	3.1702e-06	0	0	6.44155e-08	2.0526e-07	4.47895e-07	4.2665e-07	0	0	0	7.43128e-08	0	5.2577e-07	2.64568e-07	3.72737e-07	0	0	1.11737e-07	0	k__Bacteria;p__Firmicutes;c__Clostridia;o__Natranaerobiales;f__Natranaerobiaceae;g__Natranaerobius
f__Peptococcaceae;g__Desulfitibacter	0	0	0	0	0	0	0	0	0	0	0	0	0	0	0	0	0	0	0	0	1.81479e-07	1.47611e-07	0	0	1.21696e-06	9.91005e-07	1.48604e-06	0	2.74982e-07	0	0	0	0	1.53393e-07	0	0	0	0	0	0	k__Bacteria;p__Firmicutes;c__Clostridia;o__Clostridiales;f__Peptococcaceae;g__Desulfitibacter
f__Syntrophomonadaceae;g__Syntrophomonas	0	0	0	0	0	0	0	0	0	0	0	0	0	0	0	0	0	0	3.33782e-07	0	1.78164e-07	4.13006e-06	0	0	2.04119e-07	8.67232e-08	5.45553e-06	1.40005e-07	0	0	1.9256e-07	2.55912e-07	1.09652e-07	1.53997e-06	7.49072e-07	2.22868e-07	4.15831e-07	4.62842e-07	1.43464e-07	7.58013e-07	k__Bacteria;p__Firmicutes;c__Clostridia;o__Clostridiales;f__Syntrophomonadaceae;g__Syntrophomonas
f__Thermoactinomycetaceae;g__Thermoactinomyces	0	0	0	0	0	0	0	0	0	0	0	0	0	0	0	0	0	0	0	0	1.78164e-07	3.26058e-06	0	0	1.17066e-07	0	2.33423e-06	0	0	0	0	6.75263e-08	6.45979e-08	0	0	0	0	0	0	0	k__Bacteria;p__Firmicutes;c__Bacilli;o__Bacillales;f__Thermoactinomycetaceae;g__Thermoactinomyces
f__Cyclobacteriaceae;g__Algoriphagus	0	0	0	0	0	0	0	0	0	0	0	0	0	0	0	0	0	0	0	0	1.75757e-07	1.82931e-06	0	0	0	0	4.85057e-07	0	0	0	0	0	0	0	0	0	0	0	0	0	k__Bacteria;p__Bacteroidetes;c__Cytophagia;o__Cytophagales;f__Cyclobacteriaceae;g__Algoriphagus
f__Veillonellaceae;g__Dialister	0	0	1.24726e-05	4.58375e-07	0	0	0	3.92963e-06	0	8.48407e-07	6.72907e-07	0	0	7.25763e-06	3.26863e-06	2.14886e-06	0	0	1.3687e-06	0	1.73413e-07	1.1284e-06	0	0	7.57348e-06	3.03845e-06	7.095e-06	1.01644e-05	1.09727e-06	3.20877e-07	3.76076e-06	4.08752e-06	3.56477e-06	3.52223e-05	4.09679e-05	4.07389e-05	3.96335e-07	2.23086e-06	1.97103e-06	4.79948e-06	k__Bacteria;p__Firmicutes;c__Negativicutes;o__Veillonellales;f__Veillonellaceae;g__Dialister
f__Veillonellaceae;g__Megasphaera	0	0	3.92993e-06	0	0	0	0	9.18223e-07	5.50433e-07	5.28691e-07	0	0	0	7.74925e-06	5.44916e-06	2.34029e-06	0	0	0	0	1.71885e-07	2.27322e-06	0	0	8.19797e-06	4.44363e-06	4.00338e-06	1.21961e-05	2.67797e-07	5.5828e-07	4.66246e-06	4.85695e-06	5.47849e-06	6.23736e-05	6.01398e-05	6.77702e-05	7.67179e-07	1.78315e-06	1.02832e-06	6.43275e-07	k__Bacteria;p__Firmicutes;c__Negativicutes;o__Veillonellales;f__Veillonellaceae;g__Megasphaera
f__Thermococcaceae;g__Palaeococcus	0	0	0	0	0	0	0	0	0	0	0	0	0	0	0	0	0	0	0	0	1.66034e-07	7.42764e-07	0	0	0	0	1.35957e-07	0	0	0	0	0	0	0	0	0	0	0	0	6.44424e-08	k__Archaea;p__Euryarchaeota;c__Thermococci;o__Thermococcales;f__Thermococcaceae;g__Palaeococcus
f__Clostridiales Family XIII. Incertae Sedis;g__Anaerovorax	0	0	0	0	0	0	0	0	0	0	0	0	0	0	0	0	0	0	0	0	1.64633e-07	2.00863e-07	0	1.3498e-06	1.5764e-05	2.13805e-05	0	0	4.38861e-07	1.5592e-06	0	0	0	1.43195e-07	0	0	3.00934e-07	0	5.73722e-08	0	k__Bacteria;p__Firmicutes;c__Clostridia;o__Clostridiales;f__Clostridiales Family XIII. Incertae Sedis;g__Anaerovorax
f__Bacillaceae;g__Aeribacillus	0	0	0	0	0	0	0	0	0	0	0	0	0	0	0	0	0	0	0	0	1.61231e-07	9.17992e-07	0	0	0	0	1.71631e-06	6.85316e-07	0	0	0	0	0	3.2514e-06	5.50649e-06	5.20653e-06	0	0	0	0	k__Bacteria;p__Firmicutes;c__Bacilli;o__Bacillales;f__Bacillaceae;g__Aeribacillus
f__Oscillatoriaceae;g__Limnoraphis	0	0	0	0	0	0	0	0	0	0	0	0	0	0	0	0	0	0	0	0	1.5991e-07	6.50334e-07	0	0	2.62678e-07	1.11603e-07	5.23768e-07	7.40286e-08	0	0	0	0	5.79793e-08	0	0	0	0	0	0	0	k__Bacteria;p__Cyanobacteria;c__Unclassified;o__Oscillatoriales;f__Oscillatoriaceae;g__Limnoraphis
f__Clostridiaceae;g__Anaeromicrobium	0	0	0	0	0	0	0	0	0	0	0	0	0	0	0	0	0	0	0	0	1.59583e-07	1.43697e-06	0	0	1.00651e-05	6.27997e-06	3.38277e-06	1.10816e-07	0	0	5.71447e-07	1.33064e-06	9.83632e-07	4.04657e-07	2.2913e-07	2.5541e-07	4.11584e-07	4.46159e-07	3.05164e-07	4.64539e-07	k__Bacteria;p__Firmicutes;c__Clostridia;o__Clostridiales;f__Clostridiaceae;g__Anaeromicrobium
f__Bacillaceae;g__Paraliobacillus	0	0	0	0	0	0	0	0	0	0	0	0	0	0	0	0	0	0	0	0	1.50069e-07	5.81745e-07	0	0	7.4327e-07	5.0428e-07	0	0	0	2.521e-06	0	0	0	0	0	0	1.64701e-07	0	0	0	k__Bacteria;p__Firmicutes;c__Bacilli;o__Bacillales;f__Bacillaceae;g__Paraliobacillus
f__Selenomonadaceae;g__Propionispira	0	0	0	0	0	0	0	0	0	0	0	0	0	0	0	0	0	0	0	0	1.46135e-07	4.16019e-07	0	0	4.80101e-08	1.01989e-07	5.98311e-07	0	0	0	2.02899e-07	1.985e-07	1.42419e-07	3.14796e-05	4.21041e-05	4.91692e-05	0	5.22943e-08	5.56395e-08	0	k__Bacteria;p__Firmicutes;c__Negativicutes;o__Selenomonadales;f__Selenomonadaceae;g__Propionispira
f__Oscillospiraceae;g__Oscillibacter	0	0	0	0	0	0	0	0	0	0	0	0	0	0	0	0	0	0	0	0	1.42401e-07	1.96904e-06	0	0	2.66021e-06	3.08219e-06	1.06859e-06	5.26127e-06	7.01327e-08	0	4.59453e-08	4.49491e-08	1.82897e-07	1.2339e-06	2.05438e-06	1.20203e-06	4.70574e-08	4.73669e-08	4.01467e-08	1.38091e-07	k__Bacteria;p__Firmicutes;c__Clostridia;o__Clostridiales;f__Oscillospiraceae;g__Oscillibacter
f__Bacillaceae;g__Vulcanibacillus	0	0	0	0	0	0	0	0	0	0	0	0	0	0	0	0	0	0	0	0	1.41883e-07	2.11064e-06	0	0	0	0	8.63776e-07	0	0	0	1.73747e-07	0	0	1.14314e-07	0	1.29874e-06	0	0	0	0	k__Bacteria;p__Firmicutes;c__Bacilli;o__Bacillales;f__Bacillaceae;g__Vulcanibacillus
f__Unclassified;g__Desulfuribacillus	0	0	0	0	0	0	0	0	0	0	0	0	0	0	0	0	0	0	0	0	1.37387e-07	2.09476e-06	0	0	4.51362e-08	0	5.62497e-07	0	0	0	0	0	0	0	0	0	0	0	0	0	k__Bacteria;p__Firmicutes;c__Bacilli;o__Bacillales;f__Unclassified;g__Desulfuribacillus
f__Halanaerobiaceae;g__Halanaerobium	0	0	8.70011e-07	0	0	0	0	0	0	0	0	0	0	0	0	0	0	0	0	0	1.23866e-07	2.36658e-06	0	0	1.71474e-06	2.08434e-06	1.52142e-06	1.72028e-07	1.64183e-07	0	3.35911e-07	4.22521e-07	4.04198e-07	2.09394e-07	8.63837e-07	9.69208e-07	2.94893e-07	3.46305e-07	3.1582e-07	5.76913e-07	k__Bacteria;p__Firmicutes;c__Clostridia;o__Halanaerobiales;f__Halanaerobiaceae;g__Halanaerobium
f__Polyangiaceae;g__Sorangium	1.63079e-06	1.12373e-06	1.44087e-07	2.1574e-06	2.2073e-06	1.56754e-06	3.34708e-06	3.28475e-06	1.09739e-06	5.27024e-07	3.61077e-06	6.01589e-06	4.16259e-06	3.03277e-06	4.46418e-06	3.91502e-06	3.01609e-06	3.79252e-06	9.91869e-07	2.27754e-05	1.23085e-07	0	5.42045e-07	0	0	0	0	5.6981e-08	9.13716e-08	8.1734e-08	4.76845e-08	0	0	5.20182e-08	1.5148e-07	8.75539e-08	0	1.4748e-07	0	0	k__Bacteria;p__Proteobacteria;c__Deltaproteobacteria;o__Myxococcales;f__Polyangiaceae;g__Sorangium
f__Synergistaceae;g__Acetomicrobium	0	0	0	0	0	0	0	0	0	0	0	0	0	0	0	0	0	0	0	0	1.22698e-07	2.49499e-07	0	0	0	0	2.00942e-07	0	2.09494e-06	0	3.47494e-08	3.3996e-08	8.01526e-08	1.58923e-05	1.62322e-05	1.6901e-05	4.86851e-08	0	0	4.76225e-08	k__Bacteria;p__Synergistetes;c__Synergistia;o__Synergistales;f__Synergistaceae;g__Acetomicrobium
f__Candidatus Methanoperedenaceae;g__Candidatus Methanoperedens	0	0	0	0	0	0	0	0	0	0	0	0	0	0	0	0	0	0	0	0	1.1022e-07	5.37903e-07	0	0	0	0	9.02538e-08	0	0	0	0	0	0	0	0	0	0	0	0	0	k__Archaea;p__Euryarchaeota;c__Methanomicrobia;o__Methanosarcinales;f__Candidatus Methanoperedenaceae;g__Candidatus Methanoperedens
f__Syntrophaceae;g__Syntrophus	0	0	0	0	0	0	0	0	0	0	0	0	0	0	0	0	0	0	0	0	1.09601e-07	8.02322e-07	0	0	0	0	0	0	0	0	0	0	0	0	0	0	0	0	0	0	k__Bacteria;p__Proteobacteria;c__Deltaproteobacteria;o__Syntrophobacterales;f__Syntrophaceae;g__Syntrophus
f__Flammeovirgaceae;g__Nafulsella	0	0	0	0	0	0	0	0	0	0	0	0	0	0	0	0	0	0	0	0	9.77893e-08	2.34642e-06	0	0	0	1.02373e-07	1.76164e-06	3.62165e-07	0	0	3.78847e-08	1.1119e-07	7.0912e-08	2.06639e-07	4.01163e-08	3.47802e-08	3.88017e-08	0	0	7.59096e-08	k__Bacteria;p__Bacteroidetes;c__Cytophagia;o__Cytophagales;f__Flammeovirgaceae;g__Nafulsella
f__Peptostreptococcaceae;g__Proteocatella	0	0	0	0	0	0	0	0	0	0	0	0	0	0	0	0	0	0	0	0	9.09509e-08	1.77546e-06	0	0	5.06954e-07	7.6924e-08	1.71293e-06	0	0	0	0	8.35494e-08	0	0	0	0	0	0	0	0	k__Bacteria;p__Firmicutes;c__Clostridia;o__Clostridiales;f__Peptostreptococcaceae;g__Proteocatella
f__Selenomonadaceae;g__Selenomonas	0	0	3.05193e-06	2.01146e-06	0	0	0	0	0	1.07094e-06	0	0	0	6.76557e-07	0	1.61192e-06	0	0	0	0	7.14614e-08	1.30781e-06	0	0	1.50759e-06	1.12821e-06	1.63845e-06	1.41349e-06	0	0	3.30404e-07	6.04132e-07	5.89346e-07	2.86604e-05	3.59625e-05	3.9123e-05	7.62654e-08	1.98855e-07	0	2.48262e-07	k__Bacteria;p__Firmicutes;c__Negativicutes;o__Selenomonadales;f__Selenomonadaceae;g__Selenomonas
f__Morganellaceae;g__Arsenophonus	0	0	3.30504e-07	0	0	0	0	0	0	0	0	0	0	0	0	0	0	0	0	0	5.64659e-08	9.18561e-08	1.492e-06	6.4462e-07	1.00175e-06	1.08373e-06	3.19036e-06	1.3862e-06	0	0	2.62823e-07	2.57125e-07	3.28015e-07	2.1268e-06	3.24751e-06	4.52506e-06	1.12025e-07	3.38776e-07	4.79901e-08	4.3832e-08	k__Bacteria;p__Proteobacteria;c__Gammaproteobacteria;o__Enterobacterales;f__Morganellaceae;g__Arsenophonus
f__Unclassified;g__Marinitoga	0	0	1.20377e-05	1.82689e-06	0	2.80739e-07	5.99449e-07	4.98091e-06	1.62739e-06	2.56811e-06	4.40336e-07	2.69356e-07	0	1.49476e-06	3.81087e-07	4.33332e-07	0	0	9.04968e-06	0	3.89401e-08	0	0	0	5.96911e-05	5.49606e-05	7.98746e-06	0.000446473	3.20333e-06	1.8694e-06	4.5638e-06	8.37984e-06	6.76664e-06	7.63971e-06	9.23957e-06	7.59339e-06	7.55232e-06	1.27166e-05	1.37727e-05	1.19917e-05	k__Bacteria;p__Thermotogae;c__Thermotogae;o__Petrotogales;f__Unclassified;g__Marinitoga
f__Pasteurellaceae;g__Basfia	0	3.34166e-07	2.82592e-05	2.23824e-06	5.07038e-07	0	0	0	0	0	0	0	0	0	0	4.56273e-07	1.08034e-06	5.41789e-07	1.30267e-06	0	0	6.32953e-07	0	1.04562e-07	9.28016e-06	1.02337e-05	1.87125e-05	5.20586e-06	7.35147e-08	2.0241e-07	1.40143e-05	1.39507e-05	1.25994e-05	0.000475478	0.000337568	0.000481275	2.09002e-06	4.30948e-06	4.35531e-06	2.13688e-06	k__Bacteria;p__Proteobacteria;c__Gammaproteobacteria;o__Pasteurellales;f__Pasteurellaceae;g__Basfia
f__Enterobacteriaceae;g__Leclercia	0	0	5.02106e-05	4.10807e-06	0	0	0	3.40282e-06	0	0	0	0	0	0	0	0	0	9.43665e-07	1.15173e-06	0	0	1.74375e-07	7.05614e-06	5.9776e-06	5.92706e-05	4.76676e-05	1.67587e-05	4.52066e-06	0	4.81697e-06	1.99332e-06	1.21881e-06	1.08823e-06	2.62749e-06	2.02279e-06	2.28747e-06	2.72209e-06	2.91124e-06	3.09747e-06	3.82759e-06	k__Bacteria;p__Proteobacteria;c__Gammaproteobacteria;o__Enterobacterales;f__Enterobacteriaceae;g__Leclercia
f__Staphylococcaceae;g__Macrococcus	9.57335e-07	0	0.000130619	1.66523e-05	0	0	0	1.71138e-06	0	1.1683e-06	0	0	2.12487e-06	8.55708e-07	0	0	0	0	3.26503e-07	0	0	4.19515e-07	4.11072e-07	1.54664e-07	0.000154195	2.65818e-05	1.49892e-05	1.80031e-06	3.57991e-06	2.52209e-06	5.18832e-07	0	1.21402e-07	5.06511e-07	1.10551e-06	3.06111e-07	3.21776e-06	8.02146e-06	6.60464e-06	2.65824e-05	k__Bacteria;p__Firmicutes;c__Bacilli;o__Bacillales;f__Staphylococcaceae;g__Macrococcus
f__Aerococcaceae;g__Aerococcus	3.8891e-06	6.24949e-06	2.0129e-05	1.19982e-05	0	2.9059e-06	6.20482e-06	3.76473e-06	1.22061e-05	1.4655e-05	0	2.78807e-06	5.14441e-06	1.36288e-05	4.96542e-06	5.44326e-06	6.70949e-06	7.6619e-06	6.91923e-06	0	0	6.81609e-07	0	1.04195e-06	2.11054e-05	3.27143e-06	1.31185e-05	1.21042e-06	1.48013e-06	1.16064e-06	1.22377e-05	8.67934e-06	1.01255e-05	8.12834e-06	1.76529e-05	7.07213e-06	9.72786e-06	3.61213e-05	2.10542e-05	0.000212227	k__Bacteria;p__Firmicutes;c__Bacilli;o__Lactobacillales;f__Aerococcaceae;g__Aerococcus
f__Erwiniaceae;g__Tatumella	0	0	2.96907e-05	1.0177e-06	0	0	0	7.28229e-06	1.61053e-06	3.14319e-06	2.05362e-05	6.71558e-06	9.58953e-06	1.22027e-05	9.86921e-06	7.99197e-06	2.24145e-06	7.57907e-06	4.08101e-05	4.25085e-06	0	0	5.21186e-06	3.18166e-06	2.81279e-05	2.72342e-05	1.17465e-05	0.00209289	5.30023e-05	3.39042e-05	0.000103854	0.000143325	0.000143804	0.000130854	0.000124267	9.66339e-05	5.73204e-05	6.55584e-05	0.00010186	2.56606e-05	k__Bacteria;p__Proteobacteria;c__Gammaproteobacteria;o__Enterobacterales;f__Erwiniaceae;g__Tatumella
f__Enterobacteriaceae;g__Buttiauxella	0	0	1.97126e-05	1.9997e-06	0	2.9059e-06	2.06827e-06	0	0	0	0	0	0	0	0	0	0	0	0	0	0	0	5.02422e-07	6.94632e-07	3.13945e-05	3.03603e-05	1.01081e-05	7.3942e-06	4.57339e-06	7.12137e-06	0	0	8.27307e-08	0	0	0	0	0	0	0	k__Bacteria;p__Proteobacteria;c__Gammaproteobacteria;o__Enterobacterales;f__Enterobacteriaceae;g__Buttiauxella
f__Campylobacteraceae;g__Arcobacter	0	0	0	0	0	0	0	0	0	0	0	0	0	0	0	0	0	0	0	0	0	1.35714e-06	0	0	1.48641e-06	1.96127e-06	7.61321e-06	2.89348e-06	0	0	0	0	0	1.24741e-06	8.55548e-07	4.59198e-07	0	4.17794e-08	1.30556e-07	4.2659e-08	k__Bacteria;p__Proteobacteria;c__Epsilonproteobacteria;o__Campylobacterales;f__Campylobacteraceae;g__Arcobacter
f__Vibrionaceae;g__Salinivibrio	0	0	1.82702e-05	2.63037e-06	0	1.0193e-06	5.44115e-07	0	0	2.0562e-06	0	0	0	0	0	0	0	0	0	0	0	1.33998e-06	0	1.18782e-06	3.83772e-05	3.62383e-05	7.51504e-06	7.33634e-06	5.70384e-06	4.94277e-06	0	6.57256e-08	0	0	1.91529e-07	4.26994e-08	0	0	0	0	k__Bacteria;p__Proteobacteria;c__Gammaproteobacteria;o__Vibrionales;f__Vibrionaceae;g__Salinivibrio
f__Leuconostocaceae;g__Leuconostoc	0	0	1.67535e-05	9.24184e-07	0	0	0	9.18223e-07	0	0	0	0	0	0	0	0	0	0	0	0	0	2.17372e-07	0	0	7.22388e-06	1.0806e-06	7.51332e-06	9.55713e-07	3.06506e-07	5.48353e-07	3.99894e-07	2.89505e-07	4.49109e-07	2.61743e-07	8.46899e-07	1.4685e-07	9.42019e-07	1.36873e-06	7.19369e-07	3.74993e-06	k__Bacteria;p__Firmicutes;c__Bacilli;o__Lactobacillales;f__Leuconostocaceae;g__Leuconostoc
f__Pasteurellaceae;g__Pasteurella	0	0	1.90646e-05	4.87895e-06	0	0	0	0	0	4.71939e-07	0	0	0	0	0	0	0	0	1.59683e-06	0	0	2.50837e-07	0	1.95365e-07	3.53067e-05	2.41856e-05	7.50599e-06	2.15168e-05	1.58278e-07	8.60103e-07	8.02877e-06	9.01507e-06	6.51709e-06	0.000282894	0.000215719	0.0002922	1.52362e-06	3.30972e-06	3.65446e-06	1.85704e-06	k__Bacteria;p__Proteobacteria;c__Gammaproteobacteria;o__Pasteurellales;f__Pasteurellaceae;g__Pasteurella
f__Pasteurellaceae;g__Mannheimia	0	0	3.52139e-05	6.64493e-06	0	0	0	0	0	0	0	0	0	1.16064e-06	1.19927e-06	0	0	4.03162e-07	0	0	0	1.44428e-07	0	0	9.88663e-06	1.04017e-05	5.32059e-06	7.37866e-06	1.16325e-07	1.69788e-07	5.03064e-06	6.49424e-06	7.2927e-06	0.000227769	0.000186635	0.000245268	3.40053e-07	2.02436e-06	2.28074e-06	9.69694e-07	k__Bacteria;p__Proteobacteria;c__Gammaproteobacteria;o__Pasteurellales;f__Pasteurellaceae;g__Mannheimia
f__Bacillaceae;g__Salimicrobium	0	0	0	0	0	0	0	0	0	0	0	0	0	0	0	0	0	0	0	0	0	1.09412e-06	0	0	7.14354e-07	2.5292e-07	4.85102e-06	0	0	0	0	0	0	0	0	0	0	0	0	0	k__Bacteria;p__Firmicutes;c__Bacilli;o__Bacillales;f__Bacillaceae;g__Salimicrobium
f__Thermoanaerobacterales Family III. Incertae Sedis;g__Caldicellulosiruptor	0	0	0	5.85527e-07	0	0	0	0	0	0	0	0	0	0	0	0	0	0	0	0	0	3.50802e-06	0	0	3.95888e-06	5.84967e-06	4.37991e-06	9.25788e-08	0	0	5.17671e-08	5.06447e-08	1.68416e-07	1.1256e-07	1.64076e-07	0	0	1.59744e-07	2.81983e-08	3.10119e-07	k__Bacteria;p__Firmicutes;c__Clostridia;o__Thermoanaerobacterales;f__Thermoanaerobacterales Family III. Incertae Sedis;g__Caldicellulosiruptor
f__Fusobacteriaceae;g__Cetobacterium	0	0	0	0	0	0	0	0	0	0	0	0	0	0	0	0	0	0	0	0	0	3.15663e-06	0	6.67223e-07	0.000190108	0.000167529	4.345e-06	2.62033e-06	5.93227e-07	2.72475e-07	3.83894e-07	2.3063e-07	4.96146e-08	0.000303851	0.000490525	0.000551723	3.67861e-07	0	0	1.0198e-07	k__Bacteria;p__Fusobacteria;c__Fusobacteriia;o__Fusobacteriales;f__Fusobacteriaceae;g__Cetobacterium
f__Dysgonamonadaceae;g__Dysgonomonas	0	0	0	0	0	0	0	0	0	0	0	0	0	0	0	0	0	0	0	0	0	0	0	0	2.23293e-06	2.03886e-06	4.1289e-06	7.21984e-06	0	7.97221e-08	8.59489e-07	1.29211e-06	1.07998e-06	1.57586e-05	2.14309e-05	1.8909e-05	2.38183e-07	2.87699e-07	5.10171e-08	2.79581e-07	k__Bacteria;p__Bacteroidetes;c__Bacteroidia;o__Bacteroidales;f__Dysgonamonadaceae;g__Dysgonomonas
f__Enterobacteriaceae;g__Shimwellia	0	0	0	0	0	0	0	0	0	0	0	0	0	0	0	0	0	0	0	0	0	6.50334e-08	0	0	1.05071e-06	3.01328e-06	3.92826e-06	9.62371e-07	0	0	0	0	0	0	0	0	0	0	0	0	k__Bacteria;p__Proteobacteria;c__Gammaproteobacteria;o__Enterobacterales;f__Enterobacteriaceae;g__Shimwellia
f__Flavobacteriaceae;g__Winogradskyella	0	0	0	0	0	0	0	0	0	0	0	0	0	0	0	0	0	0	0	0	0	3.36189e-07	0	0	2.71582e-08	5.7693e-08	3.24914e-06	1.53076e-07	0	0	0	0	0	0	3.39118e-08	0	6.56012e-08	6.60327e-08	0	9.6254e-08	k__Bacteria;p__Bacteroidetes;c__Flavobacteriia;o__Flavobacteriales;f__Flavobacteriaceae;g__Winogradskyella
f__Pasteurellaceae;g__Aggregatibacter	0	0	1.70782e-05	1.80843e-06	0	0	0	1.28551e-06	0	0	0	0	0	0	0	0	0	0	0	0	0	8.38321e-08	0	0	1.12066e-05	7.96793e-06	2.40319e-06	2.20986e-05	7.89407e-07	9.4863e-07	2.88311e-06	3.36928e-06	3.30087e-06	0.000119534	7.93344e-05	0.000121991	4.25138e-07	1.11773e-06	1.21833e-06	8.2261e-07	k__Bacteria;p__Proteobacteria;c__Gammaproteobacteria;o__Pasteurellales;f__Pasteurellaceae;g__Aggregatibacter
f__Bacillaceae;g__Halobacillus	0	0	0	0	0	0	0	0	0	0	0	0	0	0	0	0	0	0	0	0	0	0	0	0	0	0	2.3908e-06	0	0	0	0	0	0	0	0	0	0	0	0	0	k__Bacteria;p__Firmicutes;c__Bacilli;o__Bacillales;f__Bacillaceae;g__Halobacillus
f__Enterobacteriaceae;g__Pluralibacter	0	0	7.50314e-06	3.35243e-07	0	0	0	0	0	0	0	0	0	0	0	0	0	0	0	0	0	0	0	5.82265e-07	1.55666e-05	1.58654e-05	2.16168e-06	3.95321e-06	4.4821e-07	5.08033e-08	0	2.89966e-08	1.10956e-07	0	0	0	0	0	0	2.9694e-08	k__Bacteria;p__Proteobacteria;c__Gammaproteobacteria;o__Enterobacterales;f__Enterobacteriaceae;g__Pluralibacter
f__Leptotrichiaceae;g__Leptotrichia	0	0	0	0	0	0	0	0	0	0	0	0	0	0	0	0	0	1.58438e-07	5.95497e-07	0	0	4.11189e-07	0	0	5.02063e-06	4.33996e-06	2.11225e-06	3.53382e-05	5.38379e-08	2.48307e-07	3.80338e-06	1.58563e-06	2.32571e-06	0.000399163	0.000455819	0.00047704	2.77702e-07	1.66592e-07	2.74153e-07	6.23652e-07	k__Bacteria;p__Fusobacteria;c__Fusobacteriia;o__Fusobacteriales;f__Leptotrichiaceae;g__Leptotrichia
f__Sphingobacteriaceae;g__Pedobacter	0	0	0	0	0	0	0	0	0	0	0	0	0	0	0	0	0	0	0	0	0	0	0	0	6.44155e-08	6.84198e-08	1.74272e-06	5.42182e-06	0	0	1.06451e-07	0	9.96263e-08	8.36101e-06	1.01449e-05	1.01637e-05	0	0	0	0	k__Bacteria;p__Bacteroidetes;c__Sphingobacteriia;o__Sphingobacteriales;f__Sphingobacteriaceae;g__Pedobacter
f__Kosmotogaceae;g__Mesotoga	0	0	0	0	0	0	0	0	0	0	0	0	0	0	0	0	0	0	0	0	0	8.47328e-07	0	0	7.36052e-07	4.58887e-07	1.70606e-06	0	0	0	2.15943e-07	3.32896e-07	3.03149e-07	2.02375e-06	2.06143e-06	2.27083e-06	0	0	0	1.08171e-07	k__Bacteria;p__Thermotogae;c__Thermotogae;o__Kosmotogales;f__Kosmotogaceae;g__Mesotoga
f__Thermodesulfobiaceae;g__Thermodesulfobium	0	0	0	0	0	0	0	0	0	0	0	0	0	0	0	0	0	0	0	0	0	1.19438e-06	0	0	0	0	1.54596e-06	0	0	0	0	0	0	0	0	0	0	0	0	0	k__Bacteria;p__Firmicutes;c__Clostridia;o__Thermoanaerobacterales;f__Thermodesulfobiaceae;g__Thermodesulfobium
f__Peptoniphilaceae;g__Peptoniphilus	0	1.29066e-06	3.14998e-06	0	0	0	0	0	0	0	0	0	5.43022e-07	0	0	0	9.10573e-07	3.16677e-06	9.2842e-07	0	0	0	0	0	2.77399e-05	1.17785e-05	1.40439e-06	2.58685e-06	3.12608e-07	1.18948e-07	2.72369e-06	3.04372e-06	3.74652e-06	2.77928e-05	2.93116e-05	2.67821e-05	3.69209e-06	1.20367e-05	7.82788e-06	0.000123341	k__Bacteria;p__Firmicutes;c__Tissierellia;o__Tissierellales;f__Peptoniphilaceae;g__Peptoniphilus
f__Geodermatophilaceae;g__Geodermatophilus	0	0	2.91546e-06	0	0	0	0	0	3.70079e-06	0	0	0	3.11949e-06	5.8443e-06	0	9.9021e-06	8.13704e-06	0	0	6.98239e-06	0	0	1.82796e-06	0	0	0	1.35957e-06	0	0	5.5127e-07	0	0	0	0	0	0	0	0	0	0	k__Bacteria;p__Actinobacteria;c__Actinobacteria;o__Geodermatophilales;f__Geodermatophilaceae;g__Geodermatophilus
f__Herpotrichiellaceae;g__Cladophialophora	0	0	0	2.31046e-06	0	0	2.38969e-06	4.69038e-06	1.8804e-05	4.51531e-06	8.83872e-06	6.4427e-06	3.96259e-06	3.71192e-06	1.91236e-06	8.38556e-06	2.58406e-06	4.64181e-06	2.83263e-06	8.86952e-06	0	2.14434e-07	0	0	0	0	1.29526e-06	0	3.91416e-07	1.05039e-06	0	0	0	0	2.16303e-07	0	2.09214e-07	0	0	0	k__Eukaryota;p__Ascomycota;c__Eurotiomycetes;o__Chaetothyriales;f__Herpotrichiellaceae;g__Cladophialophora
f__Carnobacteriaceae;g__Pisciglobus	0	0	0	0	0	0	0	0	0	0	0	0	0	0	0	0	0	0	0	0	0	0	0	0	0	0	1.26534e-06	0	0	0	0	0	0	0	0	0	0	0	0	0	k__Bacteria;p__Firmicutes;c__Bacilli;o__Lactobacillales;f__Carnobacteriaceae;g__Pisciglobus
f__Aerococcaceae;g__Abiotrophia	0	0	1.12225e-07	0	0	0	0	0	0	0	0	0	0	0	0	0	0	0	5.15024e-07	0	0	0	0	0	9.76362e-07	5.68708e-07	1.17751e-06	0	0	1.2732e-07	5.9424e-07	2.54343e-07	4.51868e-07	8.10309e-08	2.75294e-07	3.40965e-08	1.14117e-07	3.06314e-07	1.62954e-07	3.46041e-06	k__Bacteria;p__Firmicutes;c__Bacilli;o__Lactobacillales;f__Aerococcaceae;g__Abiotrophia
f__Pasteurellaceae;g__Gallibacterium	1.52496e-06	0	1.3189e-05	3.83913e-06	0	0	0	0	0	0	7.17177e-07	0	0	0	0	0	0	0	4.36344e-07	0	0	0	0	0	2.51078e-05	1.99586e-05	1.08968e-06	3.92294e-06	1.18822e-06	3.0482e-07	2.71718e-06	2.45713e-06	1.86183e-06	7.46673e-05	5.32652e-05	7.64099e-05	9.02758e-07	1.66013e-06	1.16283e-06	7.89395e-07	k__Bacteria;p__Proteobacteria;c__Gammaproteobacteria;o__Pasteurellales;f__Pasteurellaceae;g__Gallibacterium
f__Helicobacteraceae;g__Thiovulum	0	0	2.07146e-07	0	0	0	0	0	0	0	0	0	0	0	0	0	0	0	4.75317e-07	0	0	0	0	0	5.23212e-07	2.46994e-07	1.01428e-06	8.19182e-08	0	0	3.0849e-07	1.67667e-07	1.92475e-07	4.1131e-07	6.89618e-07	4.40549e-07	2.10638e-07	2.4736e-07	1.50391e-07	3.0906e-07	k__Bacteria;p__Proteobacteria;c__Epsilonproteobacteria;o__Campylobacterales;f__Helicobacteraceae;g__Thiovulum
f__Ruminococcaceae;g__Papillibacter	0	0	0	0	0	0	0	0	0	0	0	0	0	0	0	0	0	0	0	0	0	5.01759e-07	0	0	5.06668e-08	5.38164e-08	1.01027e-06	0	0	0	0	0	0	0	0	0	0	6.15957e-08	0	5.98576e-08	k__Bacteria;p__Firmicutes;c__Clostridia;o__Clostridiales;f__Ruminococcaceae;g__Papillibacter
f__Fervidobacteriaceae;g__Thermosipho	0	0	0	0	0	0	0	0	0	0	0	0	0	0	0	0	0	0	0	0	0	1.4235e-06	0	0	0	8.20214e-08	9.62344e-07	0	0	0	9.10602e-08	8.90858e-08	0	0	9.6424e-08	4.17991e-08	0	4.69389e-08	0	4.56143e-08	k__Bacteria;p__Thermotogae;c__Thermotogae;o__Thermotogales;f__Fervidobacteriaceae;g__Thermosipho
f__Leptospiraceae;g__Leptospira	0	0	0	0	0	0	0	0	0	0	0	0	0	0	0	0	0	0	0	0	0	6.2228e-07	0	0	3.35631e-06	5.0253e-06	9.39701e-07	0	1.82743e-07	0	7.4098e-08	7.24914e-08	0	8.08322e-08	0	0	7.58915e-08	0	0	0	k__Bacteria;p__Spirochaetes;c__Spirochaetia;o__Unclassified;f__Leptospiraceae;g__Leptospira
f__Clostridiaceae;g__Natronincola	0	0	0	0	0	0	0	0	0	0	0	0	0	0	0	0	0	0	0	0	0	9.27962e-07	0	0	1.14829e-06	4.72935e-07	9.34206e-07	0	0	0	0	0	0	0	0	0	0	0	0	0	k__Bacteria;p__Firmicutes;c__Clostridia;o__Clostridiales;f__Clostridiaceae;g__Natronincola
f__Pasteurellaceae;g__Avibacterium	0	0	5.47505e-06	0	0	0	0	0	0	0	0	0	0	0	0	0	0	0	0	0	0	8.39584e-08	0	0	5.92158e-06	3.62963e-06	9.05636e-07	4.46854e-07	0	0	1.14821e-06	1.99495e-06	1.99095e-06	6.33784e-05	4.96079e-05	6.47801e-05	4.67062e-07	6.23641e-07	6.47418e-07	2.21001e-07	k__Bacteria;p__Proteobacteria;c__Gammaproteobacteria;o__Pasteurellales;f__Pasteurellaceae;g__Avibacterium
f__Proteinivoraceae;g__Anaerobranca	0	0	3.21659e-07	0	0	0	0	0	0	0	0	0	0	0	0	0	0	0	0	0	0	1.34097e-06	0	0	4.40316e-06	7.8953e-06	8.99995e-07	0	0	0	0	0	0	0	0	0	2.18055e-07	0	1.16765e-07	0	k__Bacteria;p__Firmicutes;c__Clostridia;o__Clostridiales;f__Proteinivoraceae;g__Anaerobranca
f__Podoviridae;g__T7virus	0	0	0.000300233	7.55683e-05	8.41001e-07	7.83693e-06	4.99686e-06	0	0	0	0	0	0	0	0	0	0	0	0	0	0	0	0	0	3.2833e-05	4.26045e-05	8.54644e-07	4.78942e-06	1.0711e-06	1.72769e-06	0	0	0	0	0	0	0	0	0	0	k__Viruses;p__Unclassified;c__Unclassified;o__Caudovirales;f__Podoviridae;g__T7virus
f__Syntrophomonadaceae;g__Thermosyntropha	0	0	2.13437e-07	0	0	0	0	0	0	0	0	0	0	7.80347e-07	0	0	0	0	1.08525e-06	0	0	9.01599e-08	0	0	1.18984e-06	2.18346e-07	8.43196e-07	3.74074e-07	0	0	5.40201e-07	9.72952e-07	2.92975e-07	4.78967e-07	5.55872e-07	7.04476e-07	2.63896e-07	1.24954e-06	7.20205e-07	1.507e-06	k__Bacteria;p__Firmicutes;c__Clostridia;o__Clostridiales;f__Syntrophomonadaceae;g__Thermosyntropha
f__Pasteurellaceae;g__Necropsobacter	0	0	2.5107e-06	1.70406e-06	0	0	0	0	0	0	0	0	0	0	0	0	0	0	0	0	0	0	0	0	1.80827e-05	1.10234e-05	7.94768e-07	7.51357e-07	1.67427e-07	9.63185e-08	1.74903e-06	2.91691e-06	7.75121e-07	6.05846e-05	4.88999e-05	7.11419e-05	2.86179e-07	4.55906e-07	5.25219e-07	4.81033e-07	k__Bacteria;p__Proteobacteria;c__Gammaproteobacteria;o__Pasteurellales;f__Pasteurellaceae;g__Necropsobacter
f__Podoviridae;g__Phikmvvirus	0	0	0	0	0	0	0	0	0	0	0	0	0	0	0	0	0	0	0	0	0	7.81682e-08	0	0	0	0	7.86942e-07	0	0	0	0	0	0	0	0	0	0	0	0	0	k__Viruses;p__Unclassified;c__Unclassified;o__Caudovirales;f__Podoviridae;g__Phikmvvirus
f__Chromatiaceae;g__Thiocapsa	0	0	0	0	0	0	0	0	0	0	0	0	0	0	0	0	0	0	0	0	0	1.35368e-06	0	0	0	0	7.57105e-07	0	0	0	0	0	6.70471e-08	0	0	0	0	0	0	0	k__Bacteria;p__Proteobacteria;c__Gammaproteobacteria;o__Chromatiales;f__Chromatiaceae;g__Thiocapsa
f__Ascoviridae;g__Ascovirus	8.0149e-06	2.07105e-06	5.31112e-07	7.95228e-06	6.10215e-06	1.926e-06	8.22499e-06	1.61436e-05	0	0	0	3.69581e-06	1.70484e-06	4.79097e-06	0	9.01935e-06	4.44699e-06	9.98529e-06	1.21869e-06	1.90798e-06	0	0	9.99001e-07	0	0	0	7.43019e-07	0	6.736e-07	0	0	0	0	0	0	1.61364e-07	1.80022e-07	0	0	0	k__Viruses;p__Unclassified;c__Unclassified;o__Unclassified;f__Ascoviridae;g__Ascovirus
f__Methylococcaceae;g__Methylomicrobium	0	0	7.02702e-07	0	0	0	0	0	0	0	0	0	0	0	0	0	0	0	0	0	0	1.6192e-07	0	4.56854e-07	1.54348e-06	9.40478e-07	7.37304e-07	5.55784e-07	0	0	3.4883e-07	1.13756e-07	2.17645e-07	5.07378e-07	1.27147e-06	6.4049e-07	1.07182e-06	9.9814e-07	1.27543e-06	1.55243e-06	k__Bacteria;p__Proteobacteria;c__Gammaproteobacteria;o__Methylococcales;f__Methylococcaceae;g__Methylomicrobium
f__Planococcaceae;g__Planomicrobium	0	0	0	0	0	0	0	0	0	0	0	0	0	0	0	0	0	0	0	0	0	1.08192e-06	0	0	0	0	7.26133e-07	0	0	0	0	0	0	0	0	0	0	0	0	0	k__Bacteria;p__Firmicutes;c__Bacilli;o__Bacillales;f__Planococcaceae;g__Planomicrobium
f__Pasteurellaceae;g__Bibersteinia	0	0	3.27139e-06	3.56196e-06	0	0	0	0	0	0	0	0	0	0	0	0	0	0	0	0	0	0	0	0	3.61105e-06	2.11213e-06	6.75636e-07	2.6789e-06	4.42211e-07	1.08864e-07	2.54499e-07	4.0734e-07	2.4985e-07	8.64745e-06	6.74992e-06	9.58583e-06	3.43194e-07	1.3914e-07	0	1.35214e-07	k__Bacteria;p__Proteobacteria;c__Gammaproteobacteria;o__Pasteurellales;f__Pasteurellaceae;g__Bibersteinia
f__Flavobacteriaceae;g__Dokdonia	0	0	0	0	0	0	0	0	0	0	0	0	0	0	0	0	0	0	0	0	0	8.87728e-07	0	0	0	0	6.70276e-07	0	0	0	0	0	0	0	0	0	0	0	0	0	k__Bacteria;p__Bacteroidetes;c__Flavobacteriia;o__Flavobacteriales;f__Flavobacteriaceae;g__Dokdonia
f__Cuniculitremaceae;g__Kockovaella	6.89281e-06	5.34332e-06	4.56756e-07	0	1.74928e-06	0	1.06102e-05	6.94176e-06	8.69684e-06	3.34133e-06	8.17582e-06	6.35679e-06	2.93232e-06	4.12023e-06	4.24543e-06	4.65399e-06	5.73661e-06	3.43494e-06	6.28845e-06	1.80495e-05	0	0	8.59141e-07	0	0	0	6.38997e-07	3.61259e-07	8.68944e-07	2.59097e-07	0	1.47882e-07	0	0	0	1.38773e-07	0	0	1.65806e-07	0	k__Eukaryota;p__Basidiomycota;c__Tremellomycetes;o__Tremellales;f__Cuniculitremaceae;g__Kockovaella
f__Bifidobacteriaceae;g__Alloscardovia	0	0	1.6322e-05	9.24184e-07	0	0	0	0	0	1.20192e-06	0	0	0	0	0	0	0	0	0	0	0	1.72702e-06	0	0	6.73324e-06	8.5855e-07	5.47618e-07	2.92913e-07	9.39399e-07	1.40052e-07	4.0854e-07	3.99682e-07	1.5294e-07	1.78268e-07	1.29782e-06	7.50124e-08	3.26949e-07	4.00422e-07	3.58499e-07	3.40783e-06	k__Bacteria;p__Actinobacteria;c__Actinobacteria;o__Bifidobacteriales;f__Bifidobacteriaceae;g__Alloscardovia
f__Carnobacteriaceae;g__Jeotgalibaca	5.88124e-07	0	2.02656e-06	0	0	0	0	0	0	0	0	0	0	0	0	0	0	0	3.57705e-07	0	0	8.66747e-07	0	0	3.71873e-06	6.04103e-07	5.45219e-07	1.23297e-07	0	1.76858e-07	2.2078e-07	1.51416e-07	2.06626e-07	5.62791e-08	4.1294e-07	6.05995e-08	0	1.21238e-07	2.9876e-07	1.51108e-06	k__Bacteria;p__Firmicutes;c__Bacilli;o__Lactobacillales;f__Carnobacteriaceae;g__Jeotgalibaca
f__Eubacteriaceae;g__Anaerofustis	0	0	0	0	0	0	0	0	0	0	0	0	0	7.63006e-07	7.86191e-07	0	0	0	0	0	0	6.20542e-07	0	0	0	0	5.35472e-07	0	0	0	9.84845e-07	1.50782e-06	9.69727e-07	1.11894e-05	1.17863e-05	1.01178e-05	0	2.95893e-07	4.14788e-07	0	k__Bacteria;p__Firmicutes;c__Clostridia;o__Clostridiales;f__Eubacteriaceae;g__Anaerofustis
f__Bacillaceae;g__Tepidibacillus	0	0	0	0	0	0	0	0	0	0	0	0	0	0	0	0	0	0	0	0	0	7.21279e-07	0	0	0	0	5.28096e-07	0	0	0	0	0	0	5.99628e-06	1.26111e-05	1.30362e-05	0	0	0	0	k__Bacteria;p__Firmicutes;c__Bacilli;o__Bacillales;f__Bacillaceae;g__Tepidibacillus
f__Veillonellaceae;g__Negativicoccus	0	0	0	0	0	0	0	0	0	0	0	0	0	0	0	0	0	0	0	0	0	8.30793e-07	0	0	0	0	5.0183e-07	0	0	0	0	0	0	0	0	0	0	0	0	0	k__Bacteria;p__Firmicutes;c__Negativicutes;o__Veillonellales;f__Veillonellaceae;g__Negativicoccus
f__Staphylococcaceae;g__Nosocomiicoccus	0	0	4.84337e-06	1.76502e-06	0	0	0	0	0	0	0	0	0	0	0	0	0	0	0	0	0	2.88833e-07	0	0	3.36215e-06	9.83396e-07	4.92761e-07	5.62709e-08	3.54611e-07	2.39166e-07	2.19072e-07	1.07161e-07	0	0	0	1.0056e-07	2.24375e-07	0	1.20149e-07	5.48694e-07	k__Bacteria;p__Firmicutes;c__Bacilli;o__Bacillales;f__Staphylococcaceae;g__Nosocomiicoccus
f__Lachnospiraceae;g__Anaerotignum	0	0	6.92055e-07	0	0	0	0	0	0	0	0	0	0	1.49284e-06	5.12733e-07	5.62076e-07	0	0	0	0	0	1.54982e-06	0	0	1.48485e-05	2.11201e-05	4.53189e-07	1.22562e-06	8.29216e-07	1.38337e-06	4.21974e-07	1.42133e-07	3.58799e-07	4.62146e-06	4.28816e-06	4.21492e-06	0	3.40781e-07	1.79231e-07	7.29009e-07	k__Bacteria;p__Firmicutes;c__Clostridia;o__Clostridiales;f__Lachnospiraceae;g__Anaerotignum
f__Thermoanaerobacteraceae;g__Thermoanaerobacter	0	0	4.98595e-07	4.36158e-07	0	0	0	0	0	0	0	0	0	7.0072e-07	0	0	0	0	0	0	0	9.13153e-07	0	0	3.92624e-06	4.86045e-06	4.53014e-07	0	4.1069e-07	7.8277e-08	1.75767e-07	2.57935e-07	8.22497e-08	9.58708e-08	9.30604e-08	8.06819e-08	3.60044e-07	0	9.63987e-08	1.76093e-07	k__Bacteria;p__Firmicutes;c__Clostridia;o__Thermoanaerobacterales;f__Thermoanaerobacteraceae;g__Thermoanaerobacter
f__Desulfovibrionaceae;g__Desulfovibrio	0	0	3.84258e-06	1.61296e-06	0	0	0	0	0	0	0	0	0	0	0	0	0	0	0	0	0	0	0	0	1.6384e-05	9.8864e-06	4.48203e-07	0.000240317	1.10553e-07	1.37817e-07	2.55643e-07	3.26705e-07	0	1.34151e-05	1.37618e-05	1.54272e-05	0	0	0	0	k__Bacteria;p__Proteobacteria;c__Deltaproteobacteria;o__Desulfovibrionales;f__Desulfovibrionaceae;g__Desulfovibrio
f__Desulfovibrionaceae;g__Pseudodesulfovibrio	0	0	0	0	0	0	0	0	0	0	0	0	0	0	0	0	0	0	0	0	0	6.63476e-07	0	0	4.46644e-08	0	4.45294e-07	0	0	0	0	5.1527e-08	0	0	0	0	0	0	0	5.27664e-08	k__Bacteria;p__Proteobacteria;c__Deltaproteobacteria;o__Desulfovibrionales;f__Desulfovibrionaceae;g__Pseudodesulfovibrio
f__Bacillaceae;g__Gracilibacillus	0	0	0	0	0	0	0	0	0	0	0	0	0	0	0	0	0	0	0	0	0	3.91806e-07	0	0	5.27518e-08	0	3.94442e-07	5.71335e-07	0	0	0	0	0	0	0	0	0	0	0	0	k__Bacteria;p__Firmicutes;c__Bacilli;o__Bacillales;f__Bacillaceae;g__Gracilibacillus
f__Unclassified;g__Gemella	3.84624e-06	8.73091e-07	3.26222e-05	3.40586e-07	0	0	0	3.18521e-06	0	3.76214e-06	1.15152e-06	0	0	0	3.56712e-06	0	0	0	3.31681e-06	0	0	7.7785e-08	0	0	2.65196e-05	6.70329e-06	3.91542e-07	5.00115e-06	2.1437e-06	1.34757e-06	5.40576e-06	7.73973e-06	7.54426e-06	1.91599e-05	2.28387e-05	1.73541e-05	2.22883e-06	5.43524e-06	2.5836e-06	3.06493e-05	k__Bacteria;p__Firmicutes;c__Bacilli;o__Bacillales;f__Unclassified;g__Gemella
f__Peptostreptococcaceae;g__Peptoanaerobacter	0	0	1.16834e-05	4.99924e-07	0	0	0	0	0	2.06893e-06	0	0	0	0	0	0	0	0	2.05103e-07	0	0	9.11962e-07	0	3.2995e-07	7.64504e-06	6.22617e-06	3.80073e-07	2.21846e-06	1.69385e-07	2.87885e-07	3.2969e-07	1.06323e-06	1.07205e-06	9.44575e-05	0.000104214	0.000124476	4.07871e-07	7.24734e-07	3.59237e-07	1.60367e-06	k__Bacteria;p__Firmicutes;c__Clostridia;o__Clostridiales;f__Peptostreptococcaceae;g__Peptoanaerobacter
f__Aerococcaceae;g__Globicatella	0	0	9.21512e-06	0	0	0	0	1.19138e-06	0	3.82303e-07	0	0	0	0	0	0	0	0	0	0	0	7.26231e-08	0	0	1.08044e-05	2.02233e-06	3.80033e-07	1.26427e-06	4.32328e-07	7.11478e-07	6.53216e-07	3.47488e-07	8.41698e-07	5.36168e-07	7.25618e-07	9.19487e-08	2.13775e-07	3.92267e-07	4.96681e-07	3.69717e-06	k__Bacteria;p__Firmicutes;c__Bacilli;o__Lactobacillales;f__Aerococcaceae;g__Globicatella
f__Myoviridae;g__Vi1virus	0	0	2.46526e-06	0	0	0	0	0	0	0	0	0	0	0	0	0	0	0	0	0	0	1.07459e-07	0	0	1.29887e-06	8.8993e-07	3.60608e-07	0	0	0	0	0	3.19344e-08	3.7223e-08	0	3.13257e-08	0	7.03553e-08	3.74279e-08	0	k__Viruses;p__Unclassified;c__Unclassified;o__Caudovirales;f__Myoviridae;g__Vi1virus
f__Bacillaceae;g__Fictibacillus	0	0	5.70945e-06	9.15932e-06	0	0	0	0	0	0	0	0	0	0	0	0	0	0	0	0	0	1.52006e-06	0	0	2.91132e-07	4.8627e-07	3.48732e-07	0	0	0	0	0	0	2.9446e-07	0	8.41048e-08	0	0	0	0	k__Bacteria;p__Firmicutes;c__Bacilli;o__Bacillales;f__Bacillaceae;g__Fictibacillus
f__Lachnospiraceae;g__Fusicatenibacter	0	0	0	0	0	0	0	0	0	0	0	0	0	0	0	0	0	0	0	0	0	1.23252e-06	0	0	6.42695e-07	8.22918e-07	3.35138e-07	0	0	0	0	0	0	9.06032e-08	0	7.62489e-08	0	0	0	0	k__Bacteria;p__Firmicutes;c__Clostridia;o__Clostridiales;f__Lachnospiraceae;g__Fusicatenibacter
f__Enterococcaceae;g__Catellicoccus	0	0	0	0	0	0	0	0	0	0	0	0	0	0	6.07358e-07	6.65806e-07	0	0	0	0	0	0	0	0	4.57727e-07	2.53376e-07	3.17909e-07	2.74907e-07	0	0	5.7509e-07	2.75199e-07	1.21433e-07	3.60384e-07	7.20004e-07	1.04142e-06	2.09916e-07	1.07086e-06	2.64925e-07	1.4272e-06	k__Bacteria;p__Firmicutes;c__Bacilli;o__Lactobacillales;f__Enterococcaceae;g__Catellicoccus
f__Bifidobacteriaceae;g__Scardovia	9.16598e-07	0	0.00015883	1.74346e-06	0	0	0	1.28514e-05	0	1.02954e-05	0	0	0	1.33991e-06	0	3.09541e-06	0	0	2.64874e-06	0	0	3.09622e-07	0	0	0.000101753	1.48803e-05	3.10193e-07	1.67526e-05	1.24818e-05	5.22698e-06	7.02114e-06	7.94015e-06	7.28857e-06	4.24521e-06	1.70368e-05	5.60581e-06	2.70431e-06	1.15317e-05	6.32204e-06	7.16415e-05	k__Bacteria;p__Actinobacteria;c__Actinobacteria;o__Bifidobacteriales;f__Bifidobacteriaceae;g__Scardovia
f__Clostridiaceae;g__Lutispora	0	0	0	0	0	0	0	0	0	0	0	0	0	0	0	0	0	0	0	0	0	7.48497e-07	0	0	1.85497e-06	8.5281e-07	3.01413e-07	0	0	5.59604e-08	0	0	0	0	0	0	0	0	0	0	k__Bacteria;p__Firmicutes;c__Clostridia;o__Clostridiales;f__Clostridiaceae;g__Lutispora
f__Ruminococcaceae;g__Acetanaerobacterium	0	0	0	0	0	0	0	0	0	0	0	0	0	0	0	0	0	0	0	0	0	4.36738e-07	0	0	4.54158e-06	5.30948e-06	2.93118e-07	0	8.49408e-08	0	0	0	0	0	0	0	9.08028e-08	0	0	0	k__Bacteria;p__Firmicutes;c__Clostridia;o__Clostridiales;f__Ruminococcaceae;g__Acetanaerobacterium
f__Enterococcaceae;g__Tetragenococcus	0	0	1.91176e-06	0	0	0	0	0	0	0	0	0	0	0	0	0	0	0	0	0	0	0	0	0	4.32781e-06	3.3455e-06	2.7543e-07	0	0	0	7.4098e-08	0	0	0	0	0	0	4.99478e-07	2.12571e-07	1.33623e-06	k__Bacteria;p__Firmicutes;c__Bacilli;o__Lactobacillales;f__Enterococcaceae;g__Tetragenococcus
f__Poxviridae;g__Capripoxvirus	7.39572e-07	1.52885e-06	0	7.33794e-07	2.2523e-06	1.42177e-06	2.27688e-06	2.9793e-06	1.49302e-06	0	4.21072e-06	6.82059e-07	3.14626e-06	1.76834e-06	1.21472e-06	1.99742e-06	8.20688e-07	2.94845e-06	1.34945e-06	1.47889e-05	0	0	7.3746e-07	1.27448e-07	0	0	2.74247e-07	0	1.24312e-07	0	0	0	2.42866e-07	1.41543e-07	1.37394e-07	5.95592e-08	0	1.33766e-07	1.42323e-07	0	k__Viruses;p__Unclassified;c__Unclassified;o__Unclassified;f__Poxviridae;g__Capripoxvirus
f__Carnobacteriaceae;g__Atopobacter	0	0	0	0	0	0	0	0	0	0	0	0	0	0	0	0	0	0	0	0	0	8.48913e-07	0	0	0	0	2.62962e-07	0	0	0	0	0	0	0	0	0	0	0	0	0	k__Bacteria;p__Firmicutes;c__Bacilli;o__Lactobacillales;f__Carnobacteriaceae;g__Atopobacter
f__Burkholderiaceae;g__Caballeronia	0	0	0	0	0	0	0	0	0	0	0	0	0	0	0	0	0	0	0	0	0	6.39844e-07	0	0	0	0	2.5766e-07	0	0	0	0	0	0	0	0	0	0	0	0	0	k__Bacteria;p__Proteobacteria;c__Betaproteobacteria;o__Burkholderiales;f__Burkholderiaceae;g__Caballeronia
f__Aerococcaceae;g__Facklamia	0	0	2.96595e-06	0	0	0	0	0	0	0	0	0	0	0	0	0	0	0	0	0	0	3.69027e-07	0	0	1.71071e-06	1.86142e-07	2.47673e-07	7.01032e-07	0	1.10468e-06	0	0	0	0	0	0	1.20015e-07	0	1.28532e-07	0	k__Bacteria;p__Firmicutes;c__Bacilli;o__Lactobacillales;f__Aerococcaceae;g__Facklamia
f__Halomonadaceae;g__Halomonas	0	0	0	0	0	0	0	0	0	0	0	0	0	0	0	0	0	0	0	0	0	0	0	0	1.07388e-06	2.37613e-07	2.3321e-07	9.16902e-08	0	0	0	0	7.92546e-08	1.84759e-07	4.48358e-08	5.05336e-07	0	0	0	0	k__Bacteria;p__Proteobacteria;c__Gammaproteobacteria;o__Oceanospirillales;f__Halomonadaceae;g__Halomonas
f__Oscillatoriaceae;g__Moorea	0	0	0	0	0	0	0	0	0	0	0	0	0	0	0	0	0	0	0	0	0	1.08063e-06	0	0	4.59451e-08	0	2.29031e-07	0	0	0	0	0	0	0	0	0	5.54906e-08	0	0	0	k__Bacteria;p__Cyanobacteria;c__Unclassified;o__Oscillatoriales;f__Oscillatoriaceae;g__Moorea
f__Staphylococcaceae;g__Auricoccucs	0	0	3.365e-06	0	0	0	0	0	0	0	0	0	0	0	0	0	0	0	0	0	0	0	0	0	2.41479e-06	5.62626e-08	2.28213e-07	2.58042e-07	0	0	0	0	0	0	0	0	0	0	0	0	k__Bacteria;p__Firmicutes;c__Bacilli;o__Bacillales;f__Staphylococcaceae;g__Auricoccucs
f__Alcaligenaceae;g__Pelistega	0	0	0	0	0	0	0	0	0	0	0	0	5.07321e-07	0	0	0	0	0	3.62656e-07	0	0	0	0	0	1.48529e-06	1.3813e-06	2.21106e-07	0	0	0	6.79958e-07	7.16386e-07	8.32173e-07	2.11115e-05	1.40679e-05	2.00236e-05	1.60711e-07	2.69614e-07	5.73722e-08	5.24013e-08	k__Bacteria;p__Proteobacteria;c__Betaproteobacteria;o__Burkholderiales;f__Alcaligenaceae;g__Pelistega
f__Neisseriaceae;g__Bergeriella	0	0	0	0	0	0	0	0	0	0	0	0	0	0	0	5.33103e-07	0	0	0	0	0	0	0	0	6.84272e-07	6.70029e-07	2.19586e-07	0	0	0	1.55835e-07	5.08187e-08	4.86149e-08	4.8166e-06	3.08027e-06	4.14888e-06	0	0	0	0	k__Bacteria;p__Proteobacteria;c__Betaproteobacteria;o__Neisseriales;f__Neisseriaceae;g__Bergeriella
f__Lachnospiraceae;g__Lachnospira	0	0	2.55171e-07	0	0	0	0	0	0	0	0	0	0	0	0	0	0	0	0	0	0	5.32488e-07	0	0	5.0129e-07	0	2.14428e-07	0	0	0	1.0145e-07	0	0	0	0	0	0	0	1.85258e-07	0	k__Bacteria;p__Firmicutes;c__Clostridia;o__Clostridiales;f__Lachnospiraceae;g__Lachnospira
f__Bacillaceae;g__Ornithinibacillus	0	0	2.77031e-06	0	0	0	0	0	0	0	0	0	0	0	0	0	0	0	0	0	0	0	0	0	1.32118e-06	3.68408e-07	2.08822e-07	1.18059e-07	2.02551e-07	0	0	0	0	0	0	0	0	0	0	0	k__Bacteria;p__Firmicutes;c__Bacilli;o__Bacillales;f__Bacillaceae;g__Ornithinibacillus
f__Clostridiaceae;g__Proteiniclasticum	0	0	0	0	0	0	0	0	0	0	0	0	0	0	0	0	0	0	0	0	0	0	0	0	8.56693e-08	1.22663e-07	2.08822e-07	5.69553e-07	0	0	4.6773e-07	1.31051e-07	2.19914e-07	1.41129e-05	1.49574e-05	1.347e-05	0	0	0	9.23815e-07	k__Bacteria;p__Firmicutes;c__Clostridia;o__Clostridiales;f__Clostridiaceae;g__Proteiniclasticum
f__Piscirickettsiaceae;g__Hydrogenovibrio	0	0	0	0	0	0	0	0	0	0	0	0	0	0	0	0	0	0	0	0	0	9.73506e-07	0	0	7.86423e-08	0	1.96011e-07	0	0	0	0	9.07255e-08	0	0	0	0	0	0	0	0	k__Bacteria;p__Proteobacteria;c__Gammaproteobacteria;o__Thiotrichales;f__Piscirickettsiaceae;g__Hydrogenovibrio
f__Lactobacillaceae;g__Pediococcus	0	0	8.6808e-06	5.43637e-07	0	0	0	0	0	0	0	0	0	0	0	0	0	0	0	0	0	0	0	0	3.81891e-06	6.05957e-07	1.94816e-07	0	1.37274e-07	0	0	0	0	0	0	0	0	0	0	7.17723e-08	k__Bacteria;p__Firmicutes;c__Bacilli;o__Lactobacillales;f__Lactobacillaceae;g__Pediococcus
f__Bacteroidaceae;g__Mediterranea	0	0	1.05001e-07	0	0	0	0	0	0	0	0	0	0	0	0	0	0	0	0	0	0	0	0	1.60516e-07	2.69408e-05	1.71632e-05	1.94816e-07	1.57155e-05	0	5.95625e-08	0	0	1.02144e-07	1.91188e-06	2.13804e-06	1.65325e-06	0	0	0	0	k__Bacteria;p__Bacteroidetes;c__Bacteroidia;o__Bacteroidales;f__Bacteroidaceae;g__Mediterranea
f__Holophagaceae;g__Holophaga	0	0	0	0	0	0	0	0	0	0	0	0	0	0	0	0	0	0	0	0	0	2.06415e-06	0	0	0	0	1.94816e-07	0	0	0	0	0	0	0	0	0	0	0	0	0	k__Bacteria;p__Acidobacteria;c__Holophagae;o__Holophagales;f__Holophagaceae;g__Holophaga
f__Erysipelotrichaceae;g__Traorella	0	0	0	0	0	0	0	0	0	0	0	0	0	0	0	0	0	0	0	0	0	1.15405e-06	0	0	3.72146e-06	4.78978e-06	1.93635e-07	3.32299e-06	0	0	9.44749e-08	1.84853e-07	0	1.06153e-05	1.10044e-05	1.17957e-05	1.25869e-07	0	0	6.15656e-07	k__Bacteria;p__Firmicutes;c__Erysipelotrichia;o__Erysipelotrichales;f__Erysipelotrichaceae;g__Traorella
f__Pasteurellaceae;g__Muribacter	0	0	2.39833e-06	0	0	0	0	0	0	0	0	0	0	0	0	0	0	0	0	0	0	0	0	0	3.84946e-08	4.08875e-08	1.91891e-07	0	0	0	3.04692e-07	2.6699e-07	3.64626e-07	1.13629e-05	6.64323e-06	1.20521e-05	0	3.04949e-07	4.97915e-08	1.36432e-07	k__Bacteria;p__Proteobacteria;c__Gammaproteobacteria;o__Pasteurellales;f__Pasteurellaceae;g__Muribacter
f__Leptotrichiaceae;g__Streptobacillus	0	0	0	0	0	0	0	0	0	0	0	0	2.54541e-07	0	0	0	0	5.96344e-07	1.81957e-07	0	0	0	0	0	2.34313e-06	3.43111e-07	1.86841e-07	3.43546e-06	5.25093e-06	4.24252e-06	3.55977e-06	3.92436e-06	3.22506e-06	7.54335e-05	6.82027e-05	7.37588e-05	1.05394e-06	1.1476e-06	1.61231e-06	2.68451e-06	k__Bacteria;p__Fusobacteria;c__Fusobacteriia;o__Fusobacteriales;f__Leptotrichiaceae;g__Streptobacillus
f__Flavobacteriaceae;g__Ornithobacterium	0	0	0	0	0	0	0	0	0	0	0	0	0	0	0	0	0	0	0	0	0	0	0	0	5.24742e-06	3.34417e-06	1.86841e-07	4.22526e-07	1.69385e-07	1.51519e-07	0	0	0	3.85726e-07	3.74418e-07	4.05769e-07	0	0	0	0	k__Bacteria;p__Bacteroidetes;c__Flavobacteriia;o__Flavobacteriales;f__Flavobacteriaceae;g__Ornithobacterium
f__Lachnospiraceae;g__Merdimonas	0	0	5.34218e-07	0	0	0	0	0	0	0	0	0	0	0	0	0	0	0	0	0	0	1.39194e-06	0	0	7.79014e-06	5.99785e-06	1.86841e-07	0	0	0	0	0	0	0	0	0	0	0	0	0	k__Bacteria;p__Firmicutes;c__Clostridia;o__Clostridiales;f__Lachnospiraceae;g__Merdimonas
f__Clostridiaceae;g__Youngiibacter	0	0	0	0	0	0	0	0	0	0	0	0	0	0	0	0	0	0	0	0	0	5.28938e-07	0	0	8.09783e-07	2.26926e-07	1.71773e-07	0	0	0	8.12687e-08	1.59013e-07	1.33801e-07	3.36526e-07	4.3344e-07	1.05001e-06	0	0	8.91429e-08	1.62838e-07	k__Bacteria;p__Firmicutes;c__Clostridia;o__Clostridiales;f__Clostridiaceae;g__Youngiibacter
f__Christensenellaceae;g__Christensenella	0	0	0	0	0	0	0	0	0	0	0	0	0	0	0	0	0	0	0	0	0	0	0	0	3.49952e-07	0	1.63845e-07	9.39928e-07	0	0	6.83981e-08	1.42752e-07	1.45097e-07	3.24393e-06	4.21749e-06	3.46992e-06	0	0	0	3.88307e-07	k__Bacteria;p__Firmicutes;c__Clostridia;o__Clostridiales;f__Christensenellaceae;g__Christensenella
f__Enterococcaceae;g__Bavariicoccus	0	0	1.46867e-07	0	0	0	0	0	0	0	0	0	0	0	0	0	0	0	0	0	0	0	0	0	4.79072e-06	3.18555e-06	1.52142e-07	0	6.8637e-08	0	2.82902e-07	2.78406e-07	1.97399e-07	1.45439e-06	8.31851e-07	1.64991e-06	0	7.42081e-08	7.71189e-08	1.19131e-07	k__Bacteria;p__Firmicutes;c__Bacilli;o__Lactobacillales;f__Enterococcaceae;g__Bavariicoccus
f__Rikenellaceae;g__Alistipes	0	0	0	0	0	0	0	0	0	0	0	0	0	0	0	0	0	0	0	0	0	0	0	0	1.81021e-05	1.40093e-05	1.4589e-07	4.59127e-05	3.48822e-07	0	2.24484e-07	1.04143e-07	0	2.23068e-05	2.11251e-05	1.85648e-05	0	0	2.30927e-08	0	k__Bacteria;p__Bacteroidetes;c__Bacteroidia;o__Bacteroidales;f__Rikenellaceae;g__Alistipes
f__Nectriaceae;g__Neonectria	3.60503e-06	4.47139e-06	1.91111e-07	2.14612e-06	2.19575e-06	1.38608e-06	6.65915e-06	1.45225e-06	1.45554e-06	6.99023e-07	4.78918e-06	5.31949e-06	1.22691e-06	1.72395e-06	5.9211e-07	2.59637e-06	0	7.18607e-07	4.38525e-07	1.02983e-05	0	0	3.59473e-07	1.24249e-07	0	0	1.33681e-07	0	3.63575e-07	1.08409e-07	0	0	0	2.06985e-07	0	0	6.47777e-08	0	2.08124e-07	0	k__Eukaryota;p__Ascomycota;c__Sordariomycetes;o__Hypocreales;f__Nectriaceae;g__Neonectria
f__Flavobacteriaceae;g__Tenacibaculum	0	0	0	0	0	0	0	0	0	0	0	0	0	0	0	0	0	0	0	0	0	1.03629e-06	0	0	1.02948e-06	9.52383e-07	1.30407e-07	0	0	0	0	0	0	0	6.53322e-08	0	0	0	0	0	k__Bacteria;p__Bacteroidetes;c__Flavobacteriia;o__Flavobacteriales;f__Flavobacteriaceae;g__Tenacibaculum
f__Clostridiales Family XII. Incertae Sedis;g__Fusibacter	0	0	0	1.31015e-06	0	0	0	0	0	0	0	0	0	0	0	0	0	0	0	0	0	6.68772e-07	0	0	1.6615e-06	1.62006e-06	1.22413e-07	0	1.92244e-07	0	0	0	0	0	0	0	1.18635e-07	0	6.35271e-08	1.16046e-07	k__Bacteria;p__Firmicutes;c__Clostridia;o__Clostridiales;f__Clostridiales Family XII. Incertae Sedis;g__Fusibacter
f__Pasteurellaceae;g__Histophilus	0	0	1.49688e-06	0	0	0	0	0	0	0	0	0	4.55329e-07	0	0	0	0	0	3.26503e-07	0	0	0	0	0	5.63428e-06	5.91156e-06	9.95322e-08	1.32594e-06	6.37991e-08	3.27061e-07	2.35042e-06	2.86429e-06	3.04327e-06	0.000115672	9.47735e-05	0.000109032	1.92321e-07	9.19988e-07	1.27596e-06	1.41239e-07	k__Bacteria;p__Proteobacteria;c__Gammaproteobacteria;o__Pasteurellales;f__Pasteurellaceae;g__Histophilus
f__Nitrospiraceae;g__Nitrospira	0	0	0	0	0	0	0	0	0	0	0	0	0	0	0	0	0	0	0	0	0	9.54475e-07	0	0	7.38922e-07	3.07118e-07	8.00748e-08	9.05412e-08	7.25935e-08	0	3.78847e-08	0	3.5456e-08	0	0	3.47802e-08	3.88017e-08	0	0	3.79548e-08	k__Bacteria;p__Nitrospirae;c__Nitrospira;o__Nitrospirales;f__Nitrospiraceae;g__Nitrospira
f__Desulfobacteraceae;g__Desulfobacter	0	0	0	0	0	0	0	0	0	0	0	0	0	0	0	0	0	0	0	0	0	0	0	0	5.35174e-07	6.2258e-07	6.35185e-08	0	0	0	0	0	0	0	0	0	0	0	0	0	k__Bacteria;p__Proteobacteria;c__Deltaproteobacteria;o__Desulfobacterales;f__Desulfobacteraceae;g__Desulfobacter
f__Ruminococcaceae;g__Candidatus Soleaferrea	0	0	0	0	0	0	0	0	0	0	0	0	0	0	0	0	0	0	0	0	0	0	0	0	9.12388e-06	1.01745e-05	5.60523e-08	2.85205e-07	6.20231e-08	0	0	0	0	0	0	0	3.31518e-08	0	0	0	k__Bacteria;p__Firmicutes;c__Clostridia;o__Clostridiales;f__Ruminococcaceae;g__Candidatus Soleaferrea
f__Unclassified;g__Dethiosulfatibacter	0	0	0	0	0	0	0	0	0	0	0	0	0	0	0	0	0	0	0	0	0	1.17979e-06	0	0	2.024e-06	1.33084e-06	3.95909e-08	0	0	0	0	4.84861e-08	0	1.54248e-05	2.49549e-05	2.64786e-05	0	0	0	0	k__Bacteria;p__Firmicutes;c__Tissierellia;o__Unclassified;f__Unclassified;g__Dethiosulfatibacter
f__Nostocaceae;g__Nostoc	1.27109e-05	1.91517e-06	4.20822e-06	3.68958e-06	7.39213e-06	1.78103e-06	1.65809e-05	5.33695e-06	2.53985e-05	1.10424e-05	1.34505e-05	1.64901e-05	7.44115e-06	4.22361e-06	5.87361e-06	1.60971e-05	2.20417e-05	1.26687e-05	1.12696e-06	4.92258e-06	0	0	2.57742e-06	1.23252e-06	1.62006e-07	0	0	4.16986e-07	3.57208e-07	1.63259e-06	0	0	0	1.64898e-07	0	2.87991e-07	0	2.46188e-08	0	0	k__Bacteria;p__Cyanobacteria;c__Unclassified;o__Nostocales;f__Nostocaceae;g__Nostoc
f__Unclassified;g__Candidatus Vecturithrix	7.74473e-06	4.00248e-06	1.53963e-06	1.53684e-05	2.35858e-05	1.86108e-06	3.97387e-06	5.8498e-06	1.95435e-06	1.87715e-06	5.51179e-06	0	8.23684e-06	4.62948e-06	4.77015e-06	1.04584e-05	6.44563e-06	7.71897e-06	2.35522e-06	1.84366e-06	0	1.78294e-07	4.82663e-06	1.33463e-06	0	0	0	8.11819e-07	6.50895e-07	0	1.69843e-07	0	3.17909e-07	0	1.79847e-07	4.67774e-07	1.73954e-07	0	0	0	k__Bacteria;p__Unclassified;c__Unclassified;o__Unclassified;f__Unclassified;g__Candidatus Vecturithrix
f__Desulfovibrionaceae;g__Halodesulfovibrio	1.41246e-06	0	0	5.6057e-06	1.43384e-06	0	1.44949e-06	0	4.27714e-06	1.3694e-06	4.02089e-06	0	0	1.12575e-06	1.15995e-06	5.08632e-06	0	2.81553e-06	0	2.68994e-06	0	0	0	0	0	0	0	0	2.37416e-07	2.12374e-07	0	1.21215e-07	0	0	0	0	0	0	0	0	k__Bacteria;p__Proteobacteria;c__Deltaproteobacteria;o__Desulfovibrionales;f__Desulfovibrionaceae;g__Halodesulfovibrio
f__Myoviridae;g__Felixo1virus	0	0	0	0	0	0	0	0	0	0	0	0	0	0	0	0	0	0	0	0	0	0	0	0	0	0	0	9.28534e-05	2.29657e-06	7.71407e-07	0	0	0	0	0	0	0	0	0	0	k__Viruses;p__Unclassified;c__Unclassified;o__Caudovirales;f__Myoviridae;g__Felixo1virus
f__Unclassified;g__Wallemia	0	0	6.41972e-07	0	0	0	0	0	0	0	0	0	0	0	0	0	0	0	0	0	0	0	2.47591e-07	0	0	0	0	0	1.57058e-06	2.35266e-06	0	0	0	0	0	0	0	0	0	0	k__Eukaryota;p__Basidiomycota;c__Wallemiomycetes;o__Wallemiales;f__Unclassified;g__Wallemia
f__Tremellaceae;g__Tremella	0	0	0	0	0	0	0	0	0	0	0	0	0	0	0	0	0	0	0	0	0	0	0	0	0	0	0	0	1.42876e-06	4.64747e-07	0	0	0	0	0	0	0	0	0	0	k__Eukaryota;p__Basidiomycota;c__Tremellomycetes;o__Tremellales;f__Tremellaceae;g__Tremella
f__Morganellaceae;g__Photorhabdus	0	0	0	0	0	0	0	0	0	0	0	0	7.92518e-07	7.42384e-07	0	0	1.03362e-06	1.85672e-06	1.24636e-05	0	0	0	0	0	7.95009e-06	7.65866e-06	0	2.36826e-05	1.28732e-06	5.7577e-07	1.74038e-05	1.20704e-05	1.62881e-05	6.50678e-06	7.09472e-06	5.4759e-06	2.11725e-05	1.71e-05	2.26751e-05	1.94006e-05	k__Bacteria;p__Proteobacteria;c__Gammaproteobacteria;o__Enterobacterales;f__Morganellaceae;g__Photorhabdus
f__Thermodesulfobacteriaceae;g__Caldimicrobium	0	0	0	0	0	0	0	0	0	0	0	0	0	0	0	0	0	0	0	0	0	5.63366e-07	0	0	0	0	0	0	1.02834e-06	0	0	1.75009e-07	0	0	0	0	0	0	0	0	k__Bacteria;p__Thermodesulfobacteria;c__Thermodesulfobacteria;o__Thermodesulfobacteriales;f__Thermodesulfobacteriaceae;g__Caldimicrobium
f__Unclassified;g__Jaminaea	0	0	0	0	0	0	0	0	0	0	0	0	0	0	0	0	0	0	0	0	0	0	0	0	0	0	0	0	1.0104e-06	6.0255e-07	0	0	0	0	0	0	0	0	0	0	k__Eukaryota;p__Basidiomycota;c__Exobasidiomycetes;o__Microstromatales;f__Unclassified;g__Jaminaea
f__Hafniaceae;g__Hafnia	0	0	1.32778e-07	0	0	0	0	0	0	0	2.57101e-07	0	0	0	0	0	0	0	0	0	0	0	0	0	6.04655e-08	0	0	3.07291e-06	8.42e-07	1.16744e-05	1.57323e-06	2.04163e-06	1.14798e-06	9.78023e-07	1.41912e-06	8.6549e-07	1.30095e-06	1.35645e-06	7.01699e-07	4.99369e-07	k__Bacteria;p__Proteobacteria;c__Gammaproteobacteria;o__Enterobacterales;f__Hafniaceae;g__Hafnia
f__Ruminococcaceae;g__Negativibacillus	0	0	0	0	0	0	0	0	0	0	0	0	0	0	0	0	0	0	0	0	0	0	0	0	2.3406e-05	3.77503e-05	0	1.30891e-07	8.2241e-07	8.79179e-07	0	0	0	0	0	5.028e-08	5.60937e-08	0	0	0	k__Bacteria;p__Firmicutes;c__Clostridia;o__Clostridiales;f__Ruminococcaceae;g__Negativibacillus
f__Peptoniphilaceae;g__Parvimonas	0	0	6.80275e-06	0	0	0	0	0	0	0	0	0	0	1.32697e-06	0	0	0	1.65939e-06	5.57486e-07	0	0	1.08966e-06	0	0	6.13661e-06	7.96655e-07	0	7.68637e-07	7.70341e-07	4.13452e-07	9.86214e-07	9.0783e-07	7.04148e-07	1.62542e-06	1.31536e-06	1.68278e-06	3.06725e-07	1.27301e-06	1.14568e-06	3.14157e-06	k__Bacteria;p__Firmicutes;c__Tissierellia;o__Tissierellales;f__Peptoniphilaceae;g__Parvimonas
f__Polyporaceae;g__Ganoderma	0	0	0	0	0	0	0	0	0	0	0	0	0	0	0	0	0	0	0	0	0	0	0	0	0	0	0	0	7.2412e-07	9.06838e-07	0	0	0	0	0	0	0	0	0	0	k__Eukaryota;p__Basidiomycota;c__Agaricomycetes;o__Polyporales;f__Polyporaceae;g__Ganoderma
f__Odoribacteraceae;g__Odoribacter	0	0	0	4.65869e-07	0	0	0	0	0	0	0	0	0	0	0	0	0	0	0	0	0	0	0	8.09142e-08	7.61655e-05	5.08223e-05	0	1.22854e-05	6.18727e-07	1.1168e-07	0	0	0	6.67602e-07	4.39736e-07	2.28747e-07	0	0	0	0	k__Bacteria;p__Bacteroidetes;c__Bacteroidia;o__Bacteroidales;f__Odoribacteraceae;g__Odoribacter
f__Ruminococcaceae;g__Massilimaliae	0	0	0	0	0	0	0	0	0	0	0	0	0	0	0	0	0	0	0	0	0	0	0	0	2.63398e-06	3.73029e-06	0	0	5.95167e-07	0	0	0	0	0	0	0	0	0	0	0	k__Bacteria;p__Firmicutes;c__Clostridia;o__Clostridiales;f__Ruminococcaceae;g__Massilimaliae
f__Erysipelotrichaceae;g__Holdemanella	0	0	1.47341e-06	0	0	0	0	0	0	0	0	0	0	0	0	0	0	0	0	0	0	9.27962e-08	0	0	4.83369e-06	1.41562e-06	0	6.79235e-05	5.5497e-07	1.53312e-07	0	0	0	0	0	0	0	0	0	0	k__Bacteria;p__Firmicutes;c__Erysipelotrichia;o__Erysipelotrichales;f__Erysipelotrichaceae;g__Holdemanella
f__Bondarzewiaceae;g__Heterobasidion	0	0	0	0	0	0	0	6.42756e-07	0	0	0	0	0	0	0	0	0	0	0	0	0	0	0	0	0	0	0	0	5.36385e-07	1.2475e-06	0	0	0	0	0	0	0	0	0	0	k__Eukaryota;p__Basidiomycota;c__Agaricomycetes;o__Russulales;f__Bondarzewiaceae;g__Heterobasidion
f__Thermoanaerobacterales Family IV. Incertae Sedis;g__Mahella	0	0	0	0	0	0	0	0	0	0	0	0	0	0	0	0	0	0	0	0	0	0	0	0	1.07365e-05	1.33769e-05	0	0	5.21433e-07	2.68494e-08	0	0	0	0	0	0	0	0	0	0	k__Bacteria;p__Firmicutes;c__Clostridia;o__Thermoanaerobacterales;f__Thermoanaerobacterales Family IV. Incertae Sedis;g__Mahella
f__Clostridiaceae;g__Sarcina	0	0	6.82696e-06	0	0	0	0	1.23519e-06	0	0	0	0	0	0	0	0	0	0	0	0	0	0	0	0	6.06721e-06	1.21135e-06	0	1.3499e-06	5.15388e-07	5.53231e-07	2.15174e-07	4.21018e-07	3.52415e-07	2.3473e-07	9.68358e-07	2.96312e-07	2.75478e-07	8.87329e-07	1.18011e-07	3.07191e-06	k__Bacteria;p__Firmicutes;c__Clostridia;o__Clostridiales;f__Clostridiaceae;g__Sarcina
f__Carnobacteriaceae;g__Atopococcus	0	0	0	0	0	0	0	0	0	0	0	0	0	0	0	0	0	0	0	0	0	0	0	0	1.48697e-05	2.69835e-05	0	0	4.21306e-07	4.71085e-07	0	0	0	0	0	0	0	0	0	0	k__Bacteria;p__Firmicutes;c__Bacilli;o__Lactobacillales;f__Carnobacteriaceae;g__Atopococcus
f__Prevotellaceae;g__Alloprevotella	0	0	0	0	0	0	0	0	0	0	0	0	0	0	0	0	0	0	4.34886e-07	0	0	0	0	0	9.12517e-06	6.00007e-06	0	4.66745e-06	4.13865e-07	0	4.79366e-07	2.95603e-07	9.87559e-07	9.21424e-05	7.23848e-05	0.000115055	0	0	0	0	k__Bacteria;p__Bacteroidetes;c__Bacteroidia;o__Bacteroidales;f__Prevotellaceae;g__Alloprevotella
f__Tolypothrichaceae;g__Hassallia	0	0	0	0	0	0	0	0	0	0	0	0	0	0	0	0	0	0	0	0	0	0	0	0	1.45805e-06	6.45287e-07	0	0	4.11822e-07	0	0	0	0	0	0	0	0	0	0	0	k__Bacteria;p__Cyanobacteria;c__Unclassified;o__Nostocales;f__Tolypothrichaceae;g__Hassallia
f__Myoviridae;g__Rb69virus	0	0	0	0	0	0	0	0	0	0	0	0	0	0	0	0	0	0	0	0	0	0	0	0	0	0	0	2.21785e-05	4.08205e-07	1.2397e-07	0	0	0	1.8322e-06	1.28446e-06	2.82686e-06	0	0	0	0	k__Viruses;p__Unclassified;c__Unclassified;o__Caudovirales;f__Myoviridae;g__Rb69virus
f__Enterococcaceae;g__Pilibacter	0	0	1.54223e-05	0	0	0	0	0	0	0	0	0	0	7.09773e-07	0	0	0	0	2.7082e-07	0	0	0	0	0	7.26196e-06	1.35651e-06	0	2.08341e-06	3.48097e-07	3.11381e-07	7.13018e-07	2.54149e-07	2.66923e-07	5.09301e-07	1.15418e-06	0	1.46055e-07	7.08868e-07	1.5642e-07	5.86126e-06	k__Bacteria;p__Firmicutes;c__Bacilli;o__Lactobacillales;f__Enterococcaceae;g__Pilibacter
f__Myoviridae;g__Js98virus	0	0	3.25504e-05	0	0	0	0	0	0	0	6.02825e-06	5.12645e-06	8.78344e-06	1.89872e-06	0	7.14898e-06	0	0	0	0	0	0	0	0	1.54708e-05	2.00321e-05	0	0	3.32929e-07	0	2.95354e-05	4.36151e-05	2.94022e-05	0.000334051	0.000323668	0.000350322	3.01076e-05	1.37884e-05	2.75833e-05	1.7447e-06	k__Viruses;p__Unclassified;c__Unclassified;o__Caudovirales;f__Myoviridae;g__Js98virus
f__Tannerellaceae;g__Tannerella	0	0	0	0	0	0	0	0	0	0	0	0	0	0	0	0	0	0	0	0	0	0	0	0	1.01737e-05	6.61764e-06	0	2.15244e-05	3.2847e-07	3.47593e-07	1.1741e-07	3.87842e-07	3.21438e-07	2.32515e-05	2.60142e-05	2.7141e-05	0	0	0	0	k__Bacteria;p__Bacteroidetes;c__Bacteroidia;o__Bacteroidales;f__Tannerellaceae;g__Tannerella
f__Chromatiaceae;g__Rheinheimera	0	0	0	0	0	0	0	0	0	0	0	0	0	0	0	0	0	0	0	0	0	0	0	0	4.95751e-07	9.77912e-07	0	4.45088e-05	3.20053e-07	5.72589e-07	0	0	0	0	0	0	0	0	0	0	k__Bacteria;p__Proteobacteria;c__Gammaproteobacteria;o__Chromatiales;f__Chromatiaceae;g__Rheinheimera
f__Dermabacteraceae;g__Brachybacterium	0	0	1.74718e-05	0	0	0	0	0	0	0	0	0	0	3.37447e-07	0	0	0	0	2.50953e-06	0	0	0	0	0	1.05826e-06	4.34647e-07	0	1.34798e-07	3.05024e-07	0	2.33222e-07	6.82214e-07	6.68091e-07	1.29542e-06	5.54231e-06	1.20492e-06	6.45688e-06	1.95093e-05	1.45914e-05	1.81167e-05	k__Bacteria;p__Actinobacteria;c__Actinobacteria;o__Micrococcales;f__Dermabacteraceae;g__Brachybacterium
f__Comamonadaceae;g__Rhodoferax	0	0	3.54762e-07	0	0	0	0	3.36979e-07	0	0	0	0	0	0	0	0	0	0	0	0	0	0	0	0	2.98688e-07	4.23007e-07	0	3.567e-05	2.81212e-07	1.5093e-07	0	0	0	0	0	0	0	0	0	0	k__Bacteria;p__Proteobacteria;c__Betaproteobacteria;o__Burkholderiales;f__Comamonadaceae;g__Rhodoferax
f__Clostridiales Family XIII. Incertae Sedis;g__Mogibacterium	0	0	3.24377e-05	2.30701e-06	0	0	0	4.86161e-06	0	2.08869e-06	8.42868e-07	0	2.51917e-07	0	0	2.66551e-07	0	2.95098e-07	5.40245e-07	0	0	0	3.03583e-07	0	4.70548e-06	2.41989e-06	0	3.20139e-06	2.60944e-07	1.16187e-07	1.71418e-06	2.79503e-06	2.16336e-06	1.63236e-06	3.53718e-06	1.8761e-06	8.77838e-07	1.2317e-06	8.54669e-07	8.30056e-06	k__Bacteria;p__Firmicutes;c__Clostridia;o__Clostridiales;f__Clostridiales Family XIII. Incertae Sedis;g__Mogibacterium
f__Planococcaceae;g__Viridibacillus	0	0	0	0	0	0	0	0	0	0	0	0	0	0	0	0	0	0	0	0	0	0	0	0	5.24294e-06	6.46323e-06	0	8.09999e-08	2.59774e-07	0	0	0	0	0	0	0	0	0	0	0	k__Bacteria;p__Firmicutes;c__Bacilli;o__Bacillales;f__Planococcaceae;g__Viridibacillus
f__Paenibacillaceae;g__Aneurinibacillus	0	0	0	0	0	0	0	0	0	0	0	0	0	0	0	0	0	0	0	0	0	0	0	1.11249e-07	1.21014e-05	1.82257e-05	0	0	2.57431e-07	1.76002e-07	0	0	0	0	0	0	0	0	0	0	k__Bacteria;p__Firmicutes;c__Bacilli;o__Bacillales;f__Paenibacillaceae;g__Aneurinibacillus
f__Erythrobacteraceae;g__Erythrobacter	0	0	0	0	0	0	0	0	0	0	0	0	0	0	0	0	0	0	0	0	0	0	0	0	0	0	0	0	2.51868e-07	1.35181e-06	0	0	0	0	0	0	0	0	0	0	k__Bacteria;p__Proteobacteria;c__Alphaproteobacteria;o__Sphingomonadales;f__Erythrobacteraceae;g__Erythrobacter
f__Neisseriaceae;g__Alysiella	0	0	9.58202e-06	1.37882e-06	0	0	0	0	0	0	0	0	0	0	0	0	0	0	0	0	0	0	0	0	2.39575e-07	3.84995e-07	0	1.78841e-07	2.33587e-07	0	0	0	0	0	0	0	0	0	0	0	k__Bacteria;p__Proteobacteria;c__Betaproteobacteria;o__Neisseriales;f__Neisseriaceae;g__Alysiella
f__Siphoviridae;g__Rogue1virus	0	0	1.84176e-06	0	0	0	0	0	0	0	0	0	0	0	0	0	0	0	0	0	0	0	0	0	2.06753e-07	1.31763e-06	0	0	2.33587e-07	2.08949e-07	0	0	0	0	0	0	0	0	0	0	k__Viruses;p__Unclassified;c__Unclassified;o__Caudovirales;f__Siphoviridae;g__Rogue1virus
f__Bacillaceae;g__Parageobacillus	0	0	0	0	0	0	0	0	0	0	0	0	0	0	0	0	0	0	0	0	0	0	0	0	1.22982e-05	1.25883e-05	0	1.06776e-06	2.12977e-07	0	0	0	0	0	0	0	8.41406e-08	0	0	0	k__Bacteria;p__Firmicutes;c__Bacilli;o__Bacillales;f__Bacillaceae;g__Parageobacillus
f__Alteromonadaceae;g__Alteromonas	0	0	0	0	0	0	0	0	0	0	0	0	0	0	0	0	0	0	0	0	0	0	0	0	6.74906e-06	8.3714e-06	0	0	2.04698e-07	9.15536e-08	0	0	0	0	0	0	0	0	0	0	k__Bacteria;p__Proteobacteria;c__Gammaproteobacteria;o__Alteromonadales;f__Alteromonadaceae;g__Alteromonas
f__Chitinophagaceae;g__Chitinophaga	0	0	0	0	0	0	0	0	0	0	0	0	0	0	0	0	0	0	0	0	0	0	0	0	1.92173e-06	2.14347e-06	0	1.34036e-06	2.04698e-07	2.42827e-08	0	0	0	0	0	0	0	0	0	0	k__Bacteria;p__Bacteroidetes;c__Chitinophagia;o__Chitinophagales;f__Chitinophagaceae;g__Chitinophaga
f__Lachnospiraceae;g__Faecalicatena	0	0	0	0	0	0	0	0	0	0	0	0	0	0	0	0	0	0	0	0	0	0	0	0	1.22591e-06	1.36935e-06	0	5.20866e-06	2.00449e-07	0	0	0	0	0	0	0	0	0	0	0	k__Bacteria;p__Firmicutes;c__Clostridia;o__Clostridiales;f__Lachnospiraceae;g__Faecalicatena
f__Aerococcaceae;g__Ignavigranum	0	0	1.72827e-06	0	0	0	0	0	0	0	0	0	0	0	0	0	0	0	0	0	0	0	0	0	9.38138e-07	1.86514e-07	0	0	1.98389e-07	0	0	0	0	0	0	0	0	0	0	0	k__Bacteria;p__Firmicutes;c__Bacilli;o__Lactobacillales;f__Aerococcaceae;g__Ignavigranum
f__Clostridiales Family XII. Incertae Sedis;g__Acidaminobacter	0	0	0	0	0	0	0	0	0	0	0	0	0	0	0	0	0	0	0	0	0	0	0	0	4.21554e-06	6.57933e-06	0	0	1.94395e-07	0	0	0	0	0	0	0	2.0781e-07	0	0	0	k__Bacteria;p__Firmicutes;c__Clostridia;o__Clostridiales;f__Clostridiales Family XII. Incertae Sedis;g__Acidaminobacter
f__Thermoanaerobacteraceae;g__Caldanaerobius	0	0	2.29526e-07	0	0	0	0	0	0	0	0	0	0	0	0	0	0	0	0	0	0	0	0	0	1.3242e-05	1.79313e-05	0	0	1.93666e-07	2.55268e-07	0	0	0	0	0	0	0	0	0	0	k__Bacteria;p__Firmicutes;c__Clostridia;o__Thermoanaerobacterales;f__Thermoanaerobacteraceae;g__Caldanaerobius
f__Flavobacteriaceae;g__Nonlabens	0	0	0	0	0	0	0	0	0	0	0	0	0	0	0	0	0	0	0	0	0	0	0	0	0	0	0	7.02449e-07	1.60916e-07	0	0	0	0	0	8.89244e-08	7.70961e-08	0	0	0	0	k__Bacteria;p__Bacteroidetes;c__Flavobacteriia;o__Flavobacteriales;f__Flavobacteriaceae;g__Nonlabens
f__Sutterellaceae;g__Sutterella	0	0	0	0	0	0	0	0	0	0	0	0	0	0	0	0	0	0	0	0	0	7.66577e-08	0	0	1.56644e-05	9.00647e-06	0	3.62217e-05	1.54892e-07	3.14041e-07	1.02305e-06	4.28921e-07	2.75598e-07	0.000216888	0.000211418	0.000375872	0	0	0	0	k__Bacteria;p__Proteobacteria;c__Betaproteobacteria;o__Burkholderiales;f__Sutterellaceae;g__Sutterella
f__Clostridiaceae;g__Caminicella	0	0	0	0	0	0	0	0	0	0	0	0	0	0	0	0	0	0	0	0	0	1.10588e-06	0	0	2.71295e-07	4.3224e-07	0	0	1.53253e-07	0	1.59958e-07	0	0	2.61743e-07	8.46899e-08	2.20274e-07	6.55317e-07	9.06988e-07	8.77279e-07	2.4038e-07	k__Bacteria;p__Firmicutes;c__Clostridia;o__Clostridiales;f__Clostridiaceae;g__Caminicella
f__Ruminococcaceae;g__Angelakisella	0	0	0	0	0	0	0	0	0	0	0	0	0	0	0	0	0	0	0	0	0	0	0	0	4.60672e-06	7.72859e-06	0	4.77135e-07	1.45166e-07	0	0	0	0	8.40045e-07	9.66423e-07	4.45121e-07	1.45143e-07	1.07506e-07	6.25682e-08	1.42868e-07	k__Bacteria;p__Firmicutes;c__Clostridia;o__Clostridiales;f__Ruminococcaceae;g__Angelakisella
f__Porphyromonadaceae;g__Porphyromonas	0	0	4.80796e-07	0	0	0	0	0	0	0	0	0	0	0	0	0	0	0	2.6104e-07	0	0	0	0	0	1.68327e-06	8.84788e-07	0	2.2341e-05	1.44216e-07	7.75739e-08	1.38022e-06	2.08293e-06	1.12944e-06	0.000286924	0.000298697	0.000312027	0	0	0	0	k__Bacteria;p__Bacteroidetes;c__Bacteroidia;o__Bacteroidales;f__Porphyromonadaceae;g__Porphyromonas
f__Dysgonamonadaceae;g__Proteiniphilum	0	0	0	0	0	0	0	0	0	0	0	0	0	0	0	0	0	0	0	0	0	0	0	0	2.26212e-06	1.18535e-06	0	7.37264e-07	1.36305e-07	0	0	0	0	0	0	0	0	0	0	0	k__Bacteria;p__Bacteroidetes;c__Bacteroidia;o__Bacteroidales;f__Dysgonamonadaceae;g__Proteiniphilum
f__Microbacteriaceae;g__Leifsonia	0	0	0.000105908	9.0278e-05	5.30086e-07	9.1371e-06	0	0	0	7.29548e-07	0	0	0	0	0	0	0	0	4.45989e-07	0	0	0	0	0	4.44864e-06	4.89637e-06	0	2.676e-08	1.26484e-07	1.47214e-07	1.78856e-07	7.95056e-07	2.87255e-07	0	6.98969e-08	5.60699e-08	2.6581e-07	7.35201e-07	1.41111e-07	3.54143e-06	k__Bacteria;p__Actinobacteria;c__Actinobacteria;o__Micrococcales;f__Microbacteriaceae;g__Leifsonia
f__Mycoplasmataceae;g__Ureaplasma	0	0	1.18144e-06	0	0	0	0	0	0	0	0	0	0	0	0	0	0	0	0	0	0	0	0	0	5.68494e-06	4.97874e-06	0	0	1.23781e-07	0	0	0	0	0	0	0	0	0	0	0	k__Bacteria;p__Tenericutes;c__Mollicutes;o__Mycoplasmatales;f__Mycoplasmataceae;g__Ureaplasma
f__Propionibacteriaceae;g__Cutibacterium	0	0	7.31523e-06	0	0	0	0	0	0	0	0	0	0	0	0	0	0	0	0	0	0	0	0	0	3.00438e-07	3.19114e-07	0	0	1.13144e-07	1.0121e-07	0	0	0	5.49659e-07	0	5.55092e-07	0	0	0	0	k__Bacteria;p__Actinobacteria;c__Actinobacteria;o__Propionibacteriales;f__Propionibacteriaceae;g__Cutibacterium
f__Eubacteriaceae;g__Alkalibacter	0	0	1.50579e-06	0	0	0	0	0	0	0	0	0	0	0	0	0	0	0	0	0	0	7.8685e-07	0	0	2.08193e-05	2.40918e-05	0	0	1.12923e-07	6.47742e-08	0	0	0	1.91001e-07	1.85402e-07	5.35803e-07	0	0	0	0	k__Bacteria;p__Firmicutes;c__Clostridia;o__Clostridiales;f__Eubacteriaceae;g__Alkalibacter
f__Flavobacteriaceae;g__Psychroflexus	0	0	0	0	0	0	0	0	0	0	0	0	0	0	0	0	0	0	0	0	0	0	0	0	3.04248e-06	4.06328e-06	0	0	1.01099e-07	4.52176e-08	0	0	0	0	0	0	0	0	0	0	k__Bacteria;p__Bacteroidetes;c__Flavobacteriia;o__Flavobacteriales;f__Flavobacteriaceae;g__Psychroflexus
f__Micrococcaceae;g__Arthrobacter	0	0	5.60657e-05	1.62647e-05	0	1.284e-06	0	0	0	0	0	0	0	0	0	0	0	0	0	0	0	0	0	0	2.10501e-06	1.77194e-06	0	2.25483e-07	9.43479e-08	1.35653e-07	2.75848e-07	1.25596e-07	1.11199e-07	0	5.21381e-08	0	2.55011e-07	6.44274e-07	5.40084e-08	2.29703e-06	k__Bacteria;p__Actinobacteria;c__Actinobacteria;o__Micrococcales;f__Micrococcaceae;g__Arthrobacter
f__Micrococcaceae;g__Kocuria	0	0	0.000122877	3.45783e-06	0	0	0	3.09062e-06	0	1.00367e-05	0	0	0	0	0	0	0	0	2.86102e-06	0	0	0	0	0	5.11713e-06	2.20449e-06	0	4.69562e-07	9.41816e-08	2.13038e-07	9.06414e-06	1.08958e-05	7.06279e-06	3.37117e-06	3.07062e-06	2.95244e-06	3.74309e-06	7.13266e-06	5.27879e-06	1.65259e-05	k__Bacteria;p__Actinobacteria;c__Actinobacteria;o__Micrococcales;f__Micrococcaceae;g__Kocuria
f__Leuconostocaceae;g__Weissella	0	0	3.62997e-06	0	0	0	0	0	0	0	0	0	0	0	0	0	0	0	9.11369e-07	0	0	0	0	0	5.47541e-06	7.49454e-07	0	1.69446e-06	9.40416e-08	0	2.28338e-08	0	0	0	0	0	0	1.35511e-07	0	7.9012e-07	k__Bacteria;p__Firmicutes;c__Bacilli;o__Lactobacillales;f__Leuconostocaceae;g__Weissella
f__Thermoanaerobacteraceae;g__Caldanaerobacter	0	0	0	0	0	0	0	0	0	0	0	0	0	0	0	0	0	0	0	0	0	0	0	0	4.38317e-06	5.05093e-06	0	0	9.34349e-08	0	0	0	0	0	0	0	1.49825e-07	0	0	0	k__Bacteria;p__Firmicutes;c__Clostridia;o__Thermoanaerobacterales;f__Thermoanaerobacteraceae;g__Caldanaerobacter
f__Micrococcaceae;g__Micrococcus	0	0	8.17867e-06	0	0	0	0	0	0	0	0	0	0	0	0	0	0	0	0	0	0	0	0	0	3.28684e-07	1.51284e-07	0	1.15788e-07	9.28359e-08	0	0	0	0	0	0	0	0	0	0	4.85383e-08	k__Bacteria;p__Actinobacteria;c__Actinobacteria;o__Micrococcales;f__Micrococcaceae;g__Micrococcus
f__Microbacteriaceae;g__Curtobacterium	0	0	3.06081e-05	1.29314e-06	0	0	0	3.87375e-07	0	3.72916e-07	0	0	0	0	0	0	0	0	0	0	0	0	0	0	9.63072e-07	1.34015e-07	0	2.10122e-07	8.5949e-08	0	2.30019e-07	0	0	0	0	4.53506e-08	0	1.75158e-07	4.46922e-07	1.11335e-06	k__Bacteria;p__Actinobacteria;c__Actinobacteria;o__Micrococcales;f__Microbacteriaceae;g__Curtobacterium
f__Micrococcaceae;g__Nesterenkonia	0	0	3.92675e-05	5.74088e-06	0	2.83139e-06	0	0	0	8.98207e-07	0	0	0	0	0	0	0	0	0	0	0	0	0	0	1.75995e-06	1.01255e-06	0	3.33934e-07	8.56947e-08	0	5.80693e-07	2.02766e-07	1.59769e-07	1.89725e-07	8.60558e-08	8.21142e-08	1.37413e-07	6.90873e-07	8.92802e-07	5.13085e-07	k__Bacteria;p__Actinobacteria;c__Actinobacteria;o__Micrococcales;f__Micrococcaceae;g__Nesterenkonia
f__Moraxellaceae;g__Psychrobacter	0	0	5.89923e-05	1.69374e-05	0	0	1.49862e-06	0	0	0	0	0	0	0	2.86853e-06	0	0	0	0	0	0	0	0	0	9.16658e-06	1.16549e-05	0	1.00168e-06	8.1591e-08	1.4597e-07	1.43962e-07	0	0	0	0	0	6.31913e-08	0	1.09805e-07	1.47312e-07	k__Bacteria;p__Proteobacteria;c__Gammaproteobacteria;o__Pseudomonadales;f__Moraxellaceae;g__Psychrobacter
f__Bacillaceae;g__Thalassobacillus	0	0	7.83632e-05	6.79007e-06	0	9.20932e-07	1.26413e-06	0	0	0	0	0	0	0	0	0	0	0	0	0	0	0	0	0	1.9956e-06	1.35182e-06	0	0	6.90186e-08	2.05796e-08	1.20063e-08	0	0	0	1.27136e-08	1.10225e-08	4.91878e-08	3.71335e-08	3.95089e-08	0	k__Bacteria;p__Firmicutes;c__Bacilli;o__Bacillales;f__Bacillaceae;g__Thalassobacillus
f__Thermoanaerobacteraceae;g__Carboxydothermus	0	0	0	0	0	0	0	0	0	0	0	0	0	0	0	0	0	0	0	0	0	0	0	1.7165e-07	1.11278e-05	1.46158e-05	0	3.79474e-08	6.08504e-08	5.44321e-08	0	0	0	0	0	0	0	0	0	0	k__Bacteria;p__Firmicutes;c__Clostridia;o__Thermoanaerobacterales;f__Thermoanaerobacteraceae;g__Carboxydothermus
f__Actinomycetaceae;g__Actinomyces	0	0	5.35877e-05	1.20741e-05	0	9.74331e-07	1.04022e-06	0	0	0	0	0	0	0	0	0	0	0	3.39183e-07	0	0	0	0	0	1.15024e-06	7.81599e-07	0	1.04585e-06	5.70173e-08	9.96526e-08	2.74836e-07	0	0	0	3.22534e-07	0	1.40744e-07	4.52111e-07	3.34104e-07	2.28812e-06	k__Bacteria;p__Actinobacteria;c__Actinobacteria;o__Actinomycetales;f__Actinomycetaceae;g__Actinomyces
f__Barnesiellaceae;g__Barnesiella	0	0	0	0	0	0	0	0	0	0	0	0	0	0	0	0	0	0	0	0	0	0	0	0	7.14104e-06	5.81253e-06	0	2.45693e-05	4.82747e-08	2.87228e-07	5.15904e-08	9.70755e-08	0	6.2501e-06	6.01799e-06	8.0748e-06	0	0	0	0	k__Bacteria;p__Bacteroidetes;c__Bacteroidia;o__Bacteroidales;f__Barnesiellaceae;g__Barnesiella
f__Erysipelotrichaceae;g__Holdemania	0	0	0	0	0	0	0	0	0	0	0	0	0	0	0	0	0	0	0	0	0	3.43095e-07	0	4.56152e-08	7.59329e-06	9.88672e-06	0	0	4.44928e-08	0	0	0	0	0	0	0	2.37817e-08	8.42363e-08	2.54694e-08	8.18593e-08	k__Bacteria;p__Firmicutes;c__Erysipelotrichia;o__Erysipelotrichales;f__Erysipelotrichaceae;g__Holdemania
f__Siphoviridae;g__Hk578virus	0	0	0	0	0	0	0	0	0	0	0	0	0	0	0	0	0	0	0	0	0	0	0	0	0	0	0	8.03248e-05	0	0	0	0	0	0	0	0	0	0	0	0	k__Viruses;p__Unclassified;c__Unclassified;o__Caudovirales;f__Siphoviridae;g__Hk578virus
f__Actinomycetaceae;g__Trueperella	0	0	1.57827e-05	4.11985e-07	0	0	0	4.18178e-07	0	0	0	0	0	0	0	0	0	0	1.31009e-06	0	0	0	0	0	6.6149e-07	9.20066e-08	0	0	0	6.24329e-08	0	1.07943e-07	1.57188e-07	0	0	1.54192e-07	6.91414e-07	3.41406e-06	1.24684e-06	6.97559e-05	k__Bacteria;p__Actinobacteria;c__Actinobacteria;o__Actinomycetales;f__Actinomycetaceae;g__Trueperella
f__Orbaceae;g__Gilliamella	0	0	8.45845e-07	0	0	0	0	0	0	0	0	0	0	0	0	0	0	0	4.31306e-07	0	0	0	0	0	3.14107e-07	5.0428e-07	0	3.53731e-06	0	0	1.9694e-06	2.09903e-06	1.91331e-06	6.17414e-05	4.00863e-05	6.00366e-05	3.14341e-07	1.18674e-06	7.52717e-07	2.16061e-07	k__Bacteria;p__Proteobacteria;c__Gammaproteobacteria;o__Orbales;f__Orbaceae;g__Gilliamella
f__Siphoviridae;g__Phietavirus	0	0	4.82749e-06	0	0	0	0	0	0	0	0	0	0	0	0	8.06325e-07	0	1.30111e-06	6.48676e-06	0	0	0	0	0	2.0854e-06	1.87795e-06	0	0	0	0	8.31982e-07	1.63521e-06	2.26272e-07	2.60478e-06	3.151e-06	1.68309e-06	6.41915e-06	1.66835e-05	1.27155e-05	5.85143e-05	k__Viruses;p__Unclassified;c__Unclassified;o__Caudovirales;f__Siphoviridae;g__Phietavirus
f__Myoviridae;g__Se1virus	0	0	4.29888e-05	1.34097e-05	0	0	0	0	0	0	0	0	0	0	0	0	0	0	0	0	0	0	0	0	1.25673e-06	5.33943e-06	0	0	0	0	0	0	0	0	0	0	0	0	0	0	k__Viruses;p__Unclassified;c__Unclassified;o__Caudovirales;f__Myoviridae;g__Se1virus
f__Bacillaceae;g__Psychrobacillus	0	0	0	0	0	0	0	0	0	0	0	0	0	0	0	0	0	0	0	0	0	0	0	0	0	0	0	0	0	0	0	0	0	1.97877e-05	3.12125e-05	3.94346e-05	0	0	0	0	k__Bacteria;p__Firmicutes;c__Bacilli;o__Bacillales;f__Bacillaceae;g__Psychrobacillus
f__Carnobacteriaceae;g__Allofustis	0	0	1.84548e-07	0	0	0	0	0	0	0	3.30336e-07	0	0	0	0	1.76324e-06	0	0	1.40297e-06	0	0	0	0	0	1.01988e-06	2.09767e-07	0	0	0	0	4.50098e-06	5.2251e-06	5.8989e-06	2.71284e-05	3.15643e-05	2.78636e-05	1.4662e-06	3.6487e-06	1.75463e-06	1.37306e-05	k__Bacteria;p__Firmicutes;c__Bacilli;o__Lactobacillales;f__Carnobacteriaceae;g__Allofustis
f__Leptotrichiaceae;g__Sebaldella	0	0	0	0	0	0	0	0	0	0	0	0	0	0	0	0	0	0	0	0	0	0	0	0	0	0	0	0	0	0	0	3.27174e-08	6.25971e-08	2.28906e-05	3.02809e-05	3.08177e-05	0	4.79499e-08	0	0	k__Bacteria;p__Fusobacteria;c__Fusobacteriia;o__Fusobacteriales;f__Leptotrichiaceae;g__Sebaldella
f__Planococcaceae;g__Ureibacillus	0	0	0	0	0	0	0	0	0	0	0	0	0	0	0	0	0	0	0	0	0	0	0	0	3.0376e-07	2.58115e-07	0	0	0	0	1.4328e-07	7.00865e-08	4.6933e-07	2.73527e-05	2.82198e-05	3.05169e-05	0	7.38564e-08	0	0	k__Bacteria;p__Firmicutes;c__Bacilli;o__Bacillales;f__Planococcaceae;g__Ureibacillus
f__Unclassified;g__Intestinimonas	0	0	0	0	0	0	0	0	0	0	0	0	0	0	0	0	0	0	0	0	0	0	0	0	0	0	0	2.91765e-06	0	0	0	1.0667e-07	1.82902e-07	2.85184e-05	2.72688e-05	2.90057e-05	0	0	0	0	k__Bacteria;p__Firmicutes;c__Clostridia;o__Clostridiales;f__Unclassified;g__Intestinimonas
f__Podoviridae;g__Kp34virus	0	0	2.8407e-05	1.36779e-06	0	0	0	0	0	0	0	0	0	0	0	0	0	0	0	0	0	0	0	0	6.02026e-06	3.22294e-06	0	5.94962e-07	0	2.13699e-07	0	0	0	0	0	0	0	0	0	0	k__Viruses;p__Unclassified;c__Unclassified;o__Caudovirales;f__Podoviridae;g__Kp34virus
f__Fusobacteriaceae;g__Psychrilyobacter	0	0	0	0	0	0	0	0	0	0	0	0	0	0	0	0	0	0	0	0	0	0	0	0	2.25016e-05	2.22093e-05	0	0	0	0	0	0	0	1.64898e-05	2.20396e-05	2.67938e-05	0	0	0	0	k__Bacteria;p__Fusobacteria;c__Fusobacteriia;o__Fusobacteriales;f__Fusobacteriaceae;g__Psychrilyobacter
f__Chaetomiaceae;g__Thermothelomyces	0	0	0	0	0	0	0	0	0	0	1.88673e-05	0	0	2.64117e-06	5.44286e-06	0	0	6.60566e-06	0	2.5244e-05	0	0	0	0	0	0	0	0	0	0	0	0	0	0	0	0	0	0	0	0	k__Eukaryota;p__Ascomycota;c__Sordariomycetes;o__Sordariales;f__Chaetomiaceae;g__Thermothelomyces
f__Thiotrichaceae;g__Thiothrix	0	0	0	0	0	0	0	0	0	0	0	0	0	0	0	0	0	0	0	0	0	0	0	0	0	0	0	6.40531e-08	0	0	6.11983e-08	1.32269e-07	1.767e-07	2.45821e-05	2.26546e-05	2.48385e-05	0	0	0	5.3702e-08	k__Bacteria;p__Proteobacteria;c__Gammaproteobacteria;o__Thiotrichales;f__Thiotrichaceae;g__Thiothrix
f__Clostridiales Family XIII. Incertae Sedis;g__Ileibacterium	0	0	0	0	0	0	0	0	0	0	0	0	0	0	0	0	0	0	0	0	0	0	0	0	2.36889e-05	2.10224e-05	0	0	0	0	0	0	0	0	1.28051e-07	0	0	0	1.32645e-07	0	k__Bacteria;p__Firmicutes;c__Clostridia;o__Clostridiales;f__Clostridiales Family XIII. Incertae Sedis;g__Ileibacterium
f__Thermomonosporaceae;g__Actinomadura	0	0	2.24241e-05	0	0	0	0	1.02689e-06	0	0	0	0	0	0	0	0	0	0	0	0	0	0	0	0	1.34227e-07	0	0	5.75254e-08	0	0	0	0	0	0	0	0	0	0	0	0	k__Bacteria;p__Actinobacteria;c__Actinobacteria;o__Streptosporangiales;f__Thermomonosporaceae;g__Actinomadura
f__Methanobacteriaceae;g__Methanobrevibacter	0	0	0	0	0	0	0	0	0	0	0	0	0	0	0	0	0	0	0	0	0	0	0	0	8.09972e-07	1.04735e-06	0	0	0	0	0	0	0	1.32616e-05	1.77002e-05	2.1954e-05	0	0	0	0	k__Archaea;p__Euryarchaeota;c__Methanobacteria;o__Methanobacteriales;f__Methanobacteriaceae;g__Methanobrevibacter
f__Bacillaceae;g__Pelagirhabdus	0	0	0	0	0	0	0	0	0	0	0	0	0	0	0	0	0	0	0	0	0	0	0	0	0	0	0	0	0	0	0	0	0	1.27143e-05	1.94249e-05	2.17892e-05	0	0	0	0	k__Bacteria;p__Firmicutes;c__Bacilli;o__Bacillales;f__Bacillaceae;g__Pelagirhabdus
f__Brevibacteriaceae;g__Brevibacterium	0	0	2.08515e-05	4.8375e-06	0	0	0	1.69315e-06	0	0	0	0	0	0	0	0	0	0	0	0	0	0	0	0	4.35798e-07	2.15742e-07	0	0	0	0	7.33786e-08	0	0	0	0	4.05769e-08	0	0	4.84812e-08	0	k__Bacteria;p__Actinobacteria;c__Actinobacteria;o__Micrococcales;f__Brevibacteriaceae;g__Brevibacterium
f__Taphrinaceae;g__Taphrina	0	2.08181e-05	1.77957e-06	0	0	4.30224e-06	0	6.76146e-06	6.77676e-06	0	2.12359e-06	2.06389e-06	0	0	0	2.01471e-06	2.48338e-06	2.23048e-06	0	2.13099e-06	0	0	4.46307e-06	3.85656e-07	0	0	0	2.34584e-07	0	0	1.96312e-07	0	0	0	0	0	0	2.02386e-07	0	1.96675e-07	k__Eukaryota;p__Ascomycota;c__Taphrinomycetes;o__Taphrinales;f__Taphrinaceae;g__Taphrina
f__Rikenellaceae;g__Mucinivorans	0	0	0	0	0	0	0	0	0	0	0	0	0	0	0	0	0	0	0	0	0	0	0	0	0	0	0	0	0	0	0	0	0	9.24571e-06	1.79494e-05	2.02945e-05	0	0	0	0	k__Bacteria;p__Bacteroidetes;c__Bacteroidia;o__Bacteroidales;f__Rikenellaceae;g__Mucinivorans
f__Neisseriaceae;g__Conchiformibius	0	0	1.98893e-05	3.5993e-06	0	0	0	0	0	0	0	0	6.14741e-07	0	0	0	0	0	0	0	0	3.32665e-08	0	0	9.89849e-07	1.9423e-06	0	3.41708e-07	0	0	0	7.54503e-08	2.08864e-07	2.94013e-06	3.02161e-06	4.08974e-06	0	1.12179e-07	2.46744e-07	7.72651e-08	k__Bacteria;p__Proteobacteria;c__Betaproteobacteria;o__Neisseriales;f__Neisseriaceae;g__Conchiformibius
f__Thermotogaceae;g__Thermotoga	0	0	0	0	0	0	0	0	0	0	0	0	0	0	0	0	0	0	0	0	0	0	0	0	0	0	0	0	0	0	0	0	0	9.9284e-06	1.78082e-05	1.87089e-05	0	0	0	0	k__Bacteria;p__Thermotogae;c__Thermotogae;o__Thermotogales;f__Thermotogaceae;g__Thermotoga
f__Prevotellaceae;g__Prevotellamassilia	0	0	0	0	0	0	0	0	0	0	0	0	0	0	0	0	0	0	0	0	0	0	0	0	0	0	0	1.70253e-05	0	0	0	0	3.41714e-08	7.59366e-06	6.22296e-06	8.22138e-06	0	0	0	0	k__Bacteria;p__Bacteroidetes;c__Bacteroidia;o__Bacteroidales;f__Prevotellaceae;g__Prevotellamassilia
f__Dermabacteraceae;g__Dermabacter	0	0	1.56777e-05	0	0	0	0	1.26214e-06	0	0	0	0	0	0	0	0	0	0	0	0	0	0	0	0	4.60918e-07	2.98345e-07	0	6.00099e-08	0	0	5.02192e-08	4.91304e-08	0	0	0	0	1.37445e-07	1.38349e-07	0	1.12326e-06	k__Bacteria;p__Actinobacteria;c__Actinobacteria;o__Micrococcales;f__Dermabacteraceae;g__Dermabacter
f__Microbacteriaceae;g__Pseudoclavibacter	0	0	1.55514e-05	0	0	0	0	0	0	9.82744e-07	0	0	0	0	0	0	0	0	0	0	0	0	0	0	1.82546e-07	1.97061e-07	0	8.68412e-08	0	0	0	0	0	0	2.31664e-07	0	0	2.21922e-07	0	5.16878e-07	k__Bacteria;p__Actinobacteria;c__Actinobacteria;o__Micrococcales;f__Microbacteriaceae;g__Pseudoclavibacter
f__Prevotellaceae;g__Paraprevotella	0	0	0	0	0	0	0	0	0	0	0	0	0	0	0	0	0	0	0	0	0	0	0	0	5.73971e-06	1.42252e-06	0	1.41072e-05	0	1.50905e-07	0	0	1.07408e-07	1.37583e-05	1.53618e-05	1.47726e-05	0	0	0	0	k__Bacteria;p__Bacteroidetes;c__Bacteroidia;o__Bacteroidales;f__Prevotellaceae;g__Paraprevotella
f__Erysipelotrichaceae;g__Kandleria	0	0	0	0	0	0	0	0	0	0	0	0	0	0	0	0	0	0	0	0	0	1.04913e-06	0	0	0	0	0	1.08069e-06	0	0	6.60087e-08	6.45775e-08	2.40471e-07	1.51216e-05	1.2504e-05	1.48469e-05	2.55899e-07	0	7.24042e-08	0	k__Bacteria;p__Firmicutes;c__Erysipelotrichia;o__Erysipelotrichales;f__Erysipelotrichaceae;g__Kandleria
f__Herpesviridae;g__Simplexvirus	0	1.91517e-06	4.91136e-07	1.83843e-06	1.88095e-06	3.56207e-06	0	1.86607e-06	0	1.79641e-06	3.51648e-06	0	4.72954e-06	2.95357e-06	3.04332e-06	0	0	5.54023e-06	4.50785e-06	1.41149e-05	0	0	0	0	0	0	0	0	0	0	0	0	1.52118e-07	0	0	0	0	0	0	0	k__Viruses;p__Unclassified;c__Unclassified;o__Herpesvirales;f__Herpesviridae;g__Simplexvirus
f__Microbacteriaceae;g__Leucobacter	0	0	1.36427e-05	0	0	0	0	0	0	0	0	0	0	0	0	0	0	0	0	0	0	0	0	0	2.7375e-07	2.73405e-07	0	1.38534e-06	0	0	0	0	0	0	9.6424e-08	0	0	6.25852e-08	0	5.85144e-07	k__Bacteria;p__Actinobacteria;c__Actinobacteria;o__Micrococcales;f__Microbacteriaceae;g__Leucobacter
f__Myoviridae;g__Mooglevirus	0	0	0	0	0	0	0	0	0	0	0	0	0	0	0	0	0	0	0	0	0	0	0	0	0	0	0	1.22749e-05	0	0	0	0	0	0	0	0	0	0	0	0	k__Viruses;p__Unclassified;c__Unclassified;o__Caudovirales;f__Myoviridae;g__Mooglevirus
f__Veillonellaceae;g__Anaeroglobus	0	0	3.43579e-07	0	0	0	0	6.02817e-07	0	0	0	0	0	3.9809e-07	0	2.4098e-06	0	0	0	0	0	0	0	0	1.40951e-07	2.74992e-07	0	6.85191e-07	0	0	7.48983e-07	7.52833e-07	1.1841e-06	9.57715e-06	1.06972e-05	1.17533e-05	5.37773e-08	4.93259e-07	2.20841e-07	2.3479e-07	k__Bacteria;p__Firmicutes;c__Negativicutes;o__Veillonellales;f__Veillonellaceae;g__Anaeroglobus
f__Peptostreptococcaceae;g__Filifactor	0	0	0	0	0	0	0	0	0	0	0	0	0	0	0	0	0	0	0	0	0	0	0	0	1.25918e-06	0	0	4.80667e-07	0	0	1.96312e-07	0	9.18633e-08	1.07108e-05	9.97801e-06	1.15043e-05	0	0	0	0	k__Bacteria;p__Firmicutes;c__Clostridia;o__Clostridiales;f__Peptostreptococcaceae;g__Filifactor
f__Neisseriaceae;g__Snodgrassella	0	0	0	0	0	0	0	0	0	0	0	0	6.84055e-07	8.54377e-07	2.20085e-07	0	0	0	1.62998e-07	0	0	0	0	0	0	0	0	0	0	0	3.90242e-06	5.26673e-06	7.72251e-06	7.25755e-06	7.86628e-06	7.31633e-06	3.87649e-06	6.51947e-06	1.12428e-05	7.30113e-07	k__Bacteria;p__Proteobacteria;c__Betaproteobacteria;o__Neisseriales;f__Neisseriaceae;g__Snodgrassella
f__Rhodobacteraceae;g__Paracoccus	0	0	1.11398e-05	6.78468e-07	0	0	0	0	0	0	0	0	0	0	0	0	0	0	0	0	0	0	0	0	6.76542e-07	0	0	0	0	0	0	0	0	0	6.35174e-08	0	0	0	6.57959e-08	6.00951e-08	k__Bacteria;p__Proteobacteria;c__Alphaproteobacteria;o__Rhodobacterales;f__Rhodobacteraceae;g__Paracoccus
f__Syntrophomonadaceae;g__Dethiobacter	0	0	0	0	0	0	0	0	0	0	0	0	0	0	0	0	0	0	0	0	0	0	0	3.26324e-07	1.11283e-05	1.06231e-05	0	0	0	0	0	0	0	0	0	0	5.10391e-07	0	0	0	k__Bacteria;p__Firmicutes;c__Clostridia;o__Clostridiales;f__Syntrophomonadaceae;g__Dethiobacter
f__Cellvibrionaceae;g__Cellvibrio	0	2.28347e-06	0	2.19197e-06	0	0	0	6.67477e-06	4.45992e-06	0	6.28909e-06	4.07487e-06	5.63907e-06	1.76078e-06	5.44286e-06	1.98888e-06	9.80617e-06	2.20189e-06	1.34369e-06	1.05183e-05	0	0	1.10146e-06	7.61423e-07	0	0	0	4.63153e-07	0	0	0	0	0	0	4.1042e-07	0	1.98486e-07	0	0	0	k__Bacteria;p__Proteobacteria;c__Gammaproteobacteria;o__Cellvibrionales;f__Cellvibrionaceae;g__Cellvibrio
f__Podoviridae;g__N4virus	0	0	0	0	0	0	0	0	0	0	0	0	0	0	0	0	0	0	0	0	0	0	0	0	0	0	0	1.04128e-05	0	2.35542e-07	0	0	0	0	0	0	0	0	0	0	k__Viruses;p__Unclassified;c__Unclassified;o__Caudovirales;f__Podoviridae;g__N4virus
f__Nocardiaceae;g__Nocardia	0	0	1.0178e-05	1.48094e-06	0	0	0	6.1323e-07	0	5.90341e-07	0	0	0	0	0	0	0	0	3.70344e-07	0	0	0	0	0	1.31358e-06	4.81115e-07	0	7.65921e-07	0	0	1.06827e-07	5.22553e-08	9.99784e-08	5.82678e-08	1.69679e-07	9.80727e-08	1.09413e-07	2.75331e-07	0	1.07024e-06	k__Bacteria;p__Actinobacteria;c__Actinobacteria;o__Corynebacteriales;f__Nocardiaceae;g__Nocardia
f__Unclassified;g__Sedimentibacter	0	0	1.28302e-07	0	0	0	0	0	0	0	0	0	0	0	0	0	0	0	0	0	0	5.66719e-07	0	0	8.91526e-06	9.69028e-06	0	4.56648e-07	0	2.68904e-07	8.12144e-08	1.00224e-07	3.97386e-08	6.94794e-08	3.59694e-07	3.11849e-07	4.8116e-07	3.50196e-07	5.91253e-07	1.27618e-07	k__Bacteria;p__Firmicutes;c__Tissierellia;o__Unclassified;f__Unclassified;g__Sedimentibacter
f__Micrococcaceae;g__Tersicoccus	0	0	9.4038e-06	0	0	0	0	0	0	0	0	0	0	0	0	0	0	0	0	0	0	0	0	0	1.8851e-07	0	0	0	0	0	0	0	0	0	0	0	0	0	0	0	k__Bacteria;p__Actinobacteria;c__Actinobacteria;o__Micrococcales;f__Micrococcaceae;g__Tersicoccus
f__Clostridiaceae;g__Tindallia	0	0	0	0	0	0	0	0	0	0	0	0	0	1.35981e-06	4.67044e-07	1.02398e-06	0	0	0	0	0	0	0	0	4.50386e-06	9.1997e-06	0	0	0	0	1.49663e-07	4.88061e-07	4.20206e-07	2.61224e-06	4.0148e-06	4.16777e-06	5.10953e-08	5.14314e-08	0	4.99801e-08	k__Bacteria;p__Firmicutes;c__Clostridia;o__Clostridiales;f__Clostridiaceae;g__Tindallia
f__Psychromonadaceae;g__Psychromonas	0	0	0	0	0	0	0	0	0	0	0	0	0	0	0	0	0	0	0	0	0	0	0	0	9.0414e-06	6.8718e-06	0	0	0	0	0	0	0	0	0	0	0	0	0	0	k__Bacteria;p__Proteobacteria;c__Gammaproteobacteria;o__Alteromonadales;f__Psychromonadaceae;g__Psychromonas
f__Candidatus Brocadiaceae;g__Candidatus Jettenia	0	0	0	0	0	0	0	0	0	0	4.50045e-06	7.2899e-06	4.0353e-06	5.04004e-06	6.49149e-06	1.42324e-06	5.26295e-06	6.30264e-06	0	9.03226e-06	0	0	0	0	0	0	0	0	0	0	0	0	0	1.51282e-07	0	0	0	0	0	0	k__Bacteria;p__Planctomycetes;c__Planctomycetia;o__Candidatus Brocadiales;f__Candidatus Brocadiaceae;g__Candidatus Jettenia
f__Pasteurellaceae;g__Chelonobacter	0	0	4.86099e-07	0	0	0	0	4.25353e-07	0	8.18953e-07	0	0	0	1.34648e-06	1.04055e-06	0	0	0	5.13762e-07	0	0	0	0	0	1.62715e-06	1.54413e-06	0	5.91635e-07	0	0	4.32888e-07	8.83251e-07	5.55694e-07	6.89414e-06	5.84857e-06	8.38688e-06	0	1.27653e-07	1.35819e-07	9.96313e-08	k__Bacteria;p__Proteobacteria;c__Gammaproteobacteria;o__Pasteurellales;f__Pasteurellaceae;g__Chelonobacter
f__Actinopolysporaceae;g__Actinopolyspora	0	0	7.89879e-06	8.35587e-06	0	0	0	0	0	0	0	0	0	0	0	0	0	0	0	0	0	0	0	0	1.44572e-07	4.60676e-07	0	0	0	0	0	0	0	0	0	0	0	5.85854e-08	0	0	k__Bacteria;p__Actinobacteria;c__Actinobacteria;o__Actinopolysporales;f__Actinopolysporaceae;g__Actinopolyspora
f__Cellulomonadaceae;g__Oerskovia	0	0	8.25667e-06	1.91925e-06	0	0	0	0	0	0	0	0	0	0	0	0	0	0	0	0	0	0	0	0	2.39234e-07	0	0	0	0	0	5.72575e-08	0	0	1.24923e-07	0	0	0	0	0	5.73635e-08	k__Bacteria;p__Actinobacteria;c__Actinobacteria;o__Micrococcales;f__Cellulomonadaceae;g__Oerskovia
f__Ruminococcaceae;g__Ruthenibacterium	0	0	0	0	0	0	0	0	0	0	0	0	0	0	0	0	0	0	0	0	0	0	0	0	5.75588e-06	8.18851e-06	0	0	0	2.09795e-07	0	0	0	1.18631e-07	0	7.54201e-08	0	0	0	0	k__Bacteria;p__Firmicutes;c__Clostridia;o__Clostridiales;f__Ruminococcaceae;g__Ruthenibacterium
f__Peptostreptococcaceae;g__Criibacterium	0	0	8.3299e-07	2.87422e-06	0	0	0	0	0	0	0	0	0	2.72627e-06	1.08857e-06	0	0	0	0	0	0	0	0	0	1.7653e-07	1.87504e-07	0	1.32442e-06	0	0	6.21675e-07	3.1741e-07	5.84467e-07	7.87438e-06	7.45193e-06	8.1781e-06	1.54198e-07	4.91396e-07	5.73722e-08	1.42432e-06	k__Bacteria;p__Firmicutes;c__Clostridia;o__Clostridiales;f__Peptostreptococcaceae;g__Criibacterium
f__Erysipelotrichaceae;g__Eggerthia	0	0	0	0	0	0	0	0	0	0	0	0	8.4749e-07	0	0	0	0	0	6.05823e-07	0	0	0	0	0	0	1.32835e-07	0	2.73147e-06	0	0	1.22326e-06	2.22251e-06	3.02565e-06	1.90633e-06	4.25603e-06	1.76474e-06	1.07389e-06	1.26111e-06	7.66732e-07	8.14097e-06	k__Bacteria;p__Firmicutes;c__Erysipelotrichia;o__Erysipelotrichales;f__Erysipelotrichaceae;g__Eggerthia
f__Gordoniaceae;g__Gordonia	0	0	4.48494e-06	7.95228e-06	0	8.56001e-07	0	0	0	0	0	0	0	0	0	0	0	0	0	0	0	0	0	0	2.31863e-07	1.05547e-07	0	4.66743e-08	0	6.69501e-08	0	0	0	0	0	0	0	0	0	0	k__Bacteria;p__Actinobacteria;c__Actinobacteria;o__Corynebacteriales;f__Gordoniaceae;g__Gordonia
f__Unclassified;g__Levyella	0	0	7.92332e-06	0	0	0	0	0	0	0	0	0	0	0	0	0	0	0	0	0	0	0	0	0	1.43883e-06	4.16803e-07	0	1.1059e-06	0	0	0	0	0	0	0	0	0	0	0	0	k__Bacteria;p__Firmicutes;c__Clostridia;o__Clostridiales;f__Unclassified;g__Levyella
f__Microbacteriaceae;g__Gulosibacter	0	0	7.88456e-06	0	0	0	0	0	0	0	0	0	0	0	0	0	0	0	0	0	0	0	0	0	9.09127e-08	1.93128e-07	0	4.27021e-08	0	0	0	0	3.34443e-08	0	0	0	0	9.67932e-08	0	3.58013e-08	k__Bacteria;p__Actinobacteria;c__Actinobacteria;o__Micrococcales;f__Microbacteriaceae;g__Gulosibacter
f__Peptoniphilaceae;g__Murdochiella	0	0	7.84131e-06	0	0	0	0	0	0	0	0	0	0	0	0	0	0	0	0	0	0	0	0	0	9.90285e-07	2.33743e-07	0	1.24038e-06	0	1.112e-07	0	0	0	0	0	0	0	0	0	0	k__Bacteria;p__Firmicutes;c__Tissierellia;o__Tissierellales;f__Peptoniphilaceae;g__Murdochiella
f__Lachnospiraceae;g__Shuttleworthia	0	0	2.38919e-06	5.26074e-07	0	0	0	0	0	0	4.68528e-07	0	0	1.96764e-06	0	0	0	0	0	0	0	0	0	0	7.34596e-08	7.80261e-08	0	7.24589e-07	0	0	1.89097e-06	2.90064e-06	3.25713e-06	4.05694e-06	7.76085e-06	5.07882e-06	1.27587e-06	7.97655e-07	1.178e-06	6.71153e-06	k__Bacteria;p__Firmicutes;c__Clostridia;o__Clostridiales;f__Lachnospiraceae;g__Shuttleworthia
f__Peptoniphilaceae;g__Helcococcus	0	0	0	0	0	0	0	0	0	0	0	0	0	0	0	0	0	0	5.45872e-07	0	0	0	0	0	7.71486e-06	1.81384e-06	0	0	0	0	0	0	0	0	0	0	4.04023e-07	4.05826e-07	4.31786e-07	1.27885e-06	k__Bacteria;p__Firmicutes;c__Tissierellia;o__Tissierellales;f__Peptoniphilaceae;g__Helcococcus
f__Flavobacteriaceae;g__Cellulophaga	0	0	0	0	0	0	0	0	0	0	0	0	0	0	0	0	0	0	0	0	0	0	0	0	7.70542e-06	6.9775e-06	0	0	0	0	0	0	0	0	0	0	0	0	0	0	k__Bacteria;p__Bacteroidetes;c__Flavobacteriia;o__Flavobacteriales;f__Flavobacteriaceae;g__Cellulophaga
f__Nocardioidaceae;g__Aeromicrobium	0	0	7.56407e-06	3.59189e-07	0	0	0	0	0	0	0	0	0	0	0	0	0	0	0	0	0	0	0	0	2.0092e-07	2.13858e-07	0	0	0	0	0	0	0	0	0	0	0	0	0	1.26762e-07	k__Bacteria;p__Actinobacteria;c__Actinobacteria;o__Propionibacteriales;f__Nocardioidaceae;g__Aeromicrobium
f__Debaryomycetaceae;g__Candida	0	5.31673e-06	0	0	2.61087e-06	7.41655e-06	5.27873e-06	2.59021e-06	5.19215e-06	0	4.88109e-06	2.37194e-06	0	2.04987e-06	2.11215e-06	4.63083e-06	2.85404e-06	0	0	2.44905e-06	0	0	3.8469e-06	4.43216e-07	0	0	0	2.69597e-07	0	3.86712e-07	0	0	0	0	0	0	0	0	0	0	k__Eukaryota;p__Ascomycota;c__Saccharomycetes;o__Saccharomycetales;f__Debaryomycetaceae;g__Candida
f__Podoviridae;g__P68virus	0	0	0	0	0	0	0	0	0	0	0	0	0	5.1632e-07	0	0	0	9.08714e-07	2.18424e-06	0	0	3.28779e-07	0	0	7.15462e-06	2.02036e-06	0	1.12433e-06	0	0	6.8753e-07	1.38268e-06	5.06908e-07	1.2182e-06	6.88916e-07	1.0184e-06	2.34731e-06	3.94444e-06	4.26727e-06	7.53614e-07	k__Viruses;p__Unclassified;c__Unclassified;o__Caudovirales;f__Podoviridae;g__P68virus
f__Sutterellaceae;g__Duodenibacillus	0	0	0	0	0	0	0	0	0	0	0	0	0	0	0	0	0	0	0	0	0	0	0	0	1.06636e-06	7.11463e-07	0	5.92584e-06	0	1.57986e-07	4.65107e-08	0	0	4.46839e-06	5.972e-06	7.0935e-06	0	0	0	0	k__Bacteria;p__Proteobacteria;c__Betaproteobacteria;o__Burkholderiales;f__Sutterellaceae;g__Duodenibacillus
f__Dermacoccaceae;g__Demetria	0	0	6.8667e-06	0	0	0	0	0	0	0	0	0	0	0	0	0	0	0	0	0	0	0	0	0	8.4892e-08	2.87547e-07	0	0	0	0	0	0	0	0	0	0	0	0	0	2.00582e-07	k__Bacteria;p__Actinobacteria;c__Actinobacteria;o__Micrococcales;f__Dermacoccaceae;g__Demetria
f__Sphingobacteriaceae;g__Pseudopedobacter	0	0	0	0	0	0	0	0	0	0	0	0	0	0	0	0	0	0	0	0	0	0	0	0	4.76551e-06	6.61361e-06	0	0	0	0	0	0	0	0	0	0	0	0	0	0	k__Bacteria;p__Bacteroidetes;c__Sphingobacteriia;o__Sphingobacteriales;f__Sphingobacteriaceae;g__Pseudopedobacter
f__Selenomonadaceae;g__Anaerovibrio	0	0	0	0	0	0	0	0	0	0	0	0	0	0	0	0	0	0	0	0	0	0	0	0	6.14774e-06	6.52991e-06	0	0	0	0	0	0	0	0	0	0	0	0	0	0	k__Bacteria;p__Firmicutes;c__Negativicutes;o__Selenomonadales;f__Selenomonadaceae;g__Anaerovibrio
f__Bifidobacteriaceae;g__Aeriscardovia	0	0	6.32431e-06	0	0	0	0	0	0	0	0	0	0	0	0	0	0	0	0	0	0	0	0	0	0	0	0	0	0	0	0	0	0	0	0	0	0	0	0	0	k__Bacteria;p__Actinobacteria;c__Actinobacteria;o__Bifidobacteriales;f__Bifidobacteriaceae;g__Aeriscardovia
f__Actinomycetaceae;g__Actinobaculum	0	0	6.22116e-06	0	0	0	0	0	0	0	0	0	0	0	0	0	0	0	0	0	0	0	0	0	4.09507e-07	1.27846e-07	0	0	0	0	1.41934e-07	0	0	0	0	0	8.19147e-08	2.28779e-07	6.2333e-08	1.96244e-06	k__Bacteria;p__Actinobacteria;c__Actinobacteria;o__Actinomycetales;f__Actinomycetaceae;g__Actinobaculum
f__Planococcaceae;g__Solibacillus	0	0	0	0	0	0	0	0	0	0	0	0	0	0	0	0	0	0	0	0	0	0	0	0	4.76793e-06	5.97756e-06	0	8.52758e-07	0	0	0	0	0	0	0	0	9.44017e-08	0	0	0	k__Bacteria;p__Firmicutes;c__Bacilli;o__Bacillales;f__Planococcaceae;g__Solibacillus
f__Unclassified;g__Enhydrobacter	0	0	5.92285e-06	1.92106e-06	0	0	0	0	0	0	0	0	0	0	0	0	0	0	0	0	0	0	0	0	0	7.36819e-07	0	0	0	0	0	0	0	0	0	0	0	0	0	1.70157e-07	k__Bacteria;p__Proteobacteria;c__Alphaproteobacteria;o__Rhodospirillales;f__Unclassified;g__Enhydrobacter
f__Nocardioidaceae;g__Propionicimonas	0	0	5.83633e-06	0	0	0	0	0	0	0	0	0	0	0	0	0	0	0	0	0	0	0	0	0	0	2.26926e-07	0	0	0	0	0	0	0	0	0	0	0	0	0	8.41331e-08	k__Bacteria;p__Actinobacteria;c__Actinobacteria;o__Propionibacteriales;f__Nocardioidaceae;g__Propionicimonas
f__Bifidobacteriaceae;g__Gardnerella	0	0	6.54847e-07	2.78762e-06	0	0	0	0	0	0	0	0	0	2.23926e-06	7.691e-07	1.68623e-06	0	0	7.51308e-07	0	0	0	0	0	5.71505e-06	4.3449e-06	0	2.20333e-06	0	0	9.52552e-07	1.83125e-06	1.57519e-06	4.94603e-06	5.05079e-06	5.06098e-06	1.05432e-06	1.62163e-06	1.48571e-06	2.20097e-06	k__Bacteria;p__Actinobacteria;c__Actinobacteria;o__Bifidobacteriales;f__Bifidobacteriaceae;g__Gardnerella
f__Carnobacteriaceae;g__Granulicatella	0	0	5.46121e-06	0	0	0	0	0	0	0	0	0	0	0	0	0	0	0	0	0	0	0	0	0	2.78667e-07	1.47995e-07	0	3.92673e-07	0	0	0	0	0	1.01849e-06	1.22402e-06	7.3468e-07	0	0	0	0	k__Bacteria;p__Firmicutes;c__Bacilli;o__Lactobacillales;f__Carnobacteriaceae;g__Granulicatella
f__Alteromonadaceae;g__Mangrovitalea	0	0	5.35989e-06	1.74463e-06	0	0	0	0	0	0	0	0	0	0	0	0	0	0	0	0	0	0	0	0	1.96204e-07	2.77868e-07	0	0	0	1.32192e-07	0	0	0	0	0	0	0	0	0	7.72651e-08	k__Bacteria;p__Proteobacteria;c__Gammaproteobacteria;o__Alteromonadales;f__Alteromonadaceae;g__Mangrovitalea
f__Neisseriaceae;g__Stenoxybacter	0	0	3.93755e-07	0	0	0	0	0	0	0	0	0	0	0	0	0	0	0	0	0	0	0	0	0	1.10506e-07	0	0	0	0	0	0	0	0	5.25967e-06	4.13958e-06	5.14417e-06	0	0	0	0	k__Bacteria;p__Proteobacteria;c__Betaproteobacteria;o__Neisseriales;f__Neisseriaceae;g__Stenoxybacter
f__Eggerthellaceae;g__Eggerthella	0	0	2.1081e-06	0	0	0	0	0	0	0	0	0	0	0	0	0	0	0	0	0	0	0	0	0	5.19749e-06	3.09878e-06	0	8.8544e-07	0	0	0	0	0	0	0	1.36052e-07	0	0	0	0	k__Bacteria;p__Actinobacteria;c__Coriobacteriia;o__Eggerthellales;f__Eggerthellaceae;g__Eggerthella
f__Cytophagaceae;g__Emticicia	0	0	0	0	0	0	0	0	0	0	0	0	0	0	0	0	0	0	0	0	0	0	0	0	5.14537e-06	2.97023e-06	0	0	0	0	0	0	0	0	0	0	0	0	0	0	k__Bacteria;p__Bacteroidetes;c__Cytophagia;o__Cytophagales;f__Cytophagaceae;g__Emticicia
f__Microbacteriaceae;g__Rhodoluna	0	0	5.09393e-06	6.35591e-07	0	0	0	0	0	0	0	0	0	0	0	0	0	0	0	0	0	0	0	0	3.81225e-07	1.51846e-07	0	6.71486e-08	0	0	5.61933e-08	0	0	0	0	0	0	0	0	0	k__Bacteria;p__Actinobacteria;c__Actinobacteria;o__Micrococcales;f__Microbacteriaceae;g__Rhodoluna
f__Bifidobacteriaceae;g__Parascardovia	0	0	0	0	0	0	0	0	0	0	0	0	0	0	0	0	0	0	0	0	0	0	0	0	0	1.05547e-07	0	0	0	2.0085e-07	4.68713e-07	1.14638e-07	2.19332e-07	3.57918e-06	2.97793e-06	5.05607e-06	0	0	1.28532e-07	0	k__Bacteria;p__Actinobacteria;c__Actinobacteria;o__Bifidobacteriales;f__Bifidobacteriaceae;g__Parascardovia
f__Peptostreptococcaceae;g__Acetoanaerobium	0	0	0	0	0	0	0	0	0	0	1.06179e-06	0	0	0	9.18925e-07	0	0	0	2.0417e-06	0	0	0	0	0	2.82669e-06	4.90622e-06	0	0	0	0	9.81558e-07	2.40069e-06	1.28609e-06	2.03445e-06	1.663e-06	2.97371e-06	2.71435e-06	3.94652e-06	4.41431e-06	2.95012e-06	k__Bacteria;p__Firmicutes;c__Clostridia;o__Clostridiales;f__Peptostreptococcaceae;g__Acetoanaerobium
f__Nocardioidaceae;g__Mumia	0	0	4.87206e-06	0	0	0	0	0	0	0	0	0	0	0	0	0	0	0	0	0	0	0	0	0	1.28187e-07	2.26926e-08	0	0	0	0	0	0	0	0	0	0	0	0	0	0	k__Bacteria;p__Actinobacteria;c__Actinobacteria;o__Propionibacteriales;f__Nocardioidaceae;g__Mumia
f__Colwelliaceae;g__Thalassotalea	0	0	0	0	0	0	0	0	0	0	0	0	0	0	0	0	0	0	0	0	0	0	0	0	0	0	0	0	0	0	0	0	0	1.89055e-06	2.24293e-06	4.77308e-06	0	0	0	0	k__Bacteria;p__Proteobacteria;c__Gammaproteobacteria;o__Alteromonadales;f__Colwelliaceae;g__Thalassotalea
f__Porphyromonadaceae;g__Petrimonas	0	0	0	0	0	0	0	0	0	0	0	0	0	0	0	0	0	0	0	0	0	0	0	0	0	0	0	0	0	0	0	0	1.13264e-07	3.82319e-06	4.68235e-06	4.75735e-06	0	0	0	0	k__Bacteria;p__Bacteroidetes;c__Bacteroidia;o__Bacteroidales;f__Porphyromonadaceae;g__Petrimonas
f__Actinomycetaceae;g__Mobiluncus	0	0	4.7019e-06	0	0	0	0	0	0	0	0	0	0	0	0	0	0	0	0	0	0	0	0	0	9.42551e-08	1.00114e-07	0	0	0	0	0	0	2.08043e-07	0	0	0	0	1.14586e-07	0	2.22705e-07	k__Bacteria;p__Actinobacteria;c__Actinobacteria;o__Actinomycetales;f__Actinomycetaceae;g__Mobiluncus
f__Methanomassiliicoccaceae;g__Methanomassiliicoccus	0	0	0	0	0	0	0	0	0	0	0	0	0	0	0	0	0	0	0	0	0	0	0	0	0	0	0	0	0	0	0	0	0	2.86779e-06	2.26177e-06	4.67604e-06	0	0	0	0	k__Archaea;p__Euryarchaeota;c__Thermoplasmata;o__Methanomassiliicoccales;f__Methanomassiliicoccaceae;g__Methanomassiliicoccus
f__Siphoviridae;g__Nonagvirus	0	0	0	0	0	0	0	0	0	0	0	0	0	0	0	0	0	0	0	0	0	0	0	0	0	0	0	4.63458e-06	0	0	0	0	0	0	0	0	0	0	0	0	k__Viruses;p__Unclassified;c__Unclassified;o__Caudovirales;f__Siphoviridae;g__Nonagvirus
f__Succinivibrionaceae;g__Succinivibrio	0	0	0	0	0	0	0	0	0	0	0	0	0	0	0	0	0	0	0	0	0	0	0	0	4.61023e-06	3.58304e-06	0	0	0	0	0	0	0	7.90656e-07	7.02035e-08	1.30603e-06	0	0	0	0	k__Bacteria;p__Proteobacteria;c__Gammaproteobacteria;o__Aeromonadales;f__Succinivibrionaceae;g__Succinivibrio
f__Micrococcaceae;g__Paenarthrobacter	0	0	4.60594e-06	0	0	0	0	0	0	0	0	0	0	0	0	0	0	0	0	0	0	0	0	0	0	0	0	0	0	0	0	0	0	0	0	0	0	0	0	0	k__Bacteria;p__Actinobacteria;c__Actinobacteria;o__Micrococcales;f__Micrococcaceae;g__Paenarthrobacter
f__Bacillaceae;g__Salinibacillus	0	0	0	0	0	0	0	0	0	0	0	0	0	0	0	0	0	0	0	0	0	0	0	0	4.60158e-06	4.53852e-06	0	0	0	0	0	0	0	0	0	0	0	0	0	0	k__Bacteria;p__Firmicutes;c__Bacilli;o__Bacillales;f__Bacillaceae;g__Salinibacillus
f__Desulfohalobiaceae;g__Desulfonatronovibrio	0	0	4.56756e-06	0	0	0	0	0	0	0	0	0	0	0	0	0	0	0	1.49725e-06	0	0	0	0	0	1.09874e-06	1.94508e-07	0	0	0	0	0	2.11261e-07	0	0	0	0	0	6.67873e-07	0	2.16342e-07	k__Bacteria;p__Proteobacteria;c__Deltaproteobacteria;o__Desulfovibrionales;f__Desulfohalobiaceae;g__Desulfonatronovibrio
f__Muribaculaceae;g__Muribaculum	0	0	0	0	0	0	0	0	0	0	0	0	0	0	0	0	0	0	0	0	0	0	0	0	4.50531e-06	4.10176e-06	0	3.37461e-06	0	0	0	0	0	2.38909e-06	1.94244e-06	2.00574e-06	0	0	0	0	k__Bacteria;p__Bacteroidetes;c__Bacteroidia;o__Bacteroidales;f__Muribaculaceae;g__Muribaculum
f__Streptococcaceae;g__Floricoccus	0	0	4.3835e-06	0	0	0	0	0	0	5.01701e-07	0	0	0	0	0	0	0	0	0	0	0	7.2957e-07	0	0	1.92473e-07	2.45325e-07	0	1.08486e-07	0	7.78068e-08	0	0	4.24833e-08	0	0	0	0	0	0	4.54774e-08	k__Bacteria;p__Firmicutes;c__Bacilli;o__Lactobacillales;f__Streptococcaceae;g__Floricoccus
f__Propionibacteriaceae;g__Propionimicrobium	0	0	4.36391e-06	1.08901e-06	0	0	0	0	0	0	0	0	0	0	0	0	0	0	0	0	0	0	0	0	8.16477e-08	0	0	0	0	0	0	0	0	0	0	0	0	0	0	0	k__Bacteria;p__Actinobacteria;c__Actinobacteria;o__Propionibacteriales;f__Propionibacteriaceae;g__Propionimicrobium
f__Unclassified;g__Phocaeicola	0	0	0	0	0	0	0	0	0	0	0	0	0	0	0	0	0	0	0	0	0	0	0	0	0	0	0	3.51637e-06	0	0	4.39418e-08	0	0	4.19348e-06	4.34301e-06	4.21344e-06	0	0	0	0	k__Bacteria;p__Bacteroidetes;c__Bacteroidia;o__Bacteroidales;f__Unclassified;g__Phocaeicola
f__Mycobacteriaceae;g__Hoyosella	0	0	4.15233e-06	0	0	0	0	0	0	0	0	0	0	0	0	0	0	0	0	0	0	0	0	0	2.49715e-07	0	0	3.51876e-07	0	0	0	0	0	0	0	0	1.00532e-07	0	0	0	k__Bacteria;p__Actinobacteria;c__Actinobacteria;o__Corynebacteriales;f__Mycobacteriaceae;g__Hoyosella
f__Myoviridae;g__Msw3virus	0	0	0	0	0	0	0	0	0	0	0	0	0	0	0	0	0	0	0	0	0	0	0	0	0	0	0	4.12234e-06	0	0	0	0	0	0	0	0	0	0	0	0	k__Viruses;p__Unclassified;c__Unclassified;o__Caudovirales;f__Myoviridae;g__Msw3virus
f__Podoviridae;g__Cp1virus	0	1.05391e-06	4.05405e-06	0	0	0	0	0	0	0	0	0	0	0	0	0	0	0	0	0	0	0	0	0	7.58502e-08	0	0	0	0	0	0	0	0	0	0	0	0	0	0	0	k__Viruses;p__Unclassified;c__Unclassified;o__Caudovirales;f__Podoviridae;g__Cp1virus
f__Dermabacteraceae;g__Devriesea	0	0	4.04381e-06	0	0	0	0	0	0	0	0	0	0	0	0	0	0	0	0	0	0	0	0	0	2.00546e-07	4.67888e-08	0	0	0	0	0	0	0	0	0	0	0	6.83496e-08	0	6.64209e-08	k__Bacteria;p__Actinobacteria;c__Actinobacteria;o__Micrococcales;f__Dermabacteraceae;g__Devriesea
f__Alcanivoracaceae;g__Alcanivorax	0	0	3.87849e-06	0	0	0	0	0	0	0	0	0	0	0	0	0	0	0	0	0	0	0	0	0	2.56537e-07	6.77391e-08	0	0	0	0	0	0	0	0	7.96338e-08	0	7.70242e-08	7.75309e-08	0	0	k__Bacteria;p__Proteobacteria;c__Gammaproteobacteria;o__Oceanospirillales;f__Alcanivoracaceae;g__Alcanivorax
f__Intrasporangiaceae;g__Phycicoccus	0	0	3.70343e-06	0	0	0	0	0	0	0	0	0	0	0	0	0	0	0	0	0	0	0	0	0	6.92902e-08	1.47195e-07	0	0	0	0	0	0	0	0	0	0	0	0	0	0	k__Bacteria;p__Actinobacteria;c__Actinobacteria;o__Micrococcales;f__Intrasporangiaceae;g__Phycicoccus
f__Selenomonadaceae;g__Mitsuokella	0	0	1.7912e-07	0	0	0	0	0	0	0	0	0	0	0	5.54958e-07	0	0	0	0	0	0	0	0	0	5.02694e-08	1.06789e-07	0	4.25011e-07	0	0	5.33505e-07	2.89966e-07	4.43826e-07	3.10396e-06	3.32682e-06	3.64619e-06	6.07132e-08	6.11126e-08	6.50218e-08	2.37552e-07	k__Bacteria;p__Firmicutes;c__Negativicutes;o__Selenomonadales;f__Selenomonadaceae;g__Mitsuokella
f__Veillonellaceae;g__Colibacter	0	0	0	0	0	0	0	0	0	0	0	0	0	8.76645e-07	3.01094e-07	9.9021e-07	0	0	0	0	0	0	0	0	0	2.89693e-08	0	0	0	0	2.89455e-07	3.46108e-07	4.21398e-07	2.35745e-06	3.61654e-06	3.55456e-06	1.31761e-07	1.32627e-07	0	1.28885e-07	k__Bacteria;p__Firmicutes;c__Negativicutes;o__Veillonellales;f__Veillonellaceae;g__Colibacter
f__Marinilabiliaceae;g__Saccharicrinis	0	0	0	0	0	0	0	0	0	0	0	0	0	0	0	0	0	0	0	0	0	0	0	0	0	0	0	3.5557e-06	0	0	0	0	0	0	0	0	0	0	0	0	k__Bacteria;p__Bacteroidetes;c__Bacteroidia;o__Marinilabiliales;f__Marinilabiliaceae;g__Saccharicrinis
f__Myoviridae;g__Cvm10virus	0	0	1.6274e-07	0	0	0	0	0	0	0	0	0	0	0	0	0	0	0	0	0	0	0	0	0	0	0	0	3.49675e-06	0	0	0	0	0	0	0	0	0	0	0	0	k__Viruses;p__Unclassified;c__Unclassified;o__Caudovirales;f__Myoviridae;g__Cvm10virus
f__Propionibacteriaceae;g__Propionibacterium	0	0	3.46027e-06	1.29526e-06	0	0	0	0	0	0	0	0	0	0	0	0	0	0	0	0	0	0	0	0	9.71113e-08	2.06296e-07	0	1.36841e-07	0	0	0	0	0	0	0	0	0	1.18058e-07	0	1.14727e-07	k__Bacteria;p__Actinobacteria;c__Actinobacteria;o__Propionibacteriales;f__Propionibacteriaceae;g__Propionibacterium
f__Unclassified;g__Candidatus Thioglobus	0	0	3.41255e-06	9.82609e-07	0	0	0	0	0	0	0	0	0	0	0	0	0	0	0	0	0	0	0	0	7.36706e-08	3.91251e-07	0	0	0	0	0	0	0	0	0	0	0	0	0	8.70343e-08	k__Bacteria;p__Proteobacteria;c__Gammaproteobacteria;o__Unclassified;f__Unclassified;g__Candidatus Thioglobus
f__Dietziaceae;g__Dietzia	0	0	3.40863e-06	0	0	0	0	0	0	0	0	0	0	0	0	0	0	0	0	0	0	0	0	0	1.27549e-07	0	0	8.98655e-08	0	0	0	0	0	0	0	0	0	0	0	1.50686e-07	k__Bacteria;p__Actinobacteria;c__Actinobacteria;o__Corynebacteriales;f__Dietziaceae;g__Dietzia
f__Micrococcaceae;g__Pseudarthrobacter	0	0	3.33703e-06	0	0	0	0	0	0	0	0	0	0	0	0	0	0	0	0	0	0	0	0	0	2.89384e-07	0	0	0	0	1.18309e-07	6.90228e-08	2.02579e-07	6.09782e-08	0	0	0	1.33464e-07	7.11585e-08	1.51421e-07	1.05991e-06	k__Bacteria;p__Actinobacteria;c__Actinobacteria;o__Micrococcales;f__Micrococcaceae;g__Pseudarthrobacter
f__Actinomycetaceae;g__Actinotignum	0	0	3.32186e-06	0	0	0	0	2.8685e-07	0	0	0	0	0	0	0	0	0	0	0	0	0	0	0	0	1.27128e-07	9.00202e-08	0	2.98561e-08	0	0	0	0	0	0	0	0	0	0	0	0	k__Bacteria;p__Actinobacteria;c__Actinobacteria;o__Actinomycetales;f__Actinomycetaceae;g__Actinotignum
f__Ruminococcaceae;g__Anaerofilum	0	0	0	0	0	0	0	0	0	0	0	0	0	0	0	0	0	0	0	0	0	0	0	0	3.28159e-06	2.28741e-06	0	0	0	0	0	0	0	0	0	0	0	0	0	0	k__Bacteria;p__Firmicutes;c__Clostridia;o__Clostridiales;f__Ruminococcaceae;g__Anaerofilum
f__Frankiaceae;g__Jatrophihabitans	0	0	3.22708e-06	0	0	0	0	0	0	0	0	0	0	0	0	0	0	0	0	0	0	0	0	0	0	0	0	0	0	0	0	0	0	0	0	0	0	0	0	0	k__Bacteria;p__Actinobacteria;c__Actinobacteria;o__Frankiales;f__Frankiaceae;g__Jatrophihabitans
f__Sporomusaceae;g__Thermosinus	0	0	0	0	0	0	0	0	0	0	0	0	0	2.93778e-06	0	0	0	0	0	0	0	0	0	0	0	0	0	5.79561e-07	0	0	4.04171e-07	1.58163e-07	0	3.21969e-06	3.05163e-06	2.50764e-06	0	1.66671e-07	8.86662e-08	0	k__Bacteria;p__Firmicutes;c__Negativicutes;o__Selenomonadales;f__Sporomusaceae;g__Thermosinus
f__Succinivibrionaceae;g__Ruminobacter	0	0	0	0	0	0	0	0	0	0	0	0	0	0	0	0	0	0	0	0	0	0	0	0	0	4.8627e-08	0	0	0	0	0	0	0	2.35797e-06	1.84334e-06	3.21716e-06	0	0	0	0	k__Bacteria;p__Proteobacteria;c__Gammaproteobacteria;o__Aeromonadales;f__Succinivibrionaceae;g__Ruminobacter
f__Unclassified;g__Sulfurovum	0	0	0	0	0	0	0	0	0	0	0	0	0	0	0	0	0	0	0	0	0	0	0	0	0	0	0	2.09822e-06	0	0	0	0	0	3.2104e-06	2.12474e-06	1.96493e-06	0	0	0	0	k__Bacteria;p__Proteobacteria;c__Epsilonproteobacteria;o__Unclassified;f__Unclassified;g__Sulfurovum
f__Myoviridae;g__Twortvirus	0	0	3.08674e-06	0	0	0	0	0	0	0	0	0	0	0	0	0	0	0	0	0	0	0	0	0	1.8851e-07	0	0	0	0	0	0	0	0	0	0	0	0	0	0	0	k__Viruses;p__Unclassified;c__Unclassified;o__Caudovirales;f__Myoviridae;g__Twortvirus
f__Ruminococcaceae;g__Agathobaculum	0	0	0	0	0	0	0	0	0	0	0	0	0	0	0	0	0	0	0	0	0	0	0	0	6.85492e-08	0	0	3.0795e-06	0	0	0	0	0	8.81806e-08	2.56787e-07	2.9684e-07	0	0	0	0	k__Bacteria;p__Firmicutes;c__Clostridia;o__Clostridiales;f__Ruminococcaceae;g__Agathobaculum
f__Propionibacteriaceae;g__Pseudopropionibacterium	0	0	2.98383e-06	4.29583e-07	0	0	0	0	0	0	0	0	0	0	0	0	0	0	0	0	0	0	0	0	1.61039e-07	3.42099e-08	0	0	0	0	0	0	0	0	0	0	0	0	0	1.90251e-07	k__Bacteria;p__Actinobacteria;c__Actinobacteria;o__Propionibacteriales;f__Propionibacteriaceae;g__Pseudopropionibacterium
f__Succinivibrionaceae;g__Anaerobiospirillum	0	0	0	0	0	0	0	0	0	0	0	0	0	0	0	0	0	0	0	0	0	0	0	0	2.91613e-07	1.04341e-07	0	1.48136e-06	0	0	0	0	0	1.48487e-06	2.97914e-06	2.53909e-06	0	0	0	0	k__Bacteria;p__Proteobacteria;c__Gammaproteobacteria;o__Aeromonadales;f__Succinivibrionaceae;g__Anaerobiospirillum
f__Desulfovibrionaceae;g__Bilophila	0	0	0	0	0	0	0	0	0	0	0	0	0	0	0	0	0	0	0	0	0	9.75137e-07	0	0	4.44403e-07	1.52129e-07	0	2.90642e-06	0	0	0	0	0	1.5832e-06	8.81767e-07	1.8427e-06	0	0	0	1.69206e-07	k__Bacteria;p__Proteobacteria;c__Deltaproteobacteria;o__Desulfovibrionales;f__Desulfovibrionaceae;g__Bilophila
f__Microbacteriaceae;g__Agromyces	0	0	2.86967e-06	0	0	0	0	0	0	0	0	0	0	0	0	0	0	0	0	0	0	0	0	0	0	0	0	0	0	0	0	0	0	0	0	0	0	0	0	0	k__Bacteria;p__Actinobacteria;c__Actinobacteria;o__Micrococcales;f__Microbacteriaceae;g__Agromyces
f__Neisseriaceae;g__Kingella	0	0	2.79239e-06	7.46611e-07	0	0	0	0	0	0	0	0	0	0	0	0	0	0	0	0	0	0	0	0	3.35861e-07	4.75652e-07	0	0	0	1.13143e-07	6.60087e-08	0	0	0	0	0	0	0	0	0	k__Bacteria;p__Proteobacteria;c__Betaproteobacteria;o__Neisseriales;f__Neisseriaceae;g__Kingella
f__Flammeovirgaceae;g__Cesiribacter	0	0	0	0	0	0	0	0	0	0	0	0	0	0	0	0	0	0	0	0	0	0	0	0	0	0	0	2.79085e-06	0	0	0	0	0	0	1.03045e-07	0	0	0	0	0	k__Bacteria;p__Bacteroidetes;c__Cytophagia;o__Cytophagales;f__Flammeovirgaceae;g__Cesiribacter
f__Intrasporangiaceae;g__Intrasporangium	0	0	2.7851e-06	0	0	0	0	0	0	0	0	0	0	0	0	0	0	0	0	0	0	0	0	0	2.08434e-07	1.10696e-07	0	0	0	0	0	0	0	0	0	0	0	0	0	0	k__Bacteria;p__Actinobacteria;c__Actinobacteria;o__Micrococcales;f__Intrasporangiaceae;g__Intrasporangium
f__Carnobacteriaceae;g__Atopostipes	0	0	2.7851e-06	0	0	0	0	0	0	0	0	0	0	0	0	0	0	0	0	0	0	0	0	0	1.87591e-06	1.66043e-07	0	1.65715e-07	0	0	0	0	0	0	5.856e-07	1.69235e-07	0	5.70136e-07	0	2.58725e-06	k__Bacteria;p__Firmicutes;c__Bacilli;o__Lactobacillales;f__Carnobacteriaceae;g__Atopostipes
f__Aerococcaceae;g__Eremococcus	0	0	2.73123e-06	0	0	0	0	0	0	0	0	0	0	0	0	0	0	0	0	0	0	1.27408e-06	0	0	1.45352e-06	3.70419e-07	0	0	0	0	0	0	0	0	0	0	0	0	0	0	k__Bacteria;p__Firmicutes;c__Bacilli;o__Lactobacillales;f__Aerococcaceae;g__Eremococcus
f__Kineosporiaceae;g__Angustibacter	0	0	2.7269e-06	0	0	0	0	0	0	0	0	0	0	0	0	0	0	0	0	0	0	0	0	0	6.37746e-08	0	0	0	0	0	0	0	0	0	0	0	0	0	0	2.26029e-07	k__Bacteria;p__Actinobacteria;c__Actinobacteria;o__Kineosporiales;f__Kineosporiaceae;g__Angustibacter
f__Micrococcaceae;g__Sinomonas	0	0	2.71266e-06	0	0	0	0	0	0	0	0	0	0	0	0	0	0	0	0	0	0	0	0	0	0	0	0	0	0	0	0	0	0	0	0	0	7.26848e-08	7.3163e-08	0	6.39886e-07	k__Bacteria;p__Actinobacteria;c__Actinobacteria;o__Micrococcales;f__Micrococcaceae;g__Sinomonas
f__Porphyromonadaceae;g__Massilibacteroides	0	0	0	0	0	0	0	0	0	0	0	0	0	0	0	0	0	0	0	0	0	0	0	0	0	0	0	8.76843e-07	0	0	0	0	0	1.70051e-06	2.65106e-06	2.03823e-06	0	0	0	0	k__Bacteria;p__Bacteroidetes;c__Bacteroidia;o__Bacteroidales;f__Porphyromonadaceae;g__Massilibacteroides
f__Unclassified;g__Candidatus Symbiothrix	0	0	0	0	0	0	0	0	0	0	0	0	0	0	0	0	0	0	0	0	0	0	0	0	0	0	0	2.62305e-06	0	0	0	0	0	0	0	0	0	0	0	0	k__Bacteria;p__Bacteroidetes;c__Bacteroidia;o__Bacteroidales;f__Unclassified;g__Candidatus Symbiothrix
f__Streptomycetaceae;g__Kitasatospora	0	0	2.53753e-06	0	0	0	0	0	0	0	0	0	0	0	0	0	0	0	0	0	0	0	0	0	1.01736e-07	0	0	0	0	0	0	0	0	0	0	0	0	0	0	0	k__Bacteria;p__Actinobacteria;c__Actinobacteria;o__Streptomycetales;f__Streptomycetaceae;g__Kitasatospora
f__Microbacteriaceae;g__Rathayibacter	0	0	2.4914e-06	1.03621e-06	0	0	0	0	0	0	0	0	0	0	0	0	0	0	0	0	0	0	0	0	0	1.65037e-07	0	0	0	0	0	0	0	0	0	0	0	0	0	0	k__Bacteria;p__Actinobacteria;c__Actinobacteria;o__Micrococcales;f__Microbacteriaceae;g__Rathayibacter
f__Unclassified;g__Exiguobacterium	0	0	0	0	0	0	0	0	0	0	0	0	0	0	0	0	0	0	0	0	0	2.4519e-06	0	0	0	0	0	0	0	0	0	0	0	0	0	0	7.40759e-08	0	0	0	k__Bacteria;p__Firmicutes;c__Bacilli;o__Bacillales;f__Unclassified;g__Exiguobacterium
f__Myoviridae;g__Suspvirus	0	0	0	0	0	0	0	0	0	0	0	0	0	0	0	0	0	0	0	0	0	0	0	0	0	0	0	2.42308e-06	0	0	0	0	0	0	0	0	0	0	0	0	k__Viruses;p__Unclassified;c__Unclassified;o__Caudovirales;f__Myoviridae;g__Suspvirus
f__Promicromonosporaceae;g__Cellulosimicrobium	0	0	2.4167e-06	0	0	0	0	0	0	0	0	0	0	0	0	0	0	0	0	0	0	0	0	0	6.78238e-08	0	0	0	0	0	0	0	0	0	0	0	0	0	0	0	k__Bacteria;p__Actinobacteria;c__Actinobacteria;o__Micrococcales;f__Promicromonosporaceae;g__Cellulosimicrobium
f__Erysipelotrichaceae;g__Faecalitalea	0	0	0	0	0	0	0	0	0	0	0	0	0	0	0	0	0	0	0	0	0	0	0	0	0	0	0	2.41642e-06	0	6.21335e-08	0	0	0	0	0	0	0	0	0	0	k__Bacteria;p__Firmicutes;c__Erysipelotrichia;o__Erysipelotrichales;f__Erysipelotrichaceae;g__Faecalitalea
f__Myoviridae;g__Sp18virus	0	0	0	0	0	0	0	0	0	0	0	0	0	0	0	0	0	0	0	0	0	0	0	0	0	0	0	2.39069e-06	0	0	0	0	0	0	0	0	0	0	0	0	k__Viruses;p__Unclassified;c__Unclassified;o__Caudovirales;f__Myoviridae;g__Sp18virus
f__Myoviridae;g__Cp220virus	0	0	2.35441e-06	8.81309e-07	0	0	0	0	0	0	0	0	0	0	0	0	0	0	0	0	0	0	0	0	0	0	0	0	0	0	0	0	0	0	0	0	1.59607e-07	0	0	0	k__Viruses;p__Unclassified;c__Unclassified;o__Caudovirales;f__Myoviridae;g__Cp220virus
f__Sphingobacteriaceae;g__Pseudosphingobacterium	0	0	0	0	0	0	0	0	0	0	0	0	0	0	0	0	0	0	0	0	0	0	0	0	2.04929e-06	2.35015e-06	0	0	0	0	0	0	0	0	0	0	0	0	0	0	k__Bacteria;p__Bacteroidetes;c__Sphingobacteriia;o__Sphingobacteriales;f__Sphingobacteriaceae;g__Pseudosphingobacterium
f__Unclassified;g__Wohlfahrtiimonas	0	0	2.32813e-06	0	0	0	0	0	0	0	0	0	0	0	0	0	0	0	0	0	0	9.81535e-07	0	0	6.22267e-08	9.91424e-08	0	0	0	0	0	0	0	0	0	0	0	3.78245e-08	4.02441e-08	0	k__Bacteria;p__Proteobacteria;c__Gammaproteobacteria;o__Unclassified;f__Unclassified;g__Wohlfahrtiimonas
f__Unclassified;g__Neofamilia	0	0	0	0	0	0	0	0	0	0	0	0	0	0	0	0	0	0	0	0	0	0	0	0	2.29464e-06	3.42426e-07	0	0	0	0	0	0	0	0	0	0	0	0	0	0	k__Bacteria;p__Firmicutes;c__Clostridia;o__Clostridiales;f__Unclassified;g__Neofamilia
f__Acholeplasmataceae;g__Candidatus Phytoplasma	0	0	0	0	0	0	0	0	0	0	0	0	0	0	0	0	0	0	0	0	0	0	0	0	2.25105e-06	5.5354e-07	0	0	0	0	0	0	0	0	0	1.09702e-07	0	0	0	0	k__Bacteria;p__Tenericutes;c__Mollicutes;o__Acholeplasmatales;f__Acholeplasmataceae;g__Candidatus Phytoplasma
f__Hapalosiphonaceae;g__Fischerella	0	0	0	0	0	0	0	0	0	0	0	0	0	0	0	0	0	0	0	0	0	0	0	0	7.49631e-08	0	0	0	0	0	2.20994e-06	2.24851e-06	1.40642e-06	1.44647e-06	6.55232e-07	1.29846e-06	8.14835e-07	1.09359e-06	1.26051e-06	1.68266e-06	k__Bacteria;p__Cyanobacteria;c__Unclassified;o__Nostocales;f__Hapalosiphonaceae;g__Fischerella
f__Methylococcaceae;g__Methylomonas	0	0	0	0	0	0	0	0	0	0	0	0	0	0	0	0	0	0	0	0	0	0	0	0	8.21711e-08	8.72792e-08	0	2.19998e-06	0	0	0	0	0	0	0	0	0	0	0	0	k__Bacteria;p__Proteobacteria;c__Gammaproteobacteria;o__Methylococcales;f__Methylococcaceae;g__Methylomonas
f__Intrasporangiaceae;g__Terracoccus	0	0	2.17503e-06	1.80925e-06	0	0	0	0	0	0	0	0	0	0	0	0	0	0	0	0	0	0	0	0	0	0	0	0	0	0	0	0	0	0	0	0	0	0	0	0	k__Bacteria;p__Actinobacteria;c__Actinobacteria;o__Micrococcales;f__Intrasporangiaceae;g__Terracoccus
f__Leptotrichiaceae;g__Oceanivirga	0	0	0	0	0	0	0	0	0	0	0	0	0	0	0	0	0	0	0	0	0	0	0	0	0	0	0	0	0	0	0	0	0	1.68331e-06	2.15972e-06	1.45768e-06	0	0	0	0	k__Bacteria;p__Fusobacteria;c__Fusobacteriia;o__Fusobacteriales;f__Leptotrichiaceae;g__Oceanivirga
f__Veillonellaceae;g__Allisonella	0	0	0	0	0	0	0	0	0	0	0	0	0	0	0	0	0	0	0	0	0	0	0	0	3.15214e-07	3.34809e-07	0	2.1423e-06	0	0	2.47803e-07	1.21215e-07	2.31917e-07	8.10973e-07	2.624e-07	1.13748e-07	1.26901e-07	0	0	0	k__Bacteria;p__Firmicutes;c__Negativicutes;o__Veillonellales;f__Veillonellaceae;g__Allisonella
f__Nitrosomonadaceae;g__Nitrosomonas	0	0	2.13687e-06	0	0	0	0	0	0	0	0	0	0	0	0	0	0	0	0	0	0	0	0	0	0	0	0	0	0	0	0	0	0	0	0	0	0	0	0	0	k__Bacteria;p__Proteobacteria;c__Betaproteobacteria;o__Nitrosomonadales;f__Nitrosomonadaceae;g__Nitrosomonas
f__Staphylococcaceae;g__Jeotgalicoccus	0	0	0	0	0	0	0	0	0	0	0	0	0	0	0	0	0	0	0	0	0	0	0	0	5.68841e-07	2.08401e-07	0	0	0	0	5.05779e-07	8.59782e-08	0	0	0	0	0	9.0603e-08	8.45948e-08	2.12749e-06	k__Bacteria;p__Firmicutes;c__Bacilli;o__Bacillales;f__Staphylococcaceae;g__Jeotgalicoccus
f__Sporomusaceae;g__Acetonema	0	0	0	0	0	0	0	0	0	0	0	0	0	0	0	0	0	0	0	0	0	0	0	0	0	0	0	0	0	0	0	4.33673e-08	0	4.77654e-07	3.90371e-07	2.11895e-06	0	0	0	0	k__Bacteria;p__Firmicutes;c__Negativicutes;o__Selenomonadales;f__Sporomusaceae;g__Acetonema
f__Oscillochloridaceae;g__Oscillochloris	0	0	2.11461e-06	7.91546e-07	0	0	0	0	0	0	0	0	0	0	0	0	0	0	0	0	0	0	0	0	0	1.89105e-07	0	0	0	0	0	0	0	0	0	0	0	0	0	0	k__Bacteria;p__Chloroflexi;c__Chloroflexia;o__Chloroflexales;f__Oscillochloridaceae;g__Oscillochloris
f__Aphanizomenonaceae;g__Chrysosporum	0	0	2.11217e-06	0	0	0	0	0	0	0	0	0	0	0	0	0	0	0	0	0	0	0	0	0	0	1.57405e-07	0	0	0	0	0	0	0	0	0	0	0	0	0	0	k__Bacteria;p__Cyanobacteria;c__Unclassified;o__Nostocales;f__Aphanizomenonaceae;g__Chrysosporum
f__Cytophagaceae;g__Runella	0	0	0	0	0	0	0	0	0	0	0	0	0	0	0	0	0	0	0	0	0	0	0	0	9.26652e-07	8.20214e-07	0	2.11126e-06	0	0	0	0	0	0	0	0	0	0	0	0	k__Bacteria;p__Bacteroidetes;c__Cytophagia;o__Cytophagales;f__Cytophagaceae;g__Runella
f__Myoviridae;g__Silviavirus	0	0	0	0	0	0	0	0	0	0	0	0	0	0	0	0	0	0	0	0	0	0	0	0	0	0	0	0	0	0	0	0	0	0	0	0	0	3.94524e-07	0	2.10865e-06	k__Viruses;p__Unclassified;c__Unclassified;o__Caudovirales;f__Myoviridae;g__Silviavirus
f__Erysipelotrichaceae;g__Solobacterium	0	0	0	0	0	0	0	0	0	0	0	0	0	0	0	0	0	0	0	0	0	0	0	0	0	0	0	1.12189e-06	0	0	1.96312e-07	2.05297e-07	4.18549e-08	2.07381e-06	1.90191e-06	1.81808e-06	0	0	7.57104e-08	0	k__Bacteria;p__Firmicutes;c__Erysipelotrichia;o__Erysipelotrichales;f__Erysipelotrichaceae;g__Solobacterium
f__Lachnospiraceae;g__Bariatricus	0	0	0	0	0	0	0	0	0	0	0	0	0	0	0	0	0	0	0	0	0	4.76044e-07	0	0	5.65947e-08	6.01128e-08	0	2.06535e-06	0	0	0	0	7.07347e-08	0	0	0	0	0	0	0	k__Bacteria;p__Firmicutes;c__Clostridia;o__Clostridiales;f__Lachnospiraceae;g__Bariatricus
f__Rivulariaceae;g__Calothrix	0	0	2.05746e-06	0	0	0	0	0	0	0	0	0	0	0	0	0	0	0	0	0	0	0	0	0	0	0	0	0	0	0	0	0	0	0	0	0	0	0	0	0	k__Bacteria;p__Cyanobacteria;c__Unclassified;o__Nostocales;f__Rivulariaceae;g__Calothrix
f__Myoviridae;g__Sep1virus	0	0	2.05284e-06	0	0	0	0	0	0	0	0	0	0	0	0	0	0	0	0	0	0	0	0	0	0	0	0	0	0	0	0	0	0	0	0	0	0	0	0	0	k__Viruses;p__Unclassified;c__Unclassified;o__Caudovirales;f__Myoviridae;g__Sep1virus
f__Thermomonosporaceae;g__Thermomonospora	0	0	2.03003e-06	0	0	0	0	0	0	0	0	0	0	0	0	0	0	0	0	0	0	0	0	0	0	0	0	1.0035e-07	0	0	0	0	0	0	0	0	0	0	0	0	k__Bacteria;p__Actinobacteria;c__Actinobacteria;o__Streptosporangiales;f__Thermomonosporaceae;g__Thermomonospora
f__Erysipelotrichaceae;g__Dielma	0	0	0	0	0	0	0	0	0	0	0	0	0	0	0	0	0	0	0	0	0	2.01958e-06	0	0	0	0	0	0	0	0	0	0	0	0	0	0	0	0	0	0	k__Bacteria;p__Firmicutes;c__Erysipelotrichia;o__Erysipelotrichales;f__Erysipelotrichaceae;g__Dielma
f__Crocinitomicaceae;g__Fluviicola	0	0	0	0	0	0	0	0	0	0	0	0	0	0	0	0	0	0	0	0	0	0	0	0	0	0	0	1.36841e-07	0	0	0	0	0	1.99876e-06	1.45513e-06	1.99749e-06	0	0	0	0	k__Bacteria;p__Bacteroidetes;c__Flavobacteriia;o__Flavobacteriales;f__Crocinitomicaceae;g__Fluviicola
f__Cyclobacteriaceae;g__Belliella	0	0	0	0	0	0	0	0	0	0	0	0	0	0	0	0	0	0	0	0	0	0	0	0	0	0	0	1.97564e-06	0	0	0	0	0	0	0	0	0	0	0	0	k__Bacteria;p__Bacteroidetes;c__Cytophagia;o__Cytophagales;f__Cyclobacteriaceae;g__Belliella
f__Flavobacteriaceae;g__Aquimarina	0	0	0	0	0	0	0	0	0	0	0	0	0	0	0	0	0	0	0	0	0	0	0	0	0	0	0	0	0	0	0	0	0	1.90791e-06	1.2567e-06	1.9497e-06	0	0	0	0	k__Bacteria;p__Bacteroidetes;c__Flavobacteriia;o__Flavobacteriales;f__Flavobacteriaceae;g__Aquimarina
f__Odoribacteraceae;g__Culturomica	0	0	0	0	0	0	0	0	0	0	0	0	0	0	0	0	0	0	0	0	0	0	0	0	8.93289e-08	4.26968e-07	0	1.92906e-06	0	0	0	0	0	0	0	0	0	0	0	0	k__Bacteria;p__Bacteroidetes;c__Bacteroidia;o__Bacteroidales;f__Odoribacteraceae;g__Culturomica
f__Gallionellaceae;g__Ferriphaselus	0	0	0	0	0	0	0	0	0	0	0	0	0	0	0	0	0	0	0	0	0	0	0	0	0	7.91602e-08	0	1.89031e-06	0	0	0	0	0	0	0	0	0	0	0	0	k__Bacteria;p__Proteobacteria;c__Betaproteobacteria;o__Nitrosomonadales;f__Gallionellaceae;g__Ferriphaselus
f__Gloeobacteraceae;g__Gloeobacter	0	0	1.88353e-06	0	0	0	0	0	0	0	0	0	0	0	0	0	0	0	0	0	0	0	0	0	1.32151e-07	4.21099e-07	0	1.86216e-07	0	0	0	0	0	0	0	0	0	0	0	0	k__Bacteria;p__Cyanobacteria;c__Gloeobacteria;o__Gloeobacterales;f__Gloeobacteraceae;g__Gloeobacter
f__Caulobacteraceae;g__Brevundimonas	0	0	0	0	0	0	0	0	0	0	0	0	0	0	0	0	0	0	0	0	0	0	0	0	0	0	0	1.87667e-06	0	0	0	0	0	0	0	0	0	0	0	0	k__Bacteria;p__Proteobacteria;c__Alphaproteobacteria;o__Caulobacterales;f__Caulobacteraceae;g__Brevundimonas
f__Comamonadaceae;g__Polaromonas	0	0	1.83752e-06	0	0	0	0	0	0	0	0	0	0	0	0	0	0	0	0	0	0	0	0	0	2.21012e-07	1.56501e-07	0	0	0	1.48906e-07	0	0	0	0	0	0	0	0	0	0	k__Bacteria;p__Proteobacteria;c__Betaproteobacteria;o__Burkholderiales;f__Comamonadaceae;g__Polaromonas
f__Unclassified;g__Candidatus Cloacimonas	0	0	0	0	0	0	0	0	0	0	0	0	0	0	0	0	0	0	0	0	0	0	0	0	0	0	0	1.83312e-06	0	0	0	0	0	0	0	0	0	0	0	0	k__Bacteria;p__Candidatus Cloacimonetes;c__Unclassified;o__Unclassified;f__Unclassified;g__Candidatus Cloacimonas
f__Clostridiaceae;g__Thermotalea	0	0	1.80893e-06	0	0	0	0	0	0	0	0	0	0	0	0	0	0	0	0	0	0	0	0	0	4.792e-07	1.03037e-06	0	0	0	0	0	0	0	9.52743e-07	2.13419e-07	1.85031e-07	0	0	0	0	k__Bacteria;p__Firmicutes;c__Clostridia;o__Clostridiales;f__Clostridiaceae;g__Thermotalea
f__Succinivibrionaceae;g__Succinimonas	0	0	0	0	0	0	0	0	0	0	0	0	0	0	0	0	0	0	0	0	0	0	0	0	7.70663e-08	5.45713e-08	0	1.80194e-06	0	0	0	0	0	1.32183e-07	3.84923e-07	5.56204e-07	0	0	0	0	k__Bacteria;p__Proteobacteria;c__Gammaproteobacteria;o__Aeromonadales;f__Succinivibrionaceae;g__Succinimonas
f__Helicobacteraceae;g__Helicobacter	0	0	1.77627e-06	0	0	0	0	0	0	0	0	0	0	0	0	0	0	0	0	0	0	0	0	0	0	7.56419e-08	0	0	0	0	0	0	0	0	0	0	0	0	0	0	k__Bacteria;p__Proteobacteria;c__Epsilonproteobacteria;o__Campylobacterales;f__Helicobacteraceae;g__Helicobacter
f__Sutterellaceae;g__Parasutterella	0	0	0	0	0	0	0	0	0	0	0	0	0	0	0	0	0	0	0	0	0	0	0	0	0	0	0	0	0	0	0	0	0	1.00814e-06	8.1298e-07	1.75417e-06	0	0	0	0	k__Bacteria;p__Proteobacteria;c__Betaproteobacteria;o__Burkholderiales;f__Sutterellaceae;g__Parasutterella
f__Rhizobiaceae;g__Sinorhizobium	0	0	0	0	0	0	0	0	0	0	0	0	0	0	0	0	0	0	0	0	0	0	0	0	9.8986e-08	0	0	1.74353e-06	0	2.00075e-07	0	0	0	0	0	0	0	0	0	0	k__Bacteria;p__Proteobacteria;c__Alphaproteobacteria;o__Rhizobiales;f__Rhizobiaceae;g__Sinorhizobium
f__Neisseriaceae;g__Eikenella	0	0	1.71897e-06	0	0	0	0	0	0	0	0	0	0	0	0	0	0	0	0	0	0	0	0	0	6.89177e-08	5.12413e-07	0	9.71127e-08	0	0	0	0	0	0	0	0	0	8.37834e-08	0	0	k__Bacteria;p__Proteobacteria;c__Betaproteobacteria;o__Neisseriales;f__Neisseriaceae;g__Eikenella
f__Microbacteriaceae;g__Agrococcus	0	0	1.71284e-06	0	0	0	0	0	0	0	0	0	0	0	0	0	0	0	0	0	0	0	0	0	0	0	0	0	0	0	4.72375e-08	0	0	0	0	0	0	0	0	9.46498e-08	k__Bacteria;p__Actinobacteria;c__Actinobacteria;o__Micrococcales;f__Microbacteriaceae;g__Agrococcus
f__Lachnospiraceae;g__Parasporobacterium	0	0	0	0	0	0	0	0	0	0	0	0	0	0	0	0	0	0	0	0	0	1.70888e-06	0	0	0	0	0	0	0	0	0	0	0	0	0	0	0	0	0	0	k__Bacteria;p__Firmicutes;c__Clostridia;o__Clostridiales;f__Lachnospiraceae;g__Parasporobacterium
f__Myoviridae;g__Spn3virus	0	0	0	0	0	0	0	0	0	0	0	0	0	0	0	0	0	0	0	0	0	0	0	0	0	0	0	0	0	0	0	0	0	1.69219e-06	1.49087e-06	1.54654e-06	0	0	0	0	k__Viruses;p__Unclassified;c__Unclassified;o__Caudovirales;f__Myoviridae;g__Spn3virus
f__Vibrionaceae;g__Grimontia	0	0	0	0	0	0	0	0	0	0	0	0	0	0	0	0	0	0	0	0	0	0	0	0	0	0	0	1.68813e-06	0	0	0	0	0	0	0	0	0	0	0	0	k__Bacteria;p__Proteobacteria;c__Gammaproteobacteria;o__Vibrionales;f__Vibrionaceae;g__Grimontia
f__Vibrionaceae;g__Photobacterium	0	0	1.67617e-06	0	0	0	0	0	0	0	0	0	0	0	0	0	0	0	0	0	0	0	0	0	0	0	0	0	0	0	0	0	0	0	0	0	0	0	0	0	k__Bacteria;p__Proteobacteria;c__Gammaproteobacteria;o__Vibrionales;f__Vibrionaceae;g__Photobacterium
f__Flavobacteriaceae;g__Leeuwenhoekiella	0	0	0	0	0	0	0	0	0	0	0	0	0	0	0	0	0	0	0	0	0	0	0	0	0	0	0	1.67595e-06	0	0	0	0	0	0	0	0	0	0	0	0	k__Bacteria;p__Bacteroidetes;c__Flavobacteriia;o__Flavobacteriales;f__Flavobacteriaceae;g__Leeuwenhoekiella
f__Comamonadaceae;g__Comamonas	0	0	0	0	0	0	0	0	0	0	0	0	0	0	0	0	0	0	0	0	0	1.67094e-06	0	0	0	0	0	0	0	0	0	0	0	3.38252e-07	3.28336e-07	2.84662e-07	0	0	0	0	k__Bacteria;p__Proteobacteria;c__Betaproteobacteria;o__Burkholderiales;f__Comamonadaceae;g__Comamonas
f__Alteromonadaceae;g__Marinobacter	0	0	0	0	0	0	0	0	0	0	0	0	0	0	0	0	0	0	0	0	0	0	0	0	1.60234e-06	1.09411e-06	0	0	0	0	0	0	0	0	0	0	0	0	0	0	k__Bacteria;p__Proteobacteria;c__Gammaproteobacteria;o__Alteromonadales;f__Alteromonadaceae;g__Marinobacter
f__Micrococcaceae;g__Glutamicibacter	0	0	1.59865e-06	0	0	0	0	0	0	0	0	0	0	0	0	0	0	0	0	0	0	0	0	0	0	6.80777e-08	0	0	0	0	0	0	0	0	0	0	0	0	0	7.57198e-08	k__Bacteria;p__Actinobacteria;c__Actinobacteria;o__Micrococcales;f__Micrococcaceae;g__Glutamicibacter
f__Xanthomonadaceae;g__Xanthomonas	0	0	2.39139e-07	0	0	0	0	0	0	0	0	0	0	0	0	0	0	0	0	0	0	0	0	0	4.02681e-07	7.12856e-07	0	1.58954e-06	0	4.14555e-07	0	0	0	0	0	0	0	0	0	0	k__Bacteria;p__Proteobacteria;c__Gammaproteobacteria;o__Xanthomonadales;f__Xanthomonadaceae;g__Xanthomonas
f__Coriobacteriaceae;g__Collinsella	0	0	0	0	0	0	0	0	0	0	0	0	0	0	0	0	0	0	0	0	0	5.71825e-07	0	0	0	0	0	1.57802e-06	0	0	0	0	0	0	0	0	0	0	0	0	k__Bacteria;p__Actinobacteria;c__Coriobacteriia;o__Coriobacteriales;f__Coriobacteriaceae;g__Collinsella
f__Lachnospiraceae;g__Marvinbryantia	0	0	0	0	0	0	0	0	0	0	0	0	0	0	0	0	0	0	0	0	0	0	0	0	4.46422e-07	1.35478e-07	0	1.53515e-06	0	0	0	0	0	0	0	0	0	0	8.2082e-08	0	k__Bacteria;p__Firmicutes;c__Clostridia;o__Clostridiales;f__Lachnospiraceae;g__Marvinbryantia
f__Flavobacteriaceae;g__Polaribacter	0	0	0	0	0	0	0	0	0	0	0	0	0	0	0	0	0	0	0	0	0	1.45458e-06	0	0	1.35648e-06	7.92439e-07	0	1.4908e-06	0	0	0	1.23235e-07	0	0	0	0	0	0	0	0	k__Bacteria;p__Bacteroidetes;c__Flavobacteriia;o__Flavobacteriales;f__Flavobacteriaceae;g__Polaribacter
f__Microcystaceae;g__Microcystis	0	0	0	0	0	0	0	0	0	0	0	0	0	0	0	0	0	0	0	0	0	0	0	0	1.49055e-06	1.36155e-06	0	0	0	0	0	0	0	1.12663e-06	0	6.89555e-07	0	0	0	0	k__Bacteria;p__Cyanobacteria;c__Unclassified;o__Chroococcales;f__Microcystaceae;g__Microcystis
f__Microbacteriaceae;g__Cryobacterium	0	0	1.49037e-06	0	0	0	0	0	0	0	0	0	0	0	0	0	0	0	0	0	0	0	0	0	0	7.89069e-08	0	0	0	0	1.17178e-07	0	0	0	0	0	0	0	0	5.86975e-07	k__Bacteria;p__Actinobacteria;c__Actinobacteria;o__Micrococcales;f__Microbacteriaceae;g__Cryobacterium
f__Comamonadaceae;g__Limnohabitans	0	0	0	0	0	0	0	0	0	0	0	2.63549e-07	0	0	0	0	0	0	0	0	0	0	0	0	0	0	0	0	0	0	6.26699e-07	3.67867e-07	4.22297e-07	7.38348e-07	8.49427e-07	1.1737e-06	5.64844e-07	2.32593e-07	3.29962e-07	1.48175e-06	k__Bacteria;p__Proteobacteria;c__Betaproteobacteria;o__Burkholderiales;f__Comamonadaceae;g__Limnohabitans
f__Campylobacteraceae;g__Sulfurospirillum	0	0	0	0	0	0	0	0	0	0	0	0	0	0	0	0	0	0	0	0	0	0	0	0	0	0	0	1.46174e-06	0	0	0	0	0	0	0	0	0	0	0	0	k__Bacteria;p__Proteobacteria;c__Epsilonproteobacteria;o__Campylobacterales;f__Campylobacteraceae;g__Sulfurospirillum
f__Flavobacteriaceae;g__Salegentibacter	0	0	0	0	0	0	0	0	0	0	0	0	0	0	0	0	0	0	0	0	0	0	0	0	6.89177e-08	0	0	1.45669e-06	0	0	0	0	0	0	0	0	0	0	0	0	k__Bacteria;p__Bacteroidetes;c__Flavobacteriia;o__Flavobacteriales;f__Flavobacteriaceae;g__Salegentibacter
f__Demequinaceae;g__Lysinimicrobium	0	0	1.44239e-06	0	0	0	0	0	0	0	0	0	0	0	0	0	0	0	0	0	0	0	0	0	1.34934e-07	0	0	0	0	0	0	0	0	0	0	0	0	0	0	0	k__Bacteria;p__Actinobacteria;c__Actinobacteria;o__Micrococcales;f__Demequinaceae;g__Lysinimicrobium
f__Unclassified;g__Candidatus Moduliflexus	0	0	0	0	0	0	0	0	0	0	0	0	0	0	0	0	0	0	0	0	0	0	0	0	0	0	0	1.41923e-06	0	0	0	0	0	0	0	0	0	0	0	0	k__Bacteria;p__Unclassified;c__Unclassified;o__Unclassified;f__Unclassified;g__Candidatus Moduliflexus
f__Selenomonadaceae;g__Schwartzia	0	0	0	0	0	0	0	0	0	0	0	0	0	0	0	0	0	0	0	0	0	0	0	0	5.23774e-07	1.3762e-06	0	3.88451e-08	0	0	0	0	0	0	0	0	0	0	0	0	k__Bacteria;p__Firmicutes;c__Negativicutes;o__Selenomonadales;f__Selenomonadaceae;g__Schwartzia
f__Deferribacteraceae;g__Geovibrio	0	0	0	0	0	0	0	0	0	0	0	0	0	0	0	0	0	0	0	0	0	0	0	0	6.07422e-07	4.18255e-07	0	1.37538e-06	0	0	0	0	0	8.02934e-07	1.67387e-07	8.02706e-07	0	0	0	0	k__Bacteria;p__Deferribacteres;c__Deferribacteres;o__Deferribacterales;f__Deferribacteraceae;g__Geovibrio
f__Rikenellaceae;g__Rikenella	0	0	0	0	0	0	0	0	0	0	0	0	0	0	0	0	0	0	0	0	0	0	0	0	0	0	0	1.34798e-06	0	0	0	0	0	0	0	0	0	0	0	0	k__Bacteria;p__Bacteroidetes;c__Bacteroidia;o__Bacteroidales;f__Rikenellaceae;g__Rikenella
f__Enterobacteriaceae;g__Cedecea	0	0	0	0	0	0	0	0	0	0	0	0	0	0	0	0	0	0	0	0	0	0	0	0	0	0	0	0	0	0	0	0	0	4.9668e-08	0	1.33757e-06	0	0	0	0	k__Bacteria;p__Proteobacteria;c__Gammaproteobacteria;o__Enterobacterales;f__Enterobacteriaceae;g__Cedecea
f__Actinomycetaceae;g__Arcanobacterium	0	0	0	0	0	0	0	0	0	0	0	0	0	0	0	0	0	0	0	0	0	0	0	0	0	0	0	0	0	0	0	0	0	0	0	0	0	1.48416e-07	1.92797e-07	1.33747e-06	k__Bacteria;p__Actinobacteria;c__Actinobacteria;o__Actinomycetales;f__Actinomycetaceae;g__Arcanobacterium
f__Acidaminococcaceae;g__Succinispira	0	0	0	0	0	0	0	0	0	0	0	0	0	0	0	0	0	0	0	0	0	0	0	0	0	0	0	0	0	0	0	0	0	1.29841e-07	0	1.31124e-06	0	0	0	0	k__Bacteria;p__Firmicutes;c__Negativicutes;o__Acidaminococcales;f__Acidaminococcaceae;g__Succinispira
f__Enterobacteriaceae;g__Yokenella	0	0	0	0	0	0	0	0	0	0	0	0	0	0	0	0	0	0	0	0	0	0	0	0	0	0	0	0	0	0	2.31367e-07	8.29953e-07	6.49604e-07	7.57184e-07	2.44996e-07	2.12408e-07	1.26383e-06	6.3607e-07	7.61353e-07	4.63591e-07	k__Bacteria;p__Proteobacteria;c__Gammaproteobacteria;o__Enterobacterales;f__Enterobacteriaceae;g__Yokenella
f__Erwiniaceae;g__Erwinia	0	0	0	0	0	0	0	0	0	0	0	0	0	0	0	0	0	0	0	0	0	0	0	0	0	0	0	0	0	0	2.01546e-07	3.94353e-07	5.65878e-07	2.19864e-07	0	3.70061e-07	1.23855e-06	6.23348e-07	6.63223e-07	2.01919e-07	k__Bacteria;p__Proteobacteria;c__Gammaproteobacteria;o__Enterobacterales;f__Erwiniaceae;g__Erwinia
f__Enterobacteriaceae;g__Siccibacter	0	0	0	0	0	0	0	0	0	0	0	0	0	0	0	0	0	0	0	0	0	0	0	0	0	0	0	1.21432e-06	0	0	0	0	0	0	0	0	0	0	0	0	k__Bacteria;p__Proteobacteria;c__Gammaproteobacteria;o__Enterobacterales;f__Enterobacteriaceae;g__Siccibacter
f__Planococcaceae;g__Paenisporosarcina	0	0	0	0	0	0	0	0	0	0	0	0	0	0	0	0	0	0	0	0	0	1.13344e-06	0	0	0	0	0	1.21154e-06	0	0	0	0	0	0	0	0	0	0	0	0	k__Bacteria;p__Firmicutes;c__Bacilli;o__Bacillales;f__Planococcaceae;g__Paenisporosarcina
f__Carnobacteriaceae;g__Dolosigranulum	0	0	0	0	0	0	0	0	0	0	0	0	0	0	0	0	0	0	0	0	0	1.20379e-06	0	0	0	4.69502e-08	0	0	0	0	0	0	0	0	0	0	0	0	0	0	k__Bacteria;p__Firmicutes;c__Bacilli;o__Lactobacillales;f__Carnobacteriaceae;g__Dolosigranulum
f__Glycomycetaceae;g__Stackebrandtia	0	0	1.20199e-06	0	0	0	0	0	0	0	0	0	0	0	0	0	0	0	0	0	0	0	0	0	0	0	0	0	0	0	0	0	0	0	0	0	0	0	0	0	k__Bacteria;p__Actinobacteria;c__Actinobacteria;o__Glycomycetales;f__Glycomycetaceae;g__Stackebrandtia
f__Unclassified;g__Fenollaria	0	0	0	0	0	0	0	0	0	0	0	0	0	0	0	0	0	0	0	0	0	0	0	0	5.57334e-07	1.18396e-06	0	5.44065e-07	0	0	2.7318e-07	2.41113e-07	7.68856e-08	6.95352e-07	6.74968e-07	9.95e-07	5.88984e-07	4.2347e-07	6.30783e-07	2.46912e-07	k__Bacteria;p__Firmicutes;c__Clostridia;o__Clostridiales;f__Unclassified;g__Fenollaria
f__Unclassified;g__Dehalogenimonas	0	0	0	0	0	0	0	0	0	0	0	0	0	0	0	0	0	0	0	0	0	0	0	0	0	0	0	1.16535e-06	0	0	0	0	0	0	0	6.39507e-08	0	0	0	0	k__Bacteria;p__Chloroflexi;c__Dehalococcoidia;o__Unclassified;f__Unclassified;g__Dehalogenimonas
f__Marinilabiliaceae;g__Alkalitalea	0	0	0	0	0	0	0	0	0	0	0	0	0	0	0	0	0	0	0	0	0	0	0	0	0	0	0	0	0	0	0	0	0	5.83709e-07	1.1332e-06	6.14039e-07	0	0	0	0	k__Bacteria;p__Bacteroidetes;c__Bacteroidia;o__Marinilabiliales;f__Marinilabiliaceae;g__Alkalitalea
f__Acetobacteraceae;g__Acetobacter	0	0	0	0	0	0	0	0	0	0	0	0	0	0	0	0	0	0	0	0	0	0	0	0	0	4.4788e-07	0	1.12409e-06	0	8.47513e-07	0	0	0	0	0	0	0	0	0	0	k__Bacteria;p__Proteobacteria;c__Alphaproteobacteria;o__Rhodospirillales;f__Acetobacteraceae;g__Acetobacter
f__Desulfobacteraceae;g__Desulfospira	0	0	0	0	0	0	0	0	0	0	0	0	0	0	0	0	0	0	0	0	0	0	0	0	0	0	0	1.12367e-06	0	0	0	0	0	0	0	0	0	0	0	0	k__Bacteria;p__Proteobacteria;c__Deltaproteobacteria;o__Desulfobacterales;f__Desulfobacteraceae;g__Desulfospira
f__Leuconostocaceae;g__Oenococcus	0	0	0	0	0	0	0	0	0	0	0	0	0	0	0	0	0	0	0	0	0	0	0	0	0	0	0	1.10028e-06	0	0	0	0	0	0	0	0	0	0	0	0	k__Bacteria;p__Firmicutes;c__Bacilli;o__Lactobacillales;f__Leuconostocaceae;g__Oenococcus
f__Staphylococcaceae;g__Salinicoccus	0	0	1.09403e-06	0	0	0	0	0	0	0	0	0	0	0	0	0	0	0	0	0	0	0	0	0	2.30276e-07	0	0	0	0	0	0	0	0	0	0	0	0	9.33156e-08	0	0	k__Bacteria;p__Firmicutes;c__Bacilli;o__Bacillales;f__Staphylococcaceae;g__Salinicoccus
f__Sphingobacteriaceae;g__Mucilaginibacter	0	0	0	0	0	0	0	0	0	0	0	0	0	0	0	0	0	0	0	0	0	0	0	0	0	0	0	1.06881e-06	0	0	0	0	0	0	0	0	0	0	0	0	k__Bacteria;p__Bacteroidetes;c__Sphingobacteriia;o__Sphingobacteriales;f__Sphingobacteriaceae;g__Mucilaginibacter
f__Cytophagaceae;g__Dyadobacter	0	0	0	0	0	0	0	0	0	0	0	0	0	0	0	0	0	0	0	0	0	0	0	0	0	0	0	0	0	0	0	0	0	4.0219e-07	1.04107e-06	1.12824e-07	0	0	0	0	k__Bacteria;p__Bacteroidetes;c__Cytophagia;o__Cytophagales;f__Cytophagaceae;g__Dyadobacter
f__Podoviridae;g__Phi29virus	0	0	0	0	0	0	0	0	0	0	0	0	0	0	0	0	0	0	0	0	0	0	0	0	0	0	0	1.02797e-06	0	0	0	0	0	0	0	0	0	0	0	0	k__Viruses;p__Unclassified;c__Unclassified;o__Caudovirales;f__Podoviridae;g__Phi29virus
f__Planctomycetaceae;g__Rhodopirellula	0	0	0	0	0	0	0	0	0	0	0	0	0	0	0	0	0	0	0	0	0	0	0	0	0	0	0	0	0	0	0	0	0	4.94463e-07	8.95462e-07	1.02634e-06	0	0	0	0	k__Bacteria;p__Planctomycetes;c__Planctomycetia;o__Planctomycetales;f__Planctomycetaceae;g__Rhodopirellula
f__Phyllobacteriaceae;g__Hoeflea	0	0	0	0	0	0	0	0	0	0	0	0	0	0	0	0	0	0	0	0	0	0	0	0	0	0	0	1.02357e-06	0	0	0	4.92942e-08	1.41469e-07	5.49659e-07	4.26837e-07	4.16319e-07	0	0	0	0	k__Bacteria;p__Proteobacteria;c__Alphaproteobacteria;o__Rhizobiales;f__Phyllobacteriaceae;g__Hoeflea
f__Leptolyngbyaceae;g__Leptolyngbya	0	0	3.75931e-07	0	0	0	0	0	0	0	0	0	0	0	0	0	0	0	0	0	0	0	0	0	2.11007e-07	1.12062e-07	0	1.48666e-07	0	0	0	3.65142e-07	2.32871e-07	1.01789e-06	5.92829e-07	2.28433e-07	0	0	6.82328e-08	1.86962e-07	k__Bacteria;p__Cyanobacteria;c__Unclassified;o__Synechococcales;f__Leptolyngbyaceae;g__Leptolyngbya
f__Paludibacteraceae;g__Paludibacter	0	0	0	0	0	0	0	0	0	0	0	0	0	0	0	0	0	0	0	0	0	0	0	0	0	0	0	1.01215e-06	0	0	0	0	0	4.92232e-07	3.18535e-07	3.45206e-07	0	0	0	0	k__Bacteria;p__Bacteroidetes;c__Bacteroidia;o__Bacteroidales;f__Paludibacteraceae;g__Paludibacter
f__Desulfobacteraceae;g__Desulfatibacillum	0	0	0	0	0	0	0	0	0	0	0	0	0	0	0	0	0	0	0	0	0	0	0	0	0	0	0	1.0035e-06	0	0	0	0	0	0	0	0	0	0	0	0	k__Bacteria;p__Proteobacteria;c__Deltaproteobacteria;o__Desulfobacterales;f__Desulfobacteraceae;g__Desulfatibacillum
f__Enterobacteriaceae;g__Rosenbergiella	0	0	0	0	0	0	0	0	0	0	0	0	0	0	0	0	0	0	0	0	0	1.76313e-07	0	0	0	1.51284e-07	0	1.0035e-06	0	0	0	0	0	0	0	0	0	0	0	0	k__Bacteria;p__Proteobacteria;c__Gammaproteobacteria;o__Enterobacterales;f__Enterobacteriaceae;g__Rosenbergiella
f__Flavobacteriaceae;g__Gaetbulibacter	0	0	0	0	0	0	0	0	0	0	0	0	0	0	0	0	0	0	0	0	0	0	0	0	0	0	0	9.87048e-07	0	0	0	0	0	0	0	0	0	0	0	0	k__Bacteria;p__Bacteroidetes;c__Flavobacteriia;o__Flavobacteriales;f__Flavobacteriaceae;g__Gaetbulibacter
f__Eggerthellaceae;g__Slackia	0	0	0	0	0	0	0	0	0	0	0	0	0	0	0	0	0	0	0	0	0	9.77658e-07	0	0	0	0	0	0	0	0	0	0	0	0	0	0	0	0	0	0	k__Bacteria;p__Actinobacteria;c__Coriobacteriia;o__Eggerthellales;f__Eggerthellaceae;g__Slackia
f__Myoviridae;g__Cd119virus	0	0	0	0	0	0	0	0	0	0	0	0	0	0	0	0	0	0	0	0	0	0	0	0	5.78909e-07	2.63527e-07	0	9.32282e-07	0	0	0	0	0	1.06386e-07	0	0	0	0	0	0	k__Viruses;p__Unclassified;c__Unclassified;o__Caudovirales;f__Myoviridae;g__Cd119virus
f__Clostridiaceae;g__Beduini	0	0	0	0	0	0	0	0	0	0	0	0	0	0	0	0	0	0	0	0	0	0	0	0	0	0	0	9.1726e-07	0	0	0	0	0	0	0	0	0	0	0	0	k__Bacteria;p__Firmicutes;c__Clostridia;o__Clostridiales;f__Clostridiaceae;g__Beduini
f__Bradyrhizobiaceae;g__Bradyrhizobium	0	0	0	0	0	0	0	0	0	0	0	0	0	0	0	0	0	0	0	0	0	0	0	0	0	0	0	9.08194e-07	0	0	0	0	0	0	0	0	0	0	0	0	k__Bacteria;p__Proteobacteria;c__Alphaproteobacteria;o__Rhizobiales;f__Bradyrhizobiaceae;g__Bradyrhizobium
f__Eggerthellaceae;g__Enterorhabdus	0	0	0	0	0	0	0	0	0	0	0	0	0	0	0	0	0	0	0	0	0	9.01599e-07	0	0	0	0	0	0	0	0	0	0	0	0	0	0	0	0	0	0	k__Bacteria;p__Actinobacteria;c__Coriobacteriia;o__Eggerthellales;f__Eggerthellaceae;g__Enterorhabdus
f__Haliscomenobacteraceae;g__Phaeodactylibacter	0	0	0	0	0	0	0	0	0	0	0	0	0	0	0	0	0	0	0	0	0	0	0	0	8.99107e-07	7.91284e-07	0	0	0	0	0	0	0	0	0	0	0	0	0	0	k__Bacteria;p__Bacteroidetes;c__Saprospiria;o__Saprospirales;f__Haliscomenobacteraceae;g__Phaeodactylibacter
f__Zoogloeaceae;g__Thauera	0	0	0	0	0	0	0	0	0	0	0	0	0	0	0	0	0	0	0	0	0	0	0	0	2.38487e-07	0	0	0	0	0	0	0	0	5.36876e-07	8.9338e-07	5.8091e-07	0	0	0	0	k__Bacteria;p__Proteobacteria;c__Betaproteobacteria;o__Rhodocyclales;f__Zoogloeaceae;g__Thauera
f__Budviciaceae;g__Budvicia	0	0	0	0	0	0	0	0	0	0	0	0	0	0	0	0	0	0	0	0	0	0	0	0	0	0	0	0	0	0	0	0	0	3.82095e-07	3.24231e-07	8.83766e-07	0	0	0	0	k__Bacteria;p__Proteobacteria;c__Gammaproteobacteria;o__Enterobacterales;f__Budviciaceae;g__Budvicia
f__Sutterellaceae;g__Dakarella	0	0	0	0	0	0	0	0	0	0	0	0	0	0	0	0	0	0	0	0	0	0	0	0	0	0	0	0	0	0	0	0	0	2.34452e-07	2.27579e-07	8.54999e-07	0	0	0	0	k__Bacteria;p__Proteobacteria;c__Betaproteobacteria;o__Burkholderiales;f__Sutterellaceae;g__Dakarella
f__Flavobacteriaceae;g__Gelidibacter	0	0	0	0	0	0	0	0	0	0	0	0	0	0	0	0	0	0	0	0	0	0	0	0	0	0	0	8.49496e-07	0	0	0	0	0	0	0	0	0	0	0	0	k__Bacteria;p__Bacteroidetes;c__Flavobacteriia;o__Flavobacteriales;f__Flavobacteriaceae;g__Gelidibacter
f__Comamonadaceae;g__Delftia	0	0	0	0	0	0	0	0	0	0	0	0	0	0	0	0	0	0	0	0	0	0	0	0	8.45188e-07	4.48864e-07	0	3.96988e-07	0	0	0	0	0	0	0	0	0	0	0	0	k__Bacteria;p__Proteobacteria;c__Betaproteobacteria;o__Burkholderiales;f__Comamonadaceae;g__Delftia
f__Alcaligenaceae;g__Oligella	0	0	0	0	0	0	0	0	0	0	0	0	0	0	0	0	0	0	0	0	0	0	0	0	8.44345e-07	5.70712e-07	0	0	0	0	0	0	0	0	0	0	0	0	0	0	k__Bacteria;p__Proteobacteria;c__Betaproteobacteria;o__Burkholderiales;f__Alcaligenaceae;g__Oligella
f__Thorselliaceae;g__Thorsellia	0	0	0	0	0	0	0	0	0	0	0	0	0	0	0	0	0	0	0	0	0	0	0	1.95365e-07	8.43335e-07	1.79152e-07	0	0	0	0	0	0	0	0	0	0	0	0	0	0	k__Bacteria;p__Proteobacteria;c__Gammaproteobacteria;o__Enterobacterales;f__Thorselliaceae;g__Thorsellia
f__Flavobacteriaceae;g__Arenibacter	0	0	0	0	0	0	0	0	0	0	0	0	0	0	0	0	0	0	0	0	0	7.00065e-07	0	0	0	0	0	8.36568e-07	0	0	0	0	0	0	0	0	0	0	0	0	k__Bacteria;p__Bacteroidetes;c__Flavobacteriia;o__Flavobacteriales;f__Flavobacteriaceae;g__Arenibacter
f__Rhodanobacteraceae;g__Rhodanobacter	0	0	0	0	0	0	0	0	0	0	0	0	0	0	0	0	0	0	0	0	0	0	0	0	0	0	0	8.35282e-07	0	0	0	0	0	0	0	0	0	0	0	0	k__Bacteria;p__Proteobacteria;c__Gammaproteobacteria;o__Xanthomonadales;f__Rhodanobacteraceae;g__Rhodanobacter
f__Nocardioidaceae;g__Pimelobacter	0	0	8.30466e-07	0	0	0	0	0	0	0	0	0	0	0	0	0	0	0	0	0	0	0	0	0	6.99201e-07	1.85667e-07	0	0	0	0	0	6.72193e-08	0	0	0	0	0	0	0	6.88362e-08	k__Bacteria;p__Actinobacteria;c__Actinobacteria;o__Propionibacteriales;f__Nocardioidaceae;g__Pimelobacter
f__Propionibacteriaceae;g__Tessaracoccus	0	0	0	0	0	0	0	0	0	0	0	0	0	0	0	0	0	0	0	0	0	0	0	0	0	0	0	0	0	0	0	0	0	0	0	0	0	0	7.46873e-08	8.18593e-07	k__Bacteria;p__Actinobacteria;c__Actinobacteria;o__Propionibacteriales;f__Propionibacteriaceae;g__Tessaracoccus
f__Akkermansiaceae;g__Akkermansia	0	0	0	0	0	0	0	0	0	0	0	0	0	0	0	0	0	0	0	0	0	0	0	0	0	0	0	8.14871e-07	0	0	0	0	0	0	0	0	0	0	0	0	k__Bacteria;p__Verrucomicrobia;c__Verrucomicrobiae;o__Verrucomicrobiales;f__Akkermansiaceae;g__Akkermansia
f__Burkholderiaceae;g__Cupriavidus	0	0	0	0	0	0	0	0	0	0	0	0	0	0	0	0	0	0	0	0	0	0	0	0	0	0	0	0	0	0	0	0	0	7.99504e-07	9.70084e-08	7.56943e-07	0	0	0	0	k__Bacteria;p__Proteobacteria;c__Betaproteobacteria;o__Burkholderiales;f__Burkholderiaceae;g__Cupriavidus
f__Peptococcaceae;g__Pelotomaculum	0	0	0	0	0	0	0	0	0	0	0	0	0	0	0	0	0	0	0	0	0	2.73589e-07	0	0	6.63036e-07	3.91251e-07	0	0	0	0	4.93987e-08	0	4.62318e-08	7.95315e-07	5.23085e-08	4.53506e-07	8.89763e-08	0	0	8.70343e-08	k__Bacteria;p__Firmicutes;c__Clostridia;o__Clostridiales;f__Peptococcaceae;g__Pelotomaculum
f__Alcaligenaceae;g__Basilea	0	0	0	0	0	0	0	0	0	0	0	0	0	0	0	0	0	0	0	0	0	0	0	0	7.94958e-07	1.05547e-07	0	1.40023e-07	0	0	0	0	0	0	0	0	0	0	0	0	k__Bacteria;p__Proteobacteria;c__Betaproteobacteria;o__Burkholderiales;f__Alcaligenaceae;g__Basilea
f__Siphoviridae;g__Np1virus	0	0	0	0	0	0	0	0	0	0	0	0	0	0	0	0	0	0	0	0	0	0	0	0	0	0	0	7.89638e-07	0	0	0	0	0	0	0	0	0	0	0	0	k__Viruses;p__Unclassified;c__Unclassified;o__Caudovirales;f__Siphoviridae;g__Np1virus
f__Cardiobacteriaceae;g__Dichelobacter	0	0	0	0	0	0	0	0	0	0	0	0	0	0	0	0	0	0	0	0	0	0	0	0	0	0	0	0	0	0	0	0	0	7.85228e-07	3.81104e-07	2.75343e-07	0	0	0	0	k__Bacteria;p__Proteobacteria;c__Gammaproteobacteria;o__Cardiobacteriales;f__Cardiobacteriaceae;g__Dichelobacter
f__Cyclobacteriaceae;g__Cecembia	0	0	0	0	0	0	0	0	0	0	0	0	0	0	0	0	0	0	0	0	0	0	0	0	0	0	0	0	0	0	0	0	6.57997e-08	7.66966e-07	5.21138e-07	5.8091e-07	0	0	0	0	k__Bacteria;p__Bacteroidetes;c__Cytophagia;o__Cytophagales;f__Cyclobacteriaceae;g__Cecembia
f__Ectothiorhodospiraceae;g__Ectothiorhodospira	0	0	0	0	0	0	0	0	0	0	0	0	0	0	0	0	0	0	0	0	0	0	0	0	7.65295e-07	0	0	0	0	0	0	0	0	0	0	0	0	0	0	0	k__Bacteria;p__Proteobacteria;c__Gammaproteobacteria;o__Chromatiales;f__Ectothiorhodospiraceae;g__Ectothiorhodospira
f__Ruminococcaceae;g__Mageeibacillus	0	0	0	0	0	0	0	0	0	0	0	0	0	0	0	0	0	0	0	0	0	0	0	0	0	0	0	7.63224e-07	0	0	0	0	0	0	0	0	0	0	0	0	k__Bacteria;p__Firmicutes;c__Clostridia;o__Clostridiales;f__Ruminococcaceae;g__Mageeibacillus
f__Eggerthellaceae;g__Gordonibacter	0	0	0	0	0	0	0	0	0	0	0	0	0	0	0	0	0	0	0	0	0	7.62892e-07	0	0	0	4.58216e-07	0	0	0	0	0	7.10974e-08	0	0	7.69538e-08	6.67178e-08	7.44321e-08	0	0	7.28075e-08	k__Bacteria;p__Actinobacteria;c__Coriobacteriia;o__Eggerthellales;f__Eggerthellaceae;g__Gordonibacter
f__Peptoniphilaceae;g__Urinacoccus	0	0	0	0	0	0	0	0	0	0	0	0	0	0	0	0	0	0	0	0	0	0	0	0	4.61935e-07	1.22663e-07	0	0	0	0	0	0	0	0	0	7.56943e-07	0	0	0	0	k__Bacteria;p__Firmicutes;c__Tissierellia;o__Tissierellales;f__Peptoniphilaceae;g__Urinacoccus
f__Flavobacteriaceae;g__Riemerella	0	0	0	0	0	0	0	0	0	0	0	0	0	0	0	0	0	0	0	0	0	0	0	0	0	0	0	7.48724e-07	0	0	0	0	0	0	8.29347e-08	0	0	0	0	0	k__Bacteria;p__Bacteroidetes;c__Flavobacteriia;o__Flavobacteriales;f__Flavobacteriaceae;g__Riemerella
f__Veillonellaceae;g__Caecibacter	0	0	0	0	0	0	0	0	0	0	0	0	0	0	0	0	0	0	0	0	0	0	0	0	0	0	0	0	0	0	0	8.45043e-08	0	1.88455e-07	5.32473e-07	7.44962e-07	0	0	0	0	k__Bacteria;p__Firmicutes;c__Negativicutes;o__Veillonellales;f__Veillonellaceae;g__Caecibacter
f__Flavobacteriaceae;g__Bizionia	0	0	0	0	0	0	0	0	0	0	0	0	0	0	0	0	0	0	0	0	0	7.39965e-07	0	0	0	0	0	0	0	0	0	0	0	0	0	0	0	0	0	7.84661e-08	k__Bacteria;p__Bacteroidetes;c__Flavobacteriia;o__Flavobacteriales;f__Flavobacteriaceae;g__Bizionia
f__Propionibacteriaceae;g__Luteococcus	0	0	4.91136e-07	0	0	0	0	0	0	0	0	0	0	0	0	0	0	0	0	0	0	0	0	0	4.13506e-07	2.19606e-07	0	0	0	0	8.12687e-08	0	7.60588e-08	0	3.44223e-07	2.23827e-07	0	1.67567e-07	0	7.32772e-07	k__Bacteria;p__Actinobacteria;c__Actinobacteria;o__Propionibacteriales;f__Propionibacteriaceae;g__Luteococcus
f__Peptoniphilaceae;g__Anaerosphaera	0	0	0	0	0	0	0	0	0	0	0	0	0	0	0	0	0	0	0	0	0	0	0	0	0	0	0	0	0	0	8.35137e-08	0	0	7.2883e-07	2.65299e-07	6.13361e-07	0	0	0	0	k__Bacteria;p__Firmicutes;c__Tissierellia;o__Tissierellales;f__Peptoniphilaceae;g__Anaerosphaera
f__Flavobacteriaceae;g__Lutibacter	0	0	0	0	0	0	0	0	0	0	0	0	0	0	0	0	0	0	0	0	0	0	0	0	0	0	0	7.28346e-07	0	0	0	0	0	0	0	0	0	0	0	0	k__Bacteria;p__Bacteroidetes;c__Flavobacteriia;o__Flavobacteriales;f__Flavobacteriaceae;g__Lutibacter
f__Sporomusaceae;g__Dendrosporobacter	0	0	0	0	0	0	0	0	0	0	0	0	0	0	0	0	0	0	0	0	0	7.24941e-07	0	0	0	6.91145e-08	0	0	0	0	0	0	0	0	0	0	0	0	0	0	k__Bacteria;p__Firmicutes;c__Negativicutes;o__Selenomonadales;f__Sporomusaceae;g__Dendrosporobacter
f__Micromonosporaceae;g__Verrucosispora	0	0	0	0	0	0	0	0	0	0	0	0	0	0	0	0	0	0	0	0	0	0	0	0	0	0	0	7.181e-07	0	0	9.24525e-08	0	0	2.52137e-07	3.91594e-07	3.39506e-07	0	0	0	0	k__Bacteria;p__Actinobacteria;c__Actinobacteria;o__Micromonosporales;f__Micromonosporaceae;g__Verrucosispora
f__Lachnospiraceae;g__Lachnobacterium	0	0	0	0	0	0	0	0	0	0	0	0	0	0	0	0	0	0	0	0	0	7.05251e-07	0	0	0	0	0	0	0	0	0	0	0	0	0	0	8.60104e-08	0	0	0	k__Bacteria;p__Firmicutes;c__Clostridia;o__Clostridiales;f__Lachnospiraceae;g__Lachnobacterium
f__Porphyromonadaceae;g__Fermentimonas	0	0	0	0	0	0	0	0	0	0	0	0	0	0	0	0	0	0	0	0	0	0	0	0	5.9496e-07	6.89395e-07	0	0	0	0	0	0	0	0	0	0	0	0	0	0	k__Bacteria;p__Bacteroidetes;c__Bacteroidia;o__Bacteroidales;f__Porphyromonadaceae;g__Fermentimonas
f__Alcaligenaceae;g__Taylorella	0	0	0	0	0	0	0	0	0	0	0	0	0	0	0	0	0	0	0	0	0	0	0	0	2.92664e-07	6.83886e-07	0	0	0	0	0	0	0	0	0	0	0	0	0	0	k__Bacteria;p__Proteobacteria;c__Betaproteobacteria;o__Burkholderiales;f__Alcaligenaceae;g__Taylorella
f__Unclassified;g__Defluviitoga	0	0	0	0	0	0	0	0	0	0	0	0	0	0	0	0	0	0	0	0	0	6.80063e-07	0	0	4.5781e-08	0	0	0	0	0	0	0	0	0	0	0	0	0	0	0	k__Bacteria;p__Thermotogae;c__Thermotogae;o__Petrotogales;f__Unclassified;g__Defluviitoga
f__Desulfomicrobiaceae;g__Desulfomicrobium	0	0	0	0	0	0	0	0	0	0	0	0	0	0	0	0	0	0	0	0	0	0	0	0	0	0	0	6.78667e-07	0	0	0	0	0	0	0	0	0	0	0	0	k__Bacteria;p__Proteobacteria;c__Deltaproteobacteria;o__Desulfovibrionales;f__Desulfomicrobiaceae;g__Desulfomicrobium
f__Porphyromonadaceae;g__Macellibacteroides	0	0	0	0	0	0	0	0	0	0	0	0	0	0	0	0	0	0	0	0	0	0	0	0	0	0	0	6.65478e-07	0	0	0	0	0	0	0	0	0	0	0	0	k__Bacteria;p__Bacteroidetes;c__Bacteroidia;o__Bacteroidales;f__Porphyromonadaceae;g__Macellibacteroides
f__Siphoviridae;g__Sfi11virus	0	0	0	0	0	0	0	0	0	0	0	0	0	0	0	0	0	0	0	0	0	0	0	0	6.64673e-07	0	0	0	0	0	0	0	2.09584e-07	0	0	1.02795e-07	0	0	0	1.12177e-07	k__Viruses;p__Unclassified;c__Unclassified;o__Caudovirales;f__Siphoviridae;g__Sfi11virus
f__Balneolaceae;g__Aliifodinibius	0	0	0	0	0	0	0	0	0	0	0	0	0	0	0	0	0	0	0	0	0	0	0	0	0	0	0	6.56835e-07	0	0	0	0	0	0	0	0	0	0	0	0	k__Bacteria;p__Balneolaeota;c__Balneolia;o__Balneolales;f__Balneolaceae;g__Aliifodinibius
f__Eubacteriaceae;g__Intestinibacillus	0	0	0	0	0	0	0	0	0	0	0	0	0	0	0	0	0	0	0	0	0	0	0	0	6.40935e-07	1.70194e-07	0	4.90842e-07	0	0	0	0	0	0	0	0	0	0	0	0	k__Bacteria;p__Firmicutes;c__Clostridia;o__Clostridiales;f__Eubacteriaceae;g__Intestinibacillus
f__Acidaminococcaceae;g__Succiniclasticum	0	0	0	0	0	0	0	0	0	0	0	0	0	0	0	0	0	0	0	0	0	0	0	0	3.34401e-07	0	0	0	0	0	0	0	0	4.73844e-07	4.59954e-07	6.38036e-07	0	0	0	0	k__Bacteria;p__Firmicutes;c__Negativicutes;o__Acidaminococcales;f__Acidaminococcaceae;g__Succiniclasticum
f__Pectobacteriaceae;g__Lonsdalea	0	0	0	0	0	0	0	0	0	0	0	0	0	0	0	0	0	0	0	0	0	0	0	0	0	0	0	0	0	0	0	8.75044e-08	8.37097e-08	0	0	3.28457e-07	0	0	5.88659e-07	0	k__Bacteria;p__Proteobacteria;c__Gammaproteobacteria;o__Enterobacterales;f__Pectobacteriaceae;g__Lonsdalea
f__Unclassified;g__Candidatus Accumulibacter	0	0	0	0	0	0	0	0	0	0	0	0	0	0	0	0	0	0	0	0	0	0	0	0	0	8.05654e-08	0	0	0	0	0	0	0	5.85436e-07	1.89425e-07	2.46342e-07	0	0	0	0	k__Bacteria;p__Proteobacteria;c__Betaproteobacteria;o__Unclassified;f__Unclassified;g__Candidatus Accumulibacter
f__Rhodospirillaceae;g__Tistrella	0	0	0	0	0	0	0	0	0	0	0	0	0	0	0	0	0	0	0	0	0	0	0	0	6.64181e-08	7.05469e-08	0	5.61543e-07	0	0	0	0	0	0	0	1.43806e-07	0	0	0	0	k__Bacteria;p__Proteobacteria;c__Alphaproteobacteria;o__Rhodospirillales;f__Rhodospirillaceae;g__Tistrella
f__Flavobacteriaceae;g__Lacinutrix	0	0	0	0	0	0	0	0	0	0	0	0	0	0	0	0	0	0	0	0	0	0	0	0	5.6038e-07	3.7201e-07	0	0	0	0	0	0	0	0	0	0	0	0	0	0	k__Bacteria;p__Bacteroidetes;c__Flavobacteriia;o__Flavobacteriales;f__Flavobacteriaceae;g__Lacinutrix
f__Salinivirgaceae;g__Salinivirga	0	0	0	0	0	0	0	0	0	0	0	0	0	0	0	0	0	0	0	0	0	0	0	0	0	0	0	5.52143e-07	0	0	0	0	0	0	0	0	0	0	0	0	k__Bacteria;p__Bacteroidetes;c__Bacteroidia;o__Marinilabiliales;f__Salinivirgaceae;g__Salinivirga
f__Piscirickettsiaceae;g__Methylophaga	0	0	0	0	0	0	0	0	0	0	0	0	0	0	0	0	0	0	0	0	0	5.47177e-07	0	0	0	0	0	0	0	0	0	0	0	0	0	0	0	0	0	0	k__Bacteria;p__Proteobacteria;c__Gammaproteobacteria;o__Thiotrichales;f__Piscirickettsiaceae;g__Methylophaga
f__Desulfovibrionaceae;g__Desulfocurvus	0	0	0	0	0	0	0	0	0	0	0	0	0	0	0	0	0	0	0	0	0	0	0	0	0	0	0	5.40807e-07	0	0	0	0	0	9.87412e-08	0	0	0	0	0	0	k__Bacteria;p__Proteobacteria;c__Deltaproteobacteria;o__Desulfovibrionales;f__Desulfovibrionaceae;g__Desulfocurvus
f__Xanthomonadaceae;g__Stenotrophomonas	0	0	0	0	0	0	0	0	0	0	0	0	0	0	0	0	0	0	0	0	0	0	0	0	5.34112e-07	2.68728e-07	0	0	0	0	0	0	0	0	0	0	0	0	0	0	k__Bacteria;p__Proteobacteria;c__Gammaproteobacteria;o__Xanthomonadales;f__Xanthomonadaceae;g__Stenotrophomonas
f__Acholeplasmataceae;g__Acholeplasma	0	0	0	0	0	0	0	0	0	0	0	0	0	0	0	0	0	0	0	0	0	5.28938e-07	0	0	0	0	0	0	0	0	0	0	0	0	0	0	0	0	0	0	k__Bacteria;p__Tenericutes;c__Mollicutes;o__Acholeplasmatales;f__Acholeplasmataceae;g__Acholeplasma
f__Flavobacteriaceae;g__Gilvibacter	0	0	0	0	0	0	0	0	0	0	0	0	0	0	0	0	0	0	0	0	0	0	0	0	0	0	0	0	0	0	0	0	0	3.34818e-07	3.65628e-07	4.93102e-07	0	0	0	0	k__Bacteria;p__Bacteroidetes;c__Flavobacteriia;o__Flavobacteriales;f__Flavobacteriaceae;g__Gilvibacter
f__Thermoanaerobacteraceae;g__Thermacetogenium	0	0	0	0	0	0	0	0	0	0	0	0	0	0	0	0	0	0	0	0	0	0	0	0	0	0	0	4.84912e-07	0	0	0	0	0	0	0	0	0	0	0	0	k__Bacteria;p__Firmicutes;c__Clostridia;o__Thermoanaerobacterales;f__Thermoanaerobacteraceae;g__Thermacetogenium
f__Thermodesulfobacteriaceae;g__Thermosulfurimonas	0	0	0	0	0	0	0	0	0	0	0	0	0	0	0	0	0	0	0	0	0	0	0	0	0	0	0	4.82967e-07	0	0	0	0	0	0	0	0	0	0	0	0	k__Bacteria;p__Thermodesulfobacteria;c__Thermodesulfobacteria;o__Thermodesulfobacteriales;f__Thermodesulfobacteriaceae;g__Thermosulfurimonas
f__Leptotrichiaceae;g__Sneathia	0	0	0	0	0	0	0	0	0	0	0	0	0	0	0	0	0	0	0	0	0	0	0	0	0	4.77739e-07	0	0	0	0	0	0	0	0	0	0	0	0	0	0	k__Bacteria;p__Fusobacteria;c__Fusobacteriia;o__Fusobacteriales;f__Leptotrichiaceae;g__Sneathia
f__Neisseriaceae;g__Vitreoscilla	0	0	0	0	0	0	0	0	0	0	0	0	0	0	0	0	0	0	0	0	0	0	0	0	4.5781e-07	4.16803e-07	0	0	0	0	0	0	0	0	0	0	0	0	0	0	k__Bacteria;p__Proteobacteria;c__Betaproteobacteria;o__Neisseriales;f__Neisseriaceae;g__Vitreoscilla
f__Flavobacteriaceae;g__Sinomicrobium	0	0	0	0	0	0	0	0	0	0	0	0	0	0	0	0	0	0	0	0	0	0	0	0	0	0	0	0	0	0	0	0	0	0	0	4.3708e-07	0	0	0	0	k__Bacteria;p__Bacteroidetes;c__Flavobacteriia;o__Flavobacteriales;f__Flavobacteriaceae;g__Sinomicrobium
f__Succinivibrionaceae;g__Succinatimonas	0	0	0	0	0	0	0	0	0	0	0	0	0	0	0	0	0	0	0	0	0	0	0	0	0	0	0	0	0	0	0	0	0	6.24613e-08	4.24412e-07	2.10262e-07	0	0	0	0	k__Bacteria;p__Proteobacteria;c__Gammaproteobacteria;o__Aeromonadales;f__Succinivibrionaceae;g__Succinatimonas
f__Rhodobacteraceae;g__Roseovarius	0	0	0	0	0	0	0	0	0	0	0	0	0	0	0	0	0	0	0	0	0	0	0	0	0	0	0	4.15241e-07	0	0	0	0	0	0	0	0	0	0	0	0	k__Bacteria;p__Proteobacteria;c__Alphaproteobacteria;o__Rhodobacterales;f__Rhodobacteraceae;g__Roseovarius
f__Bacillaceae;g__Paucisalibacillus	0	0	0	0	0	0	0	0	0	0	0	0	0	0	0	0	0	0	0	0	0	0	0	0	0	0	0	0	0	0	1.65202e-07	4.04051e-07	7.73057e-08	0	1.74933e-07	0	8.46004e-08	0	0	0	k__Bacteria;p__Firmicutes;c__Bacilli;o__Bacillales;f__Bacillaceae;g__Paucisalibacillus
f__Flavobacteriaceae;g__Soonwooa	0	0	0	0	0	0	0	0	0	0	0	0	0	0	0	0	0	0	0	0	0	0	0	0	0	0	0	3.94819e-07	0	0	0	0	0	0	0	0	0	0	0	0	k__Bacteria;p__Bacteroidetes;c__Flavobacteriia;o__Flavobacteriales;f__Flavobacteriaceae;g__Soonwooa
f__Flavobacteriaceae;g__Muricauda	0	0	0	0	0	0	0	0	0	0	0	0	0	0	0	0	0	0	0	0	0	0	0	0	0	0	0	0	0	0	0	0	0	2.18408e-07	3.18008e-07	3.6761e-07	0	0	0	0	k__Bacteria;p__Bacteroidetes;c__Flavobacteriia;o__Flavobacteriales;f__Flavobacteriaceae;g__Muricauda
f__Unclassified;g__Kallipyga	0	0	0	0	0	0	0	0	0	0	0	0	0	0	0	0	0	0	0	0	0	0	0	0	2.04554e-07	2.17269e-07	0	0	0	0	0	0	0	0	0	0	0	0	0	0	k__Bacteria;p__Firmicutes;c__Tissierellia;o__Unclassified;f__Unclassified;g__Kallipyga
Others	0.950814	0.951695	0.698988	0.92378	0.942025	0.941667	0.940849	0.938356	0.946744	0.939844	0.931011	0.937555	0.934614	0.924079	0.930125	0.934615	0.942307	0.931737	0.862997	0.898924	0.812952	0.554549	0.885359	0.859519	0.657703	0.698769	0.60218	0.603241	0.833843	0.844489	0.793386	0.786005	0.790157	0.747588	0.725614	0.733519	0.799932	0.782509	0.785179	0.666545	Others

## Sheet: F
The relative abundance of intestinal microbiota at the species level
Species	LTJC1	LTJC2	LTJC3	LTJC4	LTJC5	LTJC6	LTJC7	LTJC8	LTJC9	LTJC10	LWJC1	LWJC2	LWJC3	LWJC4	LWJC5	LWJC6	LWJC7	LWJC8	LWJC9	LWJC10	LTRC1	LTRC2	LTRC3	LTRC4	LTRC5	LTRC6	LTRC7	LTRC8	LTRC9	LTRC10	LWRC1	LWRC2	LWRC3	LWRC4	LWRC5	LWRC6	LWRC7	LWRC8	LWRC9	LWRC10
g__Escherichia;s__Escherichia coli	0.0223432	0.0224594	0.0868746	0.0382817	0.0346575	0.0347616	0.0361014	0.0296045	0.0291464	0.0297537	0.0418459	0.0376587	0.039758	0.0433711	0.0416314	0.0384522	0.0323597	0.0391715	0.0741378	0.0727607	0.0905435	0.0708023	0.0796806	0.104269	0.107343	0.11631	0.0815329	0.0744767	0.103485	0.0977998	0.12412	0.125401	0.127975	0.100494	0.0974613	0.0954677	0.125767	0.124584	0.130933	0.0998892	k__Bacteria;p__Proteobacteria;c__Gammaproteobacteria;o__Enterobacterales;f__Enterobacteriaceae;g__Escherichia;s__Escherichia coli
g__Clostridium;s__Clostridium celatum	1.69639e-06	5.63641e-07	4.36059e-05	1.39361e-06	1.42218e-06	0	0	3.05282e-06	0	5.78085e-07	0	0	0	1.61874e-06	7.86191e-07	3.35349e-06	0	0	9.26952e-06	0	0.00537382	0.020272	1.22738e-06	3.04824e-06	0.00182483	0.00146105	0.0588778	0.00134709	0.000794134	0.000103251	0.000148977	0.000263598	0.000159776	0.000142667	0.000170185	0.000126477	0.00107849	0.000384589	0.000561572	0.00147017	k__Bacteria;p__Firmicutes;c__Clostridia;o__Clostridiales;f__Clostridiaceae;g__Clostridium;s__Clostridium celatum
g__Clostridium;s__Clostridium perfringens	0.000247306	0.000117541	0.00891401	0.000833012	3.58656e-05	0.000123444	0.000312605	0.00225823	0.00025971	0.00142561	0.000186502	4.1398e-05	0.000125225	0.00187823	0.000886035	0.00076478	0.000135281	0.000444706	0.00965588	3.21256e-06	0.00190356	0.0031557	6.58886e-06	0.000166744	0.0372634	0.0291978	0.0304631	0.218265	0.0133968	0.00815787	0.0145098	0.0177284	0.0140222	0.0194305	0.0220754	0.0213799	0.0156419	0.0200595	0.021308	0.0308802	k__Bacteria;p__Firmicutes;c__Clostridia;o__Clostridiales;f__Clostridiaceae;g__Clostridium;s__Clostridium perfringens
g__Clostridium;s__Clostridium baratii	6.51201e-06	3.40152e-06	8.74666e-05	8.99547e-06	0	1.27413e-06	0	7.48845e-06	1.74061e-06	2.90095e-06	1.33956e-05	1.06284e-06	2.42779e-06	0.000155599	8.53582e-05	5.81636e-05	8.40881e-06	1.02178e-05	0.000555202	6.72484e-07	9.77123e-05	0.000600761	1.29746e-05	3.05214e-06	0.00287535	0.00316308	0.00749998	0.00461305	8.47588e-05	9.05663e-05	0.00233844	0.00279311	0.00217357	0.00556587	0.00582644	0.00403245	0.000735184	0.000441903	0.000350258	0.000672903	k__Bacteria;p__Firmicutes;c__Clostridia;o__Clostridiales;f__Clostridiaceae;g__Clostridium;s__Clostridium baratii
g__Clostridium;s__Clostridium disporicum	4.01783e-06	7.25773e-06	6.9027e-05	1.4833e-05	0	0	4.12208e-07	2.08737e-06	0	1.43907e-06	0	1.01223e-06	0	3.32482e-06	3.18947e-06	1.45222e-06	5.31168e-07	5.08127e-07	1.04245e-05	0	0.00254999	0.0174442	0	9.00504e-06	0.00457633	0.0047223	0.00694815	0.000355023	0.000319774	0.000120637	0.000483144	0.000604805	0.000369302	0.000465415	0.000840495	0.000391833	0.000455243	0.000591404	0.000370115	0.0016736	k__Bacteria;p__Firmicutes;c__Clostridia;o__Clostridiales;f__Clostridiaceae;g__Clostridium;s__Clostridium disporicum
g__Clostridium;s__Clostridium sp. CAG:221	4.72125e-05	1.90383e-05	0.000122702	2.3744e-05	0	0	3.05419e-07	0	0	4.8843e-07	1.05836e-06	1.12569e-06	0	2.48575e-05	1.31103e-05	1.33945e-05	5.38649e-07	5.35706e-06	1.46384e-05	0	0.00304711	0.0107502	0	1.04562e-06	0.000133598	0.000136298	0.00593225	2.38895e-05	0.000130993	1.58126e-05	3.70928e-05	3.65194e-05	2.33833e-05	3.08222e-05	3.31132e-05	2.15458e-05	5.17472e-05	1.61205e-05	1.61555e-05	4.1488e-05	k__Bacteria;p__Firmicutes;c__Clostridia;o__Clostridiales;f__Clostridiaceae;g__Clostridium;s__Clostridium sp. CAG:221
g__Escherichia;s__Escherichia fergusonii	0.000153314	0.000107588	0.00224622	0.000172181	2.01878e-06	1.76765e-05	6.23758e-06	8.93252e-05	3.01782e-06	8.37594e-05	0.000292305	0.000106159	0.000201679	0.000436262	0.00032116	0.000162474	7.58619e-05	0.000310108	0.0019538	4.25138e-05	0.00460088	0.00461544	0.00238683	0.00352514	0.00314211	0.00447222	0.00459973	0.00311674	0.00342036	0.0036018	0.00407777	0.00405459	0.00407014	0.00341761	0.00310948	0.00325361	0.00424782	0.00402265	0.00401072	0.00320291	k__Bacteria;p__Proteobacteria;c__Gammaproteobacteria;o__Enterobacterales;f__Enterobacteriaceae;g__Escherichia;s__Escherichia fergusonii
g__Clostridium;s__uncultured Clostridium sp.	1.1236e-06	2.07082e-06	6.15413e-05	4.03171e-06	0	6.73318e-07	0	1.05949e-06	2.12377e-07	1.20829e-06	3.47907e-07	0	0	1.43775e-06	3.73495e-06	4.08244e-07	0	0	8.09796e-06	0	0.000994075	0.00692734	1.40827e-06	3.62471e-06	0.00399423	0.00284003	0.00445961	0.000680035	0.000233246	9.18556e-05	5.97576e-05	8.05689e-05	5.52552e-05	8.2184e-05	9.49852e-05	6.48562e-05	7.75371e-05	6.82435e-05	5.93641e-05	0.000149711	k__Bacteria;p__Firmicutes;c__Clostridia;o__Clostridiales;f__Clostridiaceae;g__Clostridium;s__uncultured Clostridium sp.
g__Romboutsia;s__Romboutsia timonensis	9.55037e-05	4.33357e-05	0.00420851	0.000299573	7.22844e-07	1.36249e-06	0	8.8045e-06	0	8.00188e-06	0	0	2.05197e-06	3.70497e-05	3.06577e-05	2.35184e-05	6.12886e-07	1.69437e-06	2.46302e-05	0	0.00161827	0.0110819	4.99501e-07	1.6266e-06	0.00102057	0.000977534	0.00276567	1.74243e-05	6.38428e-05	1.90722e-05	7.45455e-06	1.13045e-05	8.87053e-06	2.50065e-05	3.22702e-05	1.89913e-05	0.000159889	1.53959e-05	2.00428e-05	3.36189e-05	k__Bacteria;p__Firmicutes;c__Clostridia;o__Clostridiales;f__Peptostreptococcaceae;g__Romboutsia;s__Romboutsia timonensis
g__Enterococcus;s__Enterococcus faecalis	4.35152e-07	0	7.56836e-05	7.43113e-06	0	0	0	4.79226e-06	0	3.46258e-06	5.77796e-07	0	0	1.12575e-06	0	0	0	0	2.89978e-06	0	2.14384e-07	5.12163e-06	3.96119e-07	1.82357e-06	0.000276672	0.000361105	0.00258019	3.53645e-05	2.07477e-05	8.11948e-06	8.40898e-05	6.18056e-05	5.37232e-05	2.22038e-05	3.35567e-05	1.57655e-05	8.11755e-06	2.93197e-05	1.381e-05	0.000282389	k__Bacteria;p__Firmicutes;c__Bacilli;o__Lactobacillales;f__Enterococcaceae;g__Enterococcus;s__Enterococcus faecalis
g__Shigella;s__Shigella sonnei	3.74746e-05	1.07106e-05	0.00212291	0.000205109	8.1362e-07	1.88943e-05	5.71047e-06	7.21024e-05	4.42405e-06	7.74344e-05	0.000206409	9.43961e-05	0.000156648	0.000384075	0.00027287	0.000145101	4.82869e-05	0.000237132	0.00169637	1.93252e-05	0.00241061	0.00192799	0.00230413	0.00299877	0.00294235	0.00312412	0.00199995	0.00224154	0.00301097	0.00290245	0.00331276	0.00328497	0.00335121	0.00274986	0.00266171	0.00264865	0.00329411	0.00322746	0.00329172	0.00281363	k__Bacteria;p__Proteobacteria;c__Gammaproteobacteria;o__Enterobacterales;f__Enterobacteriaceae;g__Shigella;s__Shigella sonnei
g__Turicibacter;s__Turicibacter sanguinis	7.66227e-06	1.93348e-06	6.47526e-05	5.78711e-06	0	0	0	7.68469e-06	0	1.31975e-06	0	1.60525e-06	0	2.61026e-06	2.69738e-06	1.71936e-06	0	0	3.06801e-06	0	0.00101661	0.00531954	0	1.46305e-07	6.17373e-05	5.78434e-05	0.00162083	1.15981e-05	9.703e-06	7.91179e-06	5.18425e-06	5.81855e-06	4.73876e-06	7.39404e-06	1.12003e-05	9.93906e-06	2.84532e-05	8.1587e-06	7.41967e-06	1.11068e-05	k__Bacteria;p__Firmicutes;c__Erysipelotrichia;o__Erysipelotrichales;f__Erysipelotrichaceae;g__Turicibacter;s__Turicibacter sanguinis
g__Clostridium;s__Clostridium paraputrificum	1.83367e-06	0	1.03246e-05	0	0	3.99123e-07	0	0	0	0	0	0	0	1.28597e-06	4.94806e-07	3.68487e-07	0	1.07449e-06	1.32979e-06	0	0.000245823	0.00151269	0	1.317e-06	0.000198402	0.000170192	0.00148981	0.000752798	2.46177e-05	1.00795e-05	4.73182e-05	4.15694e-05	3.0258e-05	0.00218477	0.00189806	0.000805128	0.000115636	0.000201479	9.04447e-05	0.000172264	k__Bacteria;p__Firmicutes;c__Clostridia;o__Clostridiales;f__Clostridiaceae;g__Clostridium;s__Clostridium paraputrificum
g__Klebsiella;s__Klebsiella pneumoniae	0.000395047	0.000353431	0.00109617	0.000346055	0.000315685	0.000321441	0.000331945	0.00037045	0.000336102	0.000304067	0.000358042	0.000322754	0.000322782	0.000428038	0.000397215	0.000370297	0.000295383	0.000320606	0.000795754	0.00030245	0.000760293	0.000570487	0.00065233	0.00079068	0.00124725	0.00135695	0.00128851	0.0017823	0.00137632	0.00511248	0.00125443	0.00124873	0.00134076	0.00123363	0.00110006	0.00118833	0.00125666	0.00133386	0.00168186	0.00116831	k__Bacteria;p__Proteobacteria;c__Gammaproteobacteria;o__Enterobacterales;f__Enterobacteriaceae;g__Klebsiella;s__Klebsiella pneumoniae
g__Clostridium;s__Clostridium saudiense	0	0	9.36335e-05	1.08364e-05	0	0	0	0	0	0	0	0	0	0	0	0	0	0	0	0	0.000220351	0.00171831	0	0	5.04566e-05	4.09525e-05	0.00124422	1.34826e-05	3.94821e-05	3.00661e-05	1.08554e-05	1.5163e-05	9.99311e-06	8.5334e-06	9.05018e-06	5.44085e-06	9.53397e-06	6.88951e-06	6.01963e-06	1.76125e-05	k__Bacteria;p__Firmicutes;c__Clostridia;o__Clostridiales;f__Clostridiaceae;g__Clostridium;s__Clostridium saudiense
g__Salmonella;s__Salmonella enterica	0.000952362	0.000997315	0.00119374	0.000939397	0.00105162	0.00102702	0.000917785	0.000996266	0.000923051	0.000991935	0.000943622	0.000891395	0.000989079	0.00106473	0.000965968	0.00091284	0.000963189	0.000983309	0.00126436	0.000724882	0.00150256	0.00101783	0.00153384	0.00122142	0.001407	0.00160278	0.00122769	0.00132698	0.00224649	0.00218678	0.00195395	0.00199832	0.00212943	0.00171206	0.00166945	0.00159668	0.00180316	0.00189155	0.0020441	0.00140696	k__Bacteria;p__Proteobacteria;c__Gammaproteobacteria;o__Enterobacterales;f__Enterobacteriaceae;g__Salmonella;s__Salmonella enterica
g__Clostridium;s__Clostridium botulinum	0	6.33845e-07	0.000490155	3.89736e-05	1.90577e-06	6.93297e-06	4.51217e-06	3.41401e-06	1.46165e-06	3.46185e-06	0	5.7789e-07	0	1.44325e-06	3.2895e-06	3.00784e-06	0	0	2.18261e-05	0	0.000207024	0.00116968	0	1.06669e-06	0.000345184	0.000330674	0.00117617	0.000490706	4.09742e-05	3.98108e-05	5.2267e-05	6.3212e-05	4.83977e-05	0.000116486	0.000142702	0.000121501	5.68631e-05	6.6173e-05	7.17712e-05	0.000100284	k__Bacteria;p__Firmicutes;c__Clostridia;o__Clostridiales;f__Clostridiaceae;g__Clostridium;s__Clostridium botulinum
g__Escherichia;s__Escherichia sp. B1147	9.02249e-06	7.3394e-06	0.000887979	6.00584e-05	0	6.73029e-06	4.88129e-06	3.14263e-05	3.6851e-07	2.21065e-05	8.94334e-05	4.055e-05	7.65599e-05	0.000159462	8.73443e-05	6.5398e-05	2.41735e-05	0.000120715	0.000644249	1.21407e-05	0.00188408	0.00152198	0.000926468	0.0014455	0.00121045	0.00135573	0.000855136	0.00108211	0.00146861	0.00144286	0.0015186	0.00149551	0.00150309	0.00122819	0.00118808	0.00116384	0.00150612	0.00149629	0.00145759	0.0012362	k__Bacteria;p__Proteobacteria;c__Gammaproteobacteria;o__Enterobacterales;f__Enterobacteriaceae;g__Escherichia;s__Escherichia sp. B1147
g__Shigella;s__Shigella flexneri	4.27522e-06	7.29961e-07	0.000304892	1.79495e-05	0	0	2.42243e-06	1.18515e-05	4.25299e-06	9.93454e-06	3.71488e-05	9.27907e-06	2.38857e-05	5.38444e-05	3.39236e-05	9.74379e-06	1.68108e-05	4.29226e-05	0.000186503	4.55795e-07	0.000437871	0.000281329	0.000361449	0.00051703	0.000453266	0.00047404	0.000705151	0.00049297	0.00078219	0.000587742	0.000458744	0.000494614	0.000513557	0.000401289	0.000392395	0.000357141	0.000422664	0.000467342	0.000497563	0.000325466	k__Bacteria;p__Proteobacteria;c__Gammaproteobacteria;o__Enterobacterales;f__Enterobacteriaceae;g__Shigella;s__Shigella flexneri
g__Clostridium;s__Clostridium butyricum	0	1.90545e-06	9.34272e-06	0	0	0	0	0	0	0	0	0	1.50122e-06	3.92403e-07	0	1.54031e-06	1.15193e-06	5.48713e-07	9.26598e-06	0	0.000124469	0.000756404	2.03107e-07	3.0548e-07	6.92852e-05	6.47789e-05	0.000653214	0.000236091	4.93638e-05	1.66443e-05	3.0238e-05	3.32701e-05	2.68847e-05	7.38519e-05	8.83208e-05	7.36652e-05	7.69431e-05	3.80926e-05	5.38927e-05	4.9303e-05	k__Bacteria;p__Firmicutes;c__Clostridia;o__Clostridiales;f__Clostridiaceae;g__Clostridium;s__Clostridium butyricum
g__Clostridioides;s__Clostridioides difficile	3.74609e-06	3.82211e-07	3.87473e-05	1.15134e-06	0	0	6.22667e-07	6.11071e-07	0	9.30611e-07	0	0	0	5.84067e-06	1.21671e-06	6.92612e-07	0	7.53276e-07	1.01608e-05	0	0.000137542	0.000965624	0	5.19449e-07	0.000621579	0.000555586	0.000642954	0.0018835	2.789e-05	2.14135e-05	1.99856e-05	2.0189e-05	1.79947e-05	7.27711e-05	7.26215e-05	5.12864e-05	1.83022e-05	1.54735e-05	1.55979e-05	3.4289e-05	k__Bacteria;p__Firmicutes;c__Clostridia;o__Clostridiales;f__Peptostreptococcaceae;g__Clostridioides;s__Clostridioides difficile
g__Clostridium;s__Clostridium sp. CL-2	7.62479e-07	0	0.00010034	8.03819e-06	0	7.28071e-06	1.94327e-06	0	0	0	0	0	0	4.27423e-06	8.7625e-07	0	0	0	0	0	0.000166917	0.00101692	0	5.96958e-07	0.000347294	0.000333938	0.000554088	3.06646e-05	3.59089e-05	1.06667e-05	1.79352e-05	2.18994e-05	1.1729e-05	1.85211e-05	2.56999e-05	1.39192e-05	2.5341e-05	2.11209e-05	1.27239e-05	5.70882e-05	k__Bacteria;p__Firmicutes;c__Clostridia;o__Clostridiales;f__Clostridiaceae;g__Clostridium;s__Clostridium sp. CL-2
g__Neisseria;s__Neisseria polysaccharea	0.00555502	0.00565908	0.00110186	0.00545908	0.0053117	0.0051778	0.0052514	0.00514853	0.00540513	0.00518865	0.00434368	0.00464607	0.00433543	0.00437515	0.00439485	0.0045907	0.00482289	0.00436115	0.00238906	0.00258943	0.000819966	0.000143043	0.00284725	0.000738589	2.40295e-05	2.97846e-05	0.000517339	0.000175216	0.000504049	0.000397243	1.10409e-05	3.23736e-05	3.0688e-05	0.000102124	5.9277e-05	0.000104863	5.76126e-05	8.07131e-05	9.72821e-05	6.60109e-06	k__Bacteria;p__Proteobacteria;c__Betaproteobacteria;o__Neisseriales;f__Neisseriaceae;g__Neisseria;s__Neisseria polysaccharea
g__Clostridium;s__Clostridium sp. 27_14	0	0	2.40986e-06	0	0	0	0	0	0	0	0	0	0	0	0	0	0	0	2.13023e-07	0	0.000156401	0.000692287	0	1.94088e-07	3.29369e-05	2.2208e-05	0.000443043	1.90011e-06	4.88734e-05	4.93117e-06	1.15993e-06	1.11068e-06	1.33183e-06	7.03501e-07	1.36311e-06	1.1645e-06	8.21739e-07	2.11854e-07	3.26507e-07	9.81067e-07	k__Bacteria;p__Firmicutes;c__Clostridia;o__Clostridiales;f__Clostridiaceae;g__Clostridium;s__Clostridium sp. 27_14
g__Enterococcus;s__Enterococcus hirae	3.00704e-06	2.87173e-06	0.000159313	1.4495e-06	0	0	0	6.86101e-06	0	8.56739e-06	1.62415e-06	0	3.78852e-07	4.64355e-06	3.32598e-06	2.05987e-06	4.80453e-07	1.04974e-05	2.67767e-05	8.54615e-07	4.27437e-06	3.78532e-06	3.78779e-06	1.25185e-06	0.000137939	3.23074e-05	0.000423815	1.81279e-05	4.89288e-06	1.69448e-06	0.00193516	0.00145499	0.00127069	4.80003e-05	0.000130058	4.08255e-05	0.000187285	0.000757882	0.000422488	0.0056247	k__Bacteria;p__Firmicutes;c__Bacilli;o__Lactobacillales;f__Enterococcaceae;g__Enterococcus;s__Enterococcus hirae
g__Clostridium;s__Clostridium sp. CAG:265	0	4.07576e-07	3.12687e-06	0	0	0	0	0	0	0	0	0	0	2.64626e-07	0	0	0	3.31558e-07	2.93191e-06	0	0.000117803	0.000556449	0	0	1.56468e-05	1.19672e-05	0.000410964	3.23015e-06	6.77259e-06	2.57171e-06	1.89499e-06	3.43819e-06	2.10737e-06	2.31118e-06	4.44431e-06	2.69319e-06	2.52212e-06	1.65886e-06	9.66237e-07	3.92022e-06	k__Bacteria;p__Firmicutes;c__Clostridia;o__Clostridiales;f__Clostridiaceae;g__Clostridium;s__Clostridium sp. CAG:265
g__Clostridium;s__Clostridium sp. 29_15	1.28298e-06	0	3.68319e-06	3.75767e-07	0	0	0	0	0	0	0	0	0	2.12274e-07	0	2.08181e-06	0	0	4.8597e-07	0	0.000106292	0.000463413	0	0	1.83773e-05	1.56898e-05	0.000385515	3.79347e-06	1.36276e-05	4.89551e-06	3.44361e-06	3.0898e-06	2.5742e-06	3.71885e-06	3.83761e-06	2.85127e-06	2.19998e-06	1.66123e-06	1.38017e-06	5.06248e-06	k__Bacteria;p__Firmicutes;c__Clostridia;o__Clostridiales;f__Clostridiaceae;g__Clostridium;s__Clostridium sp. 29_15
g__Clostridium;s__Clostridium beijerinckii	0	0	7.12525e-06	0	0	0	0	0	0	0	0	0	0	0	0	0	0	0	4.1662e-06	0	9.83864e-05	0.000516784	0	7.98266e-08	6.06348e-05	5.51752e-05	0.000379723	1.30209e-05	2.9835e-05	5.79022e-06	4.32093e-06	5.62959e-06	4.23727e-06	1.08374e-05	1.30927e-05	7.55709e-06	6.15902e-06	4.20936e-06	3.10951e-06	9.18583e-06	k__Bacteria;p__Firmicutes;c__Clostridia;o__Clostridiales;f__Clostridiaceae;g__Clostridium;s__Clostridium beijerinckii
g__Francisella;s__Francisella tularensis	0.00295357	0.00285078	0.000764389	0.00297306	0.00306536	0.00306968	0.00314205	0.00342502	0.00343033	0.0032659	0.00278791	0.00297724	0.0028951	0.00236302	0.00263939	0.00262471	0.00338066	0.0036921	0.00211217	0.00450028	0.000879547	0.000153954	0.00157185	0.000428452	1.85602e-05	2.21667e-05	0.000368603	0.000108967	0.00031616	0.000325765	1.21186e-05	2.53885e-05	2.73031e-05	7.43631e-05	4.0457e-05	6.48461e-05	4.40443e-05	6.57155e-05	8.0628e-05	5.09851e-06	k__Bacteria;p__Proteobacteria;c__Gammaproteobacteria;o__Thiotrichales;f__Francisellaceae;g__Francisella;s__Francisella tularensis
g__Enterobacter;s__Enterobacter cloacae	0.000398809	0.000363535	0.000405083	0.00049546	0.000407899	0.000492518	0.000397668	0.0005958	0.000604402	0.000560017	0.000953505	0.000917095	0.000960105	0.000877603	0.000914957	0.000905271	0.00104738	0.00125444	0.00093793	0.00329969	0.000425322	0.000256344	0.000459129	0.000413397	0.000346587	0.000361649	0.000342885	0.000281429	0.000412798	0.000345393	0.000446316	0.000419884	0.000432823	0.000364501	0.000356066	0.000364847	0.000428378	0.000430608	0.000438877	0.000358074	k__Bacteria;p__Proteobacteria;c__Gammaproteobacteria;o__Enterobacterales;f__Enterobacteriaceae;g__Enterobacter;s__Enterobacter cloacae
g__Campylobacter;s__Campylobacter jejuni	0.00382986	0.00416245	0.000822526	0.00391506	0.0038396	0.00379291	0.00380285	0.00410259	0.0039102	0.00372837	0.00332728	0.00344687	0.00333866	0.00340253	0.00322741	0.00339956	0.00373049	0.00339494	0.00196804	0.00190741	0.00060833	0.000108303	0.00213871	0.000544495	1.91856e-05	2.11817e-05	0.000341692	0.000123892	0.000374966	0.000274135	1.09204e-05	2.41136e-05	2.4938e-05	7.79806e-05	5.50022e-05	8.24652e-05	4.46921e-05	6.10207e-05	7.71918e-05	5.92301e-06	k__Bacteria;p__Proteobacteria;c__Epsilonproteobacteria;o__Campylobacterales;f__Campylobacteraceae;g__Campylobacter;s__Campylobacter jejuni
g__Shigella;s__Shigella dysenteriae	4.8015e-06	7.32569e-06	0.000340508	2.0725e-05	0	0	0	1.91435e-05	1.36958e-06	1.41285e-05	6.46695e-05	1.24892e-05	3.88327e-05	8.36438e-05	5.09031e-05	3.929e-05	4.66519e-06	5.3234e-05	0.000319423	7.2971e-06	0.00056183	0.000403489	0.000406986	0.000483316	0.000490414	0.000465559	0.000318365	0.000418374	0.000564231	0.000575487	0.000735776	0.000758581	0.0008387	0.000627439	0.000602581	0.000590393	0.000776599	0.000892382	0.00104188	0.000562993	k__Bacteria;p__Proteobacteria;c__Gammaproteobacteria;o__Enterobacterales;f__Enterobacteriaceae;g__Shigella;s__Shigella dysenteriae
g__Clostridium;s__Clostridium bornimense	0	0	2.57672e-06	0	0	0	0	5.84323e-07	0	0	0	0	0	0	0	0	0	0	7.59118e-07	0	9.51308e-05	0.000521512	0	1.77817e-07	3.03255e-05	2.55626e-05	0.000299896	1.80831e-06	1.69692e-05	1.75484e-06	3.25486e-06	3.85921e-06	3.28024e-06	4.63231e-06	4.59797e-06	4.43276e-06	2.66596e-06	2.95401e-06	3.55524e-06	3.87924e-06	k__Bacteria;p__Firmicutes;c__Clostridia;o__Clostridiales;f__Clostridiaceae;g__Clostridium;s__Clostridium bornimense
g__Escherichia;s__Escherichia albertii	5.37275e-06	0	0.000377891	2.7499e-05	0	0	1.55804e-06	1.03121e-05	0	1.37299e-05	4.69472e-05	1.43746e-05	2.46119e-05	6.27235e-05	3.71598e-05	3.73048e-05	8.81274e-06	3.64413e-05	0.000288177	3.4806e-06	0.000452692	0.000375294	0.000297417	0.000399078	0.000406795	0.000440426	0.000277992	0.000306798	0.000457221	0.000446021	0.000548133	0.000539335	0.000535293	0.000483827	0.000469617	0.000476169	0.000594124	0.000514891	0.000530414	0.000509645	k__Bacteria;p__Proteobacteria;c__Gammaproteobacteria;o__Enterobacterales;f__Enterobacteriaceae;g__Escherichia;s__Escherichia albertii
g__Paeniclostridium;s__Paeniclostridium sordellii	3.40885e-06	2.30106e-06	3.79512e-05	2.67127e-06	0	0	8.97652e-07	8.94557e-07	0	8.48053e-07	0	4.04376e-07	2.65608e-07	1.4457e-06	1.62684e-06	2.06844e-06	0	2.99211e-07	1.84924e-05	0	4.94482e-05	0.000309987	0	2.94015e-07	8.09035e-05	6.19463e-05	0.000277163	1.5954e-05	1.89066e-05	1.18663e-05	2.22776e-05	2.88666e-05	2.39081e-05	0.00010381	0.000107369	7.2073e-05	2.52332e-05	2.41544e-05	2.76581e-05	4.09206e-05	k__Bacteria;p__Firmicutes;c__Clostridia;o__Clostridiales;f__Peptostreptococcaceae;g__Paeniclostridium;s__Paeniclostridium sordellii
g__Romboutsia;s__Romboutsia ilealis	4.30043e-06	4.87961e-06	0.000417082	2.27496e-05	0	0	0	0	0	0	0	0	3.30216e-07	2.90916e-06	3.60957e-06	1.25669e-06	0	0	4.35401e-06	0	0.000168701	0.00103865	0	6.87396e-08	0.000103381	9.816e-05	0.000268369	1.92399e-06	5.60413e-06	1.66292e-06	3.63093e-06	1.38469e-06	1.6321e-06	3.39563e-06	4.50472e-06	2.47557e-06	1.74318e-05	2.58772e-06	2.48885e-06	4.62201e-06	k__Bacteria;p__Firmicutes;c__Clostridia;o__Clostridiales;f__Peptostreptococcaceae;g__Romboutsia;s__Romboutsia ilealis
g__Clostridium;s__Clostridium septicum	0	0	4.98146e-06	1.18321e-06	0	0	0	6.00499e-07	0	0	0	0	0	5.9455e-07	0	0	0	0	2.18595e-06	0	5.21068e-05	0.00023176	0	1.64064e-07	5.19516e-05	4.94194e-05	0.000220133	0.000111577	5.63704e-06	4.30273e-06	3.01526e-06	5.74329e-06	3.57129e-06	7.21044e-06	9.07047e-06	6.99842e-06	6.99744e-06	6.23406e-06	6.22244e-06	1.2383e-05	k__Bacteria;p__Firmicutes;c__Clostridia;o__Clostridiales;f__Clostridiaceae;g__Clostridium;s__Clostridium septicum
g__Clostridium;s__Clostridium neonatale	1.29564e-06	0	2.95551e-06	0	0	0	0	0	0	0	0	0	0	0	0	7.77608e-07	0	0	3.0379e-07	0	3.7e-05	0.000244001	0	7.44248e-08	3.18959e-05	3.12705e-05	0.000210983	4.78044e-06	6.34277e-06	4.36671e-06	3.14572e-06	5.02349e-06	2.94302e-06	2.75832e-05	3.87722e-05	3.77141e-05	4.16818e-06	1.98123e-06	2.39198e-06	6.81318e-06	k__Bacteria;p__Firmicutes;c__Clostridia;o__Clostridiales;f__Clostridiaceae;g__Clostridium;s__Clostridium neonatale
g__Citrobacter;s__Citrobacter freundii	0	0	0.000182774	1.48454e-05	0	6.18046e-07	0	3.59853e-06	0	2.86877e-06	1.30141e-05	8.96535e-06	1.5001e-05	2.13459e-05	1.28724e-05	1.20242e-05	4.37545e-06	1.40204e-05	0.000141867	4.81297e-06	0.000171221	0.000149303	0.000116497	0.000173743	0.000176601	0.000205266	0.000208405	0.000202121	0.000210632	0.000204759	0.00028106	0.000282969	0.000270288	0.000213534	0.000193716	0.000218585	0.000219919	0.000217607	0.000239015	0.00019205	k__Bacteria;p__Proteobacteria;c__Gammaproteobacteria;o__Enterobacterales;f__Enterobacteriaceae;g__Citrobacter;s__Citrobacter freundii
g__Clostridium;s__Clostridium sp. CL-6	0	0	8.51861e-05	9.22996e-06	0	1.67119e-06	1.36378e-06	0	0	0	0	0	0	5.1632e-07	0	0	0	0	0	0	3.31277e-05	0.000178633	0	6.53759e-06	0.00406758	0.00284909	0.000207273	2.92662e-05	6.32541e-05	3.24886e-05	1.62807e-06	3.1224e-06	1.67426e-06	4.11865e-05	5.94219e-05	6.45392e-05	5.32774e-06	3.28164e-06	2.28424e-06	5.34964e-06	k__Bacteria;p__Firmicutes;c__Clostridia;o__Clostridiales;f__Clostridiaceae;g__Clostridium;s__Clostridium sp. CL-6
g__Bacillus;s__Bacillus cereus	8.22572e-05	9.55283e-05	0.000116514	0.000120779	4.55928e-05	7.03397e-05	9.0489e-05	5.76229e-05	7.31102e-05	8.33193e-05	9.69429e-05	5.74654e-05	8.91257e-05	5.97786e-05	6.80283e-05	5.68557e-05	5.23603e-05	5.63237e-05	2.66539e-05	4.98345e-05	4.09863e-05	0.000134274	4.74295e-05	9.1019e-06	3.34476e-05	2.63058e-05	0.000205974	7.77207e-05	1.09537e-05	5.96991e-06	2.78993e-06	4.42337e-06	2.93807e-06	1.9863e-05	2.65323e-05	2.59783e-05	4.92167e-06	6.07805e-06	4.31566e-06	2.49267e-05	k__Bacteria;p__Firmicutes;c__Bacilli;o__Bacillales;f__Bacillaceae;g__Bacillus;s__Bacillus cereus
g__Clostridium;s__Clostridium gasigenes	0	0	6.78e-07	0	0	0	0	0	0	0	0	0	0	0	5.8477e-07	0	0	0	1.61491e-07	0	6.66167e-05	0.000338421	0	0	1.91089e-05	1.82167e-05	0.000194179	2.47643e-06	1.69257e-05	2.39032e-06	8.29596e-07	1.89494e-06	1.60826e-06	2.17577e-06	3.67302e-06	2.80151e-06	2.84645e-06	2.41962e-06	1.54978e-06	4.56985e-06	k__Bacteria;p__Firmicutes;c__Clostridia;o__Clostridiales;f__Clostridiaceae;g__Clostridium;s__Clostridium gasigenes
g__Turicibacter;s__Turicibacter sp. H121	0	0	8.8288e-06	8.50617e-07	0	0	0	0	0	0	0	0	0	7.63006e-07	0	0	0	0	0	0	0.000120589	0.000582977	0	0	1.25458e-05	1.04768e-05	0.000184627	5.42871e-07	2.42399e-07	9.2304e-07	2.59803e-07	0	1.5712e-07	2.08556e-06	2.82922e-06	1.46671e-06	4.36002e-06	4.14258e-07	1.16355e-07	3.17451e-07	k__Bacteria;p__Firmicutes;c__Erysipelotrichia;o__Erysipelotrichales;f__Erysipelotrichaceae;g__Turicibacter;s__Turicibacter sp. H121
g__Shigella;s__Shigella sp. SF-2015	9.06949e-07	2.26661e-06	0.000190846	8.94239e-06	0	0	0	4.56695e-06	0	1.22552e-05	2.98505e-05	9.98477e-06	1.40319e-05	3.06029e-05	1.86875e-05	8.49562e-06	8.26796e-06	2.83544e-05	0.000162364	2.59083e-06	0.000265423	0.00018408	0.000176001	0.000318629	0.000219794	0.000215683	0.000182669	0.000197275	0.000296927	0.000279493	0.000295519	0.000302801	0.000304003	0.000247256	0.000254519	0.000245356	0.000292049	0.000294708	0.000299867	0.000254608	k__Bacteria;p__Proteobacteria;c__Gammaproteobacteria;o__Enterobacterales;f__Enterobacteriaceae;g__Shigella;s__Shigella sp. SF-2015
g__Clostridium;s__Clostridium frigidicarnis	0	0	2.62093e-06	0	0	0	0	0	0	0	0	0	0	0	0	0	0	0	0	0	4.68438e-05	0.000218461	0	0	1.8589e-05	1.27022e-05	0.000178883	2.9437e-06	1.16846e-05	1.72275e-06	8.00764e-07	2.07343e-06	1.07198e-06	1.06877e-06	1.48252e-06	1.95862e-06	1.31071e-06	9.46938e-07	9.33257e-07	2.07632e-06	k__Bacteria;p__Firmicutes;c__Clostridia;o__Clostridiales;f__Clostridiaceae;g__Clostridium;s__Clostridium frigidicarnis
g__Clostridium;s__Clostridium sulfidigenes	0	0	9.47498e-07	0	0	0	0	0	0	0	0	0	0	0	0	0	0	0	0	0	4.75026e-05	0.000205497	0	3.14793e-07	5.97131e-05	4.61479e-05	0.000172205	4.67817e-06	6.21436e-06	8.86385e-07	6.76683e-07	1.36482e-06	1.09789e-06	1.84619e-05	2.99328e-05	3.20551e-05	2.27728e-06	2.14613e-06	2.97067e-06	3.21742e-06	k__Bacteria;p__Firmicutes;c__Clostridia;o__Clostridiales;f__Clostridiaceae;g__Clostridium;s__Clostridium sulfidigenes
g__Clostridium;s__Clostridium nigeriense	0	2.86812e-07	3.38254e-06	3.63774e-07	0	0	0	0	0	0	0	0	0	4.90504e-06	3.36939e-06	0	0	0	3.74312e-06	0	3.03971e-05	0.000183488	0	0	4.6489e-05	4.54122e-05	0.000165601	7.22293e-05	2.25431e-05	4.52255e-06	7.72484e-06	1.08762e-05	7.33662e-06	9.53052e-06	1.05889e-05	8.66676e-06	7.36876e-06	8.45722e-06	7.59092e-06	1.17177e-05	k__Bacteria;p__Firmicutes;c__Clostridia;o__Clostridiales;f__Clostridiaceae;g__Clostridium;s__Clostridium nigeriense
g__Streptococcus;s__Streptococcus gallolyticus	0.000206789	0.000111814	0.00188818	4.61049e-05	1.51421e-06	0	0	9.26941e-05	5.87403e-07	0.000110975	3.54039e-05	1.30767e-05	1.80656e-05	0.000135488	7.78085e-05	4.85205e-05	4.52858e-06	5.71587e-05	0.000591301	3.03752e-06	1.43309e-05	3.00038e-05	2.16955e-07	1.9675e-06	0.00136941	0.000289467	0.000143056	0.000184742	6.09714e-05	4.31696e-05	0.000223051	0.000241379	0.000232769	0.000159477	0.000287228	0.00014381	0.000105938	0.000325705	0.000198759	0.00284209	k__Bacteria;p__Firmicutes;c__Bacilli;o__Lactobacillales;f__Streptococcaceae;g__Streptococcus;s__Streptococcus gallolyticus
g__Streptococcus;s__Streptococcus pasteurianus	4.29465e-06	1.68691e-06	0.000101653	8.95257e-06	0	0	0	1.16276e-06	0	7.04127e-06	1.94409e-06	0	2.98e-07	6.97825e-06	9.39535e-06	4.6047e-06	0	7.93088e-06	6.0505e-05	0	2.82739e-07	9.76536e-07	0	0	0.000180155	8.34632e-05	0.00013215	6.75819e-06	2.10097e-06	2.88941e-06	9.61469e-05	6.75501e-05	5.94089e-05	2.41202e-05	4.00424e-05	2.53206e-05	3.15639e-05	4.21229e-05	4.07688e-05	0.000540359	k__Bacteria;p__Firmicutes;c__Bacilli;o__Lactobacillales;f__Streptococcaceae;g__Streptococcus;s__Streptococcus pasteurianus
g__Clostridium;s__Clostridium chauvoei	0	0	1.51689e-06	0	0	0	0	0	0	0	0	0	0	0	0	0	0	0	7.88026e-07	0	2.00982e-05	0.000143581	0	7.44248e-08	2.61821e-05	2.98327e-05	0.000125978	5.58974e-06	6.08906e-06	4.2358e-06	1.35499e-06	1.68682e-06	1.6516e-06	2.06479e-06	2.45241e-06	1.95657e-06	3.25046e-06	2.72777e-06	2.23061e-06	4.56336e-06	k__Bacteria;p__Firmicutes;c__Clostridia;o__Clostridiales;f__Clostridiaceae;g__Clostridium;s__Clostridium chauvoei
g__Clostridium;s__Clostridium sp. 7_2_43FAA	0	0	2.01214e-07	0	0	0	0	0	0	0	0	0	0	0	0	0	0	0	9.52795e-07	0	1.77608e-05	0.000113196	0	2.39382e-07	0.000151106	0.000117054	0.000121299	4.54767e-05	2.2633e-06	3.58861e-07	1.5791e-06	1.8666e-06	1.38853e-06	8.52713e-06	1.02583e-05	5.22526e-06	2.62904e-06	2.13232e-06	1.33584e-06	4.53901e-06	k__Bacteria;p__Firmicutes;c__Clostridia;o__Clostridiales;f__Clostridiaceae;g__Clostridium;s__Clostridium sp. 7_2_43FAA
g__Clostridium;s__Clostridium mediterraneense	0	0	1.10495e-06	0	0	0	0	1.78911e-06	0	5.74112e-07	0	0	0	0	0	0	0	0	0	0	3.13251e-05	0.000139453	0	0	2.70528e-05	2.52611e-05	0.000120069	4.37682e-05	7.80358e-06	1.22286e-06	1.23145e-06	9.00569e-07	1.41119e-06	9.73938e-06	1.59658e-05	1.73997e-05	4.97945e-07	1.85775e-07	5.32978e-07	6.10333e-07	k__Bacteria;p__Firmicutes;c__Clostridia;o__Clostridiales;f__Clostridiaceae;g__Clostridium;s__Clostridium mediterraneense
g__Clostridium;s__Clostridium puniceum	0	0	2.31856e-07	0	0	0	0	0	0	0	0	0	0	0	0	0	0	0	0	0	3.23674e-05	0.000195802	0	0	1.04207e-05	1.09821e-05	0.000119637	7.49822e-07	5.32758e-06	3.54021e-06	1.10428e-06	1.61107e-06	1.97315e-06	3.77808e-06	4.35539e-06	2.89317e-06	8.86752e-07	3.80662e-07	5.42954e-07	1.65478e-06	k__Bacteria;p__Firmicutes;c__Clostridia;o__Clostridiales;f__Clostridiaceae;g__Clostridium;s__Clostridium puniceum
g__Clostridium;s__Clostridium ventriculi	0	0	2.31466e-07	0	0	0	0	0	0	0	0	0	0	3.06474e-06	1.27996e-06	4.44459e-06	0	7.15613e-07	9.27496e-06	0	3.25143e-05	0.000183833	0	0	1.2793e-05	1.33953e-05	0.000117764	1.96438e-06	7.48862e-06	1.37701e-06	3.5996e-06	1.07305e-05	6.37587e-06	8.03287e-06	9.41095e-06	4.93775e-06	2.82436e-06	2.1465e-06	1.83974e-06	4.19884e-06	k__Bacteria;p__Firmicutes;c__Clostridia;o__Clostridiales;f__Clostridiaceae;g__Clostridium;s__Clostridium ventriculi
g__Clostridium;s__Clostridium cavendishii	0	0	4.87637e-07	0	0	0	0	0	0	0	0	0	0	0	0	0	0	0	0	0	3.44078e-05	0.000207989	0	5.07615e-08	8.24087e-06	7.19399e-06	0.000115117	5.63236e-07	5.72737e-06	1.71318e-06	2.14641e-07	3.31491e-07	4.08839e-07	1.64251e-07	1.00403e-07	1.21209e-07	2.77423e-07	1.95269e-07	4.15521e-07	4.98288e-07	k__Bacteria;p__Firmicutes;c__Clostridia;o__Clostridiales;f__Clostridiaceae;g__Clostridium;s__Clostridium cavendishii
g__Lactobacillus;s__Lactobacillus johnsonii	0.000219664	0.000140262	0.0128948	0.000423771	5.57096e-07	4.27193e-06	5.62061e-06	0.000180317	3.89121e-07	0.000220965	0	0	0	6.62967e-06	5.78173e-07	4.36994e-07	0	0	3.86743e-07	0	1.83761e-05	0.000137456	1.42957e-06	2.13343e-06	0.00160467	0.000389818	0.000113694	0.000358857	6.47889e-05	5.25069e-05	2.70756e-07	6.6019e-08	9.32724e-08	1.53393e-07	1.46332e-07	1.36804e-07	0	1.00317e-07	3.32943e-08	1.40989e-06	k__Bacteria;p__Firmicutes;c__Bacilli;o__Lactobacillales;f__Lactobacillaceae;g__Lactobacillus;s__Lactobacillus johnsonii
g__Clostridium;s__Clostridium sp. USBA 49	0	0	1.12225e-07	0	0	0	0	0	0	0	0	0	0	0	0	0	0	0	0	0	3.92887e-05	0.000194188	0	0	3.98084e-06	1.89961e-06	0.000110513	4.13155e-07	6.61849e-06	2.19904e-06	1.74667e-07	1.7088e-07	2.81855e-07	2.97894e-07	2.51928e-07	1.0229e-07	3.77098e-07	1.13211e-07	1.78011e-07	1.10016e-07	k__Bacteria;p__Firmicutes;c__Clostridia;o__Clostridiales;f__Clostridiaceae;g__Clostridium;s__Clostridium sp. USBA 49
g__Unclassified;s__uncultured bacterium	5.34178e-06	0	0.000109302	1.15826e-05	0	0	6.88977e-06	5.60899e-06	2.25892e-06	2.16969e-06	6.18794e-06	3.01551e-06	2.20888e-05	1.53558e-05	1.51951e-05	8.36226e-06	8.57469e-06	8.43018e-06	6.66308e-05	6.39296e-06	0.00011828	0.00014684	7e-05	0.000118359	0.000203946	0.000191963	0.000109221	0.000226963	0.000129236	0.000127043	0.000123841	0.000120629	0.000114468	0.00014279	0.000125773	0.000119855	0.000117725	0.000118266	0.000115731	0.000108635	k__Bacteria;p__Unclassified;c__Unclassified;o__Unclassified;f__Unclassified;g__Unclassified;s__uncultured bacterium
g__Clostridium;s__Clostridium sp. C8	0	0	2.88832e-07	0	0	0	0	0	0	0	0	0	0	2.35576e-07	0	0	0	0	1.12501e-06	0	2.48268e-05	0.000123769	0	1.08378e-07	1.99722e-05	1.67555e-05	0.000107093	6.9811e-06	6.05835e-06	5.16757e-07	1.0373e-06	1.24534e-06	1.67939e-06	1.5156e-05	1.65668e-05	1.61116e-05	9.99932e-07	9.65098e-07	1.11861e-06	2.3599e-06	k__Bacteria;p__Firmicutes;c__Clostridia;o__Clostridiales;f__Clostridiaceae;g__Clostridium;s__Clostridium sp. C8
g__Enterobacter;s__Enterobacter sp. FY-07	0	0	0.000113483	1.93888e-05	0	0	0	1.78911e-06	0	5.167e-06	6.74294e-06	4.91505e-06	1.36035e-05	1.84065e-05	1.45891e-05	1.11952e-05	5.91403e-06	2.47882e-05	0.000103727	0	0.000156072	0.000123019	0.000146143	0.000177255	0.000147349	0.000152157	0.000107048	0.000133145	0.000198872	0.000166944	0.000184509	0.000175325	0.000170638	0.000152998	0.000145708	0.00014235	0.000172056	0.000164191	0.000169224	0.000150503	k__Bacteria;p__Proteobacteria;c__Gammaproteobacteria;o__Enterobacterales;f__Enterobacteriaceae;g__Enterobacter;s__Enterobacter sp. FY-07
g__Klebsiella;s__Klebsiella michiganensis	0.000710137	0.000716613	0.000168122	0.000728696	0.000791232	0.00080088	0.00074948	0.000247111	0.000299024	0.000222735	0.00110286	0.00128248	0.00111276	0.00110699	0.00115485	0.00118073	0.00130381	0.00137375	0.000846875	0.00246768	0.000153505	2.05208e-05	0.000287051	9.09355e-05	1.5315e-05	1.47501e-05	0.000106384	0.000102943	3.8555e-05	3.56918e-05	9.83409e-06	1.29548e-05	1.17177e-05	3.33064e-05	1.93685e-05	3.82642e-05	1.90098e-05	2.52807e-05	3.26541e-05	6.06255e-06	k__Bacteria;p__Proteobacteria;c__Gammaproteobacteria;o__Enterobacterales;f__Enterobacteriaceae;g__Klebsiella;s__Klebsiella michiganensis
g__Clostridium;s__Clostridium sartagoforme	0	0	5.29061e-07	7.33794e-07	0	0	0	0	0	0	0	0	0	0	0	0	0	0	0	0	1.72953e-05	9.58553e-05	0	0	1.34885e-05	8.82778e-06	0.000102063	3.56597e-06	3.48516e-06	1.44375e-06	3.77415e-07	1.52602e-06	5.86702e-07	2.43076e-06	2.1435e-06	2.39717e-06	5.44746e-07	6.51143e-07	3.68059e-07	1.03361e-06	k__Bacteria;p__Firmicutes;c__Clostridia;o__Clostridiales;f__Clostridiaceae;g__Clostridium;s__Clostridium sartagoforme
g__Actinobacillus;s__Actinobacillus succinogenes	2.70519e-07	0	0.000176695	1.15122e-05	0	1.08259e-06	5.56092e-07	8.14761e-07	0	0	2.67851e-06	4.66041e-07	4.38797e-06	8.79664e-07	5.32962e-07	9.66586e-07	0	5.61265e-07	6.29869e-06	0	1.01609e-07	2.41159e-06	0	2.61485e-07	3.76583e-05	5.3749e-05	0.000100918	2.5927e-05	1.64882e-06	1.46531e-06	7.61923e-05	8.16178e-05	7.50403e-05	0.00256253	0.00186253	0.00269405	1.27609e-05	2.65004e-05	2.60538e-05	1.27439e-05	k__Bacteria;p__Proteobacteria;c__Gammaproteobacteria;o__Pasteurellales;f__Pasteurellaceae;g__Actinobacillus;s__Actinobacillus succinogenes
g__Clostridium;s__Clostridium pasteurianum	0	0	1.4648e-06	0	0	0	0	0	0	0	0	0	0	0	0	0	0	7.27742e-07	4.09404e-07	0	2.42539e-05	0.000119464	0	0	3.03946e-06	2.63137e-06	9.96816e-05	1.07632e-06	1.15768e-05	2.77667e-07	0	2.9576e-07	9.82848e-08	7.14324e-07	6.93505e-07	2.1954e-07	7.10679e-07	2.23455e-07	2.38153e-07	3.29584e-07	k__Bacteria;p__Firmicutes;c__Clostridia;o__Clostridiales;f__Clostridiaceae;g__Clostridium;s__Clostridium pasteurianum
g__Clostridium;s__Clostridium intestinale	0	0	8.41202e-06	0	0	0	0	0	0	0	0	0	0	0	0	0	0	0	6.91867e-07	0	2.05866e-05	0.000127787	0	0	2.33601e-05	2.00087e-05	9.95513e-05	3.35796e-06	2.56285e-06	2.07728e-06	8.52532e-07	1.57834e-06	1.31414e-06	5.55816e-06	4.58156e-06	2.61074e-06	2.33249e-06	2.47918e-06	1.84565e-06	5.31193e-06	k__Bacteria;p__Firmicutes;c__Clostridia;o__Clostridiales;f__Clostridiaceae;g__Clostridium;s__Clostridium intestinale
g__Clostridium;s__Clostridium saccharoperbutylacetonicum	0	6.09968e-07	7.95865e-06	0	0	0	0	0	0	8.27062e-07	0	0	0	0	0	0	0	0	0	0	3.33213e-05	0.000137378	0	0	1.41791e-05	3.17611e-06	9.91512e-05	1.89506e-06	7.49621e-06	8.11135e-07	1.07199e-06	1.41518e-06	8.99309e-07	2.84215e-06	2.49702e-06	1.84795e-06	8.24691e-07	7.05699e-07	4.71681e-07	3.11829e-06	k__Bacteria;p__Firmicutes;c__Clostridia;o__Clostridiales;f__Clostridiaceae;g__Clostridium;s__Clostridium saccharoperbutylacetonicum
g__Terrisporobacter;s__Terrisporobacter glycolicus	2.76486e-06	1.04771e-06	5.54216e-05	6.71099e-06	0	0	0	0	0	0	0	0	0	4.97613e-07	0	0	0	0	0	0	3.39163e-05	0.000159275	0	0	2.67467e-05	1.12536e-05	9.5744e-05	1.4012e-06	1.51296e-05	2.46807e-07	7.24574e-07	1.17179e-06	9.74503e-07	2.16892e-06	2.4023e-06	2.7159e-06	1.43307e-06	5.78363e-07	2.63522e-07	6.39284e-07	k__Bacteria;p__Firmicutes;c__Clostridia;o__Clostridiales;f__Peptostreptococcaceae;g__Terrisporobacter;s__Terrisporobacter glycolicus
g__Clostridium;s__Clostridium ihumii	0	0	7.98647e-07	0	0	0	0	0	0	0	0	0	0	0	0	0	0	0	0	0	3.24713e-05	0.000140391	0	0	3.89347e-05	4.27401e-05	9.48634e-05	3.22651e-06	1.01675e-05	4.4368e-07	7.17645e-07	1.0385e-06	2.63177e-07	1.17326e-06	8.44778e-07	1.23365e-06	1.17338e-06	1.67167e-06	2.23654e-06	2.12423e-06	k__Bacteria;p__Firmicutes;c__Clostridia;o__Clostridiales;f__Clostridiaceae;g__Clostridium;s__Clostridium ihumii
g__Citrobacter;s__Citrobacter koseri	1.36762e-06	0	7.95198e-05	0	0	0	0	6.51965e-06	0	4.41975e-07	6.18753e-06	5.97025e-06	1.10084e-05	1.72955e-05	5.40571e-06	1.27377e-05	1.01175e-06	8.72393e-06	7.29471e-05	0	0.00011909	0.000108088	9.93975e-05	0.000141471	0.000121058	0.000134514	9.16317e-05	0.000108283	0.00014862	0.000129962	0.000206483	0.000176442	0.000200641	0.000136376	0.000151831	0.000135144	0.000190244	0.000189126	0.0001899	0.000171062	k__Bacteria;p__Proteobacteria;c__Gammaproteobacteria;o__Enterobacterales;f__Enterobacteriaceae;g__Citrobacter;s__Citrobacter koseri
g__Clostridium;s__Clostridium arbusti	0	0	9.70552e-07	0	0	0	0	0	0	3.53206e-07	0	0	0	0	0	0	0	0	5.82264e-07	0	1.56983e-05	7.37042e-05	0	0	1.33685e-05	8.88251e-06	9.05597e-05	4.57006e-06	4.16956e-07	2.73324e-07	3.35266e-06	3.61729e-06	2.15329e-06	3.88068e-06	5.98633e-06	4.59158e-06	9.35125e-07	1.34928e-06	7.30789e-07	2.21248e-06	k__Bacteria;p__Firmicutes;c__Clostridia;o__Clostridiales;f__Clostridiaceae;g__Clostridium;s__Clostridium arbusti
g__Enterococcus;s__Enterococcus faecium	1.69954e-06	6.93688e-06	7.86632e-05	4.42174e-06	1.508e-06	0	0	1.25284e-05	1.49946e-06	7.47155e-06	1.05214e-05	1.01223e-06	1.80695e-06	4.34725e-06	2.4399e-06	5.94917e-06	1.64845e-06	3.13785e-06	1.74191e-05	0	7.12276e-07	7.32845e-06	4.50016e-07	1.48477e-07	0.000141259	3.52711e-05	9.03068e-05	2.26073e-05	5.51181e-06	2.51418e-06	0.000327313	0.000252634	0.000215199	2.98748e-05	6.29103e-05	3.52608e-05	4.45389e-05	0.000151805	8.93611e-05	0.00121307	k__Bacteria;p__Firmicutes;c__Bacilli;o__Lactobacillales;f__Enterococcaceae;g__Enterococcus;s__Enterococcus faecium
g__Clostridium;s__Clostridium colicanis	0	4.61426e-07	6.16e-06	0	0	0	0	0	0	1.3694e-06	0	0	0	2.17415e-06	0	0	0	0	3.75786e-05	0	1.47144e-05	0.000126658	0	0	2.01104e-05	1.29515e-05	8.93227e-05	1.97418e-05	1.15989e-06	0	6.05153e-06	1.24494e-05	1.05883e-05	1.62114e-05	1.70728e-05	1.28032e-05	1.45866e-05	2.19278e-05	2.14005e-05	1.11064e-05	k__Bacteria;p__Firmicutes;c__Clostridia;o__Clostridiales;f__Clostridiaceae;g__Clostridium;s__Clostridium colicanis
g__Citrobacter;s__uncultured Citrobacter sp.	0	0	6.46925e-05	1.19404e-05	0	2.7606e-06	0	9.27313e-06	0	8.3953e-07	8.17582e-06	2.31211e-06	1.00445e-05	7.95652e-06	4.71715e-06	0	3.18701e-06	7.36059e-06	4.76056e-05	0	0.000170416	0.000132558	8.9935e-05	0.000105858	8.77484e-05	0.000111724	8.84048e-05	8.01698e-05	0.000166733	0.000101005	0.000119651	0.000127356	0.000130395	0.000103826	0.000101949	9.58372e-05	0.000110748	0.000127048	0.000114375	0.00011876	k__Bacteria;p__Proteobacteria;c__Gammaproteobacteria;o__Enterobacterales;f__Enterobacteriaceae;g__Citrobacter;s__uncultured Citrobacter sp.
g__Klebsiella;s__Klebsiella quasipneumoniae	0	0	7.64656e-05	1.07805e-05	0	0	0	8.58185e-06	0	0	3.08737e-06	6.62166e-07	7.06308e-06	8.3237e-07	0	6.62272e-06	0	5.44466e-06	3.03975e-05	2.10367e-06	3.99232e-05	2.81188e-05	0.000109314	0.000212837	8.71465e-05	9.96756e-05	8.81627e-05	0.000112553	4.49752e-05	0.000120688	8.14558e-05	6.855e-05	7.76077e-05	8.04386e-05	6.93421e-05	7.51049e-05	6.58339e-05	4.90456e-05	7.01169e-05	7.04409e-05	k__Bacteria;p__Proteobacteria;c__Gammaproteobacteria;o__Enterobacterales;f__Enterobacteriaceae;g__Klebsiella;s__Klebsiella quasipneumoniae
g__Clostridium;s__Clostridium sp. DSM 8431	0	0	5.21884e-06	0	0	0	0	8.14761e-07	8.16605e-07	0	0	0	0	0	0	0	0	0	1.21716e-06	0	3.27362e-05	0.000174186	0	7.34117e-07	2.47402e-05	1.90504e-05	8.52138e-05	0.000146925	9.65517e-06	1.40321e-06	1.62123e-06	3.61871e-06	2.54871e-06	2.04354e-05	3.12461e-05	3.1116e-05	3.74042e-06	4.71266e-06	3.28787e-06	4.19856e-06	k__Bacteria;p__Firmicutes;c__Clostridia;o__Clostridiales;f__Clostridiaceae;g__Clostridium;s__Clostridium sp. DSM 8431
g__Clostridium;s__Clostridium grantii	0	0	1.45928e-07	0	0	0	0	0	0	0	0	0	0	0	0	0	0	0	3.34848e-07	0	2.20151e-05	0.000105879	0	0	1.65592e-05	1.64292e-05	8.32589e-05	2.04975e-06	2.03814e-06	5.14047e-07	6.41326e-07	5.71087e-07	8.75613e-07	7.23157e-06	1.32282e-05	9.36226e-06	8.50967e-07	9.93756e-07	1.17054e-06	1.34255e-06	k__Bacteria;p__Firmicutes;c__Clostridia;o__Clostridiales;f__Clostridiaceae;g__Clostridium;s__Clostridium grantii
g__Clostridium;s__Clostridium collagenovorans	0	0	2.59057e-07	0	0	0	0	0	0	0	0	0	0	0	0	0	0	0	0	0	2.15627e-05	0.000137315	0	1.68724e-07	1.97589e-05	2.12383e-05	8.32118e-05	5.5912e-07	4.57052e-06	1.08737e-06	4.51376e-07	6.07909e-07	4.40418e-07	7.8914e-07	3.86925e-07	5.34784e-07	7.94642e-07	2.9377e-07	3.24152e-07	3.69367e-07	k__Bacteria;p__Firmicutes;c__Clostridia;o__Clostridiales;f__Clostridiaceae;g__Clostridium;s__Clostridium collagenovorans
g__Clostridium;s__Clostridium tertium	0	0	3.46336e-06	0	0	0	0	0	0	0	0	0	0	0	0	5.29464e-07	0	0	7.79575e-07	0	1.45221e-05	9.94305e-05	0	1.75713e-07	0.000378603	0.00027317	7.90415e-05	9.24991e-05	7.92452e-06	3.47965e-06	6.53169e-06	7.14478e-06	5.26299e-06	1.12514e-05	1.11125e-05	8.50944e-06	4.08817e-06	5.2093e-06	4.97678e-06	1.07098e-05	k__Bacteria;p__Firmicutes;c__Clostridia;o__Clostridiales;f__Clostridiaceae;g__Clostridium;s__Clostridium tertium
g__Serratia;s__Serratia marcescens	0.00051981	0.000596628	0.00013924	0.000590509	0.000556329	0.000673007	0.000507656	0.000729612	0.000795063	0.000688137	0.000929207	0.000898783	0.000952504	0.000797124	0.000822294	0.000926373	0.000885347	0.000813817	0.000512169	0.00248882	0.00015957	2.69838e-05	0.000164646	4.58236e-05	1.85839e-06	2.64722e-06	7.74598e-05	2.62023e-05	6.42088e-05	7.60752e-05	3.83155e-06	5.89257e-06	7.53315e-06	1.70368e-05	1.48142e-05	2.19086e-05	1.53676e-05	1.7806e-05	2.22893e-05	3.67771e-06	k__Bacteria;p__Proteobacteria;c__Gammaproteobacteria;o__Enterobacterales;f__Yersiniaceae;g__Serratia;s__Serratia marcescens
g__Clostridium;s__Clostridium homopropionicum	0	0	5.98052e-07	0	0	0	0	0	0	0	0	0	0	0	0	0	0	0	2.33945e-07	0	2.44967e-05	0.000109067	0	0	8.44246e-06	7.14298e-06	7.20083e-05	4.25108e-07	4.53121e-06	1.44394e-06	5.36026e-07	3.13098e-07	4.62698e-07	7.9923e-07	6.73691e-07	5.6535e-07	2.72444e-07	3.56587e-07	4.47221e-07	5.46516e-07	k__Bacteria;p__Firmicutes;c__Clostridia;o__Clostridiales;f__Clostridiaceae;g__Clostridium;s__Clostridium homopropionicum
g__Shigella;s__Shigella boydii	9.86567e-07	6.79811e-07	7.96507e-05	6.18569e-06	0	0	0	5.42938e-06	0	6.33617e-06	1.85765e-05	7.22363e-06	2.61947e-06	1.30335e-05	8.54599e-06	2.12228e-06	0	7.66728e-07	4.75222e-05	0	9.0566e-05	8.72183e-05	0.000238322	7.51852e-05	0.000112418	0.00012698	6.94622e-05	0.000111472	0.000856202	0.000100447	9.09701e-05	9.6756e-05	9.16219e-05	8.56841e-05	7.41268e-05	8.49308e-05	0.000109892	8.77273e-05	0.000107029	9.36523e-05	k__Bacteria;p__Proteobacteria;c__Gammaproteobacteria;o__Enterobacterales;f__Enterobacteriaceae;g__Shigella;s__Shigella boydii
g__Turicibacter;s__Turicibacter sp. HGF1	0	0	4.96532e-07	0	0	0	0	0	0	0	0	0	0	0	0	0	0	6.17795e-07	0	0	4.87205e-05	0.000270323	0	0	9.02366e-07	6.73436e-07	6.9264e-05	1.83268e-07	0	0	4.14137e-08	0	3.06211e-08	1.64898e-07	0	0	8.73534e-07	9.46916e-08	1.87115e-07	7.06012e-08	k__Bacteria;p__Firmicutes;c__Erysipelotrichia;o__Erysipelotrichales;f__Erysipelotrichaceae;g__Turicibacter;s__Turicibacter sp. HGF1
g__Anaerosporobacter;s__Anaerosporobacter mobilis	0	0	0	0	0	0	0	0	0	0	0	0	0	0	0	0	0	0	0	0	1.44527e-05	0.000129162	0	1.13342e-07	8.53925e-06	1.12098e-05	6.61201e-05	3.72427e-07	1.41637e-07	0	4.60786e-07	3.19056e-07	4.85105e-07	2.62071e-07	1.4781e-07	6.09524e-08	5.13641e-07	1.27437e-07	6.08447e-08	3.88509e-07	k__Bacteria;p__Firmicutes;c__Clostridia;o__Clostridiales;f__Lachnospiraceae;g__Anaerosporobacter;s__Anaerosporobacter mobilis
g__Enterococcus;s__Enterococcus cecorum	1.78643e-06	1.76907e-06	0.000322775	4.33027e-06	0	0	0	1.1954e-05	0	7.59512e-06	0	2.83785e-07	0	0	6.90314e-07	4.57619e-07	0	0	1.87156e-07	0	3.03683e-07	8.5804e-07	4.82663e-07	4.7112e-06	0.00486504	0.0050866	6.60764e-05	0.00119692	7.05078e-05	3.72489e-05	7.90823e-06	9.10199e-06	7.56353e-06	5.91157e-06	8.82601e-06	3.48861e-06	2.9929e-06	5.73729e-06	2.20764e-06	3.54679e-05	k__Bacteria;p__Firmicutes;c__Bacilli;o__Lactobacillales;f__Enterococcaceae;g__Enterococcus;s__Enterococcus cecorum
g__Clostridium;s__Clostridium saccharobutylicum	0	0	6.10853e-07	0	0	0	0	1.92827e-06	0	3.71259e-06	0	0	0	0	0	0	0	0	0	0	7.7131e-06	5.02229e-05	0	0	1.35586e-05	1.20081e-05	6.53304e-05	8.28351e-05	8.10758e-06	2.61567e-06	1.26124e-06	9.6385e-07	1.81738e-06	2.56243e-06	2.0475e-06	4.47739e-06	1.82469e-06	2.44005e-06	3.4107e-06	4.30381e-06	k__Bacteria;p__Firmicutes;c__Clostridia;o__Clostridiales;f__Clostridiaceae;g__Clostridium;s__Clostridium saccharobutylicum
g__Streptococcus;s__Streptococcus equinus	7.78533e-05	4.89197e-05	0.00453404	0.000105783	0	2.98444e-07	1.00493e-06	0.000237241	3.64108e-06	0.000249383	0.000258582	8.66567e-05	0.000163347	0.000726642	0.000347401	0.000268047	7.05577e-05	0.000319357	0.00371701	1.71692e-05	5.18747e-06	1.73987e-05	2.06524e-07	1.44584e-06	0.0011801	0.000315785	6.35764e-05	0.00052005	6.84691e-05	4.01173e-05	0.000823307	0.00107802	0.00103179	0.000416492	0.000877278	0.000330849	0.000442092	0.00142264	0.000817962	0.0136004	k__Bacteria;p__Firmicutes;c__Bacilli;o__Lactobacillales;f__Streptococcaceae;g__Streptococcus;s__Streptococcus equinus
g__Staphylococcus;s__Staphylococcus chromogenes	2.69408e-06	3.18529e-06	0.00265646	0.000196102	0	7.01849e-07	1.64447e-06	5.6705e-06	0	9.42339e-06	2.86306e-05	8.2606e-06	1.34946e-05	0.000192427	0.000110006	7.07536e-05	4.00817e-05	0.000310924	0.00229412	7.81362e-07	0	3.71666e-07	3.0466e-07	2.763e-06	0.00271872	0.000491902	6.30049e-05	1.84037e-06	3.25516e-05	2.20046e-05	0.000379802	0.000365079	0.000370078	0.000653783	0.00192581	0.000543444	0.00256967	0.00889384	0.00482814	0.0403936	k__Bacteria;p__Firmicutes;c__Bacilli;o__Bacillales;f__Staphylococcaceae;g__Staphylococcus;s__Staphylococcus chromogenes
g__Streptococcus;s__Streptococcus suis	6.80812e-05	1.55771e-05	0.0091483	0.000523444	1.54446e-06	5.43618e-06	8.01193e-06	0.000622813	3.09382e-05	0.000565384	0.000640528	0.000133561	0.000274839	0.000323354	0.00021544	0.000138775	3.39864e-05	0.000317288	0.00142113	2.87647e-05	2.30894e-06	1.10171e-05	7.39802e-06	5.43814e-06	0.00249444	0.00121315	6.29973e-05	0.000677649	0.000237346	0.000133665	0.00448061	0.00585918	0.00554022	0.00338151	0.00665222	0.00189619	0.00273576	0.00285409	0.0014912	0.0162691	k__Bacteria;p__Firmicutes;c__Bacilli;o__Lactobacillales;f__Streptococcaceae;g__Streptococcus;s__Streptococcus suis
g__Clostridium;s__Clostridium sp. BL-8	0	0	6.68269e-07	0	0	0	0	0	0	0	0	0	0	0	0	0	0	0	0	0	1.52217e-05	8.48913e-05	0	0	3.30248e-06	1.45072e-06	6.15869e-05	3.1319e-07	5.41006e-06	0	3.15245e-07	4.95285e-07	2.80676e-07	5.23485e-07	4.70372e-07	1.32048e-07	0	0	2.34672e-07	1.34212e-07	k__Bacteria;p__Firmicutes;c__Clostridia;o__Clostridiales;f__Clostridiaceae;g__Clostridium;s__Clostridium sp. BL-8
g__Unclassified;s__uncultured bacterium IN-06	0	0	0	0	0	0	0	0	0	0	0	0	0	0	0	0	0	0	0	0	1.82773e-05	9.19386e-05	0	0	1.27046e-06	4.65827e-07	5.7552e-05	0	4.77576e-06	4.92924e-07	2.67143e-07	3.97026e-07	1.29791e-07	1.04572e-07	1.46848e-07	3.33254e-07	2.7361e-07	0	0	0	k__Bacteria;p__Unclassified;c__Unclassified;o__Unclassified;f__Unclassified;g__Unclassified;s__uncultured bacterium IN-06
g__Citrobacter;s__Citrobacter rodentium	0	0	4.61564e-05	5.39918e-06	0	0	0	1.82678e-06	0	5.27578e-06	0	0	6.1733e-06	1.59027e-05	5.9585e-06	4.89893e-06	0	5.42359e-06	3.30971e-05	0	9.09962e-05	7.03622e-05	7.23487e-05	8.65858e-05	7.74335e-05	8.77441e-05	5.7107e-05	7.12801e-05	9.60412e-05	8.10018e-05	0.000108897	0.000102092	0.000104472	8.68748e-05	7.62503e-05	7.88778e-05	9.28369e-05	0.000103272	9.27798e-05	7.76327e-05	k__Bacteria;p__Proteobacteria;c__Gammaproteobacteria;o__Enterobacterales;f__Enterobacteriaceae;g__Citrobacter;s__Citrobacter rodentium
g__Lactobacillus;s__Lactobacillus casei	0.000498758	0.00051771	9.01852e-05	0.000425643	0.000469338	0.00054703	0.000492408	0.000539224	0.000448061	0.000499717	0.000408687	0.000401302	0.00039333	0.000353915	0.000464082	0.000441496	0.000404868	0.000403525	0.000216767	0.000256088	8.12772e-05	1.63491e-05	0.000236346	5.70248e-05	1.27876e-06	1.80911e-06	5.45849e-05	2.35747e-05	4.7438e-05	4.89234e-05	9.2044e-07	4.11866e-06	3.38096e-06	1.14386e-05	6.97621e-06	1.02469e-05	4.73189e-06	6.64323e-06	8.56642e-06	6.50927e-07	k__Bacteria;p__Firmicutes;c__Bacilli;o__Lactobacillales;f__Lactobacillaceae;g__Lactobacillus;s__Lactobacillus casei
g__Streptococcus;s__Streptococcus agalactiae	2.3205e-05	9.41819e-06	0.000602269	1.88275e-05	0	0	0	3.04203e-05	1.10233e-06	4.31957e-05	1.11188e-05	4.41942e-06	3.0791e-06	2.95203e-05	1.42492e-05	9.51166e-06	2.81206e-06	1.13099e-05	0.00013401	1.01288e-06	1.85712e-06	9.26468e-06	3.7076e-06	1.80097e-07	0.000360863	0.000124294	5.37592e-05	5.63969e-05	2.37567e-05	1.01255e-05	6.06758e-05	7.35849e-05	6.81339e-05	4.78772e-05	9.5199e-05	3.35107e-05	2.7144e-05	7.83461e-05	4.61308e-05	0.000589308	k__Bacteria;p__Firmicutes;c__Bacilli;o__Lactobacillales;f__Streptococcaceae;g__Streptococcus;s__Streptococcus agalactiae
g__Clostridium;s__Clostridium polynesiense	0	0	1.81252e-07	0	0	0	0	0	0	0	0	0	0	0	0	0	0	0	1.75015e-06	0	1.45377e-05	6.92236e-05	0	2.98359e-07	2.13736e-05	2.51834e-05	5.19529e-05	5.59065e-07	4.00414e-06	6.43657e-07	1.58461e-06	1.02388e-06	4.83201e-07	2.35391e-06	3.02642e-06	1.32283e-06	9.58276e-07	1.52698e-06	1.30249e-06	1.92022e-06	k__Bacteria;p__Firmicutes;c__Clostridia;o__Clostridiales;f__Clostridiaceae;g__Clostridium;s__Clostridium polynesiense
g__Romboutsia;s__Romboutsia lituseburensis	3.01259e-07	0	2.75023e-05	1.90989e-06	0	0	0	0	0	0	0	0	0	4.45913e-07	2.87631e-07	0	0	0	1.56196e-07	0	1.91731e-05	0.000131627	0	0	1.27284e-05	1.07847e-05	5.05875e-05	4.95283e-07	6.20902e-07	5.96519e-07	2.51948e-06	2.66969e-06	1.49827e-06	9.27238e-06	4.19053e-06	4.57252e-06	2.36689e-06	1.16017e-06	1.46873e-06	3.02293e-06	k__Bacteria;p__Firmicutes;c__Clostridia;o__Clostridiales;f__Peptostreptococcaceae;g__Romboutsia;s__Romboutsia lituseburensis
g__Clostridium;s__Clostridium sp. N3C	0	0	6.41859e-06	0	0	0	0	0	0	0	0	0	0	0	0	0	0	0	5.09481e-06	0	1.11698e-05	5.76463e-05	0	0	2.19985e-05	1.89424e-05	5.02961e-05	9.55527e-06	2.98162e-06	3.78849e-07	3.51114e-06	6.72487e-06	6.28522e-06	4.85977e-06	7.48452e-06	6.78691e-06	5.74651e-06	6.90303e-06	7.11023e-06	2.92005e-06	k__Bacteria;p__Firmicutes;c__Clostridia;o__Clostridiales;f__Clostridiaceae;g__Clostridium;s__Clostridium sp. N3C
g__Clostridium;s__Clostridium ljungdahlii	0	0	7.51243e-07	1.79973e-06	0	0	0	0	0	0	0	0	0	0	1.48963e-06	0	0	0	0	0	1.67904e-06	9.03104e-06	0	0	1.83363e-06	1.17582e-06	4.87778e-05	1.14398e-06	0	3.92571e-07	6.73374e-07	1.36073e-06	1.12086e-06	5.55939e-06	4.18064e-06	5.62807e-06	5.37637e-07	3.28078e-07	6.28495e-07	8.25777e-07	k__Bacteria;p__Firmicutes;c__Clostridia;o__Clostridiales;f__Clostridiaceae;g__Clostridium;s__Clostridium ljungdahlii
g__Chlamydia;s__Chlamydia abortus	0.000479458	0.000485425	9.58038e-05	0.000457058	0.000439306	0.000407459	0.00047593	0.000489112	0.000428824	0.000413612	0.000394163	0.000409878	0.000414401	0.000437966	0.000384779	0.000412271	0.000465416	0.000454391	0.000236388	0.00031293	9.08045e-05	4.69311e-05	0.000247435	5.72599e-05	1.72261e-06	2.21597e-06	4.7818e-05	1.70487e-05	4.17094e-05	3.65888e-05	1.5456e-06	2.60664e-06	3.19067e-06	8.85291e-06	4.854e-06	1.05724e-05	7.1925e-06	8.00097e-06	8.32737e-06	6.01085e-07	k__Bacteria;p__Chlamydiae;c__Chlamydiia;o__Chlamydiales;f__Chlamydiaceae;g__Chlamydia;s__Chlamydia abortus
g__Clostridium;s__Clostridium cadaveris	0	0	5.0115e-06	1.33223e-06	0	0	0	0	0	0	0	0	0	0	1.13748e-06	7.71805e-07	0	0	1.63504e-06	0	6.34947e-06	4.44452e-05	0	5.15108e-06	0.00295567	0.00385591	4.59317e-05	6.26406e-05	6.15079e-05	2.98597e-05	1.84772e-06	2.4945e-06	2.80627e-06	6.57541e-05	4.75428e-05	5.47843e-05	3.61935e-06	2.69649e-06	3.68817e-06	5.10805e-06	k__Bacteria;p__Firmicutes;c__Clostridia;o__Clostridiales;f__Clostridiaceae;g__Clostridium;s__Clostridium cadaveris
g__Lactococcus;s__Lactococcus garvieae	0.00048437	0.000617804	0.000123737	0.00040717	0.000485712	0.000427701	0.000421445	0.000514984	0.00048273	0.000490364	0.000423302	0.000443225	0.000437506	0.000392957	0.000392118	0.000433894	0.000423929	0.000391781	0.000248808	0.000225379	7.233e-05	1.29823e-05	0.000281531	6.56383e-05	1.45307e-05	2.75039e-06	4.54618e-05	2.07414e-05	4.15079e-05	3.56883e-05	2.25229e-06	4.24936e-06	2.95894e-06	1.24726e-05	6.16068e-06	1.22537e-05	7.68693e-06	9.30103e-06	1.28446e-05	7.64297e-06	k__Bacteria;p__Firmicutes;c__Bacilli;o__Lactobacillales;f__Streptococcaceae;g__Lactococcus;s__Lactococcus garvieae
g__Lactobacillus;s__Lactobacillus reuteri	0.000266396	0.000135931	0.0183048	0.000414138	0	8.63858e-06	6.20717e-06	0.000267051	2.01542e-06	0.000282951	0	0	0	2.48821e-06	0	2.92703e-07	0	0	7.99733e-06	0	1.92135e-05	8.46468e-05	2.92225e-07	2.4194e-06	0.00187703	0.000424493	4.51135e-05	0.000854243	8.46354e-05	5.59461e-05	1.68758e-06	2.07145e-06	2.6683e-06	1.95727e-06	5.68528e-06	2.14433e-06	7.5963e-07	3.39635e-06	1.66506e-06	2.24878e-05	k__Bacteria;p__Firmicutes;c__Bacilli;o__Lactobacillales;f__Lactobacillaceae;g__Lactobacillus;s__Lactobacillus reuteri
g__Paraclostridium;s__Paraclostridium bifermentans	4.76023e-07	0	1.02735e-05	0	0	0	0	0	0	0	0	0	0	0	0	0	0	0	5.23327e-06	0	1.44887e-05	7.22701e-05	0	8.90841e-07	2.2532e-05	2.12236e-05	4.49395e-05	6.36118e-06	3.03406e-06	0	3.38237e-06	4.9658e-06	5.55874e-06	0.000328054	0.000110989	0.000211418	5.87251e-06	7.40332e-06	5.68825e-06	4.67378e-06	k__Bacteria;p__Firmicutes;c__Clostridia;o__Clostridiales;f__Peptostreptococcaceae;g__Paraclostridium;s__Paraclostridium bifermentans
g__Lactococcus;s__Lactococcus lactis	3.44967e-05	2.80127e-05	0.000101228	2.6704e-05	5.39453e-05	1.92933e-05	3.2315e-05	3.33843e-05	3.81063e-05	3.86518e-05	5.95596e-05	3.04126e-05	3.62987e-05	3.68548e-05	3.34016e-05	4.62041e-05	4.09756e-05	4.55144e-05	4.07416e-05	0.000183114	1.47114e-05	1.51035e-05	5.82344e-06	2.14513e-06	6.03635e-05	1.41085e-05	4.48985e-05	9.62687e-06	1.08468e-05	5.15265e-06	9.84804e-06	1.10677e-05	1.02774e-05	4.30353e-06	1.27887e-05	4.79301e-06	5.62543e-06	1.40706e-05	7.39203e-06	9.29705e-05	k__Bacteria;p__Firmicutes;c__Bacilli;o__Lactobacillales;f__Streptococcaceae;g__Lactococcus;s__Lactococcus lactis
g__Clostridium;s__Clostridium uliginosum	0	0	2.6164e-06	0	0	0	0	0	0	0	0	0	0	0	0	0	0	0	5.81456e-07	0	1.03149e-05	4.38892e-05	0	0	9.58669e-06	9.59268e-06	4.30748e-05	3.16748e-06	1.12267e-06	2.93781e-07	1.31403e-06	1.80397e-06	1.54127e-06	2.1695e-06	1.79925e-06	1.46134e-06	1.99767e-06	5.43641e-07	1.31469e-06	2.31964e-06	k__Bacteria;p__Firmicutes;c__Clostridia;o__Clostridiales;f__Clostridiaceae;g__Clostridium;s__Clostridium uliginosum
g__Clostridium;s__Clostridium cochlearium	0	0	0	0	0	0	0	0	0	0	0	0	0	0	0	0	0	0	0	0	1.60003e-05	7.28548e-05	0	0	7.04788e-06	7.79076e-06	4.28456e-05	6.99905e-07	4.37156e-06	1.1414e-07	1.13828e-07	6.16127e-07	2.95697e-07	5.98087e-07	4.31585e-07	4.8435e-06	2.16572e-07	3.58246e-08	0	1.22351e-07	k__Bacteria;p__Firmicutes;c__Clostridia;o__Clostridiales;f__Clostridiaceae;g__Clostridium;s__Clostridium cochlearium
g__Clostridium;s__Clostridium peptidivorans	0	0	0	0	0	0	0	0	0	0	1.48918e-06	0	0	0	0	0	0	0	6.00664e-06	0	6.48013e-06	4.36889e-05	0	0	1.82737e-06	2.35594e-06	4.17347e-05	1.12192e-07	2.71545e-06	2.99832e-06	1.24144e-07	1.07635e-06	4.53583e-07	1.32529e-06	1.15291e-06	1.23956e-06	1.67839e-06	3.06035e-06	2.15597e-06	5.45393e-07	k__Bacteria;p__Firmicutes;c__Clostridia;o__Clostridiales;f__Clostridiaceae;g__Clostridium;s__Clostridium peptidivorans
g__Curvibacter;s__Curvibacter putative symbiont of Hydra magnipapillata	0	0	5.00257e-05	8.14162e-06	0	0	0	0	0	0	2.5955e-06	0	4.65447e-06	6.54005e-06	1.12313e-05	9.8497e-06	0	8.17843e-06	4.65811e-05	0	4.02566e-05	2.34244e-05	6.40946e-05	7.11749e-05	4.88331e-05	3.50114e-05	4.15855e-05	6.04966e-05	7.44809e-05	4.89405e-05	7.46202e-05	6.17351e-05	7.54504e-05	4.71137e-05	5.81819e-05	5.74916e-05	6.90541e-05	7.42081e-05	5.79004e-05	6.8268e-05	k__Bacteria;p__Proteobacteria;c__Betaproteobacteria;o__Burkholderiales;f__Comamonadaceae;g__Curvibacter;s__Curvibacter putative symbiont of Hydra magnipapillata
g__Clostridium;s__Clostridium autoethanogenum	0	0	0	0	0	0	0	0	0	0	0	0	0	0	0	0	0	0	0	0	7.89906e-06	3.9177e-05	0	0	5.29187e-06	5.04837e-06	4.14921e-05	3.17235e-06	3.5759e-07	0	2.23941e-06	2.97708e-06	2.25509e-06	2.98462e-06	5.97979e-06	1.71325e-06	1.60817e-06	5.28899e-07	1.06971e-06	2.19408e-06	k__Bacteria;p__Firmicutes;c__Clostridia;o__Clostridiales;f__Clostridiaceae;g__Clostridium;s__Clostridium autoethanogenum
g__Romboutsia;s__Romboutsia weinsteinii	0	0	1.41376e-05	7.24466e-07	0	0	0	0	0	0	0	0	0	0	0	8.29587e-07	0	0	0	0	1.08559e-05	7.51346e-05	0	9.6728e-08	2.55386e-05	2.73497e-05	4.06455e-05	8.35863e-07	9.2412e-07	3.26667e-07	1.38679e-07	7.1722e-07	3.22452e-07	6.00811e-07	8.22745e-07	1.76007e-07	1.04556e-06	3.63295e-07	1.03062e-07	9.50049e-07	k__Bacteria;p__Firmicutes;c__Clostridia;o__Clostridiales;f__Peptostreptococcaceae;g__Romboutsia;s__Romboutsia weinsteinii
g__Citrobacter;s__Citrobacter sp. 30_2	9.79093e-07	0	3.71114e-05	1.94289e-06	0	9.41115e-07	0	9.86046e-07	0	1.89848e-06	7.43256e-06	0	0	8.58382e-06	9.64871e-06	4.40718e-06	1.08648e-06	5.85501e-06	3.81118e-05	0	4.78857e-05	4.30043e-05	3.70993e-05	5.46667e-05	5.13379e-05	5.73791e-05	4.04054e-05	5.06719e-05	6.36897e-05	5.82968e-05	6.35706e-05	6.07452e-05	6.75458e-05	5.21591e-05	5.57693e-05	5.60864e-05	5.94249e-05	6.27409e-05	6.44837e-05	5.62637e-05	k__Bacteria;p__Proteobacteria;c__Gammaproteobacteria;o__Enterobacterales;f__Enterobacteriaceae;g__Citrobacter;s__Citrobacter sp. 30_2
[truncated: 3,193 more rows]

## Sheet: G
Comparison of the classification of jejunal microbiota between two breeds by linear discriminant analysis effect size (LefSe) method
Biomarker_names	Log value	Groups	LDA values	P value
k__Bacteria	5.98901	LT	3.36015	0.00707665
[truncated: 59 more rows]

## Sheet: H
Comparison of the classification of colonic microbiota between two breeds by linear discriminant analysis effect size (LefSe) method
[truncated: 42 more rows]

[truncated: 2 more sheets: I, J]
