# Supplementary material for: Integrated meta-omics reveals the regulatory landscape involved in lipid metabolism between pig breeds
Source: Microbiome. 2024 Feb 20;12:33. doi: 10.1186/s40168-023-01743-3 (PMC10877772; doi:10.1186/s40168-023-01743-3)
Supplement: Supplementary file 9 — Additional file 8: Table S5A. Functional profiles of the metagenome-assembled genes with KEGG ortholog annotation in porcine intestinal tracts. Table S5B Functional profiles of the metagenome-assembled genes with eggNOG ortholog annotation in porcine intestinal tracts. Table S5C List of KEGG orthologs differentially abundant in porcine jejunum segment between LT and LW samples. Table S5D Functional terms annotated with KEGG pathway in porcine jejunal segment. Table S5E List of KEGG pathways differentially abundant in porcine jejunal segment between LT and LW samples. Table S5F Lipid metabolites identified in porcine jejunal contents. Table S5G Differential lipid metabolites in porcine jejunal contents between LT and LW piglets. Table S5H The distribution of the metagenome-assembled genes on bacteria at different taxonomy levels. Table S5I Functional terms annotated with KEGG pathway in porcine colonic segment. Table S5J List of KEGG pathways differentially abundant in porcine colonic segment between LT and LW samples. [file 40168_2023_1743_MOESM8_ESM.xlsx]

## Sheet: A
Functional profiles of the metagenome-assembled genes with KEGG ortholog annotation in porcine intestinal tracts
KO ID	LTJC1	LTJC2	LTJC3	LTJC4	LTJC5	LTJC6	LTJC7	LTJC8	LTJC9	LTJC10	LWJC1	LWJC2	LWJC3	LWJC4	LWJC5	LWJC6	LWJC7	LWJC8	LWJC9	LWJC10	LTRC1	LTRC2	LTRC3	LTRC4	LTRC5	LTRC6	LTRC7	LTRC8	LTRC9	LTRC10	LWRC1	LWRC2	LWRC3	LWRC4	LWRC5	LWRC6	LWRC7	LWRC8	LWRC9	LWRC10	Description
K07480	5.93664e-05	5.24732e-05	0.00652347	0.000533107	7.50789e-06	3.44728e-05	1.8562e-05	0.000181542	5.39466e-06	0.00018655	0.000345836	0.000167979	0.000375061	0.00070006	0.000468468	0.000277847	0.000107683	0.000399157	0.00245311	9.76531e-05	0.00861433	0.00531808	0.00266232	0.00371552	0.00589942	0.00563162	0.0038904	0.00347618	0.00962438	0.0078025	0.00758409	0.00716536	0.00723173	0.00621808	0.00612947	0.00613821	0.00689495	0.00670913	0.00695892	0.00656063	insB | insertion element IS1 protein InsB
K07497	3.91602e-05	2.99649e-05	0.00487221	0.000341627	1.3934e-06	1.20273e-05	8.82477e-06	0.000105913	1.23077e-05	0.000102117	0.000249114	9.5999e-05	0.000197946	0.000473895	0.000288556	0.000184727	4.96691e-05	0.000281428	0.00183661	5.80489e-05	0.00360106	0.00276837	0.00278143	0.00392661	0.00391392	0.0036841	0.00333665	0.00365357	0.00354955	0.00441408	0.00512616	0.00492328	0.00496855	0.00405005	0.00389091	0.00397834	0.00532047	0.00467383	0.00478066	0.00533869	K07497 | putative transposase
K07483	2.22772e-05	4.89598e-06	0.00290493	0.000175271	1.56186e-06	5.24896e-06	5.70261e-06	6.45789e-05	0	7.47245e-05	0.000177569	7.15067e-05	0.000105617	0.000293874	0.000202327	0.000119959	3.10107e-05	0.000187987	0.00108788	1.06929e-05	0.00249059	0.00258682	0.00137832	0.00196587	0.00270148	0.00265598	0.00210681	0.00250392	0.00215378	0.00244861	0.00311971	0.00315049	0.00313146	0.00260505	0.00252753	0.00259153	0.00312586	0.0027834	0.00283562	0.00303858	K07483 | transposase
K07347	2.13591e-05	2.27793e-05	0.00125327	0.000103231	6.48419e-07	5.15523e-06	5.73608e-06	3.32167e-05	1.44733e-06	4.04119e-05	0.00014601	5.5634e-05	9.6668e-05	0.00025634	0.000163302	9.83628e-05	3.11048e-05	0.000156892	0.0011485	1.79833e-05	0.00153229	0.00132477	0.00138998	0.00256513	0.00165377	0.00185163	0.00135852	0.00122799	0.0019174	0.00183614	0.0021865	0.00229348	0.00227869	0.00175964	0.00179938	0.0016993	0.00209101	0.00217258	0.00209887	0.00172401	fimD, fimC, mrkC, htrE, cssD | outer membrane usher protein
K03135	0.000190042	0.000195264	5.3046e-05	0.000281168	0.000357592	0.000359286	0.000307607	0.000443326	0.000448415	0.000416337	0.000612737	0.000679111	0.000680764	0.00064324	0.000662973	0.000695263	0.000778318	0.000898761	0.000527442	0.00231128	4.78044e-05	1.87983e-06	6.49888e-05	2.72968e-05	1.55135e-06	9.21886e-07	2.94114e-05	1.5711e-05	4.25393e-05	3.93012e-05	2.59806e-06	5.16048e-06	5.37879e-06	1.90444e-05	1.10878e-05	1.72743e-05	1.13284e-05	1.45286e-05	1.73578e-05	1.73525e-06	TAF11 | transcription initiation factor TFIID subunit 11
K13735	1.96049e-05	1.48166e-05	0.00110144	7.39805e-05	0	1.18545e-05	4.36096e-06	2.21416e-05	0	3.62894e-05	0.000135038	3.49297e-05	9.56426e-05	0.000178729	0.000118584	7.61698e-05	3.00765e-05	0.000129835	0.000901939	1.26713e-05	0.00187827	0.00162281	0.00120047	0.00212267	0.00138144	0.00156949	0.00110747	0.000720048	0.00130063	0.00163321	0.00198148	0.00203326	0.00199394	0.00140598	0.00140029	0.00135001	0.00204616	0.0019992	0.00189574	0.0014854	yeeJ | adhesin/invasin
K04257	0.00206537	0.00189483	0.000312064	0.00147839	0.00166359	0.00164981	0.00152657	0.00165683	0.00182761	0.00172788	0.00150958	0.00151436	0.00155531	0.00138248	0.0014128	0.00137062	0.00154734	0.00136796	0.000880854	0.0014606	0.000265444	4.73333e-05	0.000647141	0.00019197	6.3763e-06	1.05625e-05	0.000152448	5.7039e-05	0.00017069	0.000172634	6.03947e-06	9.36519e-06	9.92586e-06	3.44967e-05	1.87968e-05	3.48199e-05	1.50949e-05	2.64873e-05	2.92093e-05	2.14779e-06	OLFR | olfactory receptor
K06147	6.66336e-06	4.79832e-06	0.000289092	1.36526e-05	0	0	2.90149e-06	1.05104e-05	8.75263e-07	8.23021e-06	7.06213e-06	1.87013e-06	5.15183e-06	1.76981e-05	8.56884e-06	6.31281e-06	1.60351e-06	6.56697e-06	7.16519e-05	2.73022e-07	0.000300799	0.00178157	4.29605e-06	1.51534e-06	0.000433138	0.000368154	0.00129112	0.000424305	6.24526e-05	3.49207e-05	0.000166532	0.000173391	0.000163877	0.000212419	0.000240803	0.000207782	0.000124066	0.000133798	0.000115707	0.000361182	ABCB-BAC | ATP-binding cassette, subfamily B, bacterial
K07481	7.40353e-06	3.60778e-06	0.000653715	5.37388e-05	0	5.63305e-06	3.90249e-06	3.01182e-05	5.08089e-06	3.48025e-05	2.97572e-05	8.06459e-06	2.84504e-05	8.8686e-05	5.55798e-05	3.16716e-05	1.04988e-05	3.68312e-05	0.000248882	6.75237e-06	0.000611132	0.000397918	0.00027554	0.000307966	0.000598819	0.000567669	0.000338796	0.00177352	0.00103856	0.00147064	0.000589839	0.000534904	0.000521998	0.000583253	0.000527718	0.00057729	0.000558706	0.000561111	0.000577006	0.000535253	K07481 | transposase, IS5 family
K18320	6.49514e-06	7.45232e-06	0.00069729	6.08127e-05	1.46383e-06	5.54431e-06	4.43943e-06	2.75989e-05	3.63885e-06	3.21551e-05	4.8576e-05	1.79533e-05	2.33113e-05	9.36678e-05	5.98031e-05	4.34891e-05	4.80051e-06	5.89258e-05	0.000312248	6.86553e-06	0.00134616	0.0009833	0.00106806	0.00169597	0.000981191	0.000850484	0.00118752	0.000426836	0.000862176	0.000892273	0.000741616	0.000666783	0.000632876	0.000758213	0.000661414	0.000764248	0.000934467	0.000629183	0.000740214	0.00129578	IS15, IS26 | transposase, IS6 family
K00571	4.51145e-06	2.44091e-06	0.000740738	4.20305e-05	8.21259e-07	0	2.91199e-06	1.58558e-05	0	1.70004e-05	4.06147e-05	1.25631e-05	2.35615e-05	6.69122e-05	4.98439e-05	3.20334e-05	1.53487e-05	6.30912e-05	0.00031428	8.19782e-06	0.000311922	0.00033715	0.000953575	0.00163543	0.000705557	0.000763359	0.00111548	0.000379634	0.000349119	0.000579789	0.000624157	0.000630894	0.000619188	0.000646105	0.000551297	0.000621507	0.000833567	0.000639101	0.000715273	0.000843672	E2.1.1.72 | site-specific DNA-methyltransferase (adenine-specific)
K12678	9.53569e-06	7.25933e-06	0.000584024	4.6359e-05	0	9.03695e-07	7.87636e-07	1.785e-05	7.77819e-07	2.06857e-05	7.90067e-05	1.94321e-05	6.63294e-05	0.000105459	5.62895e-05	4.55029e-05	1.62084e-05	5.90229e-05	0.00048038	4.34848e-06	0.000801507	0.00066943	0.000785259	0.0014906	0.000720848	0.000761945	0.000734079	0.000634897	0.0010606	0.00114816	0.00122834	0.00131714	0.00126483	0.000952832	0.000947324	0.000908164	0.00117515	0.00118491	0.00112358	0.000890895	aidA-I, misL | autotransporter family porin
K02015	1.6742e-05	6.40005e-06	0.000616352	5.43595e-05	3.74579e-07	8.37811e-06	2.56201e-06	2.1964e-05	8.85544e-07	2.52624e-05	4.68383e-05	2.76983e-05	3.86568e-05	8.22442e-05	7.09264e-05	3.51031e-05	1.3759e-05	5.5074e-05	0.000431875	1.64694e-05	0.000945413	0.00137783	0.000468713	0.000620304	0.000883156	0.0009303	0.00103403	0.000941721	0.00062465	0.000735506	0.000973481	0.000932264	0.000934459	0.000760551	0.00079596	0.000753577	0.00101291	0.000989066	0.00092822	0.00118347	ABC.FEV.P | iron complex transport system permease protein
K01990	1.6363e-05	4.69481e-06	0.000728671	2.69471e-05	2.26444e-06	1.60812e-06	5.95412e-07	4.28977e-05	3.33739e-06	3.66028e-05	2.90235e-05	1.48779e-05	2.07558e-05	6.03957e-05	4.81583e-05	2.56832e-05	4.16822e-06	3.79086e-05	0.000298668	5.8122e-06	0.000499146	0.00128878	0.000239122	0.000344309	0.000757836	0.000632218	0.00108849	0.000954126	0.000411289	0.000395359	0.000475532	0.000478564	0.00046537	0.00041363	0.000449054	0.000393107	0.000469412	0.000516779	0.000471968	0.000980795	ABC-2.A | ABC-2 type transport system ATP-binding protein
K03497	4.68344e-06	8.10842e-06	0.000910241	5.57276e-05	0	9.8593e-07	3.62691e-06	1.89162e-05	5.22333e-07	2.03999e-05	3.11687e-05	1.47001e-05	1.9852e-05	8.3048e-05	4.28178e-05	3.45819e-05	1.06625e-05	5.70576e-05	0.000332766	1.00997e-05	0.000624638	0.000811355	0.00066378	0.000376855	0.000962332	0.000815221	0.000794578	0.000708167	0.000471443	0.000896803	0.000728253	0.000731214	0.000703586	0.000756243	0.000642333	0.000763059	0.00115402	0.000709411	0.000814377	0.00128558	parB, spo0J | chromosome partitioning protein, ParB family
K01153	1.21102e-05	3.86323e-06	0.000790773	6.15355e-05	0	2.14134e-06	0	1.70985e-05	3.16249e-07	1.68293e-05	3.62643e-05	9.96227e-06	3.52373e-05	7.33802e-05	3.85114e-05	2.48687e-05	9.98335e-06	4.30441e-05	0.000330121	8.46514e-06	0.000836899	0.00123707	0.000613046	0.00110471	0.00075569	0.000740936	0.00127895	0.000372149	0.000503606	0.000538911	0.000583956	0.000569787	0.000540402	0.000619381	0.000602052	0.000627102	0.000660126	0.000655606	0.000631361	0.000695526	hsdR | type I restriction enzyme, R subunit
K07484	3.21164e-06	4.4224e-06	0.000671118	5.20717e-05	0	0	0	1.46154e-05	2.89723e-06	2.89987e-05	6.31076e-05	1.76365e-05	4.86568e-05	6.98098e-05	4.55762e-05	2.88751e-05	1.5297e-05	6.75953e-05	0.000425656	8.09249e-06	0.000662797	0.000590063	0.000135723	8.8222e-05	0.000662035	0.000565424	0.00032217	0.000292909	0.000270768	0.000307867	0.000894478	0.000898753	0.000917342	0.000630005	0.000603716	0.000622094	0.00124921	0.000952241	0.00103515	0.00109754	K07484 | transposase
K01185	1.38207e-05	1.04158e-06	0.000453833	4.52988e-05	0	9.97809e-07	6.31989e-06	6.69663e-06	9.77174e-07	1.14038e-05	4.67901e-05	1.60371e-05	5.15699e-05	7.03252e-05	4.04562e-05	3.01542e-05	1.00986e-05	3.33567e-05	0.00021328	2.86311e-06	0.000336514	0.000308173	0.00035367	0.000554931	0.000564842	0.000587543	0.000503422	0.000372927	0.000332131	0.000460767	0.000710604	0.000780688	0.000746626	0.00124911	0.00120093	0.00124457	0.000624879	0.000583469	0.000590886	0.000419094	E3.2.1.17 | lysozyme
K01223	1.11055e-05	5.18451e-06	0.000526454	3.81619e-05	0	1.40691e-06	1.85626e-06	2.34912e-05	3.78124e-07	2.31582e-05	5.35027e-05	1.45369e-05	2.74846e-05	7.82053e-05	4.90673e-05	3.53159e-05	9.69539e-06	5.87263e-05	0.000367455	4.16159e-06	0.000552082	0.00109781	0.000423871	0.000699227	0.000638299	0.000629194	0.00101485	0.000583316	0.000585793	0.000629429	0.000679553	0.000668051	0.000651807	0.000558671	0.00056432	0.00052614	0.000612844	0.000633084	0.000592832	0.000753769	E3.2.1.86B, bglA | 6-phospho-beta-glucosidase
K01448	7.97389e-06	0	0.000396676	3.50272e-05	0	0	2.29267e-06	1.35487e-05	1.08883e-06	1.31292e-05	4.5296e-05	1.94559e-05	3.76315e-05	6.57872e-05	4.47409e-05	3.44901e-05	8.13262e-06	3.71256e-05	0.000332939	5.63366e-06	0.000652758	0.0010956	0.000393673	0.00055857	0.000631853	0.000663713	0.000822226	0.000941072	0.000596855	0.000596266	0.00064124	0.00061216	0.00064113	0.000567503	0.000595976	0.000575198	0.000639282	0.000625258	0.000620976	0.000601075	E3.5.1.28B, amiA, amiB, amiC | N-acetylmuramoyl-L-alanine amidase
K07496	8.33011e-06	5.13928e-06	0.000597646	2.47351e-05	0	3.27148e-06	1.76651e-06	2.64727e-05	2.01587e-06	3.80216e-05	3.35977e-05	1.13865e-05	2.14143e-05	6.79026e-05	3.31197e-05	2.04573e-05	6.78278e-06	4.23631e-05	0.000243847	2.5381e-06	0.000208684	0.000220525	0.000624502	0.000472656	0.000730598	0.000587386	0.000646649	0.00107084	0.000498049	0.00057228	0.00051772	0.000521492	0.000517035	0.000515102	0.000562486	0.000530848	0.000560405	0.000555567	0.000550471	0.000653737	K07496 | putative transposase
K00526	4.85312e-06	4.8138e-07	0.000386548	3.20064e-05	0	2.73901e-06	4.48826e-07	1.25155e-05	0	1.18231e-05	3.23198e-05	1.84212e-05	4.24662e-05	3.96135e-05	2.5771e-05	2.2471e-05	6.21739e-06	3.20267e-05	0.000156798	4.6842e-06	0.000361906	0.000394933	0.000234229	0.000366854	0.000407737	0.000397509	0.000340502	0.000367619	0.000379033	0.000408228	0.000442807	0.000461629	0.000439985	0.00097414	0.000971263	0.00103813	0.000447896	0.000416588	0.000432986	0.000414404	E1.17.4.1B, nrdB, nrdF | ribonucleoside-diphosphate reductase beta chain
K02016	6.4021e-06	5.11865e-06	0.000396854	2.80664e-05	0	1.07693e-06	5.97423e-07	1.06912e-05	5.45257e-07	1.20829e-05	4.21238e-05	7.07975e-06	2.36444e-05	4.88736e-05	3.8309e-05	2.06296e-05	9.72636e-06	3.85662e-05	0.000261636	6.11733e-06	0.000526935	0.00101242	0.000275612	0.000344206	0.000588527	0.000612498	0.000736031	0.000625531	0.000355262	0.00040136	0.000579423	0.000576612	0.000582396	0.000484642	0.000504565	0.000464288	0.000602487	0.00059062	0.000564532	0.000661052	ABC.FEV.S | iron complex transport system substrate-binding protein
K02013	6.50062e-06	3.34793e-06	0.000387142	4.38399e-05	6.72801e-07	2.37471e-06	0	1.69421e-05	6.53898e-07	1.45335e-05	3.43222e-05	1.65339e-05	2.0731e-05	5.69589e-05	3.22986e-05	2.58896e-05	8.61377e-06	4.3527e-05	0.000274673	5.54867e-06	0.000571082	0.000983632	0.000269829	0.000344185	0.000618053	0.000636909	0.000696233	0.000638242	0.000360229	0.000432194	0.000593316	0.000570542	0.000585602	0.00051808	0.000533891	0.000497322	0.000582132	0.000577888	0.000543174	0.000652953	ABC.FEV.A | iron complex transport system ATP-binding protein
K00615	3.1439e-06	2.83728e-06	0.000370695	3.2208e-05	0	7.48357e-07	9.75088e-07	1.03999e-05	3.48571e-07	1.32563e-05	3.30309e-05	8.34621e-06	2.28948e-05	5.09171e-05	3.38729e-05	2.65461e-05	9.70338e-06	4.01442e-05	0.000217128	3.11322e-06	0.000513368	0.000975256	0.000342296	0.000486183	0.000609793	0.000647965	0.00072307	0.000525645	0.000493397	0.000549615	0.000516472	0.000493427	0.000500099	0.000517495	0.00051251	0.000519775	0.000527628	0.000511357	0.000485562	0.000529908	E2.2.1.1, tktA, tktB | transketolase
K03737	8.82344e-07	0	9.96326e-05	8.13054e-06	0	2.86568e-07	1.50885e-07	2.39585e-06	0	4.04313e-06	8.34556e-06	1.78716e-06	6.59518e-06	1.41161e-05	1.18633e-05	6.03263e-06	1.32332e-06	6.23994e-06	5.43298e-05	4.25829e-07	0.000256345	0.00097337	8.33314e-05	0.000129634	0.000181595	0.000177703	0.000680011	0.000186035	0.000157879	0.000145324	0.000167637	0.000158987	0.000163565	0.000184774	0.000200188	0.000202464	0.000156474	0.000158704	0.000148351	0.000148132	por, nifJ | pyruvate-ferredoxin/flavodoxin oxidoreductase [EC:1.2.7.1 1.2.7.-]
K07644	6.02871e-06	9.52984e-06	0.000300871	3.51382e-05	0	2.67394e-06	0	8.43053e-06	5.55709e-07	1.05515e-05	3.29306e-05	1.07625e-05	3.44239e-05	7.02235e-05	4.67015e-05	2.79152e-05	1.21013e-05	5.12347e-05	0.000357535	1.91015e-06	0.000566409	0.000490695	0.000564852	0.000970056	0.00041907	0.000464295	0.000423934	0.000449398	0.000562019	0.000790992	0.00065014	0.000680842	0.000651707	0.000519279	0.000505805	0.00048607	0.000676071	0.000641787	0.000631118	0.000544279	cusS, copS, silS | two-component system, OmpR family, heavy metal sensor histidine kinase CusS
K01992	1.64568e-05	6.06093e-06	0.000720853	5.56381e-05	1.11553e-06	6.37063e-07	2.53051e-06	2.59548e-05	0	2.6683e-05	5.20681e-05	2.07265e-05	3.83198e-05	9.55107e-05	5.47142e-05	3.43183e-05	1.36601e-05	5.43391e-05	0.000354343	4.76302e-06	0.000656168	0.000875869	0.000445884	0.000613526	0.000790916	0.000713988	0.000712852	0.00080263	0.000633901	0.000677628	0.000696808	0.000677755	0.000681007	0.000558897	0.000600968	0.000546478	0.000676556	0.000700914	0.000667923	0.000967948	ABC-2.P | ABC-2 type transport system permease protein
K02529	1.0962e-05	5.56059e-06	0.000713851	4.74603e-05	0	4.13202e-06	1.86397e-06	2.48418e-05	4.6203e-06	2.03115e-05	5.68541e-05	1.59235e-05	3.61719e-05	9.61895e-05	6.41734e-05	3.8876e-05	1.12428e-05	7.03696e-05	0.000464901	4.2222e-06	0.00069817	0.000948216	0.000555505	0.000810091	0.000847902	0.000865868	0.000919767	0.000926362	0.000741163	0.000781446	0.000775654	0.000754406	0.000767012	0.000652278	0.000661114	0.000618328	0.00074794	0.000779783	0.000732564	0.000859474	lacI, galR | LacI family transcriptional regulator
K03657	6.4754e-06	4.42766e-06	0.000344156	2.81465e-05	0	6.86842e-07	2.01639e-07	8.8905e-06	1.98332e-07	1.15886e-05	2.49423e-05	4.76956e-06	1.42381e-05	4.40741e-05	2.5069e-05	1.97274e-05	6.32593e-06	3.11133e-05	0.000215364	9.75849e-06	0.000369669	0.000936749	0.000193016	0.000252739	0.000415443	0.00038	0.000732814	0.000530777	0.000278359	0.000270444	0.000320279	0.000308762	0.000308862	0.000346504	0.000357326	0.000357767	0.000318924	0.000315987	0.000302446	0.000413413	uvrD, pcrA | DNA helicase II / ATP-dependent DNA helicase PcrA
K00656	1.07498e-05	4.42516e-06	0.000451865	3.42629e-05	6.60053e-07	4.2076e-06	4.50423e-07	2.15921e-05	3.00546e-06	1.57118e-05	4.31861e-05	1.84697e-05	3.80958e-05	7.83326e-05	5.31235e-05	2.59463e-05	9.05055e-06	5.33221e-05	0.000371558	5.10647e-06	0.000748336	0.000929282	0.000455506	0.000634372	0.000629284	0.000638485	0.000745319	0.000564461	0.000661215	0.000681475	0.000686311	0.000644717	0.000662325	0.000579789	0.000581257	0.000564508	0.000681728	0.000667593	0.000657709	0.000684406	E2.3.1.54, pflD | formate C-acetyltransferase
K03111	5.74017e-06	3.98012e-06	0.000628514	2.76105e-05	2.77577e-06	4.34707e-06	1.56493e-06	2.92847e-05	0	1.43485e-05	3.87962e-05	8.89732e-06	2.21791e-05	5.49369e-05	4.09569e-05	2.64745e-05	6.42783e-06	3.40761e-05	0.000316092	1.52365e-05	0.000450539	0.000740788	0.000350774	0.000286385	0.000645138	0.000549419	0.000673577	0.00049925	0.000320639	0.000450551	0.000519837	0.00051059	0.000507557	0.000523192	0.000536517	0.000529641	0.000656426	0.000525138	0.000532695	0.000919858	ssb | single-strand DNA-binding protein
K19167	0	0	1.24368e-05	0	0	0	0	4.13031e-06	0	4.77935e-06	4.63876e-06	4.50836e-06	4.15931e-06	5.8443e-06	2.0073e-06	4.40093e-06	1.35617e-06	1.21806e-06	1.4123e-05	3.49119e-06	2.03218e-07	2.72734e-06	6.0932e-07	0	1.57148e-05	1.51269e-05	3.2405e-06	0.000902533	2.15977e-05	1.39717e-05	3.90858e-05	5.24127e-05	5.38788e-05	7.26843e-05	7.15894e-05	6.75993e-05	2.14111e-05	2.503e-05	3.68616e-05	1.04115e-05	abiQ | protein AbiQ
K01955	1.1036e-05	7.5216e-06	0.000443794	3.80818e-05	0	1.59266e-06	3.29e-07	9.39316e-06	1.83763e-06	1.37429e-05	3.1186e-05	8.75403e-06	2.23871e-05	5.33921e-05	4.28401e-05	2.07604e-05	2.0671e-06	4.5555e-05	0.000288848	6.66793e-06	0.000508799	0.000901924	0.000320645	0.000484209	0.000454512	0.00045781	0.000699546	0.000458246	0.000479406	0.000486256	0.000498124	0.000472893	0.000488047	0.000440169	0.000417594	0.000437861	0.000505222	0.00049168	0.000464762	0.000503165	carB, CPA2 | carbamoyl-phosphate synthase large subunit
K01156	1.17376e-06	1.32112e-06	5.12027e-05	5.40537e-06	0	0	0	3.24012e-06	1.1814e-06	2.09584e-06	3.58196e-07	1.74063e-07	1.79083e-06	3.97105e-06	2.19184e-06	2.60712e-06	0	9.45514e-07	1.27385e-05	1.86674e-07	2.59285e-05	4.32953e-05	2.55097e-06	1.8039e-06	7.0558e-05	4.63834e-05	5.68863e-05	0.000212757	0.00060589	0.000867224	3.40707e-05	3.49596e-05	3.07093e-05	2.88401e-05	3.09708e-05	2.88025e-05	2.51472e-05	2.73865e-05	2.74822e-05	6.07478e-05	res | type III restriction enzyme
K20344	0	0	5.2338e-05	4.27025e-06	0	2.56403e-07	2.87227e-06	1.05817e-05	1.66002e-06	5.20354e-06	6.78491e-07	2.46006e-07	4.3173e-07	1.65033e-06	7.88387e-07	1.18174e-06	0	4.7974e-07	2.60909e-05	0	6.03993e-08	4.45109e-08	0	0	0.000133048	0.000117783	2.13923e-06	0.000862789	4.98498e-06	3.38821e-06	1.72306e-05	3.29749e-05	2.55118e-05	2.78546e-05	3.04982e-05	3.1376e-05	3.25139e-05	4.51301e-05	4.37579e-05	6.71985e-05	blpA, lagD | ATP-binding cassette, subfamily C, bacteriocin exporter
K03704	1.36941e-05	0	0.000522811	5.03744e-05	0	2.3329e-06	2.49067e-06	1.09526e-05	0	2.8595e-05	4.81512e-05	2.47926e-05	3.53481e-05	7.68621e-05	6.74363e-05	3.72306e-05	3.14714e-05	6.92817e-05	0.000412174	8.87897e-06	0.000535515	0.000567712	0.000416583	0.000645452	0.000712776	0.000722385	0.000471235	0.000640833	0.000799171	0.000659647	0.000849818	0.000791566	0.000796836	0.000747591	0.0007306	0.000685706	0.000746189	0.000785379	0.000793694	0.000764028	cspA | cold shock protein (beta-ribbon, CspA family)
K06871	1.17596e-05	7.25882e-06	0.00047752	4.66409e-05	0	6.91819e-06	3.92101e-07	1.69551e-05	1.04781e-06	1.62001e-05	4.24368e-05	1.27474e-05	3.22689e-05	8.49178e-05	5.857e-05	3.42455e-05	1.49826e-05	5.90797e-05	0.000443694	4.96006e-06	0.000591029	0.000710814	0.000486422	0.000849224	0.000631852	0.000674739	0.000625298	0.000665809	0.000709996	0.000712693	0.000680463	0.000681682	0.000664094	0.000572005	0.000563298	0.000554995	0.000668875	0.000687033	0.000674603	0.000571622	K06871 | uncharacterized protein
K02057	4.64289e-06	3.45069e-06	0.000416437	3.24846e-05	0	4.97406e-07	0	1.46618e-05	1.55474e-06	1.89931e-05	5.0515e-05	9.16886e-06	4.40264e-05	7.70254e-05	4.10437e-05	3.23486e-05	1.10032e-05	5.77363e-05	0.000371989	8.87026e-06	0.000509047	0.000823228	0.000556617	0.000806866	0.000553774	0.000574326	0.000766062	0.000451085	0.00050005	0.000550045	0.000745675	0.000747721	0.00074806	0.000631907	0.000661479	0.00063334	0.000711287	0.000728868	0.000688065	0.000654595	ABC.SS.P | simple sugar transport system permease protein
K06901	9.22963e-06	9.27512e-06	0.000655624	5.93386e-05	3.88729e-07	1.89783e-06	1.17599e-06	1.73364e-05	0	2.45034e-05	4.89488e-05	1.40352e-05	4.43451e-05	0.000104959	5.40455e-05	2.87506e-05	2.56117e-05	6.57826e-05	0.000497674	5.8481e-06	0.000727914	0.000805232	0.000506619	0.000744204	0.000697117	0.000718793	0.000694232	0.000723439	0.000700968	0.000744518	0.000733729	0.00071118	0.000710567	0.000668921	0.000673008	0.000654306	0.000702752	0.000715367	0.000699239	0.000680656	pbuG | putative MFS transporter, AGZA family, xanthine/uracil permease
K03305	1.41674e-05	3.82139e-06	0.000553949	4.62336e-05	0	2.67467e-06	3.56059e-06	2.19747e-05	7.02153e-07	1.36646e-05	4.88911e-05	1.56572e-05	4.13998e-05	8.90564e-05	5.30266e-05	3.19872e-05	7.32194e-06	5.97327e-05	0.000390438	4.97171e-06	0.000685473	0.000540605	0.000533971	0.000759254	0.000662418	0.000706797	0.000474392	0.000624332	0.000773996	0.000804917	0.000766334	0.000753337	0.000750922	0.000618978	0.000615981	0.000606409	0.000748263	0.000771739	0.000715641	0.000682701	TC.POT | proton-dependent oligopeptide transporter, POT family
K03427	8.96916e-06	7.60697e-06	0.000575247	4.18182e-05	3.49857e-07	6.62545e-07	2.25271e-07	1.25659e-05	3.45799e-07	8.32341e-06	2.6139e-05	8.51677e-06	1.95814e-05	6.18016e-05	3.52554e-05	2.26823e-05	4.07997e-06	3.55622e-05	0.000243797	5.84447e-07	0.000484244	0.000784643	0.00038964	0.000684663	0.000575732	0.000572369	0.000795766	0.000293251	0.000310868	0.000391282	0.000427899	0.000419488	0.000402245	0.00045269	0.000452556	0.000467597	0.000496264	0.000474463	0.000465397	0.000485747	hsdM | type I restriction enzyme M protein
K07491	5.37467e-06	6.11577e-06	0.000592946	4.16698e-05	0	3.77152e-06	2.90734e-06	1.98719e-05	0	1.28933e-05	4.37554e-05	1.26086e-05	3.48302e-05	8.02161e-05	5.208e-05	4.11431e-05	1.23e-05	4.65916e-05	0.000300639	9.59568e-07	0.000440625	0.000502885	0.000274978	0.000352515	0.000657407	0.000637089	0.000465483	0.000430838	0.00056375	0.000428891	0.000771579	0.000789531	0.000793865	0.000661298	0.000670346	0.00060683	0.000695583	0.000683532	0.000669132	0.000739556	K07491 | putative transposase
K02003	6.15833e-06	6.50039e-07	0.000382244	1.52911e-05	0	3.61066e-06	0	2.59656e-05	6.79441e-07	1.35845e-05	1.68982e-05	6.85886e-06	9.55698e-06	2.79965e-05	1.52237e-05	1.08063e-05	4.96718e-06	1.84275e-05	0.000134102	2.1496e-06	0.000283167	0.000776237	0.000121525	0.00018088	0.000458567	0.000375989	0.000634418	0.000580792	0.000198149	0.000207981	0.000294331	0.000280781	0.000283669	0.000269011	0.000297734	0.000266939	0.000283765	0.000304762	0.000261702	0.000521841	ABC.CD.A | putative ABC transport system ATP-binding protein
K01190	4.22494e-06	2.91519e-06	0.000229549	1.28542e-05	0	6.48285e-07	4.07251e-06	9.28004e-06	7.39857e-07	8.54268e-06	1.60864e-05	1.00219e-05	1.65569e-05	3.12315e-05	1.79575e-05	1.13082e-05	8.29295e-06	1.92634e-05	0.000154461	3.65685e-06	0.000289568	0.000433068	0.000197062	0.000278296	0.000455592	0.000430748	0.000388554	0.000773987	0.000252076	0.000308046	0.000339272	0.000343978	0.000339006	0.000263951	0.000259921	0.0002507	0.000352414	0.000351333	0.00031592	0.000289188	lacZ | beta-galactosidase
K03502	3.08698e-06	3.59819e-07	0.000600397	6.02074e-05	1.24357e-06	6.55378e-06	4.23056e-07	1.69216e-05	4.11198e-07	1.26413e-05	2.46271e-05	3.98005e-06	1.08227e-05	4.80027e-05	3.92305e-05	3.35227e-05	1.23164e-05	2.92138e-05	0.000196959	4.86892e-06	0.000369309	0.000307407	0.000772571	0.000703565	0.000672798	0.000604572	0.0005518	0.00028795	0.000398865	0.000635529	0.000451285	0.000410722	0.000383592	0.000412049	0.000376157	0.000417879	0.000532771	0.000410153	0.000432475	0.000700636	DPO5C, umuC | DNA polymerase V
K02314	8.29505e-06	7.64538e-06	0.000497322	4.52612e-05	0	2.10555e-06	4.89468e-06	7.46007e-06	1.12789e-06	7.97251e-06	1.54879e-05	5.6854e-06	1.482e-05	4.08234e-05	1.96559e-05	1.90818e-05	3.65763e-06	1.71995e-05	0.000172643	3.59521e-06	0.000316695	0.000445339	0.000261323	0.000366335	0.000335727	0.000320998	0.000772276	0.000331526	0.000253226	0.000273335	0.000282647	0.000286915	0.000286804	0.000269252	0.000286073	0.000261332	0.000287403	0.000287382	0.000272441	0.000343583	dnaB | replicative DNA helicase
K11202	1.265e-05	5.96499e-06	0.00046345	3.8122e-05	3.06892e-06	5.205e-06	3.46778e-06	1.81845e-05	2.67387e-06	1.79182e-05	4.22158e-05	2.20445e-05	4.96649e-05	0.000110321	5.6424e-05	3.7108e-05	1.70426e-05	6.46971e-05	0.000478121	7.74475e-06	0.000616776	0.000495961	0.000518825	0.00075487	0.000529526	0.000566548	0.000411276	0.000508508	0.000731461	0.000680937	0.00073995	0.000708195	0.000737375	0.000601119	0.000585065	0.0005811	0.000769822	0.000742965	0.000729748	0.000623979	PTS-Fru2-EIIB | PTS system, fructose-specific IIB-like component
K00525	4.366e-06	3.12803e-06	0.000420011	2.43083e-05	0	1.40857e-06	1.26924e-06	1.48664e-05	3.73255e-07	1.41619e-05	3.91774e-05	1.61605e-05	2.88569e-05	5.48035e-05	3.24147e-05	2.17908e-05	7.75751e-06	3.80199e-05	0.000228827	7.24859e-06	0.00045343	0.000502919	0.000345469	0.00046982	0.000485518	0.000489414	0.000417964	0.00043233	0.000461823	0.000508641	0.000542277	0.000538335	0.000524872	0.000752041	0.000757153	0.00076966	0.00055431	0.000525203	0.000519733	0.000539957	E1.17.4.1A, nrdA, nrdE | ribonucleoside-diphosphate reductase alpha chain
K03088	0	1.02362e-06	0.000217206	1.36321e-05	9.11085e-07	0	1.82307e-06	9.1898e-06	0	1.44136e-05	1.98094e-05	8.3627e-06	5.42436e-06	2.70446e-05	1.89367e-05	1.22061e-05	5.21161e-06	1.98006e-05	9.83826e-05	1.31269e-06	0.000254106	0.000478498	0.000139975	0.000193597	0.000747657	0.00064271	0.000443614	0.000564243	0.00021135	0.000221491	0.000265243	0.000274728	0.000265519	0.000317897	0.000324841	0.000336786	0.000260313	0.000251982	0.000239329	0.000307292	SIG3.2, rpoE | RNA polymerase sigma-70 factor, ECF subfamily
K07279	3.56521e-06	4.34146e-06	0.000387008	3.87229e-05	0	1.16261e-06	9.87696e-07	1.83318e-05	1.34635e-06	1.71031e-05	5.08687e-05	1.14366e-05	2.33043e-05	7.24766e-05	5.58464e-05	2.74953e-05	1.11135e-05	4.59455e-05	0.00025053	6.7184e-06	0.000557042	0.000452867	0.000494755	0.000744614	0.000524182	0.000579326	0.00043623	0.000497327	0.000653669	0.000744932	0.00064032	0.000667193	0.000628017	0.000516549	0.000529207	0.000537142	0.000723127	0.000650487	0.000623565	0.000526148	yfaL | autotransporter family porin
K01652	5.55159e-06	4.06282e-06	0.000600056	5.90705e-05	3.10707e-07	2.05464e-06	4.89756e-06	1.17506e-05	4.07498e-06	2.11372e-05	4.77441e-05	1.71566e-05	3.99011e-05	9.59563e-05	6.77953e-05	3.856e-05	1.46678e-05	5.88673e-05	0.00046809	1.1798e-05	0.000676267	0.000609162	0.00051875	0.000683319	0.000616279	0.000630658	0.00054687	0.000520076	0.00072633	0.000739904	0.000735731	0.000709153	0.000719948	0.000603438	0.00060416	0.00058164	0.000718297	0.000728277	0.000691076	0.00070576	E2.2.1.6L, ilvB, ilvG, ilvI | acetolactate synthase I/II/III large subunit
K07316	1.39667e-06	7.78938e-07	6.86589e-05	5.71892e-06	0	2.82174e-07	3.77052e-07	4.23076e-06	0	8.47687e-06	5.03856e-06	3.07091e-07	1.11836e-06	3.93671e-06	1.75439e-06	1.09845e-06	1.26306e-06	3.22738e-06	1.09125e-05	0	5.79815e-05	7.96901e-05	1.20528e-06	2.05309e-06	8.48344e-05	6.08566e-05	7.40431e-05	0.000271366	0.000700365	0.000738366	4.51963e-05	4.82625e-05	4.48142e-05	3.40501e-05	3.29443e-05	3.55347e-05	3.05e-05	3.6542e-05	4.00211e-05	6.97068e-05	mod | adenine-specific DNA-methyltransferase
K03498	1.06892e-05	7.42579e-06	0.000528326	4.16366e-05	3.77815e-07	4.95354e-06	3.81938e-07	2.25753e-05	9.35145e-07	1.04141e-05	2.7729e-05	1.60899e-05	2.37345e-05	0.00010278	5.9292e-05	3.39026e-05	2.78562e-06	7.02701e-05	0.000442541	8.06449e-06	0.000585341	0.000731369	0.000466271	0.000736521	0.000610882	0.000607507	0.000611202	0.000611289	0.000596045	0.000631331	0.00059282	0.000585525	0.000574656	0.000563971	0.000567633	0.000597869	0.000642416	0.000603854	0.000594157	0.000576977	trkH, trkG, ktrB | trk system potassium uptake protein
K21636	4.43848e-06	1.7034e-06	0.00022243	1.95001e-05	2.45341e-07	4.64618e-07	5.3983e-07	8.32132e-06	8.19901e-07	9.90072e-06	2.16891e-05	1.21071e-05	1.94101e-05	2.32279e-05	1.82571e-05	1.80939e-05	4.02287e-06	1.61171e-05	0.000117303	1.15067e-06	0.000250767	0.00055711	0.00013821	0.000182897	0.000254523	0.000239746	0.000428836	0.000295829	0.000189804	0.000200662	0.000274709	0.000288932	0.000265351	0.000687808	0.000700747	0.000727183	0.000248055	0.000233434	0.000239759	0.000266259	nrdD | ribonucleoside-triphosphate reductase (formate)
K12056	1.68942e-06	3.76447e-06	0.000481423	1.28968e-05	0	1.45132e-06	1.07259e-06	2.68471e-06	6.31244e-07	3.01265e-06	1.65273e-05	6.20209e-06	1.45283e-05	5.75626e-05	3.55004e-05	1.6652e-05	3.35425e-06	3.47682e-05	0.000185641	2.20131e-06	0.000230521	0.000239877	0.000125657	8.47582e-05	0.000390442	0.00033626	0.000218706	4.23375e-05	2.77305e-05	5.80629e-05	0.000363726	0.000380724	0.000369238	0.000386797	0.000330386	0.000390643	0.00071332	0.000413389	0.000501165	0.000684382	traG | conjugal transfer mating pair stabilization protein TraG
K21572	0	0	9.28366e-08	0	0	0	1.71687e-06	0	0	0	0	0	0	0	2.66505e-07	0	0	0	0	0	0	0	0	6.9423e-07	0.000712581	0.000528422	4.33852e-06	0.000208062	4.99149e-06	2.58872e-06	2.85207e-08	2.50619e-07	1.0037e-07	3.73219e-05	3.46206e-05	4.00644e-05	0	0	0	0	susD | starch-binding outer membrane protein, SusD/RagB family
K00963	7.29209e-06	8.88388e-06	0.000298255	2.44628e-05	5.77321e-07	2.17122e-06	2.11798e-06	1.92731e-05	1.94904e-06	1.20966e-05	3.18666e-05	1.3271e-05	1.69645e-05	3.8573e-05	1.94604e-05	1.50257e-05	6.3109e-07	3.08105e-05	0.000162906	2.39104e-06	0.000404206	0.000710933	0.000217471	0.000367721	0.000456853	0.000465599	0.000531373	0.000466547	0.000394091	0.000450228	0.000427586	0.000425647	0.000419146	0.000369352	0.000365922	0.000367116	0.000382396	0.000418051	0.000399611	0.000424557	UGP2, galU, galF | UTP--glucose-1-phosphate uridylyltransferase
K02004	3.82962e-06	2.7884e-06	0.000376112	2.15786e-05	0	2.32059e-06	1.10671e-06	1.6602e-05	1.6775e-06	1.66996e-05	1.96662e-05	3.99279e-06	1.08882e-05	2.81663e-05	1.59988e-05	9.92362e-06	4.82808e-06	1.8304e-05	0.000129653	4.31098e-06	0.000241255	0.000699077	0.000110792	0.000158506	0.000488676	0.000403449	0.000621575	0.000556795	0.000185401	0.000173669	0.000278003	0.000271219	0.000268557	0.000268204	0.000289882	0.000243414	0.000259705	0.000285365	0.000251714	0.00053477	ABC.CD.P | putative ABC transport system permease protein
K07258	1.00575e-05	3.86341e-06	0.000400043	3.30607e-05	0	3.177e-06	0	2.0014e-05	4.06395e-07	1.93891e-05	2.71212e-05	1.03569e-05	1.7715e-05	5.08144e-05	2.88178e-05	2.11826e-05	3.6881e-06	3.53254e-05	0.000202136	1.60607e-06	0.000515368	0.000698376	0.000316154	0.000472688	0.000517178	0.00051635	0.000558507	0.000592921	0.000554268	0.000471987	0.000557593	0.000508877	0.000520154	0.000488254	0.000522699	0.000491345	0.000511135	0.000515438	0.000487665	0.000531974	dacC, dacA, dacD | serine-type D-Ala-D-Ala carboxypeptidase (penicillin-binding protein 5/6)
K11904	9.42527e-07	2.55422e-06	0.00039832	3.67138e-05	0	1.36716e-06	1.49669e-06	8.15048e-06	4.94842e-07	6.39685e-06	3.87099e-05	1.14986e-05	3.31692e-05	8.0575e-05	4.30097e-05	2.75173e-05	1.38999e-05	4.13118e-05	0.000333548	6.16952e-06	0.000517776	0.000408205	0.000258532	0.000292414	0.000471496	0.000505982	0.000254319	0.000400448	0.000553078	0.000500145	0.000595322	0.000635279	0.000605073	0.0005037	0.000480795	0.000462688	0.000694517	0.000646283	0.000593326	0.000476746	vgrG | type VI secretion system secreted protein VgrG
K04068	8.92852e-07	1.49673e-06	0.000240879	2.24463e-05	0	0	0	1.05432e-05	0	9.89075e-06	1.92219e-05	8.28901e-06	1.95688e-05	3.43287e-05	1.99768e-05	1.64617e-05	2.46736e-06	1.83382e-05	0.000132556	3.17586e-06	0.000227247	0.000365317	0.000127485	0.000213199	0.000279412	0.000269097	0.000319667	0.000266573	0.000246204	0.000235841	0.000273391	0.000295353	0.000278723	0.000646861	0.00066683	0.000691796	0.00026601	0.000248394	0.000253418	0.000264111	nrdG | anaerobic ribonucleoside-triphosphate reductase activating protein
K01752	7.88297e-06	7.54119e-06	0.00044649	2.8106e-05	0	1.1283e-06	7.75602e-07	1.85166e-05	1.85861e-06	7.54697e-06	3.26579e-05	1.14512e-05	2.69537e-05	6.34289e-05	2.8885e-05	2.10801e-05	9.84486e-06	3.31793e-05	0.000272117	6.87519e-06	0.000508251	0.000625657	0.000321441	0.000460416	0.000557028	0.000525533	0.00052674	0.000630865	0.000506112	0.000515111	0.000546915	0.000525409	0.000529952	0.000507514	0.000525548	0.000515871	0.000521782	0.000553281	0.000523146	0.000691339	E4.3.1.17, sdaA, sdaB, tdcG | L-serine dehydratase
K06889	1.21943e-05	4.71273e-06	0.000438669	2.65005e-05	0	3.84829e-06	1.28337e-06	2.00453e-05	1.71747e-06	3.0421e-05	3.6514e-05	9.5667e-06	3.041e-05	7.5435e-05	4.36867e-05	2.70218e-05	1.38825e-05	3.20884e-05	0.000328266	5.92681e-06	0.000513386	0.000686436	0.000441504	0.000632644	0.000622441	0.000612383	0.000635216	0.000635277	0.00052827	0.000534476	0.000639029	0.000638342	0.000629135	0.000514228	0.00052911	0.000513124	0.000648813	0.000652111	0.000644917	0.000613593	K06889 | uncharacterized protein
K02355	9.81937e-07	3.02578e-06	0.000231673	2.2079e-05	4.9625e-07	2.35215e-06	5.05275e-07	9.60379e-06	0	4.32466e-06	1.43879e-05	4.05753e-06	9.98565e-06	2.42263e-05	1.32849e-05	1.19117e-05	2.71235e-06	1.41534e-05	0.000113374	1.39648e-06	0.000261178	0.00067829	0.000116794	0.000152423	0.000269265	0.000242366	0.000552001	0.000320339	0.000184246	0.000200308	0.00019054	0.000189279	0.000185747	0.000248299	0.000287819	0.000287865	0.000192008	0.000192543	0.000185134	0.000265107	fusA, GFM, EFG | elongation factor G
K07452	1.01862e-06	0	0.000112791	1.01195e-05	1.51453e-06	2.40243e-06	1.30798e-06	1.91918e-06	7.52974e-07	3.81571e-06	4.62472e-06	1.42858e-06	4.01418e-06	7.01498e-06	3.26475e-06	1.69442e-06	2.10883e-06	6.93295e-06	4.10236e-05	0	6.64369e-05	0.000126417	0.000349453	0.000673434	0.000172555	0.000182202	0.000318708	0.000118084	5.10974e-05	0.000170278	8.77302e-05	8.53298e-05	8.65545e-05	7.73546e-05	7.34563e-05	7.08382e-05	8.11076e-05	8.7741e-05	8.46271e-05	0.000107813	mcrB | 5-methylcytosine-specific restriction enzyme B
K03424	1.54342e-05	2.23512e-06	0.000502025	4.26926e-05	0	2.00604e-06	0	2.93308e-05	2.83664e-06	1.13544e-05	2.4216e-05	1.47265e-05	3.9157e-05	7.47786e-05	3.34211e-05	3.86855e-05	1.02856e-05	5.50755e-05	0.000374324	9.17434e-06	0.000657338	0.000637293	0.000448819	0.000627515	0.000596199	0.000612557	0.000492355	0.0005246	0.000618643	0.000659475	0.000633413	0.000597523	0.000617557	0.0005619	0.000554918	0.000554621	0.000669739	0.00065355	0.000608971	0.000620937	tatD | TatD DNase family protein
K01581	9.08673e-06	2.36859e-06	0.000384256	3.41907e-05	0	1.76573e-06	0	1.34658e-05	4.90882e-06	1.44126e-05	3.10804e-05	1.32847e-05	2.58914e-05	5.62527e-05	3.33444e-05	2.61014e-05	5.83627e-06	3.63741e-05	0.000285909	6.07521e-06	0.000510022	0.000531265	0.00040721	0.00066622	0.000472892	0.000544973	0.000460721	0.00043328	0.000555793	0.000594346	0.000569682	0.000572809	0.00058032	0.000454124	0.000447033	0.000452382	0.000577556	0.000533825	0.000518684	0.000443856	E4.1.1.17, ODC1, speC, speF | ornithine decarboxylase
K07345	3.64824e-06	9.73282e-07	0.000260097	1.55755e-05	0	3.35311e-06	1.93265e-06	4.6265e-06	9.10664e-07	7.80486e-06	3.65526e-05	6.19926e-06	2.26053e-05	5.54693e-05	3.82304e-05	2.10337e-05	9.07304e-06	3.85687e-05	0.000315918	2.56398e-06	0.000235326	0.000192626	0.000341378	0.000657996	0.000417528	0.000463692	0.000311229	0.000198508	0.000291254	0.000365837	0.000546778	0.000565189	0.000559733	0.000448158	0.000430152	0.000431692	0.000513749	0.000511833	0.000510313	0.000454562	fimA | major type 1 subunit fimbrin (pilin)
K00558	6.84254e-06	1.05214e-05	0.000314716	2.13459e-05	0	3.08077e-06	9.44306e-07	1.16077e-05	3.67731e-07	2.05931e-05	2.56817e-05	7.47346e-06	1.69384e-05	3.0885e-05	2.01599e-05	1.19189e-05	1.52095e-06	1.58539e-05	0.000121347	1.04072e-06	0.00019199	0.00022827	0.00031724	0.000370402	0.000395889	0.000363885	0.000657894	0.000419418	0.000225118	0.000401243	0.000347306	0.000361129	0.000361566	0.000310279	0.000332147	0.000298758	0.000287784	0.000309024	0.000318314	0.000396971	DNMT1, dcm | DNA (cytosine-5)-methyltransferase 1
K15633	3.95848e-06	5.34867e-07	0.000388037	4.52347e-05	6.50291e-07	1.11315e-06	6.57388e-07	9.34794e-06	5.22333e-07	9.79049e-06	3.3052e-05	6.94548e-06	4.79007e-05	6.86506e-05	5.23162e-05	2.96003e-05	1.06828e-05	7.06782e-05	0.000376184	3.52583e-06	0.000497773	0.000656511	0.000387784	0.000583656	0.000441941	0.000493716	0.000491763	0.000454028	0.00051822	0.000588334	0.000522678	0.000530417	0.000523998	0.00044929	0.000456552	0.000437639	0.000542947	0.000540593	0.000512857	0.000472945	gpmI | 2,3-bisphosphoglycerate-independent phosphoglycerate mutase
K08303	8.42883e-06	4.14211e-07	0.000246544	1.16195e-05	0	0	1.05891e-06	4.70776e-06	1.16686e-06	7.82053e-06	1.84778e-05	7.77175e-06	1.67683e-05	3.20745e-05	2.14694e-05	1.68875e-05	2.48472e-06	2.88434e-05	0.00013934	4.91276e-07	0.00033705	0.000656331	0.000214121	0.000307326	0.000391042	0.00037307	0.000501007	0.000406819	0.000370644	0.000395799	0.000382184	0.000389479	0.000392199	0.00038673	0.000397206	0.000390913	0.000367269	0.000374643	0.000348763	0.000379168	K08303 | putative protease
K01874	1.05089e-05	2.11731e-05	0.000276022	3.4366e-05	1.22512e-05	7.6007e-06	9.34908e-06	1.78656e-05	9.53215e-06	2.11555e-05	1.81405e-05	1.07086e-05	2.77144e-05	4.37868e-05	2.14414e-05	2.74168e-05	1.04481e-05	2.51919e-05	0.000148528	7.21556e-06	0.000286946	0.000652351	0.000174937	0.000272192	0.0003244	0.000320734	0.000544292	0.000363314	0.000299164	0.000297717	0.000321943	0.000320892	0.000325129	0.000307295	0.000315284	0.000314417	0.000322458	0.000325668	0.000294549	0.000362852	MARS, metG | methionyl-tRNA synthetase
K03077	9.72742e-06	2.33333e-06	0.000401112	4.28674e-05	0	2.35844e-06	7.72216e-07	1.20221e-05	0	1.84153e-05	3.4641e-05	1.54502e-05	3.37002e-05	6.97291e-05	5.07441e-05	2.69818e-05	1.82842e-05	6.32606e-05	0.000378893	1.00612e-05	0.000581003	0.000564767	0.000420737	0.000640958	0.000474005	0.000505797	0.000444491	0.00041646	0.000585615	0.000626083	0.000576229	0.000545915	0.000559334	0.000461844	0.000446846	0.000448476	0.000584326	0.000544098	0.00052336	0.000505169	araD, ulaF, sgaE, sgbE | L-ribulose-5-phosphate 4-epimerase
K06867	5.78862e-06	4.64177e-06	0.000362465	2.27795e-05	0	4.45352e-06	4.20721e-06	1.30118e-05	1.17731e-06	1.43821e-05	2.76758e-05	1.25389e-05	2.71692e-05	5.22751e-05	3.38188e-05	2.22947e-05	1.50261e-05	4.21527e-05	0.000307786	4.70127e-06	0.000305153	0.000269792	0.000303063	0.000636557	0.000438982	0.000461738	0.000339749	0.000400643	0.000512613	0.000442511	0.000559706	0.000606206	0.000575519	0.000444656	0.00044063	0.000433139	0.000516168	0.000542476	0.000534256	0.000422472	K06867 | uncharacterized protein
K01681	8.37367e-06	3.80531e-06	0.000342704	2.11449e-05	0	1.59483e-06	5.78739e-06	1.09824e-05	2.30686e-07	2.11677e-05	4.57689e-05	1.88872e-05	3.9318e-05	5.71208e-05	3.26268e-05	1.68176e-05	1.56474e-05	3.60305e-05	0.00023927	3.46616e-06	0.000528376	0.000613146	0.000405742	0.000610128	0.00051841	0.000556325	0.000499299	0.000443765	0.000598889	0.000628495	0.000629116	0.000614058	0.000609784	0.000558284	0.000590159	0.000571573	0.0006294	0.000605239	0.000594409	0.000559614	ACO, acnA | aconitate hydratase
K02056	2.04484e-06	4.27154e-06	0.000295979	2.30768e-05	0	1.3172e-06	0	1.34818e-05	6.95748e-07	1.15963e-05	4.01875e-05	1.01025e-05	2.8837e-05	4.97181e-05	2.92953e-05	2.4023e-05	1.93118e-05	4.75689e-05	0.000278014	6.8459e-06	0.000415478	0.000537453	0.000428685	0.000629039	0.00041034	0.000431377	0.00050661	0.000330701	0.000390362	0.000451001	0.000594615	0.000588857	0.000603614	0.000465978	0.000484314	0.000450352	0.000575912	0.000563059	0.000543312	0.000499519	ABC.SS.A | simple sugar transport system ATP-binding protein
K06115	0.000204867	0.000221791	3.20351e-05	0.000181924	0.000213111	0.000260701	0.000219632	0.000192593	0.000206993	0.000171268	0.000217168	0.000263479	0.000202677	0.000205306	0.000202489	0.000209737	0.000202891	0.000214787	0.00011687	0.000623924	5.13602e-05	4.84639e-06	5.4807e-05	1.50528e-05	5.62873e-07	1.2652e-06	2.28186e-05	6.94231e-06	1.9015e-05	2.11951e-05	8.69181e-07	1.15578e-06	2.00518e-06	2.88857e-06	2.00278e-06	4.3312e-06	2.2604e-06	4.86212e-06	4.75128e-06	2.56677e-07	SPTB | spectrin beta
K12567	0.000570545	0.000623078	9.85239e-05	0.000549762	0.000481031	0.000549299	0.000564004	0.000526364	0.000558234	0.000511141	0.000457474	0.000575189	0.000578899	0.000493849	0.000506193	0.000488269	0.000516204	0.000505765	0.000291737	0.000352912	8.92731e-05	1.43232e-05	0.000253731	6.31745e-05	3.12122e-06	3.0032e-06	5.0071e-05	2.48855e-05	4.32999e-05	4.1554e-05	1.38449e-06	3.72558e-06	3.24066e-06	1.28259e-05	5.53787e-06	1.11771e-05	5.58924e-06	7.56102e-06	1.23656e-05	1.4988e-06	TTN | titin
K07787	2.9639e-06	3.7763e-06	0.000184274	1.38495e-05	0	8.39774e-07	3.38445e-07	9.61468e-06	2.16071e-07	7.16815e-06	2.56108e-05	9.21694e-06	2.04441e-05	5.18512e-05	2.74999e-05	1.97814e-05	1.16571e-05	3.58807e-05	0.000271121	5.57946e-06	0.000487989	0.000364987	0.000395331	0.000621955	0.000246074	0.000246419	0.0002937	0.000279943	0.000390316	0.000545082	0.000411417	0.000391692	0.000390703	0.000345517	0.000308481	0.000322132	0.000472399	0.000410486	0.000392214	0.00043132	cusA, silA | Cu(I)/Ag(I) efflux system membrane protein CusA/SilA
K02400	7.7496e-06	1.29407e-06	0.000260846	1.79082e-05	0	1.91419e-06	1.23517e-06	1.24952e-05	7.55156e-07	9.97944e-06	1.63627e-05	1.14086e-05	2.81511e-05	3.93434e-05	3.02094e-05	1.43345e-05	5.23498e-06	3.68465e-05	0.000217711	7.97802e-06	0.000438269	0.000330708	0.000411592	0.000621028	0.000352274	0.000388016	0.000296782	0.000320646	0.000464051	0.000533345	0.000495402	0.00048361	0.000475368	0.000366616	0.00036128	0.000359661	0.000532337	0.00050038	0.000466962	0.000399366	flhA | flagellar biosynthesis protein FlhA
K02364	3.20996e-06	5.20648e-06	0.000288979	3.06564e-05	0	3.6704e-06	2.78891e-06	1.17163e-05	2.99375e-07	1.11276e-05	3.28827e-05	1.39146e-05	1.88981e-05	5.25697e-05	3.15988e-05	1.59937e-05	1.22601e-05	3.91401e-05	0.000223087	9.31366e-06	0.00046561	0.000358415	0.000415158	0.000601638	0.000409851	0.000471102	0.000311177	0.000347147	0.000490165	0.000567116	0.000568301	0.000577577	0.000571387	0.000410933	0.000408199	0.000390997	0.000614726	0.000580081	0.000525751	0.000435432	entF | enterobactin synthetase component F
K01782	4.31232e-06	3.26014e-06	0.000310157	1.93767e-05	0	4.17841e-06	2.80139e-06	6.74404e-06	1.64329e-06	5.08616e-06	2.40529e-05	7.47732e-06	2.70946e-05	4.41955e-05	3.10105e-05	2.07025e-05	5.22409e-06	4.53191e-05	0.000217945	6.27924e-06	0.000442993	0.000380338	0.000371662	0.000610367	0.000447969	0.000489262	0.000326889	0.000404399	0.000557871	0.000579239	0.000550442	0.000576882	0.000541317	0.000438744	0.000438421	0.00043899	0.000589676	0.000571824	0.000552641	0.000471715	fadJ | 3-hydroxyacyl-CoA dehydrogenase / enoyl-CoA hydratase / 3-hydroxybutyryl-CoA epimerase [EC:1.1.1.35 4.2.1.17 5.1.2.3]
K12684	2.62347e-06	1.39976e-06	0.000322967	1.63224e-05	0	1.01182e-06	9.75084e-07	5.14937e-07	0	8.69422e-07	1.78878e-05	7.56606e-06	1.04358e-05	3.29699e-05	2.64285e-05	1.31064e-05	5.86158e-06	3.66851e-05	0.000207449	2.92618e-06	0.00016006	0.000156571	7.02658e-05	4.71761e-05	0.000522952	0.000594872	0.000159615	2.66609e-05	1.42998e-05	1.79019e-05	0.000408662	0.00043749	0.000427207	0.000309934	0.000271822	0.000285382	0.000609497	0.000470003	0.000537613	0.000568787	esp, sigA, sepA | serine protease autotransporter
K10939	8.43302e-06	3.51513e-06	0.000397634	3.98642e-05	0	4.95917e-07	8.84187e-07	1.00201e-05	1.17929e-06	1.00187e-05	3.52959e-05	7.86158e-06	3.33222e-05	5.49922e-05	3.51458e-05	2.32682e-05	1.3499e-05	4.32923e-05	0.000325875	7.23522e-06	0.000506353	0.000500805	0.000202375	0.000206612	0.000520923	0.000598907	0.000206265	0.000474381	0.000571795	0.000465857	0.000475164	0.000509162	0.000509297	0.000386459	0.000386453	0.000380841	0.000608061	0.000530375	0.000523901	0.000431501	acfD | accessory colonization factor AcfD
K06866	5.38501e-06	0	0.000172346	1.11082e-05	0	0	0	8.13488e-06	0	2.68592e-06	2.49663e-05	1.15281e-05	1.88524e-05	2.27144e-05	2.89667e-05	1.46839e-05	4.60833e-06	2.03179e-05	0.000108351	3.99409e-06	0.000178648	0.00014096	0.000142737	0.000195924	0.000199588	0.000208639	0.000131558	0.000165708	0.000211185	0.000191858	0.000240592	0.000260485	0.000228872	0.000554976	0.000535721	0.000607516	0.000244956	0.000217596	0.000234004	0.000190479	grcA | autonomous glycyl radical cofactor
K03043	3.12078e-06	3.56185e-06	0.000268016	2.40409e-05	0	2.57451e-07	5.38208e-07	1.06085e-05	7.93611e-07	1.13588e-05	1.39719e-05	3.92967e-06	1.07501e-05	2.80296e-05	1.58913e-05	9.25469e-06	4.27149e-06	1.92368e-05	0.000125755	2.56575e-06	0.000248958	0.000604453	0.000130352	0.000161357	0.000242217	0.000218748	0.000446371	0.000226048	0.000173548	0.000192305	0.000193996	0.000192317	0.000186953	0.000204117	0.000215341	0.000206889	0.000200671	0.000199398	0.000187084	0.000262697	rpoB | DNA-directed RNA polymerase subunit beta
K02014	5.06872e-06	1.86791e-06	0.000323016	3.86576e-05	2.55813e-06	3.27424e-06	1.0315e-06	8.42623e-06	9.99474e-07	1.0681e-05	3.53515e-05	1.25003e-05	2.25125e-05	4.42218e-05	3.11252e-05	1.60858e-05	7.80509e-06	3.3366e-05	0.000222304	3.95507e-06	0.000518676	0.000464235	0.000309538	0.000391308	0.000574632	0.000603434	0.00028764	0.000441164	0.000387371	0.000439399	0.00052182	0.000524561	0.000526564	0.000475826	0.000494637	0.000475369	0.000549896	0.000508056	0.000508852	0.000443255	TC.FEV.OM | iron complex outermembrane recepter protein
K00820	1.12997e-06	2.34746e-06	0.00024465	2.24494e-05	0	0	8.69692e-07	7.668e-06	0	7.69275e-06	1.09904e-05	6.25474e-06	9.85649e-06	3.38902e-05	1.62731e-05	1.44747e-05	4.70214e-06	2.14876e-05	0.000150829	2.94686e-06	0.000252749	0.000600119	0.000144468	0.000192373	0.000260457	0.000241951	0.000395788	0.000242167	0.000251495	0.00023963	0.000212564	0.000201007	0.000200937	0.000189207	0.000193765	0.000184938	0.000195499	0.000202763	0.000192974	0.000240445	glmS, GFPT | glucosamine---fructose-6-phosphate aminotransferase (isomerizing)
K02755	2.18781e-06	1.14038e-06	0.000221428	2.13978e-05	5.58876e-07	1.32297e-06	2.82488e-07	7.15789e-06	0	4.92433e-06	1.17488e-05	3.55412e-06	8.89748e-06	2.85245e-05	1.55873e-05	8.16821e-06	3.66557e-06	1.83912e-05	0.000114666	5.24237e-07	0.000172404	0.000600013	0.000120225	0.000196428	0.000203959	0.000191855	0.000499954	0.000156699	0.000184954	0.000197304	0.000182093	0.000168776	0.000164036	0.000151361	0.000159424	0.000140968	0.000144495	0.000151718	0.000146123	0.000194471	PTS-Bgl-EIIA, bglF, bglP | PTS system, beta-glucoside-specific IIA component
K00926	5.95815e-06	1.76808e-06	0.000299793	2.23179e-05	0	1.5943e-06	5.68609e-07	1.81158e-05	5.83681e-07	8.52199e-06	3.82957e-05	1.5755e-05	2.44656e-05	4.59421e-05	3.57694e-05	1.71031e-05	6.39683e-06	2.94507e-05	0.000247399	4.95484e-06	0.000514693	0.000499286	0.000371837	0.000537983	0.000481027	0.000541603	0.000391521	0.000368545	0.000460264	0.000515677	0.000593042	0.000573062	0.000592847	0.00041603	0.00042994	0.000397778	0.00058731	0.000590147	0.000541602	0.000478627	arcC | carbamate kinase
K14744	2.20924e-06	2.79091e-06	0.000391227	2.38183e-05	0	1.11165e-06	1.14089e-06	7.71692e-06	1.11498e-06	1.09039e-05	2.9319e-05	9.80841e-06	2.73374e-05	6.10633e-05	4.58568e-05	2.04782e-05	1.55725e-05	2.38508e-05	0.000225413	2.96276e-06	0.000299898	0.000255726	0.000185899	0.000245406	0.000415866	0.000454612	0.000443487	0.000194468	0.000321402	0.000349927	0.000569598	0.000571726	0.000591361	0.000450287	0.000448919	0.000429763	0.000533004	0.000499804	0.000494703	0.000387674	rzpD | prophage endopeptidase
K06919	5.2215e-06	2.74044e-06	0.000409004	3.79112e-05	0	1.28014e-06	2.78923e-07	6.89312e-06	1.58389e-06	4.91884e-06	3.07949e-05	1.36243e-05	2.702e-05	6.04362e-05	3.78769e-05	1.7345e-05	9.73759e-06	3.01918e-05	0.000163785	6.64078e-06	0.000318252	0.000295944	0.00057559	0.000590935	0.000511741	0.000543473	0.000434746	0.00040913	0.000330387	0.000433334	0.000540888	0.000551989	0.000548925	0.000507094	0.000496576	0.000494703	0.000469296	0.000421629	0.000425568	0.000415261	K06919 | putative DNA primase/helicase
K03091	4.38962e-06	0	0.000143423	1.79517e-05	7.25843e-07	1.37457e-06	0	2.85973e-06	7.37021e-07	1.79641e-06	0	0	0	2.88228e-06	1.67377e-06	1.36081e-06	7.44048e-07	0	1.44741e-05	0	0.000106774	0.00058944	0	2.45837e-07	0.000142343	0.000118691	0.000455985	0.000372071	3.69932e-05	2.34646e-05	3.55314e-05	4.19593e-05	3.32496e-05	0.000103492	0.000119447	0.000116978	3.98462e-05	4.03361e-05	4.46095e-05	0.000105785	SIG3.4 | RNA polymerase sporulation-specific sigma factor
K03292	7.29419e-06	7.00879e-06	0.00039035	3.35544e-05	7.48892e-07	6.90151e-07	7.65705e-07	1.41793e-05	1.10702e-06	1.68767e-05	3.24233e-05	9.06928e-06	2.07501e-05	5.21481e-05	3.34789e-05	1.96669e-05	1.12874e-05	4.51991e-05	0.000334166	3.44436e-06	0.000413961	0.000562884	0.000184062	0.000225407	0.000483843	0.000524833	0.000407153	0.000588981	0.000555928	0.000512931	0.000448303	0.000425587	0.000427529	0.000373977	0.000379126	0.000382783	0.000438633	0.000467918	0.000451123	0.000385647	TC.GPH | glycoside/pentoside/hexuronide:cation symporter, GPH family
K12065	2.86813e-06	0	0.000193607	1.69984e-05	0	3.65643e-07	7.15941e-07	5.3967e-06	0	1.79672e-06	1.69148e-05	4.56532e-06	1.25908e-05	4.24781e-05	1.89315e-05	1.81714e-05	3.97591e-06	1.59562e-05	0.000123316	1.08832e-05	0.000244589	0.000218737	0.000181885	0.00027246	0.000241996	0.000218571	0.000206676	4.70265e-05	4.09019e-05	9.95577e-05	0.000320941	0.000317089	0.000317326	0.000322091	0.000288725	0.000341183	0.000587423	0.000316626	0.000385328	0.000539203	traB | conjugal transfer pilus assembly protein TraB
K03169	2.89023e-06	2.40708e-06	0.000299669	1.14539e-05	1.45169e-06	0	1.48511e-06	1.36568e-05	4.82488e-07	1.24367e-05	2.38937e-05	5.61238e-06	1.60582e-05	4.28552e-05	2.51118e-05	1.58479e-05	3.79362e-06	2.86747e-05	0.000146767	3.53728e-06	0.000368629	0.000559319	0.000261523	0.000397066	0.000472042	0.000462768	0.000446438	0.000487162	0.000420778	0.000415452	0.000445498	0.00042511	0.000417982	0.000347895	0.000381012	0.000370992	0.000435183	0.000417765	0.000407503	0.000581903	topB | DNA topoisomerase III
K00640	2.18127e-06	8.64614e-07	0.000170208	1.24516e-05	0	0	1.11922e-06	4.22869e-06	0	4.24317e-06	8.74398e-06	5.02911e-06	1.28917e-05	1.75375e-05	1.83165e-05	7.39485e-06	3.52004e-06	1.5921e-05	0.000109876	0	0.000145869	0.000246757	0.000185298	0.000292679	0.000216677	0.000206301	0.00058184	0.000167893	0.00012626	0.000145901	0.000145678	0.000146801	0.000148213	0.000144134	0.000163418	0.000156332	0.000149374	0.000166968	0.000147374	0.0002216	cysE | serine O-acetyltransferase
K02358	3.47527e-06	3.65973e-06	0.000329168	2.08808e-05	9.01692e-07	8.53795e-07	4.37716e-07	8.42881e-06	4.39235e-07	1.19082e-05	2.31672e-05	9.01092e-06	1.77602e-05	4.58628e-05	3.38235e-05	2.07829e-05	4.90884e-06	3.27225e-05	0.000218408	4.22902e-06	0.000427006	0.000579333	0.000234265	0.000305139	0.000371127	0.000373671	0.000493505	0.000403092	0.000342838	0.000372731	0.000346619	0.000325103	0.000335139	0.000357608	0.000382887	0.000387242	0.000357488	0.000351333	0.000343463	0.000391288	tuf, TUFM | elongation factor Tu
K01915	1.06188e-05	2.99079e-06	0.000234444	2.72597e-05	1.06528e-05	6.41675e-06	1.78392e-06	1.56418e-05	8.47425e-06	1.65979e-05	2.10525e-05	8.71543e-06	2.03419e-05	4.57474e-05	3.42995e-05	1.95723e-05	7.26042e-06	2.32013e-05	0.000148082	1.79258e-05	0.000258022	0.000575063	0.00014221	0.000186608	0.000241561	0.000230029	0.00045203	0.000256749	0.000199334	0.000218454	0.000202947	0.000191656	0.000197868	0.000216802	0.000247243	0.000239268	0.00019729	0.000204631	0.000193103	0.000250841	glnA, GLUL | glutamine synthetase
K08483	4.25438e-06	3.55315e-06	0.000384266	3.45718e-05	4.20501e-07	7.94418e-07	1.4873e-06	1.48552e-05	0	1.25386e-05	3.7127e-05	9.60049e-06	2.87929e-05	5.71519e-05	3.74238e-05	1.9863e-05	7.97927e-06	3.32441e-05	0.000272376	4.28837e-06	0.000499905	0.000574571	0.000352837	0.00049299	0.000452453	0.000467142	0.000502784	0.000419986	0.00048714	0.000524979	0.000526033	0.000502554	0.000508119	0.000459677	0.000452541	0.000445099	0.00054243	0.00052904	0.000508392	0.000541827	PTS-EI.PTSI, ptsI | phosphotransferase system, enzyme I, PtsI
K07052	3.47851e-06	6.29366e-07	0.000264616	1.20404e-05	0	0	1.46831e-06	5.64384e-06	2.3505e-06	1.0981e-05	1.7352e-05	8.08969e-06	1.36746e-05	2.44058e-05	2.38383e-05	1.01142e-05	3.30215e-06	2.23863e-05	0.000133825	0	4.64355e-05	0.000182371	9.76999e-06	8.74808e-06	0.000216771	0.000164001	0.000253199	0.000285289	3.76379e-05	2.4765e-05	0.000233465	0.000290387	0.000273044	0.000213256	0.000242027	0.000208118	0.000233116	0.00026795	0.000248533	0.000573356	K07052 | uncharacterized protein
K12687	5.03058e-06	1.82677e-06	0.00036012	1.67761e-05	0	0	6.57388e-07	1.14914e-05	0	6.30832e-06	2.15146e-05	1.88927e-05	2.12291e-05	4.16322e-05	2.09822e-05	1.62581e-05	4.5141e-06	2.79916e-05	0.000194786	3.24566e-06	0.000572473	0.000507594	0.000368952	0.000565442	0.00038625	0.000408161	0.000340263	0.000208793	0.000205325	0.000502756	0.000406179	0.00042283	0.000415132	0.000304469	0.000294521	0.000310668	0.000438702	0.000371577	0.000354518	0.000294684	flu | antigen 43
K04069	3.63472e-06	5.74892e-06	0.000330263	2.71435e-05	1.19405e-06	2.88188e-06	1.20708e-06	1.42125e-05	5.7979e-07	7.41919e-06	4.07708e-05	1.01574e-05	2.36926e-05	5.634e-05	4.50929e-05	2.33345e-05	5.47355e-06	3.59253e-05	0.000243549	6.38998e-06	0.000500641	0.000572402	0.000290971	0.000461593	0.000474673	0.000468425	0.000465981	0.000428982	0.000466429	0.000460637	0.000474616	0.000450854	0.00045576	0.000410169	0.000406711	0.000407856	0.000499731	0.000470601	0.000469027	0.000511416	pflA, pflC, pflE | pyruvate formate lyase activating enzyme
K00700	6.10507e-06	1.46129e-06	0.000260856	2.223e-05	0	0	0	7.35615e-06	0	5.54554e-06	2.74578e-05	4.18506e-06	2.08002e-05	5.21015e-05	3.33391e-05	2.08292e-05	8.23131e-06	2.91488e-05	0.000212095	4.05925e-06	0.000412412	0.0005718	0.000275031	0.000366555	0.000343348	0.000359855	0.000435179	0.000414011	0.000363408	0.000419425	0.000348129	0.000348739	0.000352585	0.000320243	0.000318685	0.000327295	0.00037669	0.000373803	0.000347686	0.000320576	GBE1, glgB | 1,4-alpha-glucan branching enzyme
K06894	7.51289e-06	1.26402e-06	0.000311302	2.28161e-05	1.21901e-07	1.54532e-06	9.10433e-07	1.17119e-05	8.955e-07	1.53376e-05	3.50442e-05	1.27898e-05	2.03866e-05	4.14709e-05	2.88497e-05	2.39268e-05	5.38129e-06	3.34803e-05	0.000209106	5.02689e-06	0.000463712	0.000385227	0.000376127	0.000513497	0.000454002	0.000497349	0.000319295	0.000381529	0.000512579	0.000520646	0.000486232	0.000473417	0.000485129	0.000449201	0.00043082	0.000458057	0.000571528	0.000530981	0.000517937	0.000461192	K06894 | uncharacterized protein
K04759	3.9635e-06	3.14672e-06	0.000163355	1.20146e-05	0	4.28001e-07	9.13888e-07	7.88748e-06	2.45674e-07	8.56141e-06	1.12669e-05	5.39581e-06	7.59239e-06	2.41473e-05	2.01314e-05	6.75177e-06	3.95288e-06	1.83434e-05	0.00013	1.48398e-06	0.000253792	0.000569754	0.000128649	0.00016883	0.000237323	0.000221169	0.000460683	0.000344137	0.000188263	0.000199223	0.000199913	0.000188654	0.000192718	0.000220717	0.000231937	0.000218087	0.000202006	0.000207096	0.00019137	0.00025774	feoB | ferrous iron transport protein B
K02337	3.40829e-06	3.53566e-06	0.000250709	2.38703e-05	1.52244e-07	1.44157e-07	6.89894e-07	9.22036e-06	1.51381e-07	7.09185e-06	1.12351e-05	5.69513e-06	8.69289e-06	2.19212e-05	1.38908e-05	1.08726e-05	3.67427e-06	1.63583e-05	0.000105168	1.60721e-06	0.000266818	0.000568932	0.000108902	0.000147864	0.000227555	0.000208323	0.000433423	0.000343369	0.000246478	0.000206166	0.000208699	0.000198418	0.000196458	0.000219273	0.000230124	0.000231188	0.000211542	0.00021423	0.000199789	0.000263194	DPO3A1, dnaE | DNA polymerase III subunit alpha
K03722	4.73698e-06	1.29485e-06	0.000361431	2.97804e-05	0	7.39287e-07	1.07391e-06	1.44871e-05	9.61079e-07	7.53778e-06	2.73732e-05	9.98606e-06	2.87528e-05	5.32994e-05	2.79836e-05	2.21912e-05	7.51312e-06	3.5238e-05	0.000204072	4.52053e-06	0.000456841	0.000376538	0.000358584	0.000540685	0.000458609	0.000488139	0.00031813	0.000385823	0.000523788	0.000554932	0.000545607	0.000525016	0.000519232	0.0004806	0.000487384	0.000513346	0.00056684	0.000525074	0.000526887	0.000523959	dinG | ATP-dependent DNA helicase DinG
K03070	7.88134e-06	5.15923e-06	0.000412087	3.52126e-05	0	1.35767e-06	5.58422e-07	1.33617e-05	8.01553e-07	1.15258e-05	3.33396e-05	1.10813e-05	2.41819e-05	5.1123e-05	2.70159e-05	1.59708e-05	4.23204e-06	3.52746e-05	0.000251588	4.87669e-06	0.000455016	0.000566021	0.000292218	0.000410475	0.000408009	0.000394526	0.000437096	0.000385638	0.000408196	0.000417704	0.000447089	0.000411372	0.000428199	0.000379243	0.000392611	0.000381747	0.000453424	0.000446923	0.00042685	0.000515371	secA | preprotein translocase subunit SecA
K07482	0	0	0	0	0	0	0	0	0	0	0	0	0	0	0	0	0	0	0	0	5.98598e-05	0.000560707	0	0	2.65656e-05	1.73347e-05	0.00030779	3.70235e-06	1.5292e-06	3.78185e-06	2.95748e-06	4.45485e-06	3.64657e-06	1.43389e-06	1.39186e-06	1.29292e-06	1.68281e-06	1.25831e-06	1.44179e-06	4.562e-06	K07482 | transposase, IS30 family
K05349	1.96813e-06	4.52057e-07	9.73222e-05	4.99036e-06	0	1.05099e-06	2.24413e-07	2.69335e-06	0	4.14904e-06	6.84777e-06	1.81507e-06	5.39576e-06	1.25489e-05	1.18527e-05	4.92173e-06	1.21333e-06	8.28222e-06	5.39998e-05	2.08231e-06	0.000200911	0.000557664	8.91849e-05	0.000137365	0.000242927	0.000231314	0.000399046	0.000191435	0.000155394	0.000150315	0.000169823	0.000162193	0.000161918	0.000132747	0.000135699	0.000117923	0.000161618	0.000167603	0.000154283	0.00014839	bglX | beta-glucosidase
K02058	3.58431e-06	3.19056e-06	0.000275851	1.96135e-05	0	0	5.39138e-07	9.98665e-06	1.02921e-06	1.10461e-05	3.75461e-05	6.26718e-06	2.31029e-05	5.02668e-05	2.94993e-05	2.2967e-05	8.05127e-06	4.74642e-05	0.000255735	3.43959e-06	0.000341795	0.000301755	0.000335991	0.000556962	0.000356325	0.000382908	0.000308143	0.000306024	0.000426875	0.000411938	0.000514364	0.000514642	0.00051354	0.000396165	0.000393071	0.000382727	0.000505324	0.000506254	0.000478939	0.00040612	ABC.SS.S | simple sugar transport system substrate-binding protein
K01868	2.94647e-06	1.10203e-06	0.000196827	1.07518e-05	5.38241e-06	6.3845e-06	5.99119e-06	1.6565e-05	8.29795e-06	7.11923e-06	2.34358e-05	6.64653e-06	1.29785e-05	2.81291e-05	1.43195e-05	1.27854e-05	6.64208e-06	1.16382e-05	8.03522e-05	2.77959e-06	0.000227007	0.000554283	0.000108586	0.000155386	0.000226519	0.000223786	0.000453525	0.000202336	0.000174848	0.000177675	0.000206377	0.000210698	0.000209468	0.0002143	0.000226051	0.000206882	0.00018276	0.000203086	0.000191332	0.0002462	TARS, thrS | threonyl-tRNA synthetase
K19611	1.71463e-06	2.07634e-06	0.000271405	2.07937e-05	0	1.34173e-06	1.29618e-06	6.00756e-06	0	1.61996e-05	3.29824e-05	1.65579e-05	2.92086e-05	6.81009e-05	2.95562e-05	1.78467e-05	1.11133e-05	3.62832e-05	0.000198463	2.68032e-06	0.000415883	0.000364615	0.000326624	0.000491549	0.000382112	0.000442399	0.000281072	0.000342484	0.000465226	0.000491625	0.000542393	0.00055292	0.000543265	0.000422933	0.00041477	0.000372661	0.000550082	0.000513947	0.000481652	0.000404545	fepA, pfeA, iroN, pirA | ferric enterobactin receptor
K07665	2.2707e-06	0	0.000128696	7.51537e-06	0	0	0	1.52567e-06	7.62881e-07	4.4094e-06	1.65176e-05	4.19131e-06	1.54729e-05	3.98734e-05	1.92957e-05	1.22893e-05	5.05059e-06	3.24938e-05	0.000204281	1.44569e-06	0.000314438	0.00023215	0.000313387	0.000551855	0.000181582	0.000190383	0.000239241	0.000211682	0.000280136	0.000418579	0.000335423	0.000316616	0.000315777	0.000264166	0.000248129	0.000248182	0.000355047	0.000318233	0.000308975	0.000314037	cusR, copR, silR | two-component system, OmpR family, copper resistance phosphate regulon response regulator CusR
K03496	7.69263e-06	1.98447e-06	0.00038155	2.98215e-05	0	7.32904e-07	5.57628e-06	1.35765e-05	1.73476e-06	1.81799e-05	1.05731e-05	3.58162e-06	9.7939e-06	3.2754e-05	1.94876e-05	1.37422e-05	1.28789e-06	1.51826e-05	9.36295e-05	7.77659e-07	0.000299596	0.000420315	0.000326111	0.000318769	0.000550973	0.000445597	0.000508301	0.000440296	0.000295768	0.000362305	0.00024835	0.000241769	0.000220543	0.000316863	0.000279722	0.000327632	0.000286068	0.000200855	0.000247104	0.000412129	parA, soj | chromosome partitioning protein
K03046	4.60917e-06	7.74386e-06	0.000305831	3.11522e-05	0	1.77891e-06	1.25595e-07	6.8294e-06	1.8288e-06	1.20146e-05	1.48659e-05	5.63982e-06	1.28745e-05	3.09613e-05	2.17136e-05	1.0735e-05	3.14016e-06	2.28891e-05	0.000161454	3.51034e-06	0.000277266	0.000550479	0.00018274	0.000215529	0.000265171	0.000249173	0.000443669	0.000254839	0.000211422	0.000257602	0.000238653	0.000232009	0.000235074	0.000238433	0.00025908	0.000253156	0.000254342	0.000238603	0.000223681	0.000337269	rpoC | DNA-directed RNA polymerase subunit beta'
K07796	1.75764e-06	3.22848e-06	0.000179074	1.13162e-05	0	3.68081e-07	2.35783e-06	9.56792e-06	1.1085e-06	3.02829e-06	1.52612e-05	9.79936e-06	1.62664e-05	3.10959e-05	2.67275e-05	1.56511e-05	5.41653e-06	3.08687e-05	0.000222011	4.21815e-07	0.000355689	0.000304108	0.000300561	0.000550412	0.00023744	0.000245309	0.000258893	0.000266626	0.000358414	0.000454771	0.000370876	0.000370046	0.000370458	0.000324899	0.00028731	0.000295135	0.000417098	0.000368558	0.000351846	0.000383109	cusC, silC | outer membrane protein, Cu(I)/Ag(I) efflux system
K06131	3.32125e-06	1.82307e-06	0.000269372	1.98185e-05	0	8.00175e-07	3.75451e-07	1.22808e-05	1.5886e-06	7.18528e-06	1.43589e-05	9.40507e-06	1.14682e-05	2.98559e-05	1.7422e-05	1.37791e-05	5.01977e-06	2.0022e-05	0.000118215	7.33276e-07	0.00029994	0.000520358	0.000162271	0.00025835	0.000363113	0.000346883	0.000432492	0.000550072	0.000295504	0.000288291	0.000314433	0.000302634	0.000298529	0.000310653	0.000323119	0.000331439	0.000303428	0.000318369	0.000309877	0.000398274	clsA_B | cardiolipin synthase A/B
K01176	5.15821e-06	1.82969e-06	0.000241216	2.26572e-05	0	1.94892e-06	7.83622e-07	9.28787e-06	1.28462e-06	9.94941e-06	2.27541e-05	7.09906e-06	1.83761e-05	4.40883e-05	2.99428e-05	1.51583e-05	6.10691e-06	2.9112e-05	0.000197209	2.49898e-06	0.000368649	0.000549546	0.000223472	0.000361905	0.000307263	0.000331057	0.000406673	0.000284088	0.00038885	0.000363045	0.00038956	0.000375414	0.000379744	0.000302841	0.000308654	0.00029529	0.000361792	0.000380815	0.000364758	0.000346014	AMY, amyA, malS | alpha-amylase
K17686	5.3481e-05	4.9487e-05	0.000314235	6.96132e-05	4.15177e-05	3.77017e-05	3.78894e-05	7.18916e-05	4.83433e-05	4.92794e-05	7.70145e-05	6.17831e-05	6.20558e-05	0.000100073	8.1603e-05	5.98433e-05	7.53931e-05	9.7901e-05	0.000291111	9.65774e-05	0.000477962	0.000507486	0.000359029	0.000549452	0.00030724	0.000281441	0.000372714	0.000339707	0.000404364	0.000496928	0.000405806	0.000382232	0.000377727	0.000370524	0.000360143	0.000380956	0.000464869	0.000407495	0.000391467	0.000516396	copA, ATP7 | Cu+-exporting ATPase
K00688	6.28373e-06	3.1562e-06	0.000287466	2.79021e-05	0	1.8791e-06	4.39381e-07	1.60348e-05	6.53998e-07	1.49123e-05	2.60013e-05	9.01853e-06	2.27297e-05	4.32848e-05	2.94142e-05	1.99777e-05	7.22479e-06	3.30907e-05	0.000248721	4.1433e-06	0.00038414	0.000547892	0.000242185	0.00035591	0.000372749	0.000380172	0.000426935	0.000418703	0.000371288	0.000378024	0.000379704	0.000365031	0.00037133	0.000339568	0.000347588	0.000326685	0.000373311	0.000379891	0.000363375	0.000375411	PYG, glgP | glycogen phosphorylase
K03503	3.78726e-06	0	0.000299613	2.74091e-05	2.25192e-06	1.99562e-06	0	7.2355e-06	3.67616e-06	2.36986e-06	1.91948e-05	3.31213e-06	7.33079e-06	3.00552e-05	1.86836e-05	1.86099e-05	2.83679e-06	1.58406e-05	0.000117755	8.50366e-06	0.000292298	0.000197129	0.00042976	0.000425698	0.000456422	0.000412812	0.000336365	0.000247367	0.000362581	0.000541923	0.000336306	0.000318155	0.000317303	0.000298878	0.000285931	0.000322773	0.000373124	0.000308488	0.00033973	0.000425353	DPO5D, umuD | DNA polymerase V
K01953	3.1323e-06	3.91452e-07	0.000198962	8.56595e-06	0	3.64036e-07	0	3.86803e-06	0	4.45801e-06	1.34492e-05	4.5899e-06	1.30793e-05	3.21631e-05	2.17174e-05	1.51945e-05	8.40529e-07	1.67291e-05	0.000115318	1.08189e-06	0.000282391	0.000540747	0.000169217	0.000253443	0.000256638	0.000274772	0.000394917	0.000200344	0.000263541	0.000257832	0.00027236	0.000271093	0.000278026	0.00022824	0.000215635	0.000219229	0.000268487	0.000260577	0.000262195	0.000236162	asnB, ASNS | asparagine synthase (glutamine-hydrolysing)
K02532	2.88575e-06	2.10945e-06	0.00015705	1.03673e-05	0	0	1.26917e-06	1.66071e-06	4.08303e-07	5.10598e-06	2.03915e-05	8.5907e-06	1.51244e-05	3.55918e-05	1.75819e-05	2.03024e-05	9.1493e-07	2.22591e-05	0.000151801	9.98034e-07	0.000164071	0.000171446	0.000273821	0.000538976	0.000234121	0.000258043	0.000251117	0.000159639	0.000246503	0.000316649	0.000329114	0.000324499	0.000325456	0.000250521	0.000237317	0.000228033	0.000339949	0.000341534	0.000325181	0.000264597	lacY | MFS transporter, OHS family, lactose permease
K01608	4.27594e-07	2.152e-06	0.000217257	2.31712e-05	0	5.00024e-06	7.44193e-07	5.2379e-06	4.30537e-07	6.24151e-06	2.09522e-05	9.12451e-06	1.46011e-05	2.94704e-05	1.80695e-05	1.10357e-05	7.6942e-06	2.09156e-05	0.000163999	3.25427e-06	0.000308252	0.000254079	0.000331175	0.000534518	0.000322128	0.000390011	0.000263276	0.000248908	0.000364265	0.00039922	0.000386184	0.000391923	0.000389639	0.000271929	0.000282346	0.000259386	0.000387327	0.000398964	0.000365683	0.000286423	gcl | tartronate-semialdehyde synthase
K00626	8.74723e-07	1.39149e-06	0.000358919	5.08338e-05	6.72801e-07	1.29403e-06	8.97652e-07	1.25038e-05	4.42588e-07	4.10002e-06	3.73674e-05	1.36061e-05	1.76977e-05	5.35357e-05	3.4955e-05	2.29365e-05	5.41009e-06	3.46297e-05	0.000248417	6.09518e-06	0.000490062	0.000495236	0.000258636	0.000392546	0.000396159	0.000428904	0.000361116	0.000439548	0.000477615	0.000533032	0.00050092	0.000487834	0.000484359	0.000409849	0.000428034	0.000413148	0.000469024	0.000493745	0.000451484	0.000447836	E2.3.1.9, atoB | acetyl-CoA C-acetyltransferase
K00616	2.14063e-06	5.61863e-07	0.000283684	1.48886e-05	0	0	5.57847e-07	9.64012e-06	0	1.52379e-05	3.21926e-05	2.20651e-05	1.41263e-05	3.38464e-05	3.08178e-05	1.44469e-05	7.21066e-06	3.37386e-05	0.000180507	4.12327e-06	0.000369667	0.000530918	0.000275196	0.000381501	0.00036208	0.000368754	0.000384464	0.000356017	0.000405155	0.00040887	0.000386952	0.00037809	0.000373925	0.000332256	0.000333893	0.000320945	0.000382092	0.000377192	0.000368218	0.000355999	E2.2.1.2, talA, talB | transaldolase
K01154	8.20667e-06	1.02636e-05	0.000479311	2.93119e-05	0	0	4.44315e-07	1.21076e-05	8.27788e-07	1.12787e-05	1.45484e-05	5.99866e-06	1.4664e-05	4.36821e-05	2.8512e-05	1.73663e-05	5.91259e-06	2.00227e-05	0.000164228	1.76246e-06	0.000301721	0.000526697	0.000199641	0.000358911	0.000470076	0.000428987	0.000500393	0.000280676	0.000220022	0.000238315	0.000266516	0.000279632	0.0002488	0.00036672	0.000377499	0.000385313	0.000283081	0.000288717	0.000286605	0.000350241	hsdS | type I restriction enzyme, S subunit
K00370	7.08021e-06	1.78093e-06	0.000281654	2.26725e-05	9.14186e-07	3.18354e-06	3.58409e-07	8.03313e-06	1.01734e-06	9.91191e-06	2.74852e-05	8.88043e-06	1.70879e-05	4.14707e-05	3.14359e-05	1.78799e-05	6.27309e-06	2.77949e-05	0.000182475	7.07584e-06	0.000404517	0.000329069	0.000329862	0.000490886	0.000384905	0.000427244	0.000289686	0.000335365	0.000475535	0.000516087	0.000518779	0.000514003	0.000503951	0.000397632	0.000393422	0.000372166	0.000521834	0.000526252	0.000493414	0.000435353	narG, narZ, nxrA | nitrate reductase / nitrite oxidoreductase, alpha subunit [EC:1.7.5.1 1.7.99.-]
K00313	3.17594e-06	4.80082e-07	0.000260544	2.23286e-05	0	1.27902e-06	2.19856e-06	4.50022e-06	8.57231e-07	9.84884e-06	2.87e-05	1.29858e-05	2.60885e-05	5.41568e-05	3.19732e-05	2.06054e-05	9.13303e-06	3.10601e-05	0.000248797	6.90921e-06	0.000449792	0.000351002	0.000344038	0.000522732	0.000376942	0.000421357	0.000283936	0.000338589	0.00042943	0.000443737	0.000506208	0.000489552	0.000492317	0.00039585	0.000400329	0.000397313	0.000526008	0.000509749	0.000492636	0.000427129	fixC | electron transfer flavoprotein-quinone oxidoreductase
K11936	1.24269e-06	1.59993e-06	0.00013648	1.35991e-05	0	0	4.2509e-07	2.08587e-06	0	4.75411e-06	1.18111e-05	4.20221e-06	1.26834e-05	1.80962e-05	1.81262e-05	1.59442e-05	2.63702e-06	1.80734e-05	0.000118669	3.62962e-06	0.000149098	0.000160195	0.000227568	0.000519867	0.00019648	0.000209684	0.000245064	0.000134491	0.000173274	0.000244135	0.000216718	0.000224084	0.000221109	0.000200024	0.000202141	0.000207724	0.000246106	0.00024649	0.000246289	0.000217758	pgaC, icaA | poly-beta-1,6-N-acetyl-D-glucosamine synthase
K01673	2.0987e-06	0	0.000304125	1.58836e-05	0	2.25868e-06	0	1.28762e-05	0	1.06048e-05	3.39034e-05	1.4138e-05	1.9471e-05	3.80382e-05	3.34894e-05	9.54768e-06	7.20201e-06	3.37676e-05	0.00024073	3.4901e-06	0.00042666	0.000446891	0.000308561	0.000459772	0.000362384	0.000367325	0.000372953	0.000417453	0.000455868	0.00044851	0.000518936	0.00051117	0.000508737	0.000411881	0.000393417	0.000387202	0.000508466	0.000510623	0.000473911	0.000476547	cynT, can | carbonic anhydrase
K03499	6.2595e-06	7.95136e-07	0.000346366	2.25431e-05	0	0	1.1558e-06	1.05789e-05	0	1.29613e-05	2.30232e-05	1.76663e-05	3.46331e-05	3.68499e-05	2.22712e-05	2.6234e-05	1.07882e-05	2.74808e-05	0.000241345	3.15158e-06	0.000362685	0.0005161	0.00022054	0.0003249	0.000400682	0.00038326	0.000423524	0.000368362	0.000326662	0.000359399	0.000342665	0.00034792	0.000339273	0.000362986	0.000365588	0.000389926	0.000352779	0.000346323	0.000333098	0.000410447	trkA, ktrA | trk system potassium uptake protein
K03630	6.23542e-06	1.90138e-06	0.000410862	4.27671e-05	0	2.75612e-06	0	1.95048e-05	0	8.67182e-06	3.79234e-05	1.47512e-05	2.4353e-05	5.65738e-05	3.18274e-05	2.1879e-05	8.0615e-06	3.25481e-05	0.000278749	3.73085e-06	0.000433903	0.000514391	0.000322786	0.000501361	0.000428708	0.000442239	0.000427854	0.000305757	0.000339838	0.000439635	0.000476636	0.000490389	0.000490763	0.000422341	0.000452981	0.000424996	0.000480048	0.00047074	0.000454977	0.000456507	radC | DNA repair protein RadC
K01869	7.82872e-07	8.01013e-07	0.000167167	1.35803e-05	0	3.64838e-07	7.79019e-07	4.26221e-06	1.21337e-06	5.00901e-06	8.91719e-06	3.18145e-06	7.28686e-06	1.45466e-05	8.71855e-06	7.51403e-06	1.68476e-06	1.23616e-05	7.11623e-05	1.6264e-06	0.000202012	0.000513351	0.000100296	0.000139856	0.000203924	0.000192559	0.000392144	0.000230824	0.000157644	0.000176074	0.00018282	0.000173811	0.0001747	0.000202736	0.000220639	0.000209987	0.000172092	0.000179034	0.00016185	0.00021804	LARS, leuS | leucyl-tRNA synthetase
K00652	4.85375e-06	1.38787e-06	0.000197277	1.7498e-05	0	4.23622e-07	0	8.94611e-07	2.00479e-06	9.65563e-06	2.01685e-05	1.02913e-05	2.26078e-05	2.88605e-05	1.93452e-05	1.58512e-05	5.28832e-06	2.94921e-05	0.000191037	2.98338e-06	0.000308338	0.000245619	0.000314584	0.000512965	0.000310405	0.00034224	0.000230519	0.000268074	0.000301449	0.000340699	0.000342241	0.00035136	0.00033987	0.000311999	0.000330997	0.000339603	0.00038473	0.000359385	0.000354776	0.000316506	bioF | 8-amino-7-oxononanoate synthase
K00971	2.93283e-06	2.57575e-06	0.000214722	2.10385e-05	0	8.33921e-07	8.80206e-07	8.39907e-06	6.67704e-07	6.57637e-06	1.4477e-05	8.8292e-06	1.15116e-05	2.78519e-05	1.59454e-05	1.39697e-05	3.78485e-06	1.64777e-05	0.000112449	5.74368e-06	0.000332825	0.000511404	0.000195219	0.000320238	0.000372941	0.000411511	0.00040992	0.000330071	0.000370671	0.000365069	0.000367792	0.000370716	0.000364475	0.000280254	0.000278978	0.00026881	0.000371508	0.000369138	0.000348239	0.000294183	manC, cpsB | mannose-1-phosphate guanylyltransferase
K07085	6.33935e-06	2.27384e-06	0.000337048	3.51524e-05	0	4.95896e-06	1.36103e-06	1.04742e-05	0	8.80732e-06	3.99803e-05	9.15939e-06	2.34219e-05	4.97918e-05	3.48651e-05	2.48665e-05	2.83273e-06	5.06466e-05	0.000307273	7.9474e-06	0.000447462	0.000405481	0.000355795	0.000509945	0.00042054	0.000455965	0.000270156	0.000370824	0.000438719	0.000493299	0.000439356	0.00043261	0.000425842	0.000388776	0.000373736	0.000355917	0.000453371	0.000439945	0.000429253	0.000363276	K07085 | putative transport protein
K02040	1.03706e-05	7.60032e-06	0.000414811	2.93389e-05	0	8.65245e-07	4.14139e-07	1.83737e-05	2.83388e-06	5.13896e-06	2.8484e-05	8.93177e-06	2.03463e-05	7.04769e-05	5.03316e-05	3.13397e-05	1.14927e-05	4.9123e-05	0.000361599	3.45355e-06	0.000418569	0.000500029	0.000289133	0.000474705	0.000449802	0.000477567	0.000390416	0.0004934	0.000446049	0.000445614	0.000481121	0.000478455	0.000476324	0.000459809	0.000468527	0.000477388	0.000479073	0.000490077	0.000488306	0.000508739	pstS | phosphate transport system substrate-binding protein
K05601	3.26364e-07	6.62944e-07	0.000134763	5.92059e-06	0	6.2741e-07	3.34919e-07	6.1284e-06	0	4.35236e-06	1.56285e-05	2.10689e-06	1.48721e-05	2.40142e-05	1.89183e-05	9.10915e-06	2.89728e-06	8.76669e-06	8.61313e-05	3.1366e-06	0.000254385	0.000508272	0.000138327	0.000211854	0.000247858	0.000239641	0.000432086	0.000345984	0.000230369	0.000225936	0.000211014	0.000213238	0.00020006	0.000219201	0.000238077	0.000243675	0.000226342	0.000218467	0.000214099	0.000220481	hcp | hydroxylamine reductase
K03555	3.87944e-06	2.38639e-06	0.000326072	2.79745e-05	6.70223e-07	0	1.94327e-07	1.23319e-05	0	1.35413e-05	2.96819e-05	9.6488e-06	2.38706e-05	3.40991e-05	2.70803e-05	1.98009e-05	7.35468e-06	3.68557e-05	0.000214646	2.92016e-06	0.000415276	0.000391029	0.000286468	0.000426244	0.000415265	0.000410958	0.000349029	0.000402603	0.000410391	0.000440221	0.000429681	0.000401853	0.000431093	0.000454619	0.000496995	0.000507523	0.000461057	0.000457066	0.000428772	0.000479611	mutS | DNA mismatch repair protein MutS
K20345	0	0	4.20003e-05	1.01641e-06	0	0	2.45762e-06	6.35161e-06	0	6.75484e-06	6.41241e-07	0	0	2.20984e-06	0	3.09646e-07	0	0	1.07273e-05	0	0	0	0	2.96126e-07	8.32184e-05	7.57449e-05	2.70591e-06	0.000506025	4.31051e-06	2.18919e-06	9.04624e-06	1.9236e-05	1.34466e-05	1.57071e-05	1.88538e-05	1.61381e-05	1.74591e-05	2.67161e-05	2.56466e-05	2.68344e-05	blpB | membrane fusion protein, peptide pheromone/bacteriocin exporter
K00548	3.7624e-06	2.8423e-06	0.000324209	3.75987e-05	8.7029e-07	1.24609e-06	5.04114e-06	1.44366e-05	8.93129e-07	8.97553e-06	2.1205e-05	1.2411e-05	2.062e-05	4.6605e-05	3.29327e-05	1.92589e-05	5.67059e-06	4.61964e-05	0.000270903	4.01138e-06	0.000455353	0.00050499	0.000323505	0.000461659	0.000390311	0.000426503	0.00036085	0.000412661	0.000411634	0.000484474	0.000434539	0.000429502	0.000421363	0.000379049	0.000394053	0.000391125	0.000469647	0.00044764	0.000431422	0.000368109	metH, MTR | 5-methyltetrahydrofolate--homocysteine methyltransferase
K13069	3.82539e-06	2.48497e-06	0.000272753	2.92908e-05	4.4398e-07	2.62095e-06	0	1.12793e-05	0	1.7523e-05	2.20798e-05	5.53724e-06	2.34886e-05	5.07668e-05	3.31511e-05	1.03656e-05	6.66269e-06	2.65331e-05	0.000184993	5.43185e-06	0.000332644	0.000304295	0.000276745	0.000500377	0.000400815	0.000437856	0.000305355	0.000375416	0.000504512	0.000450813	0.000476805	0.000483461	0.000484712	0.000386016	0.000385724	0.000382756	0.000443351	0.00048003	0.000482124	0.000377025	E2.7.7.65 | diguanylate cyclase
K01638	3.54967e-06	1.45918e-06	0.000297357	3.06015e-05	0	7.30748e-07	0	6.59769e-06	2.07643e-06	8.6874e-06	3.4399e-05	1.11763e-05	2.52986e-05	5.73961e-05	2.93407e-05	2.40081e-05	1.12813e-05	3.75552e-05	0.000298047	5.471e-06	0.000404659	0.00031584	0.000356539	0.00050041	0.000340084	0.000384764	0.0002906	0.000328212	0.00043837	0.000448387	0.000437264	0.000430297	0.000431948	0.00034465	0.000339186	0.000336382	0.000473106	0.000449081	0.000439127	0.00038621	aceB, glcB | malate synthase
K00560	3.60504e-06	5.5834e-07	0.000249252	3.50764e-05	0	0	1.33462e-06	3.81844e-06	0	6.79e-06	1.81387e-05	6.41279e-06	1.87409e-05	2.8823e-05	2.2258e-05	1.77047e-05	2.67197e-06	1.02737e-05	0.000110367	6.19193e-07	0.000173624	0.000229409	0.000125841	0.000178702	0.000228086	0.000224873	0.000224254	0.000145598	0.000159501	0.000203139	0.000218971	0.000239883	0.000221252	0.000487928	0.000474643	0.0004993	0.00023113	0.000192632	0.000208346	0.000215714	thyA, TYMS | thymidylate synthase
K06217	6.58771e-06	1.15656e-06	0.000292619	2.21641e-05	0	9.97881e-07	1.14829e-06	1.35934e-05	4.83158e-07	6.88695e-06	2.7525e-05	7.8772e-06	1.42014e-05	3.91402e-05	2.89494e-05	1.39519e-05	3.01455e-06	2.75718e-05	0.000166843	2.88867e-06	0.000338509	0.000267832	0.000325218	0.000498611	0.000359692	0.000364157	0.000265095	0.000282485	0.000366096	0.000425832	0.000414371	0.000390011	0.00039382	0.000339418	0.000332586	0.000339012	0.000425502	0.000416935	0.000408283	0.000421235	phoH, phoL | phosphate starvation-inducible protein PhoH and related proteins
K04072	4.04674e-06	2.20855e-06	0.000137415	1.05425e-05	0	9.28454e-07	7.92993e-07	4.88738e-06	7.60605e-07	4.49759e-06	8.06583e-06	3.20571e-06	5.59445e-06	1.5396e-05	1.07914e-05	7.13095e-06	3.42996e-06	9.69517e-06	5.81931e-05	1.10372e-06	0.000186046	0.000496627	7.99297e-05	0.000117263	0.000174507	0.000163199	0.000367291	0.000173404	0.000136973	0.00013892	0.000149792	0.000144694	0.000145712	0.000129177	0.000128645	0.000123178	0.000140704	0.000143517	0.000140002	0.000190219	adhE | acetaldehyde dehydrogenase / alcohol dehydrogenase [EC:1.2.1.10 1.1.1.1]
K02768	9.81655e-07	2.5078e-06	0.000217685	1.97389e-05	0	3.40594e-06	2.15651e-06	6.37259e-06	1.74623e-06	4.86632e-06	1.3649e-05	2.95077e-06	1.18226e-05	2.61849e-05	1.91099e-05	6.98023e-06	1.01443e-06	1.54772e-05	0.00010683	3.65658e-06	0.000239833	0.000495444	0.000118745	0.000140222	0.00030213	0.000308257	0.000333912	0.000220334	0.000159557	0.000176125	0.000227732	0.000217649	0.000221104	0.000212217	0.000226087	0.000214092	0.000229383	0.000235422	0.000216841	0.000309052	PTS-Fru-EIIA, fruB | PTS system, fructose-specific IIA component
K03924	4.52557e-06	1.04184e-05	0.000342675	2.81455e-05	0	5.26047e-06	9.30723e-07	8.76081e-06	0	1.18746e-05	2.32361e-05	1.07212e-05	2.31044e-05	6.04973e-05	3.35512e-05	1.94517e-05	9.02074e-06	4.76257e-05	0.000309879	2.44638e-06	0.00041602	0.000466353	0.000329383	0.000495079	0.000372921	0.000408359	0.00035466	0.000346227	0.000447679	0.000480452	0.000394592	0.000414188	0.000385884	0.000362333	0.000366296	0.00039535	0.000438491	0.000398748	0.000400083	0.000343023	moxR | MoxR-like ATPase
K07810	2.73524e-06	4.24073e-06	0.000183178	7.98575e-06	0	1.49222e-06	1.59313e-06	7.25892e-06	0	6.47732e-06	2.41136e-05	6.81767e-06	3.03248e-05	4.30406e-05	2.71524e-05	2.31851e-05	8.40845e-06	3.93541e-05	0.000172841	0	0.000288402	0.000258435	0.000249081	0.000494517	0.000253076	0.000262621	0.000216109	0.000271762	0.00035582	0.00038288	0.000348847	0.000364134	0.000361437	0.000288837	0.000273825	0.00028723	0.000367905	0.000343761	0.000334881	0.000316306	cusF | Cu(I)/Ag(I) efflux system periplasmic protein CusF
K07089	7.2268e-06	1.77127e-06	0.000237193	2.37011e-05	0	1.6619e-06	0	8.01364e-06	4.60151e-07	6.8894e-06	1.80179e-05	4.06214e-06	2.13566e-05	4.37252e-05	2.77878e-05	1.28778e-05	1.78457e-06	2.7659e-05	0.000234638	2.74391e-06	0.000308866	0.000391791	0.000274788	0.000493113	0.000297249	0.000300681	0.00033999	0.000324106	0.000313838	0.00039543	0.00033286	0.000331551	0.000326615	0.000292807	0.000309156	0.000316502	0.000317514	0.000317205	0.000309122	0.000349107	K07089 | uncharacterized protein
K06890	1.02422e-05	1.12308e-05	0.000328128	2.54246e-05	1.48244e-06	1.33514e-05	1.34013e-05	1.54776e-05	0	2.29053e-05	2.70066e-05	2.5452e-05	4.74484e-05	4.45141e-05	4.04707e-05	2.90183e-05	2.27182e-05	2.72405e-05	0.000179648	4.23199e-05	0.000251675	0.000257977	0.00025676	0.000491085	0.000369257	0.000394564	0.000299783	0.000291864	0.000397268	0.000347836	0.000379748	0.00037671	0.000362317	0.000323494	0.000314497	0.000324153	0.000366901	0.000354187	0.000353118	0.000366765	K06890 | uncharacterized protein
K03701	3.1073e-06	5.60684e-07	0.000326423	3.41477e-05	0	4.28543e-06	2.6316e-06	1.25542e-05	1.84451e-07	6.08268e-06	2.14225e-05	1.79611e-06	2.52192e-05	3.4296e-05	2.18018e-05	1.081e-05	6.27792e-06	1.2764e-05	0.000219674	6.11433e-06	0.000391156	0.000490645	0.000225935	0.00027343	0.000331785	0.000312633	0.000415879	0.000317254	0.000335534	0.000338257	0.000350624	0.000319225	0.000355766	0.000350981	0.000337033	0.000311564	0.00036561	0.000349071	0.000344171	0.000382943	uvrA | excinuclease ABC subunit A
K00873	1.08998e-06	1.12902e-06	0.00016787	1.37667e-05	0	1.64657e-06	1.85384e-06	5.69449e-06	0	8.02394e-06	1.16963e-05	4.35826e-06	1.07616e-05	1.68911e-05	1.12777e-05	8.38178e-06	1.61551e-06	1.04702e-05	7.85526e-05	1.71762e-06	0.000212595	0.000488778	0.000112728	0.000167027	0.000274152	0.000251672	0.000426233	0.000365826	0.000211091	0.000199006	0.00021932	0.00020976	0.000204154	0.000240913	0.000257704	0.000244804	0.00019602	0.000211172	0.000208855	0.00026942	PK, pyk | pyruvate kinase
K03798	5.36171e-06	1.89689e-06	0.000233256	1.52319e-05	0	7.6151e-07	5.48333e-07	6.89631e-06	2.6967e-07	8.4412e-06	1.4933e-05	3.93246e-06	9.34057e-06	2.48475e-05	1.31259e-05	9.52091e-06	3.22557e-06	1.48461e-05	0.000116931	2.53894e-06	0.000224798	0.000488284	0.000106292	0.000150423	0.000232871	0.000212633	0.000372654	0.000264284	0.00017541	0.00018982	0.000191794	0.000175703	0.000174679	0.000198147	0.000209853	0.000213081	0.000183366	0.000183748	0.000177651	0.000263102	ftsH, hflB | cell division protease FtsH
K11720	0	3.22161e-06	0.000235637	2.69459e-05	0	4.58826e-07	0	7.7269e-06	4.8182e-07	1.17519e-05	3.31063e-05	6.86505e-06	2.63291e-05	4.42862e-05	2.54087e-05	1.2859e-05	5.49836e-06	5.35312e-05	0.00025103	3.60157e-06	0.000415121	0.000318923	0.000312933	0.000488013	0.000351728	0.000382875	0.000247616	0.000356447	0.000375573	0.000407077	0.000432881	0.000436335	0.000428015	0.000374116	0.00039721	0.000391221	0.000443205	0.000430872	0.000404157	0.000337808	lptG | lipopolysaccharide export system permease protein
K00799	2.18172e-05	1.01626e-05	0.000280187	4.22479e-05	1.77397e-05	1.76333e-05	2.78735e-05	2.04974e-05	1.39023e-05	2.08586e-05	4.9543e-05	4.94242e-05	4.01269e-05	6.63439e-05	4.91549e-05	4.99338e-05	2.14308e-05	5.54644e-05	0.000156501	5.50293e-05	0.000385218	0.000306372	0.000275792	0.000465735	0.000366519	0.00041227	0.000286944	0.000332589	0.000447186	0.000486708	0.000423776	0.000414319	0.000411926	0.000358286	0.000355182	0.000351168	0.000428304	0.000428946	0.000419065	0.00037685	GST, gst | glutathione S-transferase
K18862	1.03344e-05	0	0.000227631	2.24283e-05	0	0	0	4.3386e-06	0	1.87715e-06	3.5551e-05	7.30367e-06	3.10621e-05	4.64726e-05	3.4895e-05	2.11347e-05	4.5388e-06	3.30039e-05	0.000297684	5.7384e-06	0.000325603	0.00023845	0.000316449	0.000485769	0.000289423	0.000327215	0.000251084	0.000163234	0.000220321	0.000246215	0.000450839	0.000427481	0.000441564	0.000324883	0.000316731	0.000287614	0.000407823	0.000421927	0.000409954	0.000359218	ldrA_B_C_D | small toxic polypeptide LdrA/B/C/D
K00847	3.82205e-06	2.79163e-06	0.00026236	1.93793e-05	0	1.54339e-06	0	3.39339e-06	5.70285e-07	5.24026e-06	2.83567e-05	8.26364e-06	1.4966e-05	2.86842e-05	2.60646e-05	1.62542e-05	6.48046e-06	3.07838e-05	0.000168472	4.04139e-06	0.000299922	0.000434005	0.000278893	0.000485522	0.000370375	0.000396129	0.000413615	0.000268885	0.000234799	0.00029328	0.000345198	0.00034078	0.000341354	0.000265971	0.000260585	0.000245379	0.000358728	0.000381037	0.000357998	0.000372389	E2.7.1.4, scrK | fructokinase
K02761	3.89843e-06	4.9315e-06	0.00029248	7.52143e-06	0	5.19236e-07	4.00085e-07	7.48329e-06	4.05447e-07	1.3201e-05	1.58848e-05	5.06197e-06	8.15101e-06	2.65681e-05	1.58849e-05	1.16193e-05	4.77458e-06	1.62787e-05	0.000112586	1.11623e-06	0.000226013	0.000480558	0.000177733	0.00033175	0.000407826	0.000407807	0.000485448	0.000359873	0.000250709	0.0003057	0.00032337	0.000315218	0.00030729	0.000276579	0.000275605	0.000248798	0.000274949	0.000283074	0.000268281	0.000387634	PTS-Cel-EIIC, celB, chbC | PTS system, cellobiose-specific IIC component
K00891	4.06819e-06	1.8257e-06	0.000333017	3.93552e-05	0	1.55527e-06	0	6.87247e-06	9.66316e-07	1.15131e-05	3.55126e-05	8.28174e-06	2.87971e-05	4.63569e-05	4.68317e-05	1.7252e-05	9.19337e-06	4.07746e-05	0.000286269	2.4523e-06	0.000390695	0.00043522	0.000279521	0.000467803	0.00042135	0.000431208	0.000365471	0.000415929	0.000438206	0.000470155	0.000472805	0.000484258	0.000464722	0.00039811	0.000398172	0.000404676	0.000468806	0.00046117	0.000465614	0.000446586	E2.7.1.71, aroK, aroL | shikimate kinase
K07012	2.86678e-06	2.371e-06	0.000202216	1.72485e-05	0	7.4527e-07	1.98917e-07	9.1668e-06	1.64523e-06	2.67076e-06	2.40097e-05	4.57103e-06	1.91114e-05	3.56734e-05	1.83757e-05	1.24521e-05	4.99778e-06	3.18405e-05	0.000175903	3.06002e-06	0.000185798	0.000178333	0.000319112	0.000483396	0.000211625	0.000219507	0.000237245	0.00016235	0.000195822	0.000323987	0.000371219	0.000394237	0.000384312	0.000288974	0.000304813	0.000301445	0.000407856	0.000377293	0.000384985	0.000299155	cas3 | CRISPR-associated endonuclease/helicase Cas3 [EC:3.1.-.- 3.6.4.-]
K05846	3.64863e-06	0	0.000254315	1.30186e-05	0	1.79066e-06	0	4.45426e-06	0	6.3972e-06	2.76767e-05	3.32928e-06	2.67246e-05	4.6039e-05	2.08187e-05	1.39492e-05	6.68202e-06	2.9426e-05	0.00015716	3.91722e-06	0.000356925	0.000270361	0.000257186	0.000407212	0.000313576	0.000351511	0.000264989	0.000276122	0.000395004	0.000410704	0.000447059	0.000426685	0.000426995	0.000316326	0.000328663	0.000311633	0.000481782	0.000461016	0.000424134	0.000413752	opuBD | osmoprotectant transport system permease protein
K07498	6.77242e-06	1.55555e-06	0.000136173	7.5192e-06	0	0	0	4.57395e-06	0	8.0476e-06	2.14214e-06	0	6.40244e-07	1.20001e-05	9.87759e-06	6.09692e-06	1.67005e-06	8.26319e-06	5.54071e-05	0	8.61007e-07	2.14477e-06	4.8539e-07	3.91329e-07	0.000116246	3.35081e-05	5.57046e-05	2.31405e-05	5.82073e-06	3.42981e-06	8.3308e-05	7.35093e-05	6.95118e-05	2.11152e-05	4.58677e-05	1.84604e-05	2.06077e-05	7.59285e-05	4.17076e-05	0.000480917	K07498 | putative transposase
K01626	5.34702e-06	2.98783e-06	0.00029873	1.88686e-05	0	1.33249e-06	1.47298e-06	1.44467e-05	1.33798e-06	1.08895e-05	3.90858e-05	1.02238e-05	1.97617e-05	4.73751e-05	3.05201e-05	2.23852e-05	7.21413e-06	3.46541e-05	0.000190827	1.36677e-06	0.000417362	0.000334243	0.000294497	0.000395076	0.000409973	0.000411247	0.000269746	0.000320374	0.000425141	0.000434782	0.000466984	0.000457866	0.00046202	0.000389775	0.000395052	0.000389904	0.000460831	0.00044106	0.000446697	0.000480802	E2.5.1.54, aroF, aroG, aroH | 3-deoxy-7-phosphoheptulonate synthase
K01462	1.4281e-05	5.94451e-06	0.000277912	1.77314e-05	0	3.89732e-06	2.3483e-06	1.16837e-05	1.26961e-06	5.05226e-06	1.25042e-05	2.64486e-06	6.03712e-06	3.05878e-05	1.2636e-05	6.23202e-06	1.12483e-06	2.02055e-05	0.000133444	8.0042e-07	0.000269206	0.000480726	0.000113204	0.000177707	0.000282295	0.000270848	0.000353422	0.000378605	0.000201677	0.000215915	0.000217827	0.000222592	0.000201988	0.000219358	0.000233115	0.000233087	0.000213785	0.000230549	0.000214525	0.000358756	PDF, def | peptide deformylase
K04567	6.3876e-06	4.31338e-06	0.000308639	2.43403e-05	0	1.30938e-06	3.49481e-07	1.30797e-05	6.87498e-07	9.91829e-06	2.32723e-05	9.67306e-06	2.02828e-05	4.21945e-05	3.03882e-05	1.80817e-05	5.88694e-06	3.88423e-05	0.000207442	5.18849e-06	0.000353736	0.000479623	0.000229897	0.000359042	0.000343043	0.00034586	0.000384737	0.000344369	0.000351328	0.000376905	0.000369085	0.000364995	0.000364182	0.000323912	0.000332731	0.000321737	0.000344671	0.000346599	0.000341851	0.000373956	KARS, lysS | lysyl-tRNA synthetase, class II
K04487	5.28257e-06	2.74178e-06	0.000202369	1.6447e-05	0	4.08978e-07	0	6.17771e-06	0	8.82244e-06	9.35576e-06	3.92395e-06	8.32633e-06	1.77841e-05	8.48055e-06	7.40929e-06	9.44298e-07	1.45023e-05	8.47538e-05	1.21545e-06	0.000203534	0.000477605	0.000119858	0.00013302	0.000230912	0.000207639	0.00036292	0.000307029	0.000158653	0.000174138	0.000170637	0.000167646	0.00016535	0.000179929	0.00019819	0.000185705	0.000173527	0.000178661	0.0001746	0.000283406	iscS, NFS1 | cysteine desulfurase
K03291	6.43008e-06	6.71597e-06	0.000273786	2.7053e-05	0	1.23634e-06	3.57507e-06	1.34968e-05	0	1.46995e-05	2.91413e-05	7.55227e-06	2.83244e-05	4.76062e-05	3.41325e-05	1.5972e-05	6.25767e-06	3.15591e-05	0.000245059	8.3187e-07	0.000337228	0.000271219	0.000280692	0.000477107	0.00028248	0.000297861	0.000263838	0.000323491	0.000456666	0.000426597	0.000437217	0.000429102	0.00043688	0.000360001	0.000358281	0.000349432	0.000399249	0.000417784	0.000397685	0.000339779	MFS.SET | MFS transporter, SET family, sugar efflux transporter
K03583	3.71838e-06	3.15051e-06	0.000284911	2.54981e-05	0	4.42483e-07	1.57469e-07	7.39435e-06	0	4.58676e-06	2.75097e-05	4.5023e-06	1.83311e-05	3.29721e-05	2.94174e-05	1.66004e-05	6.1324e-06	4.95539e-05	0.000202265	8.0377e-06	0.000353456	0.000306357	0.000309347	0.000474707	0.000305128	0.000367919	0.000231288	0.0003007	0.000398648	0.000476394	0.000403988	0.000421845	0.000417171	0.000322802	0.000312687	0.000324695	0.000469197	0.000398219	0.000387927	0.00034152	recC | exodeoxyribonuclease V gamma subunit
K15580	4.71516e-06	1.29008e-06	0.00027015	3.18213e-05	9.38792e-07	1.49106e-06	0	8.22229e-06	3.11157e-07	7.49417e-06	1.64102e-05	8.39802e-06	1.4185e-05	2.92655e-05	2.19178e-05	1.27913e-05	2.06581e-06	1.46486e-05	0.000118155	2.35974e-06	0.000261957	0.000475865	0.000168675	0.000280856	0.000313802	0.000315226	0.000420709	0.00028479	0.000286708	0.000277728	0.000306507	0.000303683	0.000302578	0.000247761	0.000253815	0.000241701	0.000274207	0.000294804	0.000292219	0.000367887	oppA, mppA | oligopeptide transport system substrate-binding protein
K01580	2.1306e-05	2.25765e-05	0.000277166	3.03756e-05	3.61829e-05	1.4753e-05	2.14584e-05	3.14802e-05	2.42836e-05	1.9882e-05	3.49559e-05	3.4416e-05	4.19204e-05	6.27647e-05	3.99757e-05	4.5277e-05	1.01683e-05	4.1537e-05	0.000240274	9.73807e-06	0.00032176	0.000230898	0.000223777	0.000422991	0.000356458	0.000399074	0.000232744	0.000379568	0.000475502	0.000418962	0.000421131	0.000413015	0.000435293	0.000369071	0.000351094	0.000336219	0.000404287	0.000425992	0.000416031	0.00033574	E4.1.1.15, gadB, gadA, GAD | glutamate decarboxylase
K02025	2.11869e-06	1.3484e-06	0.000174804	1.34983e-05	0	0	1.44949e-06	1.43084e-05	0	1.3694e-06	1.40735e-05	9.91875e-06	8.65479e-06	2.81174e-05	5.13997e-06	1.18196e-05	7.14424e-06	8.17621e-06	8.11896e-05	6.72484e-07	0.000248971	0.00047497	0.00014288	0.000230641	0.000264395	0.000279502	0.000355408	0.000222487	0.000217835	0.000214847	0.000239139	0.000222212	0.000232125	0.000188899	0.000186429	0.000171024	0.000215968	0.000216012	0.000201371	0.00027504	ABC.MS.P | multiple sugar transport system permease protein
K03327	5.35042e-06	2.04095e-06	0.000303371	3.08152e-05	0	7.18595e-07	0	9.7354e-06	3.77303e-07	1.20798e-05	2.45957e-05	1.14465e-05	2.92833e-05	4.43895e-05	3.2731e-05	2.40724e-05	8.9109e-06	3.5965e-05	0.000252717	5.86578e-06	0.000398306	0.000308157	0.000301203	0.00047088	0.000353868	0.000391889	0.000255575	0.000337373	0.000427397	0.00047236	0.000415622	0.000391151	0.000408354	0.000341365	0.000336834	0.00033886	0.000414336	0.000418812	0.000408374	0.000347999	TC.MATE, SLC47A, norM, mdtK, dinF | multidrug resistance protein, MATE family
K01952	3.36054e-06	3.59209e-06	0.000340144	2.16754e-05	3.61153e-07	2.31362e-06	1.11116e-06	1.16973e-05	9.50532e-07	7.6101e-06	2.07163e-05	6.92319e-06	1.7858e-05	3.9445e-05	2.11052e-05	1.80775e-05	3.95386e-06	2.31785e-05	0.00014211	3.22823e-06	0.00033865	0.000471212	0.000210118	0.0003032	0.000328627	0.00031535	0.000374611	0.000337647	0.000306353	0.000333552	0.000314303	0.000306972	0.000302862	0.00029258	0.00031053	0.000319561	0.000356298	0.000328601	0.000323843	0.0004311	purL, PFAS | phosphoribosylformylglycinamidine synthase
K00042	4.00205e-06	5.7455e-06	0.000240729	2.1388e-05	6.0739e-07	5.65311e-07	5.83622e-07	3.57437e-06	5.93641e-07	7.081e-06	2.33109e-05	4.42076e-06	1.75936e-05	3.26773e-05	2.99894e-05	1.08201e-05	4.66665e-06	2.36649e-05	0.000175625	1.12004e-06	0.000301741	0.000238577	0.000295624	0.000470124	0.000328154	0.000385971	0.000266917	0.000327712	0.000364171	0.000337508	0.000368712	0.000349145	0.000363443	0.000288253	0.000288344	0.000274364	0.000339056	0.000356495	0.000348476	0.000293576	garR, glxR | 2-hydroxy-3-oxopropionate reductase
K01091	1.49012e-06	0	0.00017307	1.16647e-05	0	6.54689e-07	6.98962e-07	7.50061e-06	6.87498e-07	6.67582e-06	1.0341e-05	1.98863e-06	1.27492e-05	1.86214e-05	1.06276e-05	8.12411e-06	4.53487e-06	1.35768e-05	0.000124336	3.24281e-06	0.000230316	0.0004695	0.000143643	0.000196377	0.000209289	0.000205423	0.000370675	0.000175672	0.00018949	0.000201698	0.000190944	0.000181553	0.000191494	0.000170388	0.000184675	0.00017464	0.000199048	0.000192946	0.00018707	0.000234881	gph | phosphoglycolate phosphatase
K01881	2.07106e-06	1.84193e-06	0.000182664	8.97549e-06	0	5.78137e-07	0	1.01548e-05	0	4.24272e-06	1.41616e-05	5.22837e-06	7.38232e-06	2.45343e-05	1.25955e-05	8.35264e-06	3.6709e-06	1.4947e-05	9.61848e-05	2.00454e-06	0.000217464	0.000468491	0.0001186	0.000160585	0.00019727	0.000182482	0.000325043	0.000214077	0.00016442	0.000165626	0.000194362	0.000183822	0.000185013	0.000189258	0.00020417	0.000201691	0.000192093	0.000199806	0.000184298	0.000250357	PARS, proS | prolyl-tRNA synthetase
K03100	4.3737e-06	5.09326e-06	0.000285403	2.18667e-05	9.77253e-07	1.01307e-06	0	1.31439e-05	1.4285e-06	1.25255e-05	1.10444e-05	5.2084e-06	8.34448e-06	2.67803e-05	2.23203e-05	9.35757e-06	6.00768e-06	1.19816e-05	0.000112539	5.01792e-07	0.000148048	0.000293585	8.51259e-05	0.000138164	0.000335664	0.000260702	0.000271988	0.000467607	0.000173282	0.000152588	0.000181451	0.000189113	0.000182039	0.000217204	0.000239407	0.000223892	0.00018233	0.000208342	0.000186815	0.000453769	lepB | signal peptidase I
K01807	4.13993e-06	2.10696e-06	0.000328042	2.83882e-05	0	1.23609e-06	2.15655e-06	6.30264e-06	0	2.0072e-05	4.10618e-05	1.3682e-05	1.26906e-05	4.26639e-05	3.48744e-05	1.44551e-05	1.2359e-05	3.57015e-05	0.000229151	2.00105e-06	0.000405875	0.000334969	0.000311586	0.000436085	0.000370499	0.000374079	0.000288069	0.000309662	0.000453803	0.000454486	0.000466209	0.000437321	0.000417922	0.000351729	0.000336936	0.000349304	0.000446669	0.000448525	0.000421105	0.00043858	rpiA | ribose 5-phosphate isomerase A
K01785	4.76198e-06	2.6943e-06	0.000352947	2.11265e-05	1.01115e-06	2.01986e-06	1.01924e-06	8.27479e-06	0	6.68473e-06	2.44347e-05	5.07768e-06	1.35785e-05	5.10089e-05	2.51817e-05	1.91281e-05	9.7584e-06	4.04093e-05	0.000249238	1.41861e-06	0.000331347	0.000378715	0.000138623	0.000175208	0.00042781	0.000421229	0.000263308	0.000399877	0.000466187	0.000409205	0.000381654	0.000370398	0.000371739	0.000332559	0.00033026	0.000345312	0.000390508	0.000406187	0.000402223	0.000391482	galM, GALM | aldose 1-epimerase
K01138	3.70831e-06	1.07296e-06	0.000242208	1.31835e-05	0	1.35803e-06	3.11882e-07	9.03304e-06	3.06767e-07	7.98165e-06	2.31302e-05	8.5977e-06	1.93302e-05	4.92739e-05	3.48022e-05	1.9858e-05	5.14724e-06	3.01861e-05	0.000194245	1.93684e-06	0.000313884	0.000269176	0.000263464	0.000465395	0.000367795	0.000403156	0.000280266	0.000297069	0.00037198	0.000377574	0.000402003	0.000415891	0.000410173	0.000334984	0.000331884	0.000310845	0.000374668	0.000406151	0.000392528	0.000308648	K01138 | uncharacterized sulfatase
K04771	5.58974e-06	4.30219e-07	0.000229272	1.37184e-05	2.67747e-06	0	0	1.16275e-05	7.98261e-07	7.29534e-06	1.96239e-05	5.24223e-06	1.62058e-05	3.11573e-05	1.77841e-05	1.34414e-05	6.25625e-06	2.10822e-05	0.000127373	2.28774e-06	0.000297395	0.000464951	0.000167159	0.000255914	0.000245535	0.000247149	0.000392361	0.000256082	0.000238515	0.000280532	0.000267347	0.000268055	0.000257935	0.000215765	0.000225777	0.000214609	0.000275384	0.000271081	0.000257101	0.000281432	degP, htrA | serine protease Do
K00857	3.94192e-06	1.73242e-06	0.000158972	1.58598e-05	0	0	0	1.6487e-06	0	2.34202e-06	2.10608e-05	3.82164e-06	1.7126e-05	1.20259e-05	6.68094e-06	5.704e-06	3.28275e-06	4.59427e-06	4.54261e-05	0	0.000105345	0.000218291	5.82593e-05	9.75385e-05	0.000179491	0.000161033	0.000192264	0.000165571	0.000116345	0.000102429	0.000152879	0.000168277	0.000150898	0.000431485	0.000432402	0.000464627	0.000143242	0.000134365	0.000139621	0.000174182	tdk, TK | thymidine kinase
K01534	1.17068e-05	1.96847e-06	0.000374305	3.3908e-05	0	5.51668e-06	2.6523e-06	9.84308e-06	2.35368e-07	1.63039e-05	2.5187e-05	9.57924e-06	1.32925e-05	4.22359e-05	3.04071e-05	1.04686e-05	8.96143e-06	2.80283e-05	0.000279214	2.82418e-06	0.000388434	0.000464612	0.000266483	0.0004242	0.000344114	0.000342001	0.000376701	0.000341427	0.000368828	0.000396019	0.000398199	0.000390054	0.000373182	0.000352332	0.000377703	0.000382035	0.000430509	0.000414356	0.000385485	0.000452842	zntA | Cd2+/Zn2+-exporting ATPase [EC:3.6.3.3 3.6.3.5]
K01972	5.7535e-06	1.22522e-06	0.000342787	3.48404e-05	0	1.38207e-06	0	8.55992e-06	2.66366e-07	9.55111e-06	2.454e-05	1.08119e-05	1.67936e-05	4.7368e-05	3.33909e-05	1.73086e-05	6.76756e-06	2.88332e-05	0.000207678	1.26919e-06	0.000372053	0.000464531	0.000246113	0.000340879	0.000350822	0.000378264	0.000334654	0.00033077	0.00034397	0.000365585	0.000384432	0.0003664	0.000371203	0.000341978	0.000362705	0.000347706	0.000379778	0.000385513	0.00036766	0.000389495	E6.5.1.2, ligA, ligB | DNA ligase (NAD+)
K07733	0	0	0.000158394	9.74415e-06	0	0	0	7.70017e-06	0	0	1.33829e-05	3.9626e-06	9.15381e-06	2.82762e-05	1.7217e-05	1.16359e-05	5.35118e-06	2.43993e-05	6.90631e-05	3.72971e-06	0.000175321	0.000145213	0.000214099	0.000463883	0.000201976	0.0002232	0.000288753	5.1104e-05	0.000125378	0.000164489	0.000245723	0.000221438	0.000243833	0.000222713	0.000210474	0.000186942	0.000214412	0.000213836	0.000221223	0.000186848	alpA | prophage regulatory protein
K01775	4.32135e-06	4.47881e-06	0.000313703	3.63295e-05	0	4.63967e-07	0	8.66322e-06	0	1.07271e-05	2.40309e-05	6.25166e-06	1.94552e-05	4.01329e-05	2.21185e-05	1.57339e-05	9.65145e-06	2.40246e-05	0.000220553	2.74243e-06	0.000347401	0.000392924	0.000247637	0.000368454	0.000370739	0.00036822	0.000338297	0.00041685	0.000367553	0.000387856	0.000405208	0.000391792	0.000405786	0.000383914	0.000403852	0.000398263	0.000404822	0.000420544	0.000386925	0.000463501	alr | alanine racemase
K15977	4.1523e-06	1.2632e-06	0.000277711	2.72126e-05	0	0	1.25417e-06	8.35196e-06	0	5.38901e-06	3.86456e-05	1.57802e-05	2.6142e-05	5.27171e-05	3.63988e-05	2.55202e-05	2.71235e-06	2.12453e-05	0.000217405	9.8847e-07	0.00035443	0.000309667	0.000279104	0.000441906	0.000413036	0.000428322	0.000261876	0.000328945	0.000463458	0.000421751	0.000422194	0.000420325	0.00042581	0.000361799	0.000358543	0.000378609	0.000461291	0.000430676	0.000444539	0.000381975	K15977 | putative oxidoreductase
K06946	5.92166e-07	6.12064e-07	0.000138942	1.17508e-05	0	0	0	4.18081e-06	1.19544e-06	4.37418e-06	9.89725e-06	5.00184e-06	1.18934e-05	2.37821e-05	1.69598e-05	1.41458e-05	4.49568e-06	1.40034e-05	0.000138989	1.69161e-06	0.000183191	0.000148032	0.000304749	0.000462619	0.000185246	0.000198852	0.000236343	0.000137294	8.69909e-05	0.000224974	0.00027971	0.000270108	0.000285882	0.000211156	0.000209263	0.000216703	0.000285796	0.000275078	0.000287762	0.000211821	K06946 | uncharacterized protein
K01414	9.36467e-06	4.69797e-06	0.000336385	4.45374e-05	0	2.68294e-06	1.0105e-06	1.33612e-05	9.97726e-07	1.02967e-05	3.15735e-05	1.35605e-05	2.52445e-05	5.60778e-05	3.34388e-05	1.76569e-05	7.15778e-06	6.0569e-05	0.00030245	6.40589e-06	0.000407829	0.000358631	0.000303545	0.000462564	0.000323571	0.000374899	0.000246685	0.00030976	0.000450885	0.000461125	0.000417308	0.000411329	0.000410054	0.000330993	0.000333805	0.000330942	0.000438428	0.000437612	0.000410738	0.000340332	prlC | oligopeptidase A
K01624	4.0716e-06	1.48425e-06	0.000208966	1.77677e-05	4.85912e-07	0	4.91215e-07	1.40252e-05	0	1.02158e-05	1.29829e-05	2.20722e-06	1.17267e-05	2.8679e-05	1.77434e-05	1.31761e-05	1.5935e-06	2.01461e-05	0.000183901	9.11589e-07	0.000316404	0.000461932	0.000135466	0.000182312	0.000325263	0.000343104	0.000289123	0.000299023	0.000190866	0.000215833	0.000294304	0.00028671	0.000288281	0.000223919	0.000222355	0.000224887	0.000295901	0.00030309	0.00029158	0.000368542	FBA, fbaA | fructose-bisphosphate aldolase, class II
K01710	7.59262e-06	2.50155e-06	0.000311085	3.05592e-05	0	1.39581e-06	4.27385e-06	1.41007e-05	0	7.55189e-06	2.44373e-05	1.0237e-05	2.01219e-05	3.80951e-05	2.0463e-05	1.87521e-05	5.34182e-06	3.47389e-05	0.000211007	3.68733e-06	0.00028441	0.000456625	0.000167563	0.000185965	0.000374379	0.000403255	0.000329514	0.000281874	0.000252731	0.000309221	0.000359915	0.00035197	0.000353839	0.000308588	0.000324463	0.000313916	0.000364779	0.000375083	0.000359577	0.000366015	E4.2.1.46, rfbB, rffG | dTDP-glucose 4,6-dehydratase
K01875	6.61747e-06	2.76044e-06	0.000261804	1.86742e-05	0	5.44856e-07	3.16261e-06	7.87485e-06	0	8.50214e-06	1.94994e-05	1.39403e-06	8.24337e-06	2.76474e-05	1.41043e-05	9.46265e-06	6.29014e-07	2.14207e-05	0.000107207	2.8883e-06	0.000244196	0.00045335	0.000164983	0.000240923	0.000273142	0.000269553	0.000353977	0.000265059	0.000244288	0.000270792	0.000257687	0.000253224	0.00024616	0.000254884	0.000252328	0.00025954	0.00027433	0.000256065	0.000248727	0.000334545	SARS, serS | seryl-tRNA synthetase
K00984	1.94352e-06	6.74661e-07	0.000129332	5.1592e-06	0	6.2741e-07	0	4.572e-06	1.32021e-06	8.82403e-06	9.85216e-06	4.21618e-06	9.37675e-06	2.2302e-05	1.76212e-05	6.9877e-06	2.15668e-06	1.16443e-05	8.72492e-05	5.57998e-06	0.000188141	0.000139898	0.000261483	0.000451944	0.000183653	0.000128148	0.000277124	0.000156122	0.000174087	0.00019785	0.000201848	0.000163071	0.000167178	0.000167994	0.000153859	0.000172997	0.000299695	0.000180098	0.000205762	0.000351562	aadA | streptomycin 3"-adenylyltransferase
K18552	1.21594e-06	0	0.000159351	1.77153e-05	4.31922e-07	0	8.73271e-07	9.18335e-06	8.58948e-07	5.95301e-06	5.7691e-06	1.87827e-06	4.52601e-06	9.83586e-06	9.76047e-06	5.25368e-06	8.77158e-07	1.06639e-05	4.14689e-05	4.25501e-06	0.000241002	0.000161499	0.000423429	0.000451569	0.000177927	0.000145805	0.000267812	0.00012042	0.000184822	0.000265959	9.08928e-05	7.48005e-05	7.40297e-05	0.000152854	0.000127824	0.000156342	0.000144966	8.04491e-05	9.44855e-05	0.000187219	cmlA, cmlB, floR | MFS transporter, DHA1 family, florfenicol/chloramphenicol resistance protein
K01126	6.05712e-06	4.38924e-06	0.000317711	2.45616e-05	0	3.18131e-06	0	1.31248e-05	7.27769e-07	1.41309e-05	1.73656e-05	7.01615e-06	1.68977e-05	4.56209e-05	2.77916e-05	1.92224e-05	8.43503e-06	2.79679e-05	0.000200424	6.71221e-06	0.000329118	0.000401878	0.000219946	0.000366073	0.000397545	0.000388193	0.000349764	0.000394854	0.000354625	0.000335367	0.000378445	0.000357036	0.000365137	0.000342191	0.000345624	0.000333666	0.000380878	0.000384937	0.000371824	0.000448382	E3.1.4.46, glpQ, ugpQ | glycerophosphoryl diester phosphodiesterase
K07238	7.31471e-06	1.36552e-05	0.000186041	2.00576e-05	2.21428e-06	0	0	8.50437e-06	0	3.06437e-06	2.36068e-05	4.3487e-06	1.35917e-05	3.57201e-05	1.31479e-05	1.75545e-05	7.30328e-06	2.74635e-05	0.000148136	2.6803e-06	0.000289925	0.000447159	0.000197626	0.000281165	0.000268012	0.000285301	0.000361238	0.000278813	0.000273472	0.00028257	0.000267828	0.000271744	0.000270712	0.000221215	0.000225083	0.00022319	0.000250737	0.00026003	0.000253145	0.000288883	TC.ZIP, zupT, ZRT3, ZIP2 | zinc transporter, ZIP family
K03212	3.42257e-06	5.05539e-06	0.00021298	1.92868e-05	0	1.20902e-06	0	3.09352e-06	1.39996e-06	8.10631e-06	1.59438e-05	9.55112e-06	1.36988e-05	3.66537e-05	2.77148e-05	9.66493e-06	7.71683e-06	1.71956e-05	0.000132999	4.57064e-07	0.000275777	0.0002627	0.000276652	0.000446472	0.000292292	0.000315075	0.000239215	0.00024755	0.000326387	0.00037309	0.000331596	0.00033158	0.000337437	0.000274513	0.000270615	0.000298264	0.000379942	0.00033882	0.00033664	0.000303156	rumB | 23S rRNA (uracil747-C5)-methyltransferase
K02035	3.03691e-06	1.2524e-05	0.000300121	2.6203e-05	0	9.3475e-07	3.04367e-07	9.92435e-06	3.24509e-07	1.49429e-05	1.68329e-05	6.74081e-06	1.22708e-05	2.45048e-05	2.67246e-05	1.2231e-05	2.69003e-06	1.71446e-05	0.000115982	6.12262e-07	0.000321526	0.000442369	0.000126522	0.000225824	0.000383974	0.000399337	0.000319321	0.000350264	0.000321662	0.000333241	0.000312216	0.000314546	0.00031062	0.000378228	0.000371906	0.000386033	0.000300708	0.000315883	0.000297506	0.000306205	ABC.PE.S | peptide/nickel transport system substrate-binding protein
K09022	5.07813e-06	3.87868e-06	0.000253848	1.65728e-05	0	2.44058e-06	1.36029e-06	9.88994e-06	1.22491e-06	1.85774e-05	1.42435e-05	4.78653e-06	2.70517e-05	4.63013e-05	3.48956e-05	1.92782e-05	7.10602e-06	3.27864e-05	0.000229279	3.57327e-06	0.000373501	0.000350863	0.000271109	0.000399374	0.000371273	0.000383306	0.000289671	0.000387752	0.000407002	0.000441971	0.000420605	0.000401914	0.000408895	0.0003704	0.000382655	0.000369466	0.000399149	0.000392449	0.000377303	0.000359904	ridA, tdcF, RIDA | 2-iminobutanoate/2-iminopropanoate deaminase
K01809	3.0425e-06	6.31598e-07	0.000147227	1.50486e-05	0	0	0	3.04377e-06	0	2.30196e-06	2.15537e-05	9.78608e-06	4.89982e-06	2.08405e-05	1.92769e-05	9.59798e-06	4.81663e-07	7.62173e-06	7.68256e-05	0	0.000193179	0.000441674	9.43348e-05	0.000159679	0.000227882	0.000208772	0.000320342	0.000230182	0.000192923	0.000187534	0.000210116	0.000205619	0.000215805	0.00017073	0.000183046	0.000161182	0.000197535	0.000215592	0.00020732	0.000255648	manA, MPI | mannose-6-phosphate isomerase
K00925	3.03223e-06	3.26655e-06	0.000252324	1.02336e-05	0	0	0	1.20469e-05	0	9.31637e-06	8.3021e-06	1.21267e-05	1.944e-05	3.07473e-05	1.96668e-05	1.45055e-05	3.37542e-06	2.42204e-05	0.000100607	6.74821e-06	0.000266598	0.000440953	0.000168959	0.000253894	0.000299685	0.000283992	0.000376948	0.000337426	0.000262837	0.000262438	0.000268806	0.000259029	0.000254981	0.000252571	0.000242912	0.000247795	0.000266279	0.00026269	0.000236805	0.000307198	ackA | acetate kinase
K00981	7.16449e-06	2.49106e-06	0.000279359	1.69296e-05	0	5.79148e-07	0	2.78064e-06	2.75466e-06	7.78071e-06	2.27247e-05	8.84654e-06	1.5672e-05	3.3197e-05	2.75959e-05	1.79087e-05	4.76227e-06	2.82785e-05	0.000165108	1.72118e-06	0.00028003	0.000346278	0.000217027	0.000440763	0.000352853	0.000340289	0.000320732	0.00035374	0.000312362	0.000296709	0.000382775	0.000395395	0.000383228	0.000358672	0.000363806	0.000361963	0.000373032	0.000387141	0.000358902	0.000365971	E2.7.7.41, CDS1, CDS2, cdsA | phosphatidate cytidylyltransferase
K00053	3.14226e-06	3.60986e-06	0.000358288	3.42579e-05	0	2.13913e-06	0	6.32916e-06	0	4.39605e-06	2.03157e-05	3.78176e-06	9.07219e-06	6.03729e-05	3.87032e-05	2.24708e-05	9.6483e-06	2.80219e-05	0.000293628	1.05742e-05	0.000426502	0.000440415	0.000300329	0.000386886	0.000347087	0.000346286	0.000348195	0.000294978	0.000384325	0.000408589	0.000380981	0.000362971	0.000360547	0.000348694	0.000336824	0.000331094	0.000398763	0.000397904	0.000382473	0.000421103	ilvC | ketol-acid reductoisomerase
K07335	1.42986e-06	9.57584e-07	6.27743e-05	4.17408e-06	0	0	1.42995e-06	2.41771e-06	0	9.49272e-07	1.84114e-06	0	0	2.63898e-06	7.97264e-07	1.31098e-06	0	0	1.01787e-05	4.62214e-07	8.31037e-05	0.000440173	0	8.00418e-08	7.59778e-05	6.15531e-05	0.000335426	8.00854e-05	1.45844e-05	6.59513e-06	1.49173e-05	1.78678e-05	1.53983e-05	1.62046e-05	2.03099e-05	1.35035e-05	1.35945e-05	1.46308e-05	1.13464e-05	6.03263e-05	bmpA, bmpB, tmpC | basic membrane protein A and related proteins
K00948	4.59653e-06	1.51836e-06	0.000228445	2.0555e-05	0	0	5.52617e-07	1.11121e-05	0	9.46927e-06	6.26714e-06	2.82106e-06	6.52121e-06	1.34825e-05	1.25199e-05	5.47141e-06	2.28199e-06	1.12698e-05	7.88915e-05	9.70924e-07	0.000186326	0.000440143	8.76934e-05	0.000131175	0.000224568	0.000193796	0.000340567	0.000270569	0.000156575	0.000160653	0.000169234	0.000167363	0.000162892	0.000170593	0.000177579	0.000173631	0.000157352	0.000164908	0.000162905	0.000285061	PRPS, prsA | ribose-phosphate pyrophosphokinase
K01232	8.7028e-06	2.66592e-06	0.000326453	2.25049e-05	1.74928e-06	6.79628e-06	0	7.14271e-06	6.01858e-07	1.33545e-05	2.78722e-05	1.60659e-05	3.36413e-05	5.07964e-05	2.4061e-05	1.5897e-05	1.23857e-05	4.72095e-05	0.000327608	6.94627e-06	0.000399973	0.000354052	0.000283856	0.000420168	0.000300232	0.000291354	0.00023257	0.000345204	0.000388741	0.000439511	0.000416534	0.000406709	0.00039016	0.000353425	0.000326479	0.00034524	0.000420489	0.000421629	0.00039656	0.000346404	glvA | maltose-6'-phosphate glucosidase
K01921	4.91856e-06	2.4372e-06	0.000302768	3.43637e-05	0	9.9333e-07	5.76017e-07	1.24687e-05	4.76539e-07	8.52212e-06	2.40086e-05	5.36517e-06	2.01618e-05	4.74016e-05	2.42038e-05	1.7896e-05	6.05973e-06	2.18092e-05	0.000204791	1.51852e-06	0.000366174	0.000438747	0.000259842	0.000347912	0.000369878	0.000372893	0.0003795	0.000405532	0.000359977	0.000375259	0.000398853	0.000395818	0.000400215	0.000343382	0.000364672	0.000343289	0.000389135	0.000401607	0.000363568	0.000386794	ddl | D-alanine-D-alanine ligase
K00632	3.08912e-06	4.59048e-07	0.000268099	1.97681e-05	0	2.49453e-06	9.11533e-07	1.30257e-05	4.48291e-07	1.44879e-05	3.0117e-05	6.65474e-06	1.60631e-05	4.97236e-05	2.42222e-05	1.41986e-05	1.42817e-05	4.03619e-05	0.000231298	2.11451e-06	0.000389028	0.000307405	0.000278626	0.000418031	0.000326234	0.000356905	0.000252762	0.000296548	0.000397958	0.00043857	0.000408038	0.000393739	0.000397898	0.000321687	0.000312297	0.000335049	0.000438658	0.000418944	0.000403654	0.000373713	fadA, fadI | acetyl-CoA acyltransferase
K03654	6.94389e-06	2.40933e-06	0.000222161	1.48175e-05	0	1.43169e-06	4.969e-07	9.02311e-06	1.51778e-06	8.4017e-06	1.74923e-05	3.69024e-06	1.04113e-05	2.96464e-05	1.87269e-05	9.46026e-06	6.72746e-06	2.61774e-05	0.000196679	1.16353e-06	0.00031827	0.000438571	0.000156755	0.000210861	0.000332832	0.000325655	0.000339842	0.000340658	0.000211514	0.000243691	0.000251912	0.000233016	0.000235465	0.000255373	0.000262189	0.000267824	0.000268552	0.000269958	0.000263994	0.000302931	recQ | ATP-dependent DNA helicase RecQ
K06207	6.94153e-06	9.10816e-06	0.000345519	3.14091e-05	0	1.63736e-06	4.02661e-06	7.5296e-06	1.68701e-06	1.55399e-05	2.45613e-05	1.03244e-05	1.72481e-05	5.59862e-05	2.72325e-05	1.6535e-05	9.07698e-06	3.02598e-05	0.000270222	5.27608e-07	0.000438047	0.000428795	0.000300267	0.000394715	0.000365711	0.00036912	0.00034525	0.000357786	0.00036885	0.00042958	0.000373394	0.000367142	0.000356748	0.000345968	0.000364511	0.000373452	0.00039715	0.000393081	0.000386593	0.000395382	typA, bipA | GTP-binding protein
K00372	7.18001e-07	0	2.98038e-06	0	0	0	0	5.00849e-07	2.50991e-07	2.41077e-07	2.35954e-07	0	0	1.31991e-06	6.09426e-07	5.98969e-07	0	2.47831e-07	3.6297e-06	0	7.48449e-05	0.000437391	0	1.28552e-07	4.45781e-05	4.02365e-05	0.000278574	7.31577e-05	1.5095e-05	1.25575e-05	7.9923e-06	8.97769e-06	6.89676e-06	1.24828e-05	1.59286e-05	1.27937e-05	8.34749e-06	1.02343e-05	1.0568e-05	1.63259e-05	nasA | assimilatory nitrate reductase catalytic subunit
K10112	7.27936e-06	5.35084e-06	0.000183181	8.82583e-06	4.72779e-07	0	4.77939e-07	1.07492e-05	0	7.2598e-06	2.00396e-05	4.4837e-06	1.4695e-05	2.40728e-05	1.64958e-05	6.73912e-06	5.25669e-06	9.47724e-06	8.16148e-05	2.2256e-06	0.000213569	0.000437354	0.000120762	0.000204592	0.000288619	0.000278306	0.000350397	0.000231338	0.000209392	0.000219594	0.000270336	0.00027315	0.000267111	0.000217374	0.000238388	0.00021663	0.000216953	0.000238677	0.000222188	0.000260848	msmX, msmK, malK, sugC, ggtA, msiK | multiple sugar transport system ATP-binding protein
K01104	1.17021e-06	5.41745e-06	0.00036971	1.98971e-05	0	1.11916e-06	2.38969e-06	1.36102e-05	0	7.78499e-06	3.4185e-05	1.06658e-06	9.87988e-06	4.55531e-05	2.19939e-05	1.26117e-05	4.01508e-06	2.38473e-05	0.000153905	1.10125e-06	0.000281882	0.000293685	0.000263019	0.000364092	0.000353959	0.000328822	0.000331283	0.000319629	0.000330141	0.00034182	0.000351749	0.00036102	0.000344043	0.000308871	0.000319699	0.000309359	0.000364879	0.000363197	0.000323372	0.000436061	E3.1.3.48 | protein-tyrosine phosphatase
K00537	6.30216e-06	2.67918e-06	0.000307924	3.42954e-05	0	0	0	8.55499e-06	0	1.5865e-05	3.73538e-05	3.50967e-06	2.17045e-05	5.29156e-05	3.01777e-05	1.97609e-05	5.56963e-06	3.38076e-05	0.00022095	3.78091e-06	0.000365889	0.000365099	0.000259102	0.000431147	0.000370517	0.000403341	0.000295397	0.000375612	0.000428219	0.000430806	0.000412193	0.000416313	0.000407232	0.000407259	0.000389735	0.000402908	0.000424731	0.000435851	0.000420993	0.000372854	ARSC1, arsC | arsenate reductase
K00014	3.25761e-06	1.88077e-06	0.000264527	2.2184e-05	0	0	0	5.92579e-06	0	8.01391e-06	2.12499e-05	6.65893e-06	2.02179e-05	3.27328e-05	2.17856e-05	1.64436e-05	8.16612e-06	2.18677e-05	0.000167142	2.97001e-06	0.000329394	0.000435397	0.000221519	0.000267627	0.000285811	0.000291518	0.000342954	0.000311383	0.000265591	0.000356353	0.000236297	0.000264552	0.000253911	0.000246614	0.000258841	0.000273431	0.000274212	0.000252776	0.000254277	0.000276447	aroE | shikimate dehydrogenase
K14414	3.87337e-06	7.98537e-06	0.00023941	2.5085e-05	0	3.39419e-07	0	1.0918e-05	1.56853e-06	1.28901e-05	2.59114e-05	1.25025e-05	2.22714e-05	3.96717e-05	3.33576e-05	1.54057e-05	9.93933e-06	3.87786e-05	0.000246879	2.15903e-06	0.000319535	0.000272335	0.00026572	0.000434519	0.000245246	0.000273988	0.000214556	0.00026347	0.00033269	0.000361255	0.000349974	0.00033968	0.000347386	0.000269547	0.0002761	0.000287931	0.000392777	0.000360487	0.000349215	0.000306047	rtcR | transcriptional regulatory protein RtcR
K18837	2.73524e-06	3.89368e-06	0.000305394	2.08719e-05	0	0	0	1.0933e-05	0	6.6885e-06	1.96499e-05	2.46447e-06	2.31203e-05	5.51171e-05	2.9113e-05	1.06635e-05	1.13527e-05	2.05088e-05	0.000173578	0	0.000344584	0.00029384	0.000262852	0.00041755	0.00029215	0.000316853	0.0002332	0.000104909	0.000176614	0.000354562	0.000434373	0.000413456	0.000425898	0.000335802	0.000347686	0.000338466	0.000423194	0.000395458	0.000376902	0.00033106	cbtA | cytoskeleton-binding toxin CbtA and related proteins
K03431	2.1989e-06	7.98702e-07	0.0002288	9.49727e-06	0	0	7.90343e-07	1.86022e-05	3.89993e-07	7.57323e-06	9.52748e-06	2.13794e-06	9.98638e-06	2.66581e-05	2.03327e-05	1.24485e-05	3.81904e-06	1.3654e-05	0.000129363	1.83953e-06	0.000289411	0.000434353	0.000372614	0.000401743	0.000243652	0.000229387	0.000395959	0.000207066	0.000201461	0.000267159	0.000189866	0.000181181	0.00018171	0.000218514	0.000234478	0.000248524	0.000226508	0.000212791	0.000217492	0.000292858	glmM | phosphoglucosamine mutase
K01653	2.11635e-06	1.83619e-06	0.00030678	5.5104e-05	0	4.40111e-06	1.82307e-06	3.24384e-06	0	5.167e-06	2.96601e-05	5.861e-06	2.25339e-05	5.14582e-05	2.21603e-05	2.44382e-05	2.27643e-06	4.17803e-05	0.00026543	2.66831e-06	0.000386214	0.000432447	0.000284709	0.000390502	0.000361045	0.000376313	0.000320188	0.000287351	0.000392474	0.000433864	0.000404767	0.000390282	0.000398222	0.000340431	0.000360765	0.000336667	0.000401751	0.000410003	0.00036913	0.000388565	E2.2.1.6S, ilvH, ilvN | acetolactate synthase I/III small subunit
K01493	1.10462e-06	2.18541e-06	9.75319e-05	4.72312e-06	0	0	0	1.14174e-06	0	4.25849e-06	1.30672e-05	5.94034e-06	1.5115e-05	4.79739e-06	0	3.33916e-06	0	2.21609e-06	1.25625e-05	0	1.68129e-05	0.000102456	0	5.30314e-07	8.29191e-05	6.00029e-05	9.70966e-05	0.00010501	7.59018e-06	5.14476e-06	5.47196e-05	6.45997e-05	4.12236e-05	0.000383082	0.000387855	0.00043348	4.01978e-05	3.27309e-05	4.25027e-05	8.40587e-05	comEB | dCMP deaminase
K01222	8.13521e-06	1.78111e-06	0.000223973	2.22273e-05	0	8.28181e-07	1.78883e-06	1.08098e-05	8.69684e-07	1.08009e-05	1.77875e-05	8.99355e-06	1.52022e-05	3.37671e-05	2.37305e-05	1.94002e-05	7.84571e-06	2.33548e-05	0.000125317	1.64086e-06	0.000290884	0.000383625	0.00022473	0.000423561	0.000385134	0.000419293	0.000351125	0.000320484	0.000389676	0.000432558	0.000382474	0.000387876	0.000385514	0.000313866	0.000324103	0.000337937	0.000380942	0.000366242	0.000363178	0.000327132	E3.2.1.86A, celF | 6-phospho-beta-glucosidase
K10124	1.60045e-06	6.77226e-07	0.000243908	1.75805e-05	1.48244e-06	9.44693e-07	1.00858e-06	3.84566e-06	2.44711e-06	6.29233e-06	2.16749e-05	4.17783e-06	1.22881e-05	3.63975e-05	2.05694e-05	2.00503e-05	6.85554e-06	2.94423e-05	0.000206691	2.45983e-06	0.000167738	0.000144055	0.000238607	0.000431913	0.000318341	0.000357733	0.000241018	0.000276282	0.000322814	0.000309508	0.000318479	0.000327827	0.000318808	0.00027232	0.00027348	0.000266848	0.00026882	0.000293408	0.00027952	0.000232907	bglH | carbohydrate-specific outer membrane porin
K07001	1.23086e-06	0	0.000172533	1.34789e-05	0	0	5.66786e-07	7.05774e-06	0	3.47169e-06	2.28164e-05	3.0731e-06	1.4666e-05	2.67014e-05	1.5305e-05	8.45076e-06	4.32417e-06	1.75477e-05	0.00011236	4.72453e-06	0.000238901	0.000430437	0.000117446	0.000198977	0.00027131	0.000275225	0.000348853	0.000252124	0.000201425	0.000242289	0.000281559	0.000282911	0.00028424	0.000253463	0.00025965	0.00025119	0.000303927	0.000292895	0.000268858	0.000265155	K07001 | NTE family protein
K03079	1.80968e-06	3.5193e-06	0.000272132	2.2663e-05	1.84135e-06	0	0	1.54979e-05	0	7.97432e-06	2.05293e-05	8.82711e-06	2.5533e-05	4.01426e-05	2.38489e-05	1.68823e-05	1.32051e-05	3.38642e-05	0.000253564	4.8429e-06	0.000339172	0.000289662	0.000288209	0.000412633	0.000321894	0.00034934	0.000240405	0.000279687	0.000385181	0.00043032	0.000364696	0.000350718	0.000351267	0.000303519	0.000291205	0.000283641	0.000353005	0.00035138	0.000314941	0.0002972	ulaE, sgaU, sgbU | L-ribulose-5-phosphate 3-epimerase
K21449	5.18186e-06	3.17141e-06	0.00026306	3.79107e-05	0	6.8676e-07	0	9.19316e-06	5.25971e-07	6.31927e-06	2.42717e-05	6.05443e-06	1.86258e-05	4.91166e-05	2.72411e-05	2.02625e-05	6.15685e-06	3.67788e-05	0.000239689	3.1731e-06	0.000332064	0.000269778	0.000315669	0.000429409	0.000286225	0.000357278	0.000212591	0.000270481	0.000226478	0.000351834	0.000338794	0.000351899	0.000341161	0.000321337	0.000327307	0.00033109	0.00033148	0.000331195	0.000309916	0.000252886	ata, sadA, emaA | trimeric autotransporter adhesin
K12063	1.25383e-06	2.82715e-06	0.000215416	2.16052e-05	0	3.09606e-06	6.6501e-07	1.08671e-05	0	2.14695e-06	1.3651e-05	9.49779e-06	6.2435e-06	3.06807e-05	3.10562e-05	1.96511e-05	3.00187e-06	2.14737e-05	0.00013056	3.25482e-06	0.000223303	0.000220925	0.000222202	0.000406668	0.000272689	0.00023218	0.000263846	4.99255e-05	4.7322e-05	0.000117858	0.000241238	0.000240964	0.000242936	0.000314136	0.000260299	0.000311461	0.000412049	0.000224935	0.000280931	0.000429388	traC | conjugal transfer ATP-binding protein TraC
K00265	9.96116e-06	3.78634e-06	0.00030349	2.15469e-05	0	1.47954e-06	1.37847e-06	1.07413e-05	3.77303e-07	6.84639e-06	1.88473e-05	1.10699e-05	1.71216e-05	4.90234e-05	3.02612e-05	1.70199e-05	1.25766e-05	3.56447e-05	0.00021587	6.90737e-06	0.000411888	0.000305803	0.000278595	0.000375776	0.000334876	0.000330993	0.000252652	0.000279454	0.000370831	0.0004076	0.000391126	0.000372973	0.000384986	0.000324562	0.000315361	0.000336699	0.000419242	0.000398427	0.000392536	0.000429271	gltB | glutamate synthase (NADPH/NADH) large chain [EC:1.4.1.13 1.4.1.14]
K16322	3.79105e-06	7.12442e-07	0.000266321	2.44951e-05	0	2.65018e-06	7.07349e-07	1.17968e-05	3.47874e-07	4.67786e-06	3.65598e-05	1.36879e-05	1.95665e-05	3.68887e-05	3.32186e-05	1.50468e-05	9.01633e-06	2.90737e-05	0.00021949	3.6076e-06	0.000335851	0.000232358	0.000249167	0.000428758	0.000323804	0.000335789	0.0002332	0.000283258	0.00039056	0.00035792	0.000344921	0.000340668	0.000347839	0.000277564	0.00027419	0.000263596	0.000342757	0.000342072	0.000327762	0.000286901	pit | low-affinity inorganic phosphate transporter
K07493	0	8.40144e-07	2.24975e-05	8.74547e-07	0	0	0	0	0	6.47544e-07	3.99236e-06	2.62766e-06	6.82115e-06	2.01318e-05	1.08482e-05	5.6916e-06	2.42057e-06	2.02339e-05	0.000102212	1.05565e-06	1.41052e-05	1.41101e-05	0.000104472	0.00015165	5.0523e-05	5.29116e-05	8.777e-05	1.16694e-05	1.11035e-05	5.72297e-05	0.000267059	0.000274473	0.000282903	0.000183659	0.000158915	0.000183524	0.000427795	0.000313586	0.000341273	0.00037458	K07493 | putative transposase
K10408	0.000272505	0.000245333	6.20258e-05	0.000245507	0.000291614	0.000340458	0.00035253	0.000313348	0.000295369	0.000254931	0.000301688	0.000349859	0.000310503	0.000292815	0.000305247	0.000352922	0.000344038	0.000320708	0.000161697	0.000427416	5.87515e-05	7.2767e-06	0.00013875	3.02817e-05	1.74945e-06	5.94063e-07	2.98069e-05	9.09135e-06	3.11736e-05	2.04328e-05	1.5075e-06	2.64219e-06	3.18789e-06	9.86954e-06	3.53831e-06	4.51556e-06	4.51067e-06	6.38196e-06	5.7295e-06	6.30369e-07	DNAH | dynein heavy chain, axonemal
K03466	4.2657e-06	1.42013e-06	0.000249402	2.68849e-05	0	6.12713e-07	1.94113e-07	8.65259e-06	0	9.03017e-06	1.49263e-05	5.97486e-06	1.73937e-05	2.4003e-05	1.79021e-05	1.10495e-05	4.48824e-06	1.55448e-05	0.000109778	2.92907e-06	0.000253567	0.000423655	0.000183105	0.000239809	0.000277411	0.000269977	0.000390944	0.000323056	0.0002321	0.000254796	0.000251895	0.000245472	0.000238113	0.000206864	0.00021327	0.000214699	0.000261555	0.000254156	0.000245717	0.000338597	ftsK, spoIIIE | DNA segregation ATPase FtsK/SpoIIIE, S-DNA-T family
K16371	4.90595e-06	2.11533e-06	0.000234056	2.54308e-05	0	1.7728e-06	1.87422e-06	3.29775e-06	8.26304e-07	4.54849e-06	2.53443e-05	5.66223e-06	2.02803e-05	3.93447e-05	3.61401e-05	1.74331e-05	8.351e-06	2.21868e-05	0.000187663	1.94877e-06	0.000293611	0.000262618	0.000274143	0.00042274	0.000360904	0.000396351	0.000264856	0.000270568	0.000316873	0.000334645	0.000403146	0.000400935	0.000407934	0.000311642	0.00030318	0.000299842	0.000387863	0.000380811	0.000364737	0.000318684	gatZ-kbaZ | D-tagatose-1,6-bisphosphate aldolase subunit GatZ/KbaZ
K01893	2.07169e-06	3.26199e-06	0.000217008	1.45689e-05	0	0	8.97652e-07	8.49085e-06	0	7.03409e-06	2.18379e-05	3.23865e-06	1.71734e-05	3.3639e-05	2.47242e-05	1.51749e-05	2.02759e-06	2.38507e-05	0.000128835	2.46833e-06	0.000276156	0.000422693	0.000203753	0.000341966	0.000339457	0.000341698	0.000347961	0.000329749	0.000328294	0.000315775	0.000316901	0.000311064	0.000304799	0.00028542	0.000312728	0.000316517	0.000329267	0.000331097	0.000328688	0.000370174	NARS, asnS | asparaginyl-tRNA synthetase
K00940	3.553e-06	4.24309e-06	0.000236935	1.17997e-05	0	0	0	2.32653e-05	2.44982e-06	8.51663e-06	3.47288e-05	8.35327e-06	1.38493e-05	3.54079e-05	2.3096e-05	1.57228e-05	1.00479e-05	2.18317e-05	0.00017772	1.69161e-06	0.00028878	0.000256527	0.000224373	0.000338766	0.000327216	0.000337228	0.000269542	0.000334869	0.000344632	0.000315312	0.000379381	0.000334081	0.000362836	0.000285876	0.000312814	0.00031119	0.000370967	0.000383145	0.000379987	0.00042204	ndk, NME | nucleoside-diphosphate kinase
K00928	3.04998e-06	1.97552e-06	0.000203767	9.54246e-06	0	0	0	4.33089e-06	3.86526e-07	7.63268e-06	9.44521e-06	6.70527e-06	1.30282e-05	2.89643e-05	1.76323e-05	7.9252e-06	5.52414e-06	2.02569e-05	0.000126524	1.09391e-06	0.000221761	0.000422032	0.000127722	0.000188552	0.000209785	0.000206273	0.000309786	0.000217063	0.000178002	0.000188461	0.000208775	0.000196116	0.00020224	0.000201121	0.000208819	0.000195701	0.000205823	0.000206297	0.000200617	0.000254251	lysC | aspartate kinase
K00266	4.57565e-06	2.99047e-06	0.000150036	8.39368e-06	0	1.05055e-06	1.12159e-06	8.55216e-06	0	6.09182e-06	7.95111e-06	5.70191e-06	8.98009e-06	2.3149e-05	1.79336e-05	1.1166e-05	2.42563e-06	9.07407e-06	0.000113398	1.73453e-06	0.00022051	0.000421583	0.00011316	0.000144194	0.000217993	0.000212617	0.000354852	0.000282821	0.000170441	0.000170811	0.000185359	0.000171062	0.000167909	0.000196128	0.00021331	0.000214091	0.000181383	0.000182334	0.000187932	0.000238838	gltD | glutamate synthase (NADPH/NADH) small chain [EC:1.4.1.13 1.4.1.14]
K02557	3.62599e-06	1.44219e-06	0.000200532	1.34251e-05	0	0	0	1.01062e-05	0	0	1.81313e-05	9.90711e-06	2.27887e-05	3.64135e-05	2.6329e-05	1.10605e-05	1.68117e-06	2.53206e-05	0.000147672	2.24022e-06	0.000304176	0.000249386	0.0002594	0.000421243	0.000295595	0.000334706	0.000239248	0.000279612	0.000358054	0.000371574	0.000405503	0.000385281	0.000386842	0.000305076	0.000305331	0.000295213	0.000398644	0.000386517	0.000373161	0.000313996	motB | chemotaxis protein MotB
K16710	0	1.35962e-06	0.000180299	3.06074e-05	0	0	0	6.56268e-06	0	5.66522e-06	1.56884e-05	1.46385e-05	1.54768e-05	2.58007e-05	1.53112e-05	1.14321e-05	5.6539e-06	1.24536e-05	9.60886e-05	1.14438e-06	0.00031337	0.000276067	0.000268847	0.000421115	0.000285626	0.000319909	0.00023551	0.000255242	0.000280695	0.000327806	0.000358317	0.000380073	0.000350425	0.00027407	0.000262757	0.000254773	0.000323961	0.000341744	0.000325437	0.000277869	wcaK, amsJ | colanic acid/amylovoran biosynthesis protein
K01835	6.92936e-06	1.14247e-06	0.000297803	9.96865e-06	0	0	1.41058e-06	1.19845e-05	0	1.38072e-05	2.6e-05	9.9401e-06	1.59433e-05	3.49516e-05	2.92715e-05	1.55226e-05	3.24714e-06	4.39486e-05	0.000152559	2.57262e-06	0.000392564	0.000419997	0.000253258	0.000335578	0.000357764	0.00036771	0.000342062	0.000337196	0.00035803	0.000407711	0.000387317	0.000378334	0.000382329	0.000318364	0.000343732	0.000334186	0.000391799	0.000382709	0.0003641	0.000396827	pgm | phosphoglucomutase
K21739	2.6746e-06	1.57969e-06	0.000167207	1.09939e-05	0	0	7.84201e-07	6.54157e-06	0	4.81566e-06	1.77656e-05	7.39981e-06	9.10253e-06	2.19259e-05	1.28649e-05	1.20391e-05	2.11996e-06	1.33285e-05	0.000100635	1.45531e-06	0.000186784	0.000143376	0.000216595	0.000418963	0.00021215	0.000222258	0.000231346	0.000192151	0.000226709	0.000188032	0.000259362	0.000253284	0.000251345	0.000212795	0.000207625	0.000201957	0.000229727	0.000230132	0.000222683	0.000229985	rclA | probable pyridine nucleotide-disulfide oxidoreductase
K01187	4.45369e-06	2.28312e-06	0.000225919	1.6575e-05	0	2.73327e-07	1.16724e-06	9.61021e-06	2.42929e-07	5.54565e-06	1.53743e-05	5.44503e-06	1.06812e-05	1.69871e-05	1.65638e-05	8.15079e-06	3.52899e-06	2.30956e-05	0.000104062	1.89538e-06	0.000273482	0.000417788	0.000134671	0.000169334	0.000311084	0.000291754	0.000336891	0.000393154	0.000230554	0.000252587	0.000264761	0.000269067	0.000260544	0.000199388	0.000207106	0.000194661	0.000251949	0.000269111	0.000235446	0.000231988	malZ | alpha-glucosidase
K08348	3.75102e-06	2.87845e-06	0.000210813	2.51349e-05	0	2.06015e-07	0	1.11411e-05	0	6.23433e-06	2.59519e-05	6.10782e-06	1.83241e-05	3.88584e-05	2.79457e-05	1.89064e-05	2.42321e-06	2.23644e-05	0.000180056	6.73538e-06	0.000305518	0.000232123	0.000272885	0.000401232	0.000284744	0.000325157	0.000231184	0.000236808	0.000357837	0.000382966	0.000411224	0.000416724	0.000407446	0.000311437	0.000315168	0.000298405	0.00040495	0.00041087	0.000388104	0.000308703	fdnG | formate dehydrogenase-N, alpha subunit
K10975	5.307e-06	4.6087e-06	0.000220069	2.1078e-05	0	3.4338e-06	5.50895e-07	3.44145e-06	0	4.15647e-06	2.14966e-05	9.88059e-06	1.95908e-05	3.63193e-05	1.53097e-05	1.2534e-05	7.18763e-06	2.34906e-05	0.00012266	2.71395e-06	0.000232106	0.000231383	0.00020087	0.000416471	0.000272941	0.000314771	0.000207931	9.91828e-05	0.00032724	0.000260153	0.000325039	0.000337771	0.000339874	0.000241543	0.000246274	0.000218623	0.000314091	0.000326192	0.00030823	0.000237489	allP | allantoin permease
K00865	4.07203e-06	2.82262e-06	0.000266679	1.94802e-05	0	1.73441e-06	9.2585e-07	1.08033e-05	0	4.40414e-06	2.5006e-05	4.72778e-06	1.43511e-05	3.88758e-05	1.90282e-05	1.3043e-05	3.50404e-06	3.08428e-05	0.000171072	2.73375e-06	0.000311326	0.000343305	0.000204104	0.000326158	0.000316626	0.000315026	0.000293944	0.000244071	0.000334897	0.000318143	0.000350035	0.000336793	0.00034085	0.000321346	0.000321314	0.000305057	0.000338686	0.000359267	0.000330142	0.000416136	glxK, garK | glycerate 2-kinase
K10441	9.93421e-06	4.09792e-06	0.000270578	2.1284e-05	3.45026e-07	3.00453e-06	0	1.38815e-05	3.46488e-07	5.96323e-06	2.0416e-05	1.0744e-05	2.50718e-05	5.04891e-05	3.04588e-05	2.0887e-05	8.34938e-06	4.65761e-05	0.000296072	1.07399e-06	0.000381753	0.000354625	0.000268903	0.000338083	0.000351658	0.000386956	0.000293952	0.000319442	0.000350943	0.000416127	0.000353599	0.000339112	0.000341126	0.000283349	0.000296582	0.00029518	0.000381789	0.000359755	0.000363966	0.000336044	rbsA | ribose transport system ATP-binding protein
K06887	8.57881e-06	4.27068e-06	0.000227875	2.73951e-05	0	0	1.34648e-06	7.19795e-06	4.41464e-07	1.01319e-05	2.00239e-05	7.9934e-06	1.54445e-05	4.02654e-05	2.39483e-05	2.48025e-05	1.0719e-05	2.02059e-05	0.000198571	2.46676e-06	0.000157622	0.000144199	0.000153547	0.000415972	0.00024985	0.000276779	0.000196627	0.000203066	0.000382338	0.000257021	0.000293895	0.000315794	0.000302337	0.000247164	0.000234335	0.000234029	0.000264986	0.000300905	0.000288522	0.000228238	K06887 | uncharacterized protein
K01262	1.97511e-05	1.78039e-05	0.000163555	4.71777e-05	3.18154e-05	3.04797e-05	2.87499e-05	2.96668e-05	2.31336e-05	2.65736e-05	2.46216e-05	1.56813e-05	2.33687e-05	5.18441e-05	3.81745e-05	3.44356e-05	1.4444e-05	2.40986e-05	0.000101143	2.80182e-05	0.000177589	0.000415917	0.000104227	0.000131009	0.000230522	0.000196624	0.000329512	0.000273818	0.000146819	0.000152875	0.000160442	0.000156605	0.000146953	0.000210267	0.000240856	0.000245033	0.000154683	0.000153197	0.000150808	0.00021016	pepP | Xaa-Pro aminopeptidase
K07798	5.31029e-06	2.52609e-06	0.000151901	1.06941e-05	0	0	0	7.45207e-06	4.26316e-07	7.99287e-06	1.45934e-05	9.16115e-06	2.21208e-05	3.67129e-05	2.98796e-05	1.71043e-05	2.78705e-06	2.05532e-05	0.000168512	2.8152e-06	0.000289805	0.000240474	0.000244087	0.000415676	0.00020114	0.000208553	0.000201731	0.000263374	0.000293361	0.000366366	0.00031246	0.000300087	0.000304451	0.000248877	0.00023693	0.000239534	0.000341194	0.000298775	0.000300881	0.000313661	cusB, silB | membrane fusion protein, Cu(I)/Ag(I) efflux system
K03310	1.8294e-06	1.14794e-06	0.000204883	2.37248e-05	0	3.47246e-07	7.41456e-07	5.33746e-06	0	7.79651e-06	1.27142e-05	5.99697e-06	1.11879e-05	2.47282e-05	1.48789e-05	8.15067e-06	4.00797e-06	1.43956e-05	0.0001129	6.87992e-07	0.000197935	0.000351462	0.000112002	0.000172886	0.00027601	0.00024385	0.000271843	0.000284669	0.000179924	0.000175703	0.000196439	0.00019098	0.000191072	0.000343291	0.000409568	0.000415337	0.000195871	0.00020986	0.000201008	0.000311454	TC.AGCS | alanine or glycine:cation symporter, AGCS family
K03078	2.2278e-06	2.00124e-06	0.000268101	1.86859e-05	0	2.19492e-06	2.80968e-06	1.21463e-05	2.92331e-06	6.43352e-06	2.57252e-05	4.38555e-06	1.28126e-05	3.89292e-05	3.13272e-05	2.43641e-05	5.74774e-06	3.44509e-05	0.000226566	2.86382e-06	0.000375832	0.000268404	0.000286123	0.000412039	0.000296003	0.000328314	0.000229994	0.000263646	0.000362124	0.000415256	0.000362684	0.000340497	0.000335752	0.000291839	0.000290483	0.000272411	0.000333683	0.000349187	0.000327748	0.000306204	ulaD, sgaH, sgbH | 3-dehydro-L-gulonate-6-phosphate decarboxylase
K00975	4.43634e-06	2.15335e-06	0.000171297	1.26378e-05	0	1.50921e-06	8.05637e-07	9.8468e-06	1.63577e-06	8.31732e-06	1.47231e-05	3.62004e-06	1.06873e-05	2.17456e-05	1.67676e-05	6.58515e-06	3.64156e-06	1.86097e-05	0.000132193	2.99018e-06	0.00023761	0.000414692	0.000136014	0.000184697	0.00023699	0.000231087	0.000339	0.000282223	0.00019888	0.000216692	0.000209188	0.00020954	0.000198448	0.000219017	0.00023276	0.000210855	0.000191874	0.00020599	0.000195532	0.000213034	glgC | glucose-1-phosphate adenylyltransferase
K15524	2.505e-06	1.09866e-06	0.000203578	1.2067e-05	0	1.47546e-06	0	9.93849e-06	6.81162e-07	4.3348e-06	1.5117e-05	6.17238e-06	1.74294e-05	3.01959e-05	2.08456e-05	1.72052e-05	2.6063e-06	1.91596e-05	0.000122387	1.75127e-06	0.000199928	0.000156614	0.000267379	0.000413671	0.000264833	0.000283139	0.000230642	0.000310284	0.000337063	0.000364352	0.000305489	0.000328355	0.00030681	0.000262042	0.000255346	0.000269315	0.000309168	0.000290546	0.000289775	0.000255661	mngB | mannosylglycerate hydrolase
K07154	3.96552e-06	0	0.000200335	1.67707e-05	0	4.78219e-06	1.0526e-06	2.96375e-06	0	3.96597e-06	1.23701e-05	4.01328e-06	7.16397e-06	2.3563e-05	1.33387e-05	9.32367e-06	3.40452e-06	1.18044e-05	8.37034e-05	0	0.000140001	0.000109965	0.000161423	0.000252682	0.000343174	0.000413557	0.000156259	0.000205284	0.000227255	0.000244371	0.000252791	0.000259153	0.000243958	0.000238373	0.000263835	0.000256646	0.000223274	0.000244046	0.000228364	0.000178863	hipA | serine/threonine-protein kinase HipA
K00123	1.92656e-06	3.6112e-06	0.000269431	2.23616e-05	0	8.23037e-07	6.59021e-07	1.60378e-05	8.87433e-07	1.05769e-05	2.01675e-05	7.98124e-06	1.68472e-05	5.30782e-05	3.55678e-05	1.74198e-05	8.94172e-06	3.45325e-05	0.000262491	3.50885e-06	0.000374235	0.000278636	0.000270658	0.000405347	0.000295428	0.00032773	0.000232125	0.000275978	0.000374435	0.000413471	0.00039252	0.00037742	0.000368687	0.00032414	0.000317943	0.000321711	0.000411537	0.000401946	0.000387839	0.000367456	fdoG, fdhF | formate dehydrogenase major subunit
K02438	7.74384e-06	8.12054e-07	0.000256192	2.36048e-05	0	0	0	3.91192e-06	0	8.591e-06	3.24321e-05	3.76915e-06	1.64067e-05	3.87988e-05	2.9992e-05	2.05633e-05	4.70491e-06	3.06465e-05	0.000223365	6.5365e-06	0.000362571	0.000264969	0.000266465	0.00039975	0.000292285	0.000318705	0.000202636	0.000271929	0.000365042	0.000413439	0.000370809	0.00036609	0.000378918	0.000298669	0.000285614	0.000295097	0.000388958	0.000383918	0.000368888	0.000318736	glgX | glycogen debranching enzyme
K07007	4.75546e-06	2.23219e-06	0.000170096	1.99092e-05	0	0	0	3.88139e-06	8.67516e-07	4.18756e-06	1.17509e-05	2.77416e-06	9.50626e-06	1.87159e-05	1.40647e-05	8.43422e-06	5.72231e-06	1.62464e-05	0.000132263	2.45515e-06	0.000184086	0.000412882	0.000113981	0.000168767	0.000203816	0.00020157	0.000349166	0.000276886	0.000183568	0.000188195	0.000180579	0.00016904	0.000178811	0.000162006	0.000164349	0.000155062	0.000171464	0.00018031	0.00016977	0.000231296	K07007 | uncharacterized protein
K03225	0	7.57917e-07	0.000250955	1.2914e-05	2.30169e-06	2.11451e-06	5.40611e-06	5.61631e-07	0	0	1.5964e-05	5.38092e-06	2.14033e-05	2.21615e-05	7.9684e-06	9.62233e-06	5.77087e-06	7.93598e-06	7.49602e-05	2.93011e-06	6.3967e-05	5.43595e-05	0.000118936	0.00041275	0.0002393	0.000253255	0.000194981	6.81553e-05	0.000158943	0.000190918	0.000174889	0.000200434	0.00018521	0.000133106	0.000148166	0.000134385	0.000141289	0.000159833	0.000167942	0.000116576	yscQ, sctQ, hrcQ | type III secretion protein Q
K22015	1.0697e-05	1.2521e-06	0.00023158	2.82383e-05	0	2.91101e-07	0	5.20458e-06	0	5.92891e-06	3.45302e-05	1.46491e-05	2.60323e-05	4.57194e-05	2.556e-05	2.34024e-05	5.06256e-06	2.91707e-05	0.000264043	2.88376e-06	0.000327439	0.000271055	0.000272811	0.000408109	0.000291645	0.000327669	0.000223505	0.000294413	0.00037977	0.000412488	0.000403143	0.000402206	0.000400206	0.000339055	0.000325679	0.000311472	0.000411818	0.000398734	0.000387569	0.000330214	fdhF | formate dehydrogenase (acceptor)
K06221	2.33049e-06	1.76347e-06	0.00025915	3.11491e-05	0	6.00131e-07	3.03229e-06	4.86217e-06	0	5.7295e-06	2.82606e-05	4.77233e-06	2.69016e-05	3.36293e-05	4.63969e-05	1.22896e-05	3.25941e-06	3.3805e-05	0.000234963	4.21091e-06	0.000383981	0.000357243	0.000292812	0.000394439	0.000355887	0.000397263	0.000268325	0.00027453	0.000391281	0.000398985	0.000412386	0.000392902	0.00040964	0.000319561	0.000307356	0.000316584	0.000408563	0.000397446	0.000384183	0.00033828	dkgA | 2,5-diketo-D-gluconate reductase A
K05802	1.22132e-06	2.01477e-06	0.000229565	1.92893e-05	0	5.22687e-07	0	6.03812e-06	2.27964e-07	1.07219e-05	2.66958e-05	6.26442e-06	1.58797e-05	4.57509e-05	2.93478e-05	1.17484e-05	5.07799e-06	2.03694e-05	0.000153947	1.98349e-06	0.000331025	0.000274081	0.000257389	0.000404296	0.000293487	0.000331457	0.000213408	0.000271045	0.000354222	0.000384719	0.000411851	0.00040356	0.000399048	0.000309961	0.000301641	0.000293211	0.000400595	0.000407883	0.000371234	0.000313274	mscK, kefA, aefA | potassium-dependent mechanosensitive channel
K22110	1.02439e-05	7.71041e-07	0.000298906	2.47644e-05	0	1.38608e-06	0	5.93474e-06	0	9.42336e-06	1.80532e-05	1.15112e-05	1.47654e-05	3.3489e-05	2.28874e-05	1.64296e-05	5.90212e-06	2.49188e-05	0.000201209	1.39688e-06	0.000252969	0.000200067	0.00014578	0.000247597	0.000337855	0.00035161	0.000176662	0.000295021	0.000411817	0.000376757	0.000307456	0.000321789	0.000316585	0.00024588	0.000248501	0.000227718	0.000283704	0.000310622	0.000305273	0.000236125	kdgM, kdgN, nanC, ompL | oligogalacturonate-specific porin family protein
K01255	4.45685e-06	0	0.000227383	2.54863e-05	0	4.28757e-06	1.88125e-06	7.7437e-06	0	1.64601e-05	2.74176e-05	4.83925e-06	1.19162e-05	4.59864e-05	1.55979e-05	1.75038e-05	3.01856e-06	3.98572e-05	0.000199153	2.25807e-06	0.000387222	0.00034684	0.000236844	0.000330764	0.000288705	0.000308116	0.000278741	0.000298427	0.000364279	0.000389224	0.000411466	0.000359376	0.000394243	0.000323176	0.000318522	0.000290499	0.000388678	0.0004082	0.000377167	0.000346298	CARP, pepA | leucyl aminopeptidase
K00077	5.83984e-06	2.71234e-06	0.000247058	1.43786e-05	0	2.17942e-06	0	1.22556e-05	8.82928e-07	1.15517e-05	2.54937e-05	1.33949e-05	2.05028e-05	4.47662e-05	2.30882e-05	2.82708e-05	3.71588e-06	2.17986e-05	0.000177238	1.37268e-06	0.000301369	0.000224051	0.000243771	0.000344506	0.0002983	0.000309624	0.00021257	0.000299781	0.000324881	0.000366938	0.000394334	0.000378281	0.000384808	0.000288	0.000292322	0.000268749	0.000375977	0.000385753	0.000362699	0.000411408	panE, apbA | 2-dehydropantoate 2-reductase
K06911	3.68841e-06	3.05119e-06	0.000273386	3.72089e-05	0	1.4218e-06	1.52446e-06	1.35921e-05	7.49728e-07	1.5067e-05	2.38491e-05	7.49986e-06	2.4544e-05	4.99542e-05	3.17119e-05	1.67494e-05	7.38281e-06	3.31611e-05	0.000242592	4.93274e-06	0.000362184	0.000297732	0.000268361	0.000392311	0.000336913	0.000341503	0.000240317	0.000368871	0.000381881	0.000410924	0.000377051	0.000371598	0.000383727	0.000341217	0.000337472	0.000342403	0.000379399	0.000366501	0.000366139	0.000335413	K06911 | uncharacterized protein
K02878	1.2487e-06	3.75677e-06	0.000214457	2.22898e-05	0	0	0	6.24548e-06	0	6.09732e-06	1.31291e-05	5.79999e-06	1.39125e-05	3.90055e-05	2.47122e-05	1.13236e-05	4.18731e-06	2.0049e-05	0.000134689	2.39542e-06	0.000263331	0.000410627	0.000150456	0.000199849	0.000242868	0.000227948	0.000305512	0.000255901	0.000199611	0.00024503	0.000217874	0.000221106	0.000221072	0.000217775	0.000238802	0.000232685	0.000235079	0.000221215	0.000225078	0.00028707	RP-L16, MRPL16, rplP | large subunit ribosomal protein L16
K00060	4.27645e-06	4.92577e-06	0.000248106	3.03701e-05	0	0	1.47364e-06	1.90708e-06	4.81034e-06	6.01256e-06	2.25209e-05	9.66326e-06	2.14419e-05	4.44059e-05	3.04921e-05	1.97184e-05	7.93249e-06	2.98985e-05	0.000288027	1.80314e-06	0.000306312	0.000230301	0.000272694	0.000409949	0.000272943	0.000312794	0.000227369	0.000254415	0.000316604	0.000363862	0.000384198	0.000371412	0.000377058	0.000308046	0.000294377	0.000280807	0.000341691	0.000366319	0.000369238	0.000299049	tdh | threonine 3-dehydrogenase
K02798	7.51693e-06	2.23336e-06	0.00029704	2.63056e-05	0	1.11916e-06	8.31524e-07	9.85862e-06	5.45257e-07	3.40418e-06	1.60496e-05	7.28422e-06	1.79652e-05	4.24551e-05	2.75997e-05	1.89708e-05	6.4804e-06	2.88331e-05	0.000228648	5.2237e-06	0.000336965	0.000363442	0.000249178	0.000399568	0.000337807	0.000388272	0.000316548	0.000292691	0.0004091	0.000360627	0.0003939	0.000395125	0.000408148	0.000306815	0.000333515	0.000324654	0.000353999	0.000377992	0.000377278	0.00031596	PTS-Mtl-EIIA, mtlA, cmtB | PTS system, mannitol-specific IIA component
K02945	3.93898e-06	8.53616e-07	0.000140834	8.70471e-06	0	4.37035e-07	1.10041e-06	5.64278e-06	0	3.35627e-06	6.73992e-06	2.56322e-06	6.89246e-06	1.83205e-05	1.2049e-05	7.51858e-06	3.42689e-07	9.1018e-06	6.48657e-05	2.35249e-06	0.000180552	0.000408269	0.00010516	0.000126258	0.000197502	0.000182303	0.000313131	0.000216478	0.000152044	0.00015536	0.000157217	0.000147277	0.000144375	0.000188041	0.000197167	0.000201455	0.000148743	0.000158656	0.000151893	0.000208834	RP-S1, rpsA | small subunit ribosomal protein S1
K03546	7.4791e-06	1.86953e-06	0.00027831	1.24147e-05	0	5.56323e-07	8.66632e-07	7.40045e-06	8.98736e-07	9.83199e-06	2.04824e-05	6.56556e-06	1.87399e-05	3.78283e-05	2.28148e-05	1.4346e-05	5.66708e-06	2.45082e-05	0.000167876	3.32091e-06	0.00034677	0.000379003	0.000253927	0.000370176	0.000312173	0.000315253	0.000304861	0.000328213	0.000353652	0.000397934	0.000405826	0.000407911	0.000394618	0.000300683	0.000308405	0.00030103	0.000401938	0.000407774	0.000370571	0.00035322	sbcC, rad50 | DNA repair protein SbcC/Rad50
K19745	9.24482e-06	1.91517e-06	0.000258177	7.3146e-06	0	0	0	2.52349e-05	2.94808e-06	1.65102e-05	1.97773e-05	9.32144e-06	2.41045e-05	5.26275e-05	3.50768e-05	1.32739e-05	2.35149e-05	4.29421e-05	0.000289874	2.26311e-06	0.000382588	0.000306267	0.00026463	0.000364681	0.000301472	0.000328083	0.000226753	0.000295711	0.000368525	0.000382404	0.000395292	0.000389139	0.000400949	0.000324573	0.000312098	0.000320883	0.00040583	0.000405122	0.000391671	0.00035173	acuI | acrylyl-CoA reductase (NADPH)
K02407	0	1.69629e-06	0.000116665	9.05444e-06	0	5.46974e-06	2.49116e-06	4.69109e-06	0	7.57005e-06	9.1441e-06	7.47992e-06	1.61152e-05	2.61466e-05	1.25816e-05	1.00769e-05	5.36538e-06	1.64628e-05	0.000109736	2.79988e-06	0.000273195	0.00023131	0.000282421	0.000404981	0.000230714	0.000251527	0.000206928	0.00019694	0.00030749	0.000339661	0.000270037	0.000260293	0.000261458	0.000216348	0.000203163	0.000205977	0.000281989	0.00027378	0.000263259	0.00021978	fliD | flagellar hook-associated protein 2
K00012	4.25825e-06	2.06123e-06	0.000229942	1.32972e-05	0	4.44631e-06	4.54595e-07	1.5304e-06	0	5.35916e-06	2.91808e-05	4.74198e-06	8.77438e-06	2.4486e-05	2.47894e-05	1.05443e-05	2.16366e-06	1.41145e-05	9.60413e-05	0	0.000223859	0.000404697	0.000182942	0.000348867	0.000382652	0.000375884	0.000379072	0.000398187	0.00027204	0.000287114	0.000308601	0.000338146	0.000322587	0.000282991	0.000293075	0.000278963	0.000260446	0.000291862	0.000280557	0.000255513	UGDH, ugd | UDPglucose 6-dehydrogenase
K11102	2.97104e-06	3.97568e-07	0.000269721	9.77581e-06	3.90465e-07	7.39448e-07	7.89452e-07	1.06093e-05	7.76504e-07	1.6886e-05	2.14567e-05	9.73678e-06	1.36201e-05	4.48033e-05	2.30964e-05	1.87211e-05	1.60572e-05	2.05761e-05	0.000199781	3.92747e-06	0.000327168	0.000262853	0.000256151	0.000404653	0.000269812	0.000277169	0.000215168	0.000298287	0.000312807	0.000368221	0.000302584	0.000330571	0.000307906	0.000253816	0.000258809	0.000257036	0.000326965	0.00030942	0.000303038	0.000254133	gltP, gltT | proton glutamate symport protein
K11203	2.07899e-06	1.9124e-06	0.000249865	2.23692e-05	0	2.05276e-06	6.59841e-07	1.29783e-05	9.01276e-07	1.01597e-05	2.75118e-05	7.87301e-06	1.82213e-05	4.98234e-05	2.99305e-05	1.31772e-05	1.00437e-05	2.77168e-05	0.000230522	3.89048e-06	0.000352488	0.000296665	0.000282421	0.000403566	0.000300989	0.000337887	0.000242114	0.000274254	0.00039121	0.000397685	0.000377961	0.000375758	0.000364296	0.000320522	0.000309729	0.000304137	0.000404572	0.000386945	0.00037347	0.000324758	PTS-Fru2-EIIC | PTS system, fructose-specific IIC-like component
K07126	9.25949e-06	2.48065e-07	0.000234824	2.61087e-05	0	6.78837e-07	0	1.13492e-05	7.12856e-07	1.56135e-05	2.43549e-05	1.23773e-05	1.83548e-05	4.88099e-05	2.68714e-05	1.3045e-05	5.9857e-06	2.4282e-05	0.000207174	1.34497e-06	0.000283374	0.000367854	0.000200756	0.000403718	0.000265941	0.000295075	0.00030049	0.000279113	0.000385455	0.000304976	0.000390216	0.000397971	0.000378375	0.000326301	0.000323817	0.000306387	0.00038302	0.000379592	0.000366407	0.000302264	K07126 | uncharacterized protein
K07214	4.30804e-06	1.78112e-06	0.000230685	2.44868e-05	0	1.65637e-06	1.32739e-06	8.68594e-06	4.35932e-07	5.85154e-06	2.5753e-05	6.35485e-06	2.01589e-05	4.05992e-05	2.84217e-05	1.90951e-05	5.73426e-06	2.83556e-05	0.000179531	1.64292e-06	0.000264614	0.000213136	0.000240761	0.000403334	0.000314263	0.000336519	0.000218926	0.00027209	0.000364702	0.000357304	0.000356187	0.000356883	0.000354698	0.000299934	0.000293678	0.000270973	0.00034498	0.000346025	0.000332218	0.000277372	fes | enterochelin esterase and related enzymes
K00655	3.56835e-06	2.16336e-06	0.000166952	1.00719e-05	0	2.69327e-06	0	3.52732e-06	0	4.91371e-06	9.2978e-06	5.81414e-06	6.55617e-06	1.4496e-05	1.03526e-05	5.67559e-06	3.88659e-06	1.26872e-05	8.39416e-05	6.67017e-07	0.000174908	0.000402842	0.000100582	0.000145215	0.000221306	0.000203667	0.000344437	0.000259151	0.000177456	0.000161866	0.000172256	0.000159086	0.000165649	0.00014723	0.000154289	0.000144579	0.000162303	0.00015917	0.000156493	0.000188103	plsC | 1-acyl-sn-glycerol-3-phosphate acyltransferase
K00806	2.02466e-06	3.55258e-06	0.000184643	8.80074e-06	0	6.54689e-07	0	8.89608e-06	0	5.93796e-06	1.16336e-05	5.02513e-06	9.27445e-06	2.65997e-05	1.28606e-05	6.74491e-06	4.53787e-06	1.49345e-05	0.000110701	0	0.000192519	0.000402749	0.000127343	0.00018815	0.000244318	0.000222313	0.000304194	0.000286563	0.000186449	0.000180345	0.000205092	0.000200887	0.000190173	0.000206505	0.000223222	0.000210391	0.000192237	0.000209176	0.000201851	0.000249518	uppS | undecaprenyl diphosphate synthase
K00703	4.68729e-06	1.49046e-06	0.000136136	2.12375e-05	0	0	0	6.30635e-06	3.63885e-07	6.27747e-06	1.2315e-05	6.3169e-06	1.10333e-05	2.29812e-05	1.80563e-05	5.51728e-06	3.60038e-06	1.83245e-05	0.000118154	1.02983e-06	0.000211892	0.000402562	0.000130848	0.000183081	0.000201812	0.000194053	0.000330504	0.000218711	0.000195133	0.000207437	0.000196591	0.000187259	0.000191764	0.000189351	0.000190192	0.00018331	0.000191076	0.000199635	0.000181916	0.000189978	glgA | starch synthase
K18828	2.47943e-06	0	9.23227e-05	3.78188e-06	0	2.49077e-06	0	4.82263e-06	0	8.65629e-06	1.2168e-05	5.93876e-06	1.25763e-05	2.59346e-05	1.34655e-05	1.08819e-05	4.29178e-06	1.50397e-05	8.28525e-05	0	0.000313572	0.000273415	0.000244207	0.00040255	0.000147037	0.000159516	0.000202255	0.000105166	0.000157243	0.000188969	0.000215175	0.000217643	0.000217615	0.000235284	0.000216203	0.00023542	0.000265109	0.000187006	0.000204565	0.000272939	mvpA, vapC | tRNA(fMet)-specific endonuclease VapC
K01872	2.4542e-05	2.43974e-05	0.000202625	3.32062e-05	8.41266e-06	1.73743e-05	2.95076e-05	4.54205e-05	2.51422e-05	3.42642e-05	2.22213e-05	2.48146e-05	4.35448e-05	4.14533e-05	3.0894e-05	3.57892e-05	4.14998e-05	2.8271e-05	9.95496e-05	4.07975e-05	0.000218419	0.000402098	0.000110988	0.000138316	0.000237971	0.000215499	0.000377274	0.000309914	0.000170893	0.00018249	0.00017547	0.000168546	0.000171545	0.00020921	0.000225518	0.000223728	0.000179668	0.000180282	0.000174239	0.000243315	AARS, alaS | alanyl-tRNA synthetase
K07357	6.06049e-06	3.60576e-06	0.000174909	1.58019e-05	0	1.64812e-06	8.79788e-07	3.45361e-06	8.65358e-07	1.66235e-06	1.49245e-05	6.48918e-06	1.63501e-05	2.62485e-05	1.49311e-05	1.09654e-05	9.64502e-06	2.18343e-05	0.00013928	8.16349e-07	9.39351e-05	6.73556e-05	0.000182672	0.000401925	0.000251701	0.000305679	0.000181023	0.000162239	0.000223969	0.000212285	0.000244127	0.000270555	0.000267807	0.000183783	0.000191854	0.000170902	0.000203659	0.000237445	0.000220398	0.000176236	fimB | type 1 fimbriae regulatory protein FimB
K00973	6.48185e-06	6.05818e-07	0.000258564	2.14306e-05	0	2.25355e-06	6.01488e-07	1.58278e-05	5.91622e-07	1.06899e-05	2.28754e-05	4.87982e-06	1.03777e-05	4.12715e-05	2.52923e-05	1.6827e-05	7.15894e-06	2.92129e-05	0.000206945	0	0.000263982	0.000401567	0.000160753	0.000194134	0.000312299	0.000319848	0.000296409	0.000252401	0.000229152	0.000286229	0.00032709	0.000323089	0.000318306	0.000300475	0.000321511	0.000334699	0.000339559	0.000342627	0.000328872	0.000350565	E2.7.7.24, rfbA, rffH | glucose-1-phosphate thymidylyltransferase
K02933	1.83299e-06	2.90079e-06	0.000221424	1.33995e-05	0	3.72216e-06	0	6.6278e-06	2.92066e-06	8.45893e-06	1.28608e-05	1.78562e-06	7.41316e-06	2.15617e-05	2.12874e-05	1.02726e-05	2.14854e-06	1.35082e-05	0.000119466	2.7655e-06	0.000249107	0.000400907	0.000136111	0.000180507	0.000238359	0.000224956	0.000294036	0.000228751	0.000195481	0.000215532	0.000202075	0.000190731	0.00019961	0.000201977	0.000207788	0.000208685	0.00020199	0.000202887	0.000208116	0.000271134	RP-L6, MRPL6, rplF | large subunit ribosomal protein L6
K03574	0	7.79451e-06	0.000252817	2.63033e-05	0	3.82238e-06	0	8.8252e-06	0	1.30699e-05	2.11221e-05	0	1.60858e-05	2.85289e-05	2.28537e-05	1.36837e-05	1.17674e-05	1.91921e-05	0.000153395	2.5244e-06	0.000182271	0.00031604	0.000134819	0.00021929	0.000256815	0.000235479	0.000230106	0.000240276	0.000211213	0.000180503	0.000233106	0.000236394	0.000241243	0.000222164	0.00026261	0.000253111	0.00023124	0.000239801	0.000240445	0.000400199	mutT, NUDT15, MTH2 | 8-oxo-dGTP diphosphatase
K05592	2.30688e-06	1.83638e-06	0.00018649	1.62567e-05	0	3.13112e-07	7.38361e-07	3.45939e-06	8.03637e-07	6.99437e-06	1.55078e-05	2.76911e-06	9.71248e-06	2.12573e-05	1.61727e-05	4.90674e-06	1.17313e-06	1.4872e-05	0.000108268	3.01999e-06	0.000225298	0.000399387	0.000119748	0.000150149	0.000216181	0.000198928	0.000328809	0.000265452	0.000171721	0.000177211	0.000176433	0.000172354	0.000175034	0.000187561	0.000198951	0.000200761	0.0001766	0.000177216	0.000180807	0.000256538	deaD, cshA | ATP-dependent RNA helicase DeaD
K06180	6.42121e-06	6.83707e-06	0.000297559	1.60157e-05	5.34949e-07	5.06533e-07	0	1.02161e-05	3.24523e-06	1.27905e-05	8.50085e-06	4.9954e-06	5.92046e-06	3.11458e-05	1.39571e-05	6.74242e-06	1.83582e-06	9.70417e-06	0.000107444	1.00358e-06	0.000194659	0.000397678	0.000112469	0.000141631	0.000308987	0.000251713	0.00032431	0.000324297	0.000169215	0.000176192	0.000190017	0.000183277	0.0001858	0.000282919	0.000344662	0.00035349	0.000188269	0.000203145	0.000194127	0.000373217	rluD | 23S rRNA pseudouridine1911/1915/1917 synthase
K07058	4.28458e-06	5.43372e-06	0.000343717	2.85089e-05	0	1.63237e-06	1.04637e-06	1.13559e-05	0	7.9947e-06	3.12593e-05	3.52471e-06	1.65903e-05	4.43664e-05	3.13838e-05	1.74923e-05	8.35206e-06	3.24698e-05	0.000288824	4.85462e-07	0.000370472	0.00037106	0.000260178	0.000397533	0.000346799	0.000358705	0.000327571	0.00034265	0.000381791	0.000390998	0.000384193	0.000370668	0.000380762	0.000337424	0.000339906	0.000318887	0.000378669	0.000387011	0.000381161	0.000391051	K07058 | membrane protein
K01940	3.39266e-06	2.28156e-06	0.000319423	2.00391e-05	0	7.49485e-07	0	1.5659e-05	1.57409e-06	7.69392e-06	1.7503e-05	1.77062e-05	2.05333e-05	4.57977e-05	3.55965e-05	2.01299e-05	5.79902e-06	1.98531e-05	0.000194658	6.34552e-06	0.000397516	0.00038586	0.000257347	0.00033433	0.000359717	0.000356996	0.000317256	0.000339792	0.000360002	0.000389027	0.000352772	0.000359844	0.000344755	0.000325147	0.000335537	0.000347485	0.000343001	0.000341687	0.000352255	0.000373028	argG, ASS1 | argininosuccinate synthase
K01974	1.01365e-06	0	0.000199849	2.84144e-05	0	4.87165e-07	0	1.53127e-06	0	3.97565e-06	2.13927e-05	1.79215e-05	1.29031e-05	4.94015e-05	2.14374e-05	2.97256e-05	2.81206e-06	2.83636e-05	0.000217316	5.02662e-06	0.00022331	0.000189781	0.000219434	0.00030302	0.000205808	0.000214664	0.000165358	0.00015723	0.000249507	0.000238663	0.000359416	0.000316682	0.000308654	0.00029676	0.00028009	0.000310467	0.000396074	0.000331171	0.00033671	0.000357673	RTCA, rtcA | RNA 3'-terminal phosphate cyclase (ATP)
K03229	0	1.95887e-06	0.000197112	1.69942e-05	0	1.05838e-06	8.14919e-07	6.19211e-06	0	2.6073e-06	9.25539e-06	5.27498e-06	9.74799e-06	1.32838e-05	8.31407e-06	3.38601e-06	5.36311e-06	1.31689e-05	6.16405e-05	0	5.94853e-05	4.94022e-05	0.000101616	0.000395937	0.000198362	0.000206554	0.000162663	5.86108e-05	0.000166129	0.000159561	0.000165395	0.000183342	0.000190729	0.000128209	0.000142693	0.000126381	0.000122658	0.000148721	0.00014799	0.000110824	yscU, sctU, hrcU | type III secretion protein U
K07240	2.72085e-06	0	1.16598e-05	1.76022e-06	0	0	0	1.83314e-06	0	8.79297e-07	8.60612e-07	0	3.64716e-07	1.49284e-06	1.12919e-06	8.16489e-07	0	4.27231e-07	7.96937e-06	0	5.75326e-05	0.000395425	6.4115e-07	1.61389e-07	0.000136244	9.96099e-05	0.000303273	0.00020249	1.89328e-05	2.87916e-05	1.66554e-05	1.72846e-05	1.54507e-05	6.96599e-05	8.6638e-05	8.68823e-05	1.76449e-05	2.2013e-05	2.04375e-05	6.2123e-05	chrA | chromate transporter
K02774	0	0	0.000162953	7.23761e-06	0	0	0	6.9009e-06	0	3.3806e-06	2.49081e-05	1.67284e-06	7.54354e-06	3.40482e-05	1.61891e-05	6.40508e-06	1.85651e-06	1.94154e-05	0.000134315	1.72722e-06	0.00011843	0.000124161	0.000116072	0.000168985	0.000320807	0.000395113	0.00015433	0.00015074	0.000200285	0.000193378	0.0002977	0.000289209	0.000291618	0.000200682	0.000204532	0.000186677	0.000267764	0.000304639	0.000289083	0.000249451	PTS-Gat-EIIB, gatB, sgcB | PTS system, galactitol-specific IIB component
K01160	5.69654e-06	1.19537e-06	0.000326824	2.51205e-05	0	0	0	7.17124e-06	0	3.88268e-06	2.25293e-05	3.95111e-06	1.60411e-05	2.90377e-05	2.45807e-05	1.34296e-05	1.28336e-06	2.17373e-05	0.000172279	2.45733e-06	0.000309498	0.000251139	0.000230028	0.000317181	0.000335429	0.00036645	0.000388514	0.000247893	0.000242899	0.000370276	0.000386725	0.000394466	0.00038653	0.000273206	0.000286226	0.000252104	0.000379057	0.000373795	0.000364136	0.000280702	rusA | crossover junction endodeoxyribonuclease RusA
K00962	7.2866e-06	6.56936e-06	0.000283274	1.99381e-05	0	1.73966e-06	2.51547e-07	8.50429e-06	9.75464e-07	1.15449e-05	2.02981e-05	4.19827e-06	1.54752e-05	3.14102e-05	2.609e-05	1.35709e-05	5.60073e-06	2.67903e-05	0.000197154	3.07454e-06	0.000351861	0.000394059	0.000241576	0.000286098	0.000309427	0.00029991	0.000343429	0.000300071	0.000312356	0.000343447	0.000308768	0.000300864	0.000290987	0.000280739	0.000290101	0.000294491	0.000319363	0.000299288	0.0003124	0.00036261	pnp, PNPT1 | polyribonucleotide nucleotidyltransferase
K03449	3.5308e-06	1.38948e-06	0.000213591	1.07873e-05	0	1.26119e-06	4.48826e-07	4.70903e-06	4.41464e-07	5.43377e-06	1.30543e-05	9.86389e-06	1.65951e-05	4.46683e-05	2.37026e-05	1.42714e-05	6.64466e-06	2.43016e-05	0.000162286	2.65785e-06	0.000301161	0.000228152	0.000229936	0.00034585	0.000221378	0.000239287	0.00018213	0.000239768	0.000344562	0.000349958	0.000392862	0.000385962	0.00037656	0.000290101	0.000287918	0.00027129	0.000393959	0.000376197	0.00034738	0.00035152	MFS.CP | MFS transporter, CP family, cyanate transporter
K01338	4.39033e-07	5.18441e-06	9.81477e-05	8.54977e-06	0	2.11002e-07	0	4.68926e-06	8.24345e-07	8.43299e-06	1.3984e-05	4.64324e-06	9.5376e-06	2.97344e-05	1.62693e-05	1.28014e-05	6.63437e-06	1.08537e-05	0.000119984	1.34808e-06	0.00017321	0.000393795	7.35364e-05	0.000110895	0.000165079	0.000158697	0.000315644	0.000260616	0.00019002	0.000188578	0.000224829	0.000218747	0.000218443	0.000238273	0.000252852	0.000257946	0.000201056	0.000231777	0.000206365	0.00017917	lon | ATP-dependent Lon protease
K01070	3.70585e-06	0	0.000195879	3.19258e-05	0	1.18524e-06	6.36106e-07	2.83162e-06	0	4.79905e-06	2.46324e-05	4.75424e-06	1.45416e-05	2.80628e-05	2.97597e-05	2.48629e-05	9.83778e-06	2.54855e-05	0.000154037	5.90238e-07	0.000307937	0.000241362	0.00024458	0.000369916	0.000279785	0.000316116	0.000221901	0.000260228	0.000362187	0.000356389	0.000393541	0.000391686	0.000380227	0.000287053	0.000296359	0.000266077	0.000380179	0.000374554	0.000342884	0.000280998	frmB, ESD, fghA | S-formylglutathione hydrolase
K07645	2.78664e-06	1.95012e-06	0.0002279	2.15591e-05	0	2.07567e-06	6.45392e-07	4.9572e-06	6.34806e-07	5.75198e-06	2.59951e-05	7.2115e-06	1.50509e-05	3.72126e-05	2.7121e-05	1.33147e-05	9.55678e-06	3.11711e-05	0.000183158	3.98323e-06	0.000352648	0.000257261	0.000236601	0.00033675	0.000293277	0.000309177	0.000204181	0.00025018	0.000365522	0.000392995	0.000370109	0.000358644	0.00034838	0.000288033	0.000269667	0.000274228	0.000361767	0.000337042	0.000333859	0.000295082	qseC | two-component system, OmpR family, sensor histidine kinase QseC
K01061	8.4768e-06	2.62817e-06	0.000235971	1.74995e-05	0	3.58082e-06	6.50137e-07	3.67538e-06	0	7.38273e-06	2.80344e-05	5.74888e-06	1.37067e-05	4.39428e-05	2.84828e-05	1.54218e-05	1.55471e-05	2.91718e-05	0.000219169	2.49347e-06	0.000383344	0.000309466	0.00025919	0.000347064	0.000290904	0.000325229	0.000207672	0.000262598	0.000326687	0.000392604	0.00034427	0.000340247	0.000327033	0.000282367	0.000271328	0.000272701	0.000351932	0.000331886	0.000333181	0.000296001	E3.1.1.45 | carboxymethylenebutenolidase
K01810	5.83219e-06	1.36731e-06	0.0002636	1.46071e-05	0	1.20463e-06	1.60761e-06	9.45395e-06	0	9.80464e-06	1.07509e-05	3.75629e-06	1.59935e-05	4.43342e-05	1.46487e-05	1.17606e-05	5.81629e-06	3.06326e-05	0.000194939	1.19335e-06	0.000265047	0.000392412	0.000160033	0.000243131	0.000285381	0.000283318	0.000321483	0.000275306	0.000254667	0.000258055	0.00028312	0.000267788	0.00028666	0.000271313	0.000282375	0.000272193	0.000267089	0.000284585	0.000265781	0.0003292	GPI, pgi | glucose-6-phosphate isomerase
K02460	1.8143e-06	5.34273e-06	0.000283258	2.01147e-05	0	1.07556e-06	0	1.61734e-05	0	1.01005e-05	1.41165e-05	1.14488e-05	1.06919e-05	3.13513e-05	2.71454e-05	1.38008e-05	4.03058e-06	3.82575e-05	0.000179826	3.07788e-06	0.000309117	0.00025427	7.78687e-05	3.40883e-05	0.000302294	0.000331458	0.000109941	0.000267184	0.000392289	0.000369927	0.000284594	0.000297804	0.000279237	0.000251283	0.000252556	0.000256331	0.000353043	0.000312278	0.000288291	0.00026674	gspK | general secretion pathway protein K
K02775	1.13869e-06	2.34356e-06	0.000191623	2.25977e-05	0	0	1.29649e-06	8.81903e-06	0	1.0848e-05	1.64993e-05	4.64305e-06	1.10467e-05	2.896e-05	1.80795e-05	1.15587e-05	5.37453e-06	2.55769e-05	0.000130525	1.55234e-06	0.000150923	0.000155143	0.000144918	0.000246958	0.000350262	0.000392067	0.000183348	0.000196513	0.000227153	0.000269833	0.000337368	0.00034243	0.000339614	0.000229437	0.000228464	0.000226109	0.000334911	0.000342837	0.000330297	0.000281118	PTS-Gat-EIIC, gatC, sgcC | PTS system, galactitol-specific IIC component
K04651	1.42414e-06	0	0.000213142	3.81264e-05	0	0	3.10241e-06	5.82506e-06	0	4.14214e-06	3.04771e-05	7.88032e-06	3.04201e-05	3.74367e-05	3.61634e-05	1.18537e-05	4.83804e-06	2.34076e-05	0.000181525	2.79544e-06	0.000355865	0.000360213	0.000239213	0.000344409	0.000305452	0.000324605	0.000294196	0.000276233	0.000375484	0.000362769	0.000375822	0.000368675	0.000363527	0.000299886	0.00031057	0.000312261	0.000391533	0.000364753	0.000358115	0.000322906	hypA, hybF | hydrogenase nickel incorporation protein HypA/HybF
K01305	2.57692e-06	1.19152e-06	0.000203052	4.75463e-06	0	4.21466e-07	8.99936e-07	1.5565e-05	0	7.45927e-06	1.79288e-05	4.40875e-06	1.47403e-05	3.4674e-05	1.85042e-05	9.89345e-06	7.97644e-06	2.93494e-05	0.000192265	2.89623e-06	0.000311774	0.000391201	0.000259774	0.000377137	0.000235681	0.000276311	0.000294328	0.000278317	0.000307789	0.000353341	0.000349399	0.000350289	0.000350924	0.000256479	0.000271051	0.000255869	0.000373887	0.000353686	0.000322008	0.000279987	iadA | beta-aspartyl-dipeptidase (metallo-type)
K08302	6.00419e-07	4.33774e-06	0.000203196	1.48358e-05	0	5.71159e-07	1.22594e-06	4.82294e-06	0	7.76674e-06	2.04224e-05	7.735e-06	1.37614e-05	3.52652e-05	1.95304e-05	1.13047e-05	3.98853e-06	2.19115e-05	0.000163112	2.26326e-06	0.000301914	0.000240699	0.000224401	0.000345582	0.000343892	0.000388808	0.000256481	0.000310747	0.000273136	0.000289759	0.000352186	0.000351927	0.000348378	0.000273707	0.000281206	0.00027064	0.00032812	0.000326884	0.000329395	0.000280738	gatY-kbaY | tagatose 1,6-diphosphate aldolase GatY/KbaY
K02356	4.32089e-06	9.32516e-07	0.000299019	1.81439e-05	1.87089e-06	0	0	1.66142e-05	1.26041e-06	6.2594e-06	2.99746e-05	8.46772e-06	1.46633e-05	4.85161e-05	3.11992e-05	1.87757e-05	9.81488e-06	2.99572e-05	0.000202919	6.12445e-06	0.000330483	0.000329975	0.000218585	0.000345899	0.000349361	0.000353906	0.000304412	0.000355308	0.000355228	0.000368597	0.000387946	0.00037587	0.000376533	0.000338915	0.000340698	0.000329827	0.000368561	0.000371221	0.000369329	0.000388649	efp | elongation factor P
K02406	1.12475e-06	1.63635e-06	0.000174529	1.11449e-05	0	1.48227e-06	4.95343e-07	1.15696e-06	3.86526e-07	3.07767e-06	1.48823e-05	2.59257e-06	1.43427e-05	2.82512e-05	1.72464e-05	9.9687e-06	3.16063e-06	1.73959e-05	8.90375e-05	3.51362e-07	0.000240087	0.000193893	0.00025378	0.000388604	0.000257685	0.000284425	0.000203822	0.0001945	0.000270115	0.000283499	0.000273002	0.000278898	0.000277049	0.0002175	0.000220844	0.000225582	0.000261986	0.000261785	0.000256072	0.000209294	fliC | flagellin
K12573	3.48291e-06	2.86407e-06	0.000181221	1.2697e-05	0	8.00175e-07	4.42339e-07	6.16592e-06	6.39013e-07	4.28639e-06	1.08059e-05	4.42573e-06	1.27821e-05	2.03743e-05	1.61061e-05	9.80185e-06	4.86338e-06	1.53825e-05	0.000121823	2.17989e-06	0.000209248	0.00038775	0.000118391	0.000165847	0.000210054	0.000204825	0.000282057	0.000213516	0.000177672	0.000182149	0.000201189	0.000186095	0.000192333	0.000209371	0.000234809	0.000227953	0.000192185	0.000205029	0.000180594	0.00024005	rnr, vacB | ribonuclease R
K04758	4.53475e-06	4.68712e-06	0.000180329	6.74897e-06	0	0	0	5.6516e-06	0	1.10816e-05	7.32436e-06	2.09105e-06	9.64578e-06	3.5894e-05	1.31107e-05	1.81328e-06	7.54817e-06	1.69127e-05	0.000161261	2.15903e-06	0.000208532	0.000387634	0.000124349	0.000201226	0.000251757	0.000229479	0.000335281	0.00038435	0.000206548	0.000190693	0.000203425	0.000207399	0.00020649	0.000243872	0.000229808	0.000217346	0.000197014	0.000208587	0.000205319	0.000272907	feoA | ferrous iron transport protein A
K01585	7.44364e-07	1.82106e-06	0.000215078	2.28636e-05	0	4.52642e-06	1.62118e-06	8.24755e-06	1.21892e-06	8.73278e-06	1.48785e-05	1.1872e-05	2.30665e-05	3.24065e-05	2.71237e-05	1.36423e-05	6.57795e-06	2.10818e-05	0.000202645	2.82756e-06	0.000347077	0.000271393	0.000242714	0.000359226	0.000285298	0.000314181	0.000212281	0.000264983	0.000347431	0.000387618	0.000355353	0.000356263	0.000357905	0.000297505	0.00029908	0.000302538	0.000360753	0.000334628	0.000330153	0.000274622	speA | arginine decarboxylase
K00826	1.01068e-06	1.5639e-06	0.000177017	1.71334e-05	0	5.3431e-07	0	8.23726e-06	0	6.25696e-06	1.67948e-05	5.07984e-06	7.99723e-06	2.61929e-05	2.35599e-05	1.37701e-05	3.70104e-06	2.20602e-05	0.000166325	2.11724e-06	0.000223193	0.000386555	0.000134414	0.000177407	0.000207945	0.000200006	0.000281854	0.000215436	0.000193523	0.00020594	0.000201084	0.00018768	0.000192743	0.000196292	0.000209055	0.000208849	0.000206854	0.000209501	0.000196956	0.000241232	E2.6.1.42, ilvE | branched-chain amino acid aminotransferase
K18765	5.89589e-06	0	0.000232151	1.88044e-05	0	0	2.73319e-07	6.99633e-06	0	1.18535e-05	9.55994e-06	1.40355e-05	1.24226e-05	3.65084e-05	3.20939e-05	2.17181e-05	4.5807e-06	1.91743e-05	0.00019484	5.92063e-06	0.000322727	0.000280404	0.000238169	0.0003237	0.000275375	0.000301444	0.000207547	0.000263332	0.000321939	0.000386425	0.000314413	0.000323459	0.000306077	0.000261147	0.00026175	0.000276454	0.00032443	0.000322064	0.000311115	0.000279281	csrD | RNase E specificity factor CsrD
K01999	9.2397e-07	4.63188e-06	0.000272579	2.60187e-05	0	1.31503e-06	4.74095e-07	7.23738e-06	9.32638e-07	8.76091e-06	2.7821e-05	1.03858e-05	2.19492e-05	4.81742e-05	2.93719e-05	2.07027e-05	1.20993e-05	3.68162e-05	0.000263994	1.30272e-06	0.000319438	0.000247457	0.00025377	0.00038393	0.000317321	0.000337266	0.000218938	0.000275968	0.000368273	0.000384067	0.000386073	0.000367271	0.000372292	0.000335249	0.000349879	0.000334436	0.000376536	0.000366749	0.000358812	0.000346126	livK | branched-chain amino acid transport system substrate-binding protein
K07346	2.35059e-06	0	0.00016516	1.34412e-05	0	2.05334e-06	0	7.17722e-06	0	6.23929e-06	2.77876e-05	8.55343e-06	1.45808e-05	3.30347e-05	1.70266e-05	9.02271e-06	3.964e-06	2.48808e-05	0.000152428	4.09085e-06	0.000133123	0.000108022	0.00017894	0.000385944	0.000247981	0.000277915	0.000184154	0.000165168	0.000206324	0.000223478	0.000312578	0.000335969	0.000333893	0.000242186	0.00025801	0.000231172	0.000266342	0.000294144	0.000285314	0.000218794	fimC | fimbrial chaperone protein
K03671	4.68899e-06	2.90793e-06	0.000243162	1.71528e-05	0	2.25355e-06	0	5.90286e-06	1.18324e-06	6.92093e-06	1.89101e-05	5.40544e-06	1.49608e-05	3.23136e-05	2.06014e-05	1.89812e-05	7.83201e-06	2.33669e-05	0.000165702	1.11623e-06	0.000227019	0.000385355	0.000154879	0.000211357	0.000310472	0.000302613	0.000315257	0.000354791	0.000222992	0.000216984	0.000207398	0.00021392	0.000216268	0.000229781	0.000238093	0.000240187	0.000222255	0.000237102	0.000222457	0.000265683	trxA | thioredoxin 1
K03312	3.41784e-06	1.76044e-06	0.000174276	1.91366e-05	4.35145e-07	4.1203e-07	0	6.88423e-06	0	4.98706e-06	1.2577e-05	3.16258e-06	1.48854e-05	2.95446e-05	1.6841e-05	9.59617e-06	5.70807e-06	2.13346e-05	0.000149976	1.6327e-06	0.000240499	0.000253507	0.000139836	0.000200926	0.000214569	0.000220727	0.00020273	0.000166978	0.000224139	0.000206572	0.000229114	0.000223054	0.000222646	0.000328909	0.000376191	0.000384966	0.00021629	0.000218731	0.000208365	0.000207256	gltS | glutamate:Na+ symporter, ESS family
K07156	0	2.74016e-06	0.000127916	1.32691e-05	0	0	0	1.30706e-05	0	4.98706e-06	7.47182e-06	1.08197e-05	1.2103e-05	3.51e-05	1.82458e-05	1.06687e-05	1.42702e-06	1.54592e-05	0.000129607	2.44905e-06	0.000235936	0.000203623	0.00023687	0.000384071	0.000183031	0.000202376	0.000167237	0.000152578	0.000239664	0.000308064	0.000248904	0.000231271	0.000221388	0.000193258	0.000182538	0.000197149	0.000245555	0.000231559	0.000239429	0.000204168	copC, pcoC | copper resistance protein C
K02773	0	1.17954e-06	0.000167457	1.42388e-05	0	0	0	1.1493e-06	0	6.5324e-06	1.50165e-05	7.139e-06	8.60683e-06	2.6691e-05	1.75665e-05	1.12313e-05	7.91306e-06	2.23172e-05	0.000140463	0	0.00013258	0.000126271	0.000124363	0.000214129	0.000315823	0.000383462	0.000159391	0.000198262	0.000201917	0.000225657	0.000309872	0.000327644	0.000329711	0.000218874	0.000213531	0.000202753	0.000297484	0.000321744	0.000321461	0.000260338	PTS-Gat-EIIA, gatA, sgcA | PTS system, galactitol-specific IIA component
K07053	0	0	8.78309e-05	1.2372e-05	0	1.36965e-06	0	3.65679e-06	8.32234e-07	3.07428e-06	6.83692e-06	1.66118e-06	4.08685e-06	1.34218e-05	1.08712e-05	6.51204e-06	6.66273e-07	4.78737e-06	4.51411e-05	4.57383e-06	0.000154878	0.000383403	8.05257e-05	0.000129878	0.000180924	0.000178879	0.000346811	0.000182133	0.000149385	0.000140342	0.000156436	0.000143973	0.000146431	0.000156853	0.000169354	0.000172294	0.000145472	0.000141998	0.000144665	0.000136307	E3.1.3.97 | 3',5'-nucleoside bisphosphate phosphatase
K18475	9.77624e-07	0	2.41112e-05	2.79588e-06	0	0	6.80144e-07	3.21106e-06	0	3.50691e-06	8.17582e-07	7.94599e-07	5.61746e-07	4.65508e-06	4.17893e-06	7.53147e-07	9.85672e-07	4.50063e-06	1.55506e-05	0	9.32933e-05	0.000286339	0.000100916	0.000153708	0.000108001	9.67577e-05	0.000293409	0.000383109	6.03167e-05	5.78992e-05	3.47079e-05	4.17709e-05	3.01356e-05	5.27795e-05	5.93415e-05	5.55982e-05	4.67194e-05	4.27908e-05	4.89129e-05	6.34087e-05	fliB | lysine-N-methylase
K21498	1.65837e-05	0	0.000207855	3.18297e-05	1.44569e-06	0	0	6.69316e-06	2.63541e-06	3.79696e-06	1.63667e-05	7.77087e-06	1.87814e-05	3.86256e-05	1.65316e-05	1.57056e-05	7.62739e-06	2.53658e-05	0.000129135	2.59916e-06	0.000255106	0.000212444	0.000220104	0.000357669	0.000292864	0.000321118	0.000194138	0.000262424	0.000349146	0.000300376	0.000372261	0.000382623	0.000373112	0.000305606	0.000300931	0.000290832	0.000356816	0.000365499	0.000341052	0.000279386	higA-1 | antitoxin HigA-1
K00426	2.77094e-06	2.39289e-06	0.000215514	2.74011e-05	4.57927e-07	1.30537e-06	9.28286e-07	1.07032e-05	4.57729e-07	8.0981e-06	2.37152e-05	9.6076e-06	1.55009e-05	2.43259e-05	1.98252e-05	1.96542e-05	1.507e-06	2.02911e-05	0.000116153	3.01586e-06	0.000289236	0.000215883	0.00019832	0.000288261	0.000250222	0.000265456	0.000185185	0.000229269	0.000329462	0.000382453	0.000308511	0.000291658	0.000296865	0.000261602	0.000248102	0.000258713	0.000323064	0.000299587	0.00030397	0.000288801	cydB | cytochrome d ubiquinol oxidase subunit II
K00764	5.13434e-06	1.61144e-06	0.000219071	1.22599e-05	0	1.284e-06	1.1087e-06	9.28719e-06	0	8.74143e-06	1.47937e-05	7.01257e-06	1.30116e-05	3.38548e-05	2.1893e-05	9.19427e-06	3.21477e-06	1.96557e-05	0.000106874	2.51536e-06	0.000266829	0.000382368	0.000174604	0.000246796	0.000281962	0.000277032	0.00028958	0.000274943	0.000264696	0.000282864	0.000278769	0.000254933	0.000274936	0.000265312	0.000300617	0.000288714	0.00028166	0.00027616	0.000270626	0.000327147	purF, PPAT | amidophosphoribosyltransferase
K01537	2.75396e-06	1.24576e-06	8.29202e-05	2.77415e-06	0	3.73897e-07	0	3.32964e-06	2.04632e-07	3.0294e-06	9.22356e-07	3.55525e-07	5.13696e-07	1.4186e-06	1.46431e-06	2.42814e-06	4.27786e-07	7.70829e-07	1.34756e-05	0	6.96462e-05	0.000382186	0	2.72824e-07	0.00013033	9.8943e-05	0.000301105	0.000224038	2.13941e-05	1.25999e-05	2.45187e-05	2.91435e-05	2.2707e-05	7.96392e-05	0.000108687	0.000102079	2.2817e-05	2.81543e-05	2.45027e-05	8.29066e-05	E3.6.3.8 | Ca2+-transporting ATPase
K03556	3.70098e-06	2.15109e-06	0.000221803	1.77838e-05	0	3.27993e-07	0	6.09897e-06	0	3.68625e-06	1.6101e-05	8.75955e-06	1.97168e-05	4.31825e-05	3.10622e-05	1.9512e-05	4.69383e-06	2.62393e-05	0.00021416	5.19525e-06	0.000253694	0.000191248	0.000176872	0.000260122	0.000230098	0.000232076	0.000173766	0.000173433	0.000266386	0.000248885	0.000340492	0.000312392	0.000311822	0.00030811	0.000285489	0.000301885	0.000377869	0.000324786	0.000332628	0.000382094	malT | LuxR family transcriptional regulator, maltose regulon positive regulatory protein
K02809	0	2.88036e-06	2.8357e-05	3.74122e-07	0	0	0	3.63063e-07	0	3.70436e-07	7.15608e-07	0	0	1.2295e-06	9.19494e-07	1.01838e-06	0	3.59303e-07	7.47614e-06	0	6.3983e-05	0.000382042	3.57192e-06	1.93705e-06	8.62532e-05	9.32663e-05	0.000274584	6.84478e-05	1.20565e-05	1.40168e-05	1.3701e-05	1.30129e-05	1.17938e-05	3.21267e-05	3.41483e-05	3.1132e-05	1.6534e-05	2.55904e-05	1.94422e-05	7.88843e-05	PTS-Scr-EIIB, scrA, sacP, sacX, ptsS | PTS system, sucrose-specific IIB component
K01489	0	2.52639e-06	0.000193793	6.53561e-06	0	1.17473e-06	1.1989e-06	3.0499e-06	0	1.64636e-05	1.71813e-05	2.74322e-06	1.35324e-05	2.89638e-05	2.08917e-05	1.50349e-05	2.00438e-06	1.50328e-05	0.000126825	0	0.00026775	0.000380915	0.000159984	0.00024892	0.000268714	0.000284302	0.00032115	0.000281576	0.000281949	0.000272143	0.000326871	0.000313089	0.000308132	0.000271978	0.000303425	0.000267223	0.000323898	0.000327151	0.000305919	0.000320733	cdd, CDA | cytidine deaminase
K07038	9.84688e-07	3.05332e-06	0.000208242	1.1634e-05	0	9.46493e-07	0	9.16902e-06	0	1.54045e-05	1.91224e-05	9.38802e-06	2.17058e-05	3.46245e-05	3.9642e-05	8.86621e-06	5.64807e-06	1.71769e-05	0.000128666	2.8129e-06	0.000294986	0.000305252	0.000208692	0.000342244	0.000291847	0.000308323	0.000257871	0.000380597	0.000344123	0.000345398	0.000346031	0.000334639	0.000340609	0.000272016	0.000269848	0.000264031	0.000340407	0.000357515	0.000328692	0.000342841	K07038 | inner membrane protein
K02760	4.66086e-06	0	0.000176402	1.06793e-05	0	0	0	8.59456e-06	0	7.47699e-06	1.15649e-05	9.41294e-06	1.03696e-05	3.17245e-05	1.35963e-05	1.17997e-05	3.05953e-06	9.89527e-06	7.84272e-05	3.93807e-06	0.000138821	0.000357302	0.000134284	0.000279453	0.000311116	0.000305844	0.000379854	0.000363527	0.00019395	0.000187474	0.000263153	0.000271157	0.00025423	0.000213266	0.000222806	0.000188603	0.000196427	0.000232244	0.000211885	0.000306746	PTS-Cel-EIIB, celA, chbB | PTS system, cellobiose-specific IIB component [EC:2.7.1.196 2.7.1.205]
K01870	2.52491e-06	1.63798e-06	0.000207246	1.74061e-05	0	6.71324e-07	1.11166e-06	7.48239e-06	6.86977e-07	9.22248e-06	1.09726e-05	5.24873e-06	9.53054e-06	2.29859e-05	1.2516e-05	1.01802e-05	4.82862e-06	1.57337e-05	0.000107231	3.32017e-06	0.000225004	0.00037905	0.000118237	0.000179844	0.000210545	0.000193613	0.000325825	0.000223723	0.000181729	0.000192537	0.000207237	0.000193827	0.000197339	0.000214362	0.000235836	0.0002336	0.000189308	0.000207223	0.00019352	0.000247119	IARS, ileS | isoleucyl-tRNA synthetase
K07285	1.00855e-05	3.64981e-06	0.000255341	1.7703e-05	0	2.21589e-06	2.89897e-06	9.81004e-06	0	4.28912e-06	2.12052e-05	6.37812e-06	1.79705e-05	3.58547e-05	2.47317e-05	1.10127e-05	9.61137e-06	2.64557e-05	0.000187409	3.22304e-06	0.000248966	0.000221621	0.00016668	0.000366223	0.000315607	0.000340812	0.000193204	0.000273482	0.000379023	0.000309009	0.000339674	0.000346871	0.000326463	0.000286181	0.00028296	0.000284804	0.000308926	0.000325643	0.00033048	0.000269572	slp | outer membrane lipoprotein
K00151	2.35612e-06	1.04771e-06	0.000105317	1.21884e-05	0	0	0	1.54834e-06	0	5.58417e-06	2.58963e-05	3.12946e-06	1.17683e-05	2.5033e-05	6.94593e-06	5.75008e-06	6.7711e-06	4.39492e-05	0.000162534	7.3827e-06	0.000198672	0.00011927	0.000239261	0.000378668	0.000104586	0.000114463	0.000164257	6.74134e-05	0.000237889	0.000242249	0.000299487	0.00027405	0.000290957	0.000193774	0.000198789	0.000187063	0.000299155	0.000289581	0.000271719	0.000215893	hpaE, hpcC | 5-carboxymethyl-2-hydroxymuconic-semialdehyde dehydrogenase
K18829	0	0	7.4894e-05	1.92106e-06	0	0	0	6.76146e-06	0	2.19824e-06	1.31382e-05	1.78562e-06	5.50568e-06	2.40561e-05	1.79554e-05	1.68537e-05	4.6646e-06	2.85494e-05	4.79888e-05	2.15903e-06	0.000236932	0.000206992	0.000175365	0.000376916	0.000138531	0.00014068	0.000192246	9.63759e-05	0.000133938	0.000161046	0.000194094	0.000199237	0.000207801	0.000209186	0.000197682	0.000214043	0.00023057	0.000172618	0.000184577	0.000234741	mvpT, vapB | antitoxin VapB
K02335	6.39275e-06	2.99317e-06	0.00037657	5.80926e-05	0	7.55256e-06	5.78206e-06	9.76823e-06	3.7446e-07	7.00208e-06	1.05971e-05	3.93451e-06	1.06065e-05	2.90196e-05	1.85649e-05	9.91463e-06	3.09702e-06	1.94905e-05	0.000138991	1.58964e-06	0.000186398	0.00029611	0.000109788	0.000172066	0.000252881	0.00023497	0.000248168	0.000302783	0.000183208	0.000185489	0.000193448	0.000182279	0.00018735	0.000213807	0.000232853	0.000228209	0.00017986	0.000200265	0.000195584	0.000252568	DPO1, polA | DNA polymerase I
K03723	2.74247e-06	8.08764e-07	0.000299732	1.99787e-05	0	0	1.50628e-07	5.86327e-06	0	1.21891e-05	1.41351e-05	7.94442e-06	1.52951e-05	2.81917e-05	1.60471e-05	9.12943e-06	2.24818e-06	1.89188e-05	0.000100022	1.11245e-06	0.00026648	0.000375796	0.000172058	0.000250728	0.000314461	0.000291334	0.000307267	0.000282161	0.000272309	0.000270357	0.000297148	0.000277813	0.000277117	0.000317689	0.000326294	0.000334529	0.000294402	0.000290821	0.000286689	0.000353161	mfd | transcription-repair coupling factor (superfamily II helicase)
K03782	3.82427e-06	0	0.000270551	2.88062e-05	0	1.54631e-06	0	4.14258e-06	7.58446e-07	6.4458e-06	2.04495e-05	7.70065e-06	1.70217e-05	3.50023e-05	2.19919e-05	1.52725e-05	5.87297e-06	4.03808e-05	0.000206794	5.65037e-06	0.00023175	0.000218127	0.000176586	0.000235173	0.000224539	0.000239936	0.000199945	0.000168604	0.000234651	0.000267571	0.000303305	0.000307993	0.000315664	0.000255364	0.000240361	0.000245151	0.000375668	0.000316785	0.000337815	0.000305004	katG | catalase-peroxidase
K02931	4.76552e-06	1.96807e-06	0.000211939	1.33141e-05	0	0	1.96486e-06	5.81216e-06	0	4.62022e-06	1.18095e-05	3.53155e-06	6.51626e-06	2.59508e-05	1.651e-05	1.20611e-05	2.12467e-06	2.0986e-05	0.000130817	9.11589e-07	0.000215782	0.0003755	0.000162759	0.000181142	0.000242693	0.00023814	0.000282936	0.000245619	0.000192634	0.000215698	0.000204673	0.000209909	0.000190651	0.000216704	0.000223355	0.000238418	0.000205995	0.000208531	0.000196503	0.00027135	RP-L5, MRPL5, rplE | large subunit ribosomal protein L5
K04043	5.6512e-06	3.66254e-06	0.000204873	2.24934e-05	0	5.18423e-07	5.53482e-07	1.05546e-05	1.36101e-06	8.45764e-06	1.57542e-05	1.98961e-06	1.174e-05	1.56068e-05	1.38173e-05	9.42214e-06	3.30444e-06	1.15199e-05	9.38038e-05	2.31107e-06	0.000193375	0.00037526	0.000110483	0.000168547	0.000208138	0.000190407	0.000269178	0.000250797	0.000177455	0.000179615	0.000192807	0.000178409	0.000182489	0.000205125	0.000233382	0.000229218	0.000174407	0.000194021	0.000176916	0.000238924	dnaK, HSPA9 | molecular chaperone DnaK
K06223	5.35178e-06	2.94725e-06	0.000211314	1.47664e-05	0	1.80694e-06	4.31332e-06	1.43605e-05	0	1.18461e-05	2.39576e-05	7.88343e-06	1.25864e-05	3.67345e-05	2.30135e-05	2.13037e-05	4.02259e-06	1.72061e-05	0.000137252	5.11172e-07	0.000195661	0.000208807	0.000137514	0.000178953	0.000308207	0.000322437	0.000145891	0.000374661	0.000248948	0.000246408	0.000276374	0.000287402	0.000271802	0.000252633	0.000262797	0.000262711	0.000286246	0.00027807	0.000271621	0.000243013	dam | DNA adenine methylase
K03768	5.66744e-06	2.55266e-06	0.000181579	1.15159e-05	0	1.00998e-06	1.07828e-06	8.91847e-06	0	8.21516e-06	1.73186e-05	3.56512e-06	1.24413e-05	1.77002e-05	1.56157e-05	3.74501e-06	2.33196e-06	9.42942e-06	8.00242e-05	1.00052e-06	0.000197348	0.000374625	0.000150874	0.000203832	0.000238144	0.000237971	0.000302371	0.000317756	0.000216712	0.000212328	0.00023288	0.000224763	0.00022411	0.000218676	0.000218271	0.000207496	0.000207576	0.000232532	0.000204726	0.000243803	PPIB, ppiB | peptidyl-prolyl cis-trans isomerase B (cyclophilin B)
K02389	0	4.65519e-06	0.000122373	9.91677e-06	0	0	0	2.93557e-06	0	5.20512e-06	1.8299e-05	5.6363e-06	7.43192e-06	2.22343e-05	1.52576e-05	4.74017e-06	2.56672e-06	1.35884e-05	8.85766e-05	3.22305e-06	0.000237944	0.000159743	0.000239837	0.000373944	0.000175258	0.000189914	0.000166213	0.000157243	0.000217098	0.000259224	0.000214856	0.00019827	0.000203399	0.000175104	0.000160948	0.000174387	0.000226801	0.000211345	0.0002072	0.000183488	flgD | flagellar basal-body rod modification protein FlgD
K02906	8.20573e-07	8.48145e-07	0.000208656	1.29616e-05	0	7.88744e-07	0	6.60341e-06	0	1.4288e-05	1.40194e-05	2.27028e-06	1.11707e-05	1.95895e-05	2.29183e-05	3.69364e-06	5.4678e-06	1.7134e-05	0.00012676	7.81362e-07	0.0002306	0.000373942	0.000119871	0.000160638	0.000222192	0.000210955	0.000286289	0.00022515	0.000174032	0.000206982	0.000195993	0.00019379	0.000194178	0.000218717	0.000220405	0.000221591	0.000213477	0.000199991	0.000194659	0.000265466	RP-L3, MRPL3, rplC | large subunit ribosomal protein L3
K02396	3.75426e-07	1.7042e-06	0.000111721	5.59844e-06	0	6.3829e-07	0	3.69911e-06	0	4.9639e-06	8.55678e-06	3.09163e-06	1.21361e-05	2.66145e-05	1.27581e-05	9.17441e-06	2.97056e-06	1.39174e-05	8.32448e-05	3.42385e-06	0.000231093	0.000168688	0.000226243	0.000373744	0.00018916	0.000205928	0.000178669	0.000162015	0.000214162	0.000251883	0.000205823	0.000203476	0.000200097	0.000166181	0.000169299	0.000174404	0.00022902	0.000215166	0.000208215	0.000189911	flgK | flagellar hook-associated protein 1 FlgK
K02988	5.11856e-06	1.06018e-06	0.000225924	1.32669e-05	0	0	0	1.8474e-05	0	7.99744e-06	1.07064e-05	2.83785e-06	8.46373e-06	2.89025e-05	1.68806e-05	1.01249e-05	6.46507e-06	1.81213e-05	0.000145207	7.18853e-06	0.000242999	0.000373509	0.000151168	0.000183706	0.000246339	0.000237509	0.000291768	0.000262024	0.000200062	0.000230059	0.000213258	0.00021583	0.000210137	0.000219439	0.000239616	0.000239944	0.000224482	0.00021823	0.000209993	0.000284222	RP-S5, MRPS5, rpsE | small subunit ribosomal protein S5
K02388	2.47312e-06	3.7931e-06	9.97674e-05	7.59884e-06	0	0	0	7.47204e-06	0	7.42518e-06	1.33236e-05	1.17718e-06	4.34417e-06	1.93295e-05	5.17576e-06	9.19306e-06	0	1.30886e-05	6.56502e-05	1.21545e-06	0.000170678	0.000143767	0.000232604	0.000373503	0.000155065	0.000164739	0.000162618	0.000126064	0.000184584	0.000187305	0.000172306	0.000159455	0.000171636	0.000136419	0.000152209	0.000160884	0.000196099	0.000171209	0.000170606	0.000151047	flgC | flagellar basal-body rod protein FlgC
K01042	5.37902e-06	5.45988e-06	0.000229348	2.67643e-05	0	3.74248e-06	0	7.37257e-06	1.50108e-06	2.88048e-06	3.15801e-05	9.83305e-06	1.34072e-05	4.18223e-05	3.15908e-05	1.60288e-05	4.73265e-06	3.19638e-05	0.000230214	6.70763e-06	0.000340363	0.000227164	0.000212629	0.000324999	0.000269222	0.000290857	0.00020835	0.000285962	0.000317141	0.000373266	0.000343842	0.000337952	0.000333695	0.000298023	0.000313286	0.000299433	0.000350924	0.000344201	0.000319627	0.00029065	selA | L-seryl-tRNA(Ser) seleniumtransferase
K00425	2.22826e-06	1.02696e-06	0.000232564	2.41041e-05	3.39667e-07	3.21624e-07	6.81495e-07	7.05449e-06	0	5.71065e-06	1.65934e-05	8.67118e-06	1.2724e-05	3.58563e-05	1.96116e-05	1.22582e-05	2.20509e-06	1.61981e-05	0.000104692	1.57357e-06	0.000264977	0.000205636	0.000209086	0.000271011	0.000253663	0.000261486	0.000190129	0.000234298	0.000321364	0.000372614	0.000303722	0.000295416	0.00029245	0.000254728	0.000248178	0.00025308	0.00031714	0.00029994	0.000297463	0.000286127	cydA | cytochrome d ubiquinol oxidase subunit I
K02390	3.70174e-06	4.92018e-07	0.000134548	8.18114e-06	0	0	0	3.16135e-06	4.80489e-07	4.14478e-06	1.90291e-05	5.04932e-06	1.02137e-05	2.02978e-05	1.50813e-05	1.30487e-05	4.63248e-06	1.32938e-05	0.000101075	1.17295e-06	0.000233645	0.00020046	0.000259905	0.000372258	0.000204022	0.000228013	0.000179325	0.000163038	0.000231219	0.000255492	0.000230284	0.000233309	0.000225097	0.000198191	0.000182594	0.000191895	0.000257557	0.000237293	0.000232839	0.000206936	flgE | flagellar hook protein FlgE
K03297	0	0	0.000138799	8.81025e-06	0	0	0	4.69038e-06	0	3.01021e-06	1.27338e-05	1.43171e-06	6.29089e-06	1.44431e-05	1.23307e-05	1.33956e-05	1.62051e-06	1.54727e-06	5.73306e-05	1.47825e-06	0.000108982	9.29652e-05	0.000203046	0.000371987	0.000221134	0.00020683	0.000217504	0.000102908	9.64225e-05	0.000159385	0.000109279	0.000103703	9.90782e-05	0.000116772	0.000131816	0.000119387	0.000127905	0.000144584	0.000139531	0.000196951	emrE, qac, mmr, smr | small multidrug resistance pump
K01910	1.74835e-06	1.47255e-06	0.000221503	2.23799e-05	0	0	0	5.69912e-06	0	5.53456e-06	2.78511e-05	8.29685e-06	1.64873e-05	2.23524e-05	1.51772e-05	2.17323e-05	4.69867e-06	2.49138e-05	0.000139841	7.17207e-06	0.00026768	0.000216934	0.00022349	0.000370782	0.000296803	0.000330767	0.000195567	0.000345066	0.000345589	0.000355767	0.000342276	0.000352795	0.000352097	0.00029486	0.000291142	0.000275485	0.000342309	0.000345784	0.000330465	0.000266306	citC | [citrate (pro-3S)-lyase] ligase
K06915	2.46523e-06	0	0.000216825	2.65023e-05	0	0	0	4.71292e-06	7.40157e-07	9.04035e-06	2.59121e-05	3.27642e-06	1.7452e-05	3.93275e-05	2.46761e-05	8.67026e-06	4.96101e-06	2.7342e-05	0.000185695	0	0.00031123	0.000255894	0.000228404	0.000350824	0.00025905	0.000293336	0.000198252	0.000263982	0.000364256	0.000370318	0.000350908	0.000360515	0.000343897	0.000278732	0.00028512	0.000277541	0.000331766	0.000326273	0.00031431	0.000275988	K06915 | uncharacterized protein
K00790	3.24875e-06	3.035e-06	0.000125975	7.72847e-06	0	7.54607e-07	1.25832e-06	3.26251e-06	0	9.2274e-06	2.67813e-06	0	2.35341e-06	9.27543e-06	3.93384e-06	4.54605e-06	4.35582e-07	8.00145e-07	3.47406e-05	0	7.893e-05	0.000370277	1.40248e-05	1.49321e-05	0.000130871	9.60267e-05	0.00028703	0.00019924	4.29109e-05	4.63864e-05	5.39145e-05	5.8463e-05	5.0056e-05	8.86096e-05	0.000108944	9.71052e-05	4.83588e-05	6.41933e-05	5.63082e-05	0.0001948	murA | UDP-N-acetylglucosamine 1-carboxyvinyltransferase
K13821	2.16015e-06	1.44551e-06	0.000228878	2.11979e-05	0	2.85503e-06	0	8.49324e-06	1.86897e-06	8.29165e-06	2.96506e-05	6.32672e-06	1.17749e-05	3.5637e-05	2.09562e-05	1.53824e-05	5.22544e-06	2.34082e-05	0.000125203	5.05917e-06	0.000301915	0.000234021	0.000223017	0.000337272	0.000274519	0.00030275	0.000190652	0.000228174	0.000328737	0.000363572	0.00033493	0.000329766	0.000326616	0.000274894	0.000268086	0.000276866	0.000369829	0.000347025	0.000344278	0.00030845	putA | RHH-type transcriptional regulator, proline utilization regulon repressor / proline dehydrogenase / delta 1-pyrroline-5-carboxylate dehydrogenase [EC:1.5.5.2 1.2.1.88]
K01784	4.2412e-06	1.0508e-06	0.000236297	9.06501e-06	0	4.90048e-07	1.0372e-06	5.71829e-06	5.07105e-07	9.53259e-06	1.87604e-05	4.19207e-06	1.1641e-05	3.76293e-05	1.49209e-05	1.75273e-05	6.14236e-06	1.90768e-05	0.000107706	3.3487e-06	0.000193311	0.000369469	0.000156448	0.000303509	0.000270066	0.00025379	0.000357169	0.000291919	0.000245178	0.00020555	0.000245846	0.000241726	0.000248304	0.000235	0.000255337	0.000233494	0.000217571	0.000238218	0.000222853	0.000316422	galE, GALE | UDP-glucose 4-epimerase
K18929	7.24035e-07	2.19983e-06	0.000137264	1.23647e-05	0	0	0	4.19852e-06	1.09624e-06	3.15882e-06	1.8272e-05	6.06885e-06	1.01627e-05	2.67451e-05	2.02221e-05	9.12821e-06	4.01723e-06	1.55226e-05	0.00014538	1.03416e-06	0.000153399	0.000130542	0.000227485	0.000369161	0.000179832	0.000193972	0.000187198	0.00014155	0.000199817	0.000234135	0.000278013	0.000263871	0.00026476	0.000217081	0.000209728	0.000191347	0.000275791	0.000279273	0.000257947	0.000212191	lldF | L-lactate dehydrogenase complex protein LldF
K02111	3.87176e-06	3.80503e-06	0.000239752	2.36194e-05	0	9.66749e-07	1.03965e-06	8.00196e-06	3.45799e-07	8.84599e-06	1.16196e-05	5.26161e-06	6.84587e-06	3.12716e-05	1.56998e-05	1.38046e-05	5.20834e-06	1.95209e-05	0.000156095	1.59617e-06	0.000253651	0.000368468	0.000143715	0.000178241	0.000214179	0.000207937	0.00027718	0.000222643	0.000205164	0.000233405	0.000207178	0.000195817	0.000196091	0.000197211	0.000210592	0.000207876	0.000201698	0.000205452	0.000196286	0.000261634	ATPF1A, atpA | F-type H+-transporting ATPase subunit alpha
K02453	1.06718e-06	0	0.000250799	1.35417e-05	0	2.48067e-06	0	6.39979e-06	6.95748e-07	6.62692e-06	2.02811e-05	7.99029e-06	1.28767e-05	3.839e-05	2.7208e-05	1.7901e-05	5.99331e-06	2.42102e-05	0.000184014	1.2416e-06	0.000284051	0.000219009	8.04283e-05	3.24646e-05	0.000308307	0.000349775	0.000104211	0.000248799	0.000368276	0.000315738	0.000276385	0.000277269	0.000271052	0.000274915	0.000279726	0.000293381	0.000310348	0.000283234	0.00028022	0.000242054	gspD | general secretion pathway protein D
K03488	3.08818e-06	2.9863e-06	0.000198569	1.2357e-05	0	0	0	3.73213e-06	1.21505e-06	9.74926e-06	1.58242e-05	3.9852e-06	1.09801e-05	2.2637e-05	1.82064e-05	1.27604e-05	4.10982e-06	1.35473e-05	0.000119406	0	0.000147702	0.000367639	0.000122151	0.000213626	0.000240302	0.000254014	0.000331021	0.00017489	0.000202246	0.00017695	0.000189809	0.000197837	0.000192097	0.000175706	0.000178855	0.000167051	0.000153167	0.000171599	0.000169676	0.000199021	licT, bglG | beta-glucoside operon transcriptional antiterminator
K03578	1.32027e-06	9.54239e-07	0.000205017	1.74967e-05	0	8.31914e-07	0	7.30651e-06	9.90153e-07	5.17572e-06	1.95833e-05	7.38165e-06	1.46069e-05	3.01088e-05	2.40789e-05	1.3483e-05	4.34631e-06	1.91391e-05	0.000121793	2.35931e-06	0.000264669	0.000206059	0.000204508	0.000334458	0.000257213	0.000288038	0.000185902	0.000223751	0.000322576	0.00033237	0.000367001	0.000361538	0.000360587	0.00027736	0.000270504	0.000259208	0.000359064	0.000357834	0.00032949	0.000277263	hrpA | ATP-dependent helicase HrpA
K07000	3.51782e-06	2.75429e-06	0.000213394	2.96904e-05	0	8.53795e-07	9.11533e-07	1.50658e-05	8.96582e-07	9.26821e-06	2.98759e-05	6.42363e-06	2.3795e-05	4.05561e-05	2.15081e-05	1.18681e-05	4.88932e-06	2.34822e-05	0.000174264	3.38322e-06	0.000302651	0.000238501	0.000240703	0.00035535	0.000266965	0.000298804	0.00019288	0.000272713	0.000334881	0.000366851	0.000330968	0.000332091	0.000327284	0.000272998	0.000267023	0.000271483	0.000347213	0.000328604	0.000318153	0.00029197	K07000 | uncharacterized protein
K17318	1.03186e-06	0	2.09175e-05	1.9127e-06	0	0	0	2.76047e-06	7.30827e-07	6.76157e-06	0	0	0	2.73493e-06	8.37774e-07	6.42372e-07	0	3.55584e-07	1.12841e-05	0	4.68745e-05	0.000235953	2.62734e-07	3.13569e-07	9.87545e-05	8.92856e-05	0.000191927	0.000366725	2.71863e-05	1.5264e-05	3.11253e-05	3.48803e-05	2.44142e-05	3.38236e-05	3.96595e-05	3.75242e-05	2.79422e-05	3.44255e-05	3.4252e-05	7.77093e-05	K17318, lplA | putative aldouronate transport system substrate-binding protein
K04653	2.07615e-06	0	0.000193176	9.93745e-06	0	0	0	3.99797e-06	0	5.68464e-06	2.94429e-05	3.82939e-06	1.67328e-05	2.03475e-05	2.7486e-05	2.095e-05	4.40518e-06	3.65187e-05	0.000186691	0	0.000340957	0.000296994	0.000248256	0.00030347	0.000265153	0.000283733	0.000246674	0.00023156	0.000341483	0.000355676	0.000343817	0.000354658	0.000360356	0.000294028	0.000275464	0.00028274	0.000366348	0.000348106	0.000337886	0.000296742	hypC | hydrogenase expression/formation protein HypC
K01687	2.85887e-06	1.00627e-06	0.000258443	2.07918e-05	7.98759e-07	0	2.79833e-06	4.80997e-06	2.81907e-07	7.54532e-06	3.17648e-05	7.3193e-06	1.33509e-05	5.09144e-05	2.73069e-05	7.51848e-06	5.62168e-06	2.71419e-05	0.000222207	2.41198e-06	0.000330541	0.000366324	0.000198915	0.000278479	0.000267699	0.000270374	0.00028004	0.000223153	0.000276061	0.000325648	0.000273741	0.000274469	0.000270004	0.000243359	0.000240773	0.000254798	0.000316615	0.00028766	0.000281497	0.000313688	ilvD | dihydroxy-acid dehydratase
K03281	1.04465e-06	1.493e-06	0.000202164	1.36218e-05	4.05866e-07	2.55069e-06	0	4.80336e-06	0	9.05349e-06	2.1553e-05	1.04646e-05	1.58091e-05	2.79422e-05	2.33075e-05	1.42231e-05	5.82755e-06	3.5997e-05	0.000160827	2.51758e-06	0.000278692	0.00023366	0.000230127	0.000331274	0.000276159	0.000310406	0.000193686	0.000252871	0.000318474	0.000334852	0.00035729	0.000350784	0.000340261	0.000272768	0.00027051	0.000269611	0.000365906	0.000345166	0.000324403	0.000290726	TC.CIC | chloride channel protein, CIC family
K01939	1.39063e-06	1.68894e-06	0.000231182	1.99383e-05	0	1.15025e-06	1.22804e-06	5.43452e-06	0	1.49618e-05	1.56541e-05	5.51214e-06	1.39738e-05	2.50924e-05	2.43404e-05	1.18206e-05	4.19899e-06	2.52287e-05	0.000172645	2.65793e-06	0.000274516	0.000365567	0.000157425	0.000232641	0.000250865	0.000245881	0.000288055	0.000265372	0.000252545	0.000271766	0.000261202	0.000256062	0.000254292	0.000246293	0.000256261	0.000244284	0.000256463	0.000258374	0.000236512	0.000314774	purA, ADSS | adenylosuccinate synthase
K07391	3.02654e-06	1.03956e-06	0.000148466	1.48416e-05	0	9.66749e-07	6.88083e-07	5.06452e-06	1.0152e-06	2.85045e-06	9.54376e-06	5.56529e-06	8.2721e-06	2.67335e-05	1.32292e-05	9.96226e-06	3.72024e-06	1.74409e-05	0.00014488	1.59617e-06	0.000203024	0.000364806	0.000128031	0.000165012	0.000220012	0.000214795	0.000275616	0.000290722	0.000188938	0.000176684	0.000189442	0.00017854	0.000182163	0.000214507	0.000225192	0.000228086	0.000190126	0.000179385	0.00018762	0.000171426	comM | magnesium chelatase family protein
K16301	8.12832e-07	0	0.000223816	1.23342e-05	0	0	0	1.82758e-06	8.20457e-07	3.91276e-06	1.86296e-05	4.66854e-06	1.39345e-05	3.28753e-05	1.60593e-05	1.36753e-05	2.46049e-06	1.85405e-05	0.000115483	7.70357e-07	0.000276532	0.000213621	0.000216833	0.00036475	0.000269643	0.000281318	0.000198402	0.000246739	0.000331412	0.000314448	0.000264766	0.000279488	0.000262092	0.000244165	0.000251497	0.000231293	0.000306136	0.000288476	0.000282379	0.000258505	efeB | deferrochelatase/peroxidase EfeB
K03808	7.83274e-07	0	0.000198171	1.26905e-05	0	1.55935e-06	0	1.00496e-05	4.16117e-07	6.60287e-06	2.38436e-05	5.5015e-06	2.4082e-05	3.85604e-05	1.77338e-05	1.71971e-05	3.12686e-06	2.29194e-05	0.000115125	2.9972e-06	0.000294208	0.00023516	0.000231967	0.000339792	0.000306026	0.00033163	0.000209071	0.000260181	0.000350238	0.000364557	0.000344491	0.000334904	0.000336678	0.000288264	0.000287366	0.000297628	0.000354355	0.000336963	0.000340956	0.000305299	pqiA | paraquat-inducible protein A
K03605	9.79093e-07	1.81745e-06	0.000193152	1.29063e-05	0	0	9.02231e-07	1.87147e-06	3.85227e-06	8.15573e-06	1.59648e-05	3.3354e-06	1.52965e-05	4.20456e-05	2.1365e-05	1.11888e-05	4.12419e-06	2.76196e-05	0.000179762	1.76948e-06	0.000330893	0.000260702	0.000240595	0.000325595	0.000262879	0.000280185	0.000217238	0.000239315	0.000331036	0.000356938	0.000331396	0.000331173	0.00034035	0.00027316	0.000276556	0.000267632	0.000364517	0.000318982	0.000331132	0.000283774	hyaD, hybD | hydrogenase maturation protease
K02387	1.41246e-06	0	0.000115591	4.92011e-06	0	0	0	7.66508e-06	1.25134e-06	3.77323e-06	1.04443e-05	1.14331e-06	1.05025e-05	1.5749e-05	1.74855e-05	6.56064e-06	0	1.86028e-05	7.84056e-05	0	0.000197673	0.000157867	0.000239506	0.000364077	0.000170548	0.000185287	0.000148454	0.000143509	0.000202855	0.000220084	0.000194717	0.000176848	0.000181469	0.000147866	0.000162341	0.00016242	0.000215006	0.000192689	0.000197168	0.000167332	flgB | flagellar basal-body rod protein FlgB
K01066	5.38501e-07	2.25761e-06	0.0001645	1.26547e-05	0	5.17613e-07	0	3.88756e-06	0	3.16179e-06	2.03299e-05	7.09206e-06	1.30345e-05	2.89768e-05	2.07397e-05	1.23101e-05	3.02135e-06	2.19902e-05	0.000150642	3.13415e-06	0.000187143	0.000171013	0.000223071	0.000363987	0.000223934	0.000250887	0.000174132	0.000136672	0.000202104	0.000223101	0.000287902	0.000281842	0.000291163	0.000224286	0.000220046	0.000208507	0.000275813	0.000277495	0.000262027	0.000223231	aes | acetyl esterase
K00134	8.64297e-06	1.40005e-05	0.000208272	2.34398e-05	3.36537e-06	1.2081e-05	8.17184e-06	1.99333e-05	5.61363e-06	9.70194e-06	1.70877e-05	9.23008e-06	1.7541e-05	2.88092e-05	2.73136e-05	1.66794e-05	9.21383e-06	1.6071e-05	9.24981e-05	1.10258e-05	0.000224406	0.000363726	0.000123375	0.000193877	0.000236436	0.000230589	0.000297134	0.000224244	0.000206438	0.000223522	0.000222774	0.000217155	0.000212419	0.000220183	0.000221335	0.000217089	0.000198527	0.000226553	0.000203239	0.000288824	GAPDH, gapA | glyceraldehyde 3-phosphate dehydrogenase
K02397	1.08378e-06	1.32125e-06	0.000128544	1.32072e-05	0	1.34905e-06	7.55715e-07	3.87622e-06	0	6.318e-06	1.55451e-05	6.12537e-06	1.44829e-05	1.47519e-05	1.42412e-05	8.96936e-06	1.55742e-06	1.35165e-05	7.56471e-05	1.40245e-06	0.000204861	0.000173644	0.000261851	0.000362548	0.000190799	0.000211596	0.000179186	0.000163772	0.000216525	0.000232099	0.00020437	0.000202372	0.000195156	0.000170044	0.000170395	0.000165335	0.000225582	0.00020315	0.0001945	0.000173487	flgL | flagellar hook-associated protein 3 FlgL
K00033	4.79837e-06	4.82988e-06	0.000223487	1.4369e-05	0	1.61334e-06	1.18604e-06	8.54328e-06	6.01858e-07	1.28694e-05	1.83125e-05	5.10679e-06	1.57179e-05	2.57006e-05	1.4363e-05	1.45106e-05	4.82641e-06	1.64206e-05	9.01078e-05	8.77466e-07	0.000279668	0.000228558	0.000210623	0.000362437	0.000324643	0.000351208	0.000230385	0.000256299	0.000288197	0.000331806	0.000322312	0.000335772	0.000323395	0.000245943	0.000253479	0.000243672	0.000279358	0.000296349	0.000267504	0.000264955	PGD, gnd, gntZ | 6-phosphogluconate dehydrogenase [EC:1.1.1.44 1.1.1.343]
K00602	6.48435e-07	3.4451e-06	0.000201681	1.54525e-05	0	0	1.00097e-06	3.65812e-06	1.31273e-06	6.90615e-06	1.76025e-05	6.89652e-06	9.41305e-06	2.42235e-05	1.57897e-05	1.19734e-05	2.52555e-06	1.69194e-05	0.000131645	1.85758e-06	0.000224856	0.000362417	0.000134288	0.000177697	0.000218918	0.000204147	0.000297116	0.000224578	0.000184752	0.000189026	0.000204696	0.000190159	0.000203725	0.000199318	0.000214884	0.000202827	0.000221042	0.000215147	0.00020015	0.000262332	purH | phosphoribosylaminoimidazolecarboxamide formyltransferase / IMP cyclohydrolase [EC:2.1.2.3 3.5.4.10]
K02994	0	4.14211e-06	0.000220411	9.2378e-06	0	5.09739e-06	0	7.94982e-06	0	1.2834e-05	1.14081e-05	3.65876e-06	7.9559e-06	2.86818e-05	1.64222e-05	1.31922e-05	2.96466e-06	1.32336e-05	0.000137727	1.27199e-06	0.000223566	0.000362331	0.000145854	0.000176331	0.000250386	0.000235651	0.000291439	0.000246274	0.000196791	0.000226262	0.000202189	0.00020677	0.000195711	0.000229362	0.000230635	0.000249872	0.00021719	0.000213161	0.000200444	0.00028088	RP-S8, rpsH | small subunit ribosomal protein S8
K02414	4.58299e-07	1.42109e-06	9.35805e-05	4.93128e-06	0	0	0	4.87483e-07	0	4.81858e-06	7.35641e-06	4.06494e-06	1.31839e-05	1.43442e-05	1.39125e-05	9.38582e-06	2.53212e-06	1.27769e-05	6.49735e-05	2.64291e-06	0.000207579	0.000156905	0.000220628	0.000362232	0.000140583	0.000153162	0.000168524	0.00012782	0.000200244	0.000244805	0.000210705	0.000204581	0.000204745	0.000156086	0.000156181	0.000154898	0.000220534	0.000211115	0.000192478	0.000163295	fliK | flagellar hook-length control protein FliK
K15773	9.04198e-06	0	0.000114049	9.29032e-06	0	1.86108e-06	0	1.94993e-06	0	0	1.61884e-05	6.76568e-06	7.33079e-06	2.41551e-05	1.96212e-05	4.92775e-06	8.2226e-06	9.79968e-06	0.000103394	0	0.000183516	0.000142506	0.000177393	0.000361699	0.000192659	0.000206229	0.000173839	0.000137877	0.000265981	0.000252878	0.000223822	0.000240765	0.000238232	0.000198443	0.000179702	0.00018333	0.000203281	0.000230751	0.000204387	0.000177361	hipB | HTH-type transcriptional regulator / antitoxin HipB
K02408	6.15695e-06	0	7.48968e-05	5.35556e-06	0	0	0	8.10954e-06	0	9.91727e-06	1.25782e-06	2.97046e-06	4.11072e-06	1.28356e-05	1.16691e-05	7.2492e-06	0	5.85249e-06	5.95767e-05	5.59143e-06	0.000144983	0.000111373	0.000220227	0.000361697	0.000138702	0.000153544	0.000139841	0.00012621	0.00016712	0.000173557	0.00016965	0.000166876	0.000153806	0.000139925	0.000144056	0.00013916	0.000164163	0.000176051	0.000161084	0.000131731	fliE | flagellar hook-basal body complex protein FliE
K03569	2.30992e-06	1.52554e-06	0.00015197	1.62283e-05	0	4.44065e-07	0	4.20828e-06	4.66319e-07	6.62675e-06	8.76763e-06	3.40847e-06	9.43373e-06	1.90529e-05	1.21722e-05	9.21484e-06	2.56328e-06	1.06306e-05	0.000116025	1.31973e-06	0.000212179	0.000361601	0.000125531	0.000158861	0.000216574	0.000215943	0.000326372	0.000272033	0.00018115	0.000183008	0.00018311	0.000179321	0.000179721	0.000201026	0.000196716	0.000194769	0.000191839	0.000190252	0.000190019	0.000179918	mreB | rod shape-determining protein MreB and related proteins
K20541	2.45186e-06	3.8365e-06	0.000212481	2.38505e-05	0	0	0	5.49841e-06	2.42252e-07	3.35811e-06	1.96866e-05	7.60219e-06	1.75298e-05	4.4705e-05	2.85207e-05	9.28231e-06	3.63482e-06	3.30904e-05	0.000241929	1.42057e-06	0.000295262	0.000229364	0.000257547	0.000353767	0.00021891	0.000249066	0.000193225	0.000222056	0.000290398	0.000361488	0.000321155	0.000314367	0.000309476	0.000255757	0.0002542	0.000243206	0.000327222	0.000318005	0.000296356	0.000249098	bcsB | cellulose synthase operon protein B
K09994	1.18842e-06	1.07276e-05	0.000189717	1.6272e-05	0	0	0	9.49505e-06	0	3.45655e-06	1.80432e-05	3.21493e-06	4.9209e-06	3.64349e-05	1.91939e-05	2.63904e-05	1.04622e-05	2.80323e-05	0.00021771	3.39488e-06	0.000291083	0.000181809	0.000202283	0.000286674	0.000213103	0.000226932	0.000158192	0.000197962	0.000310343	0.000256845	0.000328778	0.000295738	0.000314082	0.000241448	0.000237542	0.000223428	0.000361215	0.00033213	0.000317295	0.000272522	phnO | aminoalkylphosphonate N-acetyltransferase
K02876	0	0	0.000216474	2.57975e-05	0	1.14232e-06	0	5.91182e-06	0	1.5915e-05	2.14263e-05	1.096e-05	7.96123e-06	2.4688e-05	1.57702e-05	1.95094e-05	2.63752e-06	3.52141e-05	0.000159654	1.13163e-06	0.000224564	0.000360711	0.000125612	0.000200768	0.000255946	0.000234417	0.000270982	0.000271592	0.00018982	0.000216534	0.000210748	0.000223815	0.000200305	0.000214603	0.000242171	0.000239442	0.000223494	0.000235936	0.000218753	0.000288518	RP-L15, MRPL15, rplO | large subunit ribosomal protein L15
K09475	1.62566e-06	5.8977e-07	0.00020718	1.52082e-05	0	2.68517e-06	1.01631e-06	7.60761e-06	0	7.07416e-06	1.55841e-05	8.84138e-06	1.19464e-05	2.58497e-05	1.55777e-05	1.46043e-05	1.60689e-06	1.76545e-05	0.000133544	7.39127e-07	0.000294546	0.000203578	0.000266274	0.000359619	0.000261357	0.00029824	0.000212554	0.000248203	0.000309178	0.000353204	0.000305507	0.0003199	0.000318973	0.00026592	0.000267918	0.000259052	0.000325993	0.000312919	0.000311356	0.000261009	ompC | outer membrane pore protein C
K07091	2.39334e-06	9.93661e-07	0.000181426	2.25045e-05	0	4.60101e-07	0	6.27902e-06	1.94887e-06	5.10871e-06	2.27984e-05	8.42453e-06	1.63249e-05	4.29175e-05	2.20761e-05	1.08021e-05	3.2004e-06	3.15952e-05	0.000197226	3.90568e-06	0.000332866	0.000242951	0.000251598	0.000359372	0.000257127	0.000281571	0.000190638	0.000248061	0.000292564	0.000330895	0.000323693	0.000327733	0.000322113	0.000277897	0.000288768	0.000272833	0.000318805	0.000320021	0.000298769	0.00025853	lptF | lipopolysaccharide export system permease protein
K01993	4.35641e-06	1.03679e-06	0.000197006	2.1259e-05	5.26892e-07	2.92616e-06	0	9.89063e-06	1.57172e-06	7.17501e-06	2.55667e-05	1.15473e-05	2.15994e-05	4.9976e-05	2.45404e-05	9.87037e-06	3.87644e-06	2.72663e-05	0.000192162	6.1585e-06	0.000340133	0.000221248	0.00024947	0.000332336	0.000260943	0.000281415	0.000191259	0.000229742	0.00033469	0.000352114	0.000357796	0.000327555	0.000343259	0.000279458	0.00027923	0.000267689	0.000358659	0.000349709	0.000344961	0.000307715	ABC-2.TX | HlyD family secretion protein
K02422	0	2.71925e-06	0.000103753	9.98388e-06	0	0	3.87235e-06	7.77453e-06	0	7.31678e-06	1.20448e-05	2.32e-06	7.58935e-06	8.01992e-06	1.03295e-05	1.01912e-05	0	1.37899e-05	6.9167e-05	0	0.000202049	0.000157896	0.000259868	0.000358034	0.000172355	0.000196796	0.000167428	0.000142545	0.000206057	0.000232911	0.000184224	0.000191479	0.00017779	0.000151585	0.000152503	0.000144576	0.000187156	0.00018115	0.000171018	0.000131116	fliS | flagellar protein FliS
K03482	1.46058e-06	2.2357e-06	0.000163084	1.29688e-05	0	6.93039e-07	0	5.13898e-06	7.27769e-07	4.89316e-06	2.12973e-05	3.34181e-06	1.29458e-05	3.40523e-05	2.38064e-05	1.50294e-05	4.04163e-06	2.24249e-05	0.00017538	2.74621e-06	0.000186424	0.000168427	0.000181236	0.000356931	0.000193996	0.000208933	0.000174439	0.000215874	0.000244611	0.00024268	0.000284123	0.000289494	0.000285995	0.000230911	0.000231751	0.000216882	0.000254829	0.000281098	0.000268649	0.000214667	yidP | GntR family transcriptional regulator, glv operon transcriptional regulator
K06182	5.92166e-07	3.06032e-06	0.000138782	9.5597e-06	0	1.8617e-06	1.20511e-06	4.77097e-06	0	3.75554e-06	1.23621e-05	1.63835e-06	1.15882e-05	3.30214e-05	1.55617e-05	1.0644e-05	5.91403e-06	1.71157e-05	0.000137325	1.12774e-06	0.000197727	0.000356304	0.00013079	0.000197664	0.000200287	0.000207334	0.00031487	0.000307584	0.000233711	0.000191003	0.000213223	0.000211358	0.000212724	0.000186677	0.000190618	0.000181023	0.000216273	0.000217986	0.000223217	0.000184755	rluF | 23S rRNA pseudouridine2604 synthase
K08151	0	4.45276e-07	0.000123793	9.89115e-06	0	2.8423e-06	4.42093e-07	2.978e-06	4.34842e-07	5.3539e-06	8.15728e-06	3.90093e-06	5.79815e-06	1.723e-05	1.16165e-05	7.84471e-06	4.21493e-06	1.31936e-05	7.51824e-05	3.28172e-06	0.000193316	0.000139394	0.000141447	0.000209968	0.000151669	0.000140772	0.00017431	0.00014375	0.000203235	0.000355789	0.000187954	0.000161466	0.00017063	0.000167174	0.000159184	0.000162956	0.000270969	0.000173527	0.000199713	0.000297558	tetA | MFS transporter, DHA1 family, tetracycline resistance protein
K02026	6.1324e-07	1.26769e-06	0.000110532	4.89618e-06	0	0	6.29314e-07	9.07338e-06	0	2.38894e-06	8.19283e-06	2.27245e-06	2.62008e-06	2.00508e-05	7.07228e-06	5.54457e-06	6.805e-07	7.33439e-06	5.23739e-05	1.16787e-06	0.00015704	0.000355686	0.000106093	0.000138062	0.000209687	0.000219711	0.000284875	0.000180328	0.00014159	0.00013867	0.000164314	0.000149737	0.000154975	0.000125873	0.000133555	0.000114646	0.000136884	0.000145225	0.000124908	0.000182163	ABC.MS.P1 | multiple sugar transport system permease protein
K00876	9.99596e-06	9.20296e-06	0.000173482	2.3468e-05	1.07144e-05	1.00311e-05	1.2591e-05	1.8769e-05	1.28737e-05	1.33596e-05	2.84444e-05	2.08055e-05	3.21691e-05	5.00015e-05	3.02069e-05	2.67424e-05	2.83443e-05	3.04698e-05	7.75507e-05	7.31136e-05	0.000178676	0.000335842	0.000141018	0.000168904	0.000261145	0.000228596	0.000310338	0.00035551	0.000175566	0.000187925	0.000201835	0.000211608	0.000203447	0.000195605	0.000217747	0.00020613	0.000196844	0.000196663	0.000195832	0.000226904	udk, UCK | uridine kinase
K02986	2.53524e-06	8.60437e-07	0.000208987	1.23828e-05	0	8.00175e-07	0	4.4217e-06	0	8.64337e-06	1.02691e-05	9.05625e-06	4.95802e-06	2.896e-05	1.93304e-05	8.86281e-06	7.39016e-06	1.55951e-05	0.000127898	3.96343e-06	0.000245781	0.000355506	0.000129909	0.000161962	0.000242291	0.000229259	0.000322851	0.000301188	0.000186811	0.000216038	0.000199503	0.000193469	0.000195843	0.000209502	0.000220467	0.000227952	0.000196412	0.000205737	0.000194637	0.000254142	RP-S4, rpsD | small subunit ribosomal protein S4
K01911	9.12336e-07	0	0.000191417	1.32386e-05	0	0	0	4.97202e-06	7.69632e-07	4.05269e-06	1.88496e-05	6.0479e-06	1.22831e-05	2.94339e-05	2.33361e-05	1.08078e-05	4.72181e-06	2.56389e-05	0.000121741	2.61284e-06	0.000274789	0.000222006	0.000234836	0.000334243	0.000262332	0.000287402	0.000203034	0.00023425	0.000295985	0.000329534	0.000344174	0.000305394	0.000309127	0.00025169	0.000262768	0.000263077	0.000355471	0.000328937	0.000333942	0.000310523	menE | O-succinylbenzoic acid---CoA ligase
K00003	5.11336e-07	0	5.70914e-05	1.0194e-05	0	0	0	6.60628e-06	0	1.59362e-06	3.72475e-07	3.70443e-07	2.52227e-06	2.62815e-06	9.90385e-07	1.07493e-06	0	1.59319e-06	6.3319e-06	3.82485e-07	5.36817e-05	0.000355431	0	0	3.37893e-05	2.46868e-05	0.000282622	1.36117e-05	6.98896e-06	2.65452e-06	6.52922e-06	8.42552e-06	6.76944e-06	2.34402e-05	2.6033e-05	2.28578e-05	6.21012e-06	1.1996e-05	7.31285e-06	5.92673e-05	E1.1.1.3 | homoserine dehydrogenase
K02415	1.11174e-06	0	8.57908e-05	4.39809e-06	0	0	0	3.35892e-06	0	3.22664e-06	7.30881e-06	5.12645e-06	7.4993e-06	1.2405e-05	1.0043e-05	6.99317e-06	0	8.70512e-06	6.59791e-05	0	0.00018042	0.000145253	0.000199594	0.000355109	0.000134204	0.000153988	0.000163342	0.000132857	0.00017855	0.000226238	0.000193503	0.000184995	0.000179703	0.000153333	0.000146163	0.000138879	0.000189603	0.000180598	0.000179017	0.000143248	fliL | flagellar FliL protein
K06905	2.9923e-06	0	7.29849e-05	4.00877e-06	0	0	0	1.14174e-06	0	2.82146e-06	1.82506e-05	7.07732e-06	1.4298e-05	3.3947e-05	1.44515e-05	1.65204e-05	8.01483e-06	1.67393e-05	0.00011522	8.86952e-07	0.000186	0.000140946	3.8473e-05	7.86088e-06	0.000177576	0.000213029	5.98821e-05	0.00021259	0.000197505	0.000207035	0.000354538	0.000336517	0.00034264	0.000255954	0.000247223	0.000254356	0.000335832	0.000328009	0.000332323	0.000274857	K06905 | uncharacterized protein
K02470	4.16974e-06	4.03212e-06	0.000339984	3.22258e-05	0	4.30605e-06	8.00169e-07	1.11325e-05	0	7.99341e-06	1.18184e-05	4.9821e-06	9.96858e-06	3.02893e-05	1.54803e-05	1.03677e-05	6.4698e-06	2.3572e-05	0.000155649	2.446e-06	0.000209153	0.000354527	0.000134003	0.000178524	0.000220383	0.000217066	0.0002891	0.000240709	0.000191525	0.000196147	0.000214231	0.000194785	0.00020343	0.000203064	0.000221016	0.000213723	0.000204693	0.000214646	0.000201594	0.000258011	gyrB | DNA gyrase subunit B
K00760	7.79652e-06	1.12956e-05	0.000216473	2.54323e-05	7.61126e-06	1.38306e-05	1.68959e-05	1.01894e-05	6.46701e-06	1.1509e-05	1.86131e-05	1.50333e-05	1.60869e-05	2.15905e-05	2.88043e-05	1.34103e-05	1.24119e-05	2.42828e-05	0.000109675	3.2327e-06	0.000211857	0.000354321	0.000124932	0.00018516	0.000243044	0.000232322	0.000298506	0.000313093	0.000187751	0.000194296	0.000192966	0.000193766	0.000192129	0.000202908	0.000209137	0.00021261	0.000187532	0.00021014	0.00018686	0.00025145	hprT, hpt, HPRT1 | hypoxanthine phosphoribosyltransferase
K16786	6.16997e-06	1.0202e-06	0.000262221	9.84832e-06	0	0	0	9.71048e-06	5.6473e-07	9.34448e-06	1.10684e-05	7.12983e-06	9.38946e-06	1.54283e-05	9.96577e-06	6.8503e-06	9.70662e-07	1.01019e-05	9.45382e-05	8.32924e-07	8.6283e-05	0.000331445	0.000174286	0.00026392	0.000250862	0.000219539	0.000354066	0.000174797	9.62856e-05	0.000123486	0.000129766	0.000142753	0.000134684	0.00013059	0.000153312	0.000119388	0.000125696	0.000115658	0.000107987	0.000298666	ecfA1 | energy-coupling factor transport system ATP-binding protein
K07679	5.90274e-06	9.7262e-07	0.000202022	1.50975e-05	0	1.72039e-06	7.85944e-07	8.80287e-06	8.56778e-07	9.94064e-06	2.27902e-05	9.00003e-06	1.36507e-05	3.14738e-05	2.10566e-05	1.04242e-05	5.2077e-06	2.22796e-05	0.00012194	8.08255e-07	0.00021261	0.000184965	0.000151442	0.000353707	0.000291758	0.000322786	0.000191448	0.000240117	0.000322684	0.000291136	0.000294637	0.000306797	0.000301774	0.000246013	0.000250827	0.000241344	0.000257149	0.000280087	0.000282087	0.000237457	evgS, bvgS | two-component system, NarL family, sensor histidine kinase EvgS
K10388	3.07205e-05	2.58973e-05	3.70509e-06	3.52136e-05	3.00288e-05	3.99323e-05	3.697e-05	3.50782e-05	2.24921e-05	2.89555e-05	6.19297e-05	6.74781e-05	4.8761e-05	4.64123e-05	3.58365e-05	4.43397e-05	5.43225e-05	5.51437e-05	2.80805e-05	0.000353191	8.29593e-06	7.63542e-07	5.76505e-06	4.99594e-06	0	5.13794e-08	3.25316e-06	1.16403e-06	2.21768e-06	3.9853e-06	1.31443e-07	3.85126e-07	4.35976e-07	9.61472e-07	1.45008e-06	1.82969e-06	1.0003e-06	9.54452e-07	6.67879e-07	1.29105e-08	PLEC | plectin
K01689	6.46941e-06	4.83321e-06	0.000196488	2.31746e-05	2.2718e-06	5.44984e-06	8.18691e-07	7.06528e-06	7.58203e-06	1.43709e-05	1.94046e-05	8.16249e-06	1.24334e-05	1.89785e-05	2.26848e-05	1.15507e-05	2.20809e-06	1.67293e-05	9.19098e-05	1.54386e-05	0.000187724	0.000353173	0.000105954	0.00016697	0.000213807	0.000197437	0.000283284	0.000207626	0.000176612	0.000179797	0.00018479	0.000176376	0.000187953	0.000201946	0.000222911	0.000207802	0.000175864	0.000194082	0.000179317	0.000235249	ENO, eno | enolase
K03320	6.38924e-06	2.88677e-06	0.00016213	9.31921e-06	0	0	4.12208e-07	9.56972e-06	4.05447e-07	9.19183e-06	7.62314e-06	4.95776e-06	7.99153e-06	2.65136e-05	1.41273e-05	7.2908e-06	2.67441e-06	1.40285e-05	8.76784e-05	4.88306e-06	0.000211744	0.000353083	0.000138153	0.000183783	0.000166976	0.000163426	0.000269131	0.00014356	0.000168011	0.000191094	0.000182496	0.000188262	0.000182443	0.00015643	0.000149568	0.000152777	0.000199601	0.000187572	0.000175192	0.000196935	amt, AMT, MEP | ammonium transporter, Amt family
K05366	2.1078e-06	2.04575e-06	0.000277948	2.83137e-05	6.65126e-07	2.31797e-06	0	1.04489e-05	0	1.10733e-05	1.62856e-05	8.08605e-06	1.38496e-05	3.85189e-05	2.22852e-05	1.6141e-05	5.42518e-06	2.45287e-05	0.000206663	5.06696e-06	0.000308129	0.000345914	0.000208955	0.00027987	0.000280223	0.000274087	0.000276407	0.000352597	0.000278905	0.000301797	0.000289835	0.00028459	0.000280719	0.000254318	0.000262301	0.000257418	0.000320256	0.000305149	0.00028829	0.000331604	mrcA | penicillin-binding protein 1A [EC:2.4.1.129 3.4.16.4]
K11891	9.34846e-07	2.31533e-06	0.000106416	7.72405e-06	0	1.44787e-07	0	2.07942e-06	0	1.77452e-06	1.91288e-05	5.77655e-06	1.71602e-05	2.34176e-05	1.80578e-05	1.09347e-05	6.60688e-06	1.95759e-05	0.000191174	2.20393e-06	0.000229751	0.000177027	6.48554e-05	1.60855e-05	0.000191743	0.000224151	5.70535e-05	6.07472e-05	0.000253998	0.000218005	0.000239889	0.000232329	0.00023826	0.000171856	0.000166414	0.000163893	0.000352578	0.000317906	0.000304342	0.000265724	impL, vasK, icmF | type VI secretion system protein ImpL
K16692	2.51102e-06	0	0.000184261	1.77349e-05	5.54108e-07	1.26446e-06	3.03323e-07	5.4074e-06	0	2.33378e-06	1.776e-05	6.73574e-06	1.74449e-05	3.2214e-05	2.2656e-05	9.62573e-06	4.95354e-06	2.04605e-05	0.000136342	4.29555e-06	0.000252605	0.00019849	0.000229963	0.000335627	0.000249477	0.000265951	0.000210982	0.000229978	0.000305922	0.000306101	0.000340898	0.000339375	0.000333084	0.000270173	0.000270835	0.000255148	0.000352206	0.000340973	0.000320269	0.000279278	etk-wzc | tyrosine-protein kinase Etk/Wzc
K02948	2.631e-06	1.34932e-06	0.000201849	1.17482e-05	0	2.54825e-06	0	6.56465e-06	0	5.12103e-06	2.0087e-05	2.44492e-06	5.63907e-06	2.21699e-05	1.95448e-05	1.07219e-05	5.8837e-06	1.58536e-05	0.000145649	0	0.0002442	0.000351929	0.000130193	0.000168804	0.000224944	0.00021143	0.000275862	0.000219839	0.00018518	0.00022043	0.000207333	0.000206921	0.000201422	0.000213444	0.000235077	0.000235479	0.000215695	0.000214808	0.000206735	0.00026922	RP-S11, MRPS11, rpsK | small subunit ribosomal protein S11
K16076	0	0	9.90472e-05	1.01058e-05	0	0	1.5884e-06	4.13584e-06	0	2.27901e-06	2.52071e-05	3.03945e-06	1.40064e-05	1.68396e-05	1.5158e-05	4.23769e-06	4.99723e-06	1.33039e-05	0.00010204	0	0.000106654	8.46771e-05	0.000228454	0.000351798	0.000242896	0.000280858	0.000222279	0.000225103	0.000136733	0.000176982	0.000208058	0.000234795	0.000229556	0.000183394	0.000192776	0.000168282	0.000239546	0.000244339	0.000238016	0.000197949	nmpC, ompD | outer membrane porin protein LC
K11209	2.58657e-06	8.24586e-07	0.000196074	1.84084e-05	0	5.73136e-07	0	1.01968e-05	0	5.37079e-06	2.35425e-05	4.22096e-06	1.48668e-05	2.62572e-05	2.44875e-05	1.55968e-05	7.28747e-06	3.88211e-05	0.000152546	7.59658e-07	0.000282362	0.000241506	0.000229923	0.000335509	0.000252399	0.000288173	0.000191873	0.000233479	0.000339466	0.000351737	0.00032757	0.000339398	0.000335061	0.000266498	0.000265104	0.000268727	0.000343579	0.000328484	0.000319158	0.000289162	yghU, yfcG | GSH-dependent disulfide-bond oxidoreductase
K03304	1.40098e-06	3.17728e-06	0.000176122	1.30746e-05	0	1.34664e-06	4.07707e-06	6.3755e-06	0	2.71653e-06	1.69689e-05	6.15566e-06	1.45354e-05	2.58758e-05	1.97447e-05	1.05909e-05	2.85404e-06	1.21782e-05	0.000107224	1.33403e-06	0.000224482	0.000200661	0.000208018	0.000337026	0.000275965	0.000301664	0.000194516	0.000240246	0.000348114	0.000308793	0.000340324	0.000351732	0.000341975	0.000266008	0.000249305	0.000244738	0.000319659	0.000349176	0.000319348	0.000265372	tehA | tellurite resistance protein
K06971	0	0	0.000107543	1.19982e-05	0	0	0	3.04463e-06	0	2.93099e-06	2.86871e-06	2.78807e-06	7.71662e-06	4.19825e-05	2.48271e-05	2.72163e-05	3.35474e-06	9.67778e-06	9.12665e-05	6.09985e-07	0.000134533	9.9305e-05	9.44086e-05	8.52499e-05	0.00010799	9.04688e-05	8.78005e-05	0.000123029	0.00030656	0.00035079	0.000205729	0.000168643	0.000146047	0.000235667	0.000212855	0.000218508	0.000181393	0.000153331	0.00016999	0.000237542	K06971 | uncharacterized protein
K11937	0	1.29066e-06	0.000107599	1.48673e-05	0	0	1.28143e-06	3.7727e-06	0	2.42125e-06	1.30339e-05	2.30319e-06	1.16868e-05	1.89093e-05	1.80822e-05	1.01174e-05	0	1.96844e-05	6.71437e-05	2.37806e-06	0.000110287	0.000109107	0.000160622	0.00035026	0.000159381	0.000172419	0.000154884	0.000113504	0.00017323	0.00018609	0.000171523	0.0001707	0.000179308	0.000142602	0.000153035	0.000148229	0.000194118	0.000191352	0.000187563	0.000180135	pgaD | biofilm PGA synthesis protein PgaD
K02939	4.57249e-06	4.72602e-06	0.000220659	1.15995e-05	0	0	2.35783e-06	1.27675e-05	0	1.00093e-05	1.41162e-05	4.23786e-06	9.77439e-06	1.55776e-05	1.22646e-05	9.27391e-06	1.2748e-06	1.71747e-05	0.000121486	1.09391e-06	0.00020266	0.000350213	0.000104242	0.000187669	0.000223451	0.000211052	0.000264583	0.000254584	0.000193608	0.000217579	0.000213199	0.000212514	0.000203508	0.00020188	0.000227633	0.000220959	0.000205086	0.00019731	0.000184745	0.000249092	RP-L9, MRPL9, rplI | large subunit ribosomal protein L9
K03596	8.58045e-06	1.09346e-06	0.000235624	1.5419e-05	0	1.68208e-06	0	9.16292e-06	0	1.05298e-05	1.90865e-05	4.19883e-06	9.57759e-06	2.75216e-05	1.96547e-05	9.95074e-06	3.92781e-06	1.69114e-05	0.000127399	1.00736e-06	0.000270709	0.000350106	0.00016553	0.000249447	0.000257315	0.00025507	0.000300151	0.00025952	0.000246517	0.000269785	0.000252569	0.000242843	0.000245359	0.000250281	0.000261354	0.000279258	0.000270639	0.000257095	0.000266093	0.000303789	lepA | GTP-binding protein LepA
K01161	0	0	0	0	0	0	0	0	0	0	1.17638e-06	2.28662e-06	6.32874e-06	2.9642e-06	3.05427e-06	2.23213e-06	0	0	0	0	0	0	0	0	0	0	0	1.70158e-06	0	0	3.89318e-05	4.76628e-05	3.15507e-05	0.000329796	0.000336595	0.000349728	2.90703e-05	1.592e-05	2.63619e-05	2.17899e-07	E3.1.25.1 | deoxyribonuclease (pyrimidine dimer)
K02198	9.16598e-07	3.15799e-07	0.000180656	2.32609e-05	0	8.81044e-07	0	4.35024e-06	1.2121e-06	5.15955e-06	2.01219e-05	6.97559e-06	2.05566e-05	2.31554e-05	6.80349e-06	9.59786e-06	2.90137e-06	1.86684e-05	0.000129887	8.72798e-07	0.000294973	0.00022722	0.000234669	0.000289558	0.000236143	0.000264041	0.000199227	0.000227725	0.000299079	0.000349628	0.000316461	0.00030688	0.000306263	0.000252381	0.00025384	0.000244646	0.000346435	0.000322453	0.00029824	0.000269743	ccmF | cytochrome c-type biogenesis protein CcmF
K18640	1.60221e-06	6.33845e-07	0.000197666	1.52464e-05	0	0	1.08157e-06	3.16643e-06	0	5.11895e-06	9.37673e-06	5.27426e-06	1.14652e-05	2.74789e-05	1.47568e-05	1.23056e-05	2.34992e-06	1.10268e-05	6.87958e-05	1.52565e-06	8.88763e-05	0.000189727	0.000304501	0.000277454	0.000244124	0.000224331	0.000349152	9.01723e-05	0.000115449	0.000266825	0.00016467	0.000159894	0.000150861	0.00018066	0.000145429	0.000167624	0.000220465	0.000145228	0.000173284	0.000243321	parM | plasmid segregation protein ParM
K03475	2.25249e-06	1.40245e-06	0.000202649	1.59536e-05	0	0	2.52387e-06	9.18329e-06	8.66756e-07	7.91924e-06	2.654e-05	9.70639e-06	1.64746e-05	3.45155e-05	2.07448e-05	1.18002e-05	5.5744e-06	3.01389e-05	0.000185474	2.88296e-06	0.000346676	0.000299623	0.000199992	0.000280495	0.000250638	0.000269715	0.000221912	0.000292687	0.000298424	0.000348952	0.000348326	0.000347421	0.000344174	0.000262026	0.000282991	0.000269222	0.000316653	0.000323435	0.00030652	0.000329923	PTS-Ula-EIIC, ulaA, sgaT | PTS system, ascorbate-specific IIC component
K00029	1.17314e-06	4.04797e-07	0.00020239	2.44467e-05	3.96663e-07	3.76446e-07	3.96544e-06	9.74813e-06	0	4.92917e-06	1.84201e-05	6.81101e-06	1.09457e-05	2.44755e-05	1.78713e-05	2.32846e-05	6.8906e-06	2.63645e-05	0.000131636	1.11792e-06	0.000297297	0.000224379	0.00022612	0.000318995	0.000283439	0.000302648	0.000199185	0.000245497	0.000333928	0.000318359	0.000327602	0.000310463	0.00032828	0.000271873	0.000276413	0.000263932	0.000348913	0.000331198	0.000315905	0.000285395	E1.1.1.40, maeB | malate dehydrogenase (oxaloacetate-decarboxylating)(NADP+)
K00111	3.71618e-06	1.77401e-06	0.000205478	1.78903e-05	0	2.21001e-06	3.52266e-07	7.85811e-06	9.87139e-07	8.27476e-06	1.82867e-05	8.9745e-06	2.58612e-05	4.40737e-05	1.85776e-05	1.70316e-05	8.34897e-06	2.64435e-05	0.000195871	3.19461e-06	0.000302239	0.000267445	0.00021674	0.000303059	0.000290799	0.000302594	0.00022741	0.000301148	0.000309424	0.000340198	0.000341086	0.00032099	0.000327653	0.000299473	0.000309132	0.000301877	0.000348717	0.000340314	0.000328048	0.000316246	glpA, glpD | glycerol-3-phosphate dehydrogenase
K07387	6.5521e-07	2.76244e-06	0.000196465	8.00666e-06	6.91416e-07	0	0	4.64513e-06	2.06249e-06	7.21354e-06	2.47392e-05	4.32534e-06	2.21602e-05	4.09945e-05	2.31637e-05	1.51894e-05	3.02325e-06	2.14132e-05	0.000159707	2.59425e-06	0.000310007	0.000233488	0.000247232	0.000329554	0.000283554	0.000291525	0.000203632	0.000240972	0.000348672	0.000329702	0.000344559	0.000321408	0.000329528	0.00026443	0.000270509	0.000272631	0.000339347	0.000313021	0.000321828	0.000283796	K07387 | putative metalloprotease
K02417	0	0	8.39977e-05	4.10337e-06	0	0	0	8.33012e-06	0	4.02037e-06	1.3113e-05	3.81408e-06	1.29022e-05	1.21037e-05	6.79269e-06	8.57053e-06	3.05953e-06	6.86988e-06	6.9626e-05	2.62538e-06	0.000185693	0.000246334	0.000226209	0.000348365	0.000137425	0.00015337	0.0002094	0.000112089	0.000165335	0.000203454	0.00016773	0.000162714	0.000159773	0.000138698	0.000136641	0.00013687	0.000176691	0.000168544	0.000157795	0.000145234	fliNY, fliN | flagellar motor switch protein FliN/FliY
K04077	3.86005e-06	3.07951e-06	0.000212303	2.18277e-05	0	0	0	5.94708e-06	3.22105e-07	9.83183e-06	1.54459e-05	9.41741e-06	8.86534e-06	1.45467e-05	1.18729e-05	1.11385e-05	2.58391e-06	1.68427e-05	0.000108693	6.38053e-06	0.000233818	0.000347987	0.00013262	0.000176864	0.000217577	0.000207346	0.000278511	0.000207831	0.000184522	0.000200096	0.000196317	0.000194147	0.000186276	0.000189851	0.00020102	0.000194478	0.000179926	0.000191345	0.000183838	0.000230939	groEL, HSPD1 | chaperonin GroEL
K02890	9.07816e-06	3.03216e-06	0.000232739	1.36818e-05	0	0	0	6.25384e-06	0	8.916e-06	1.306e-05	4.29513e-06	1.3185e-05	1.72391e-05	1.90366e-05	9.78315e-06	3.44541e-06	2.1544e-05	0.000147287	1.47825e-06	0.000220815	0.000347584	0.000153252	0.000204123	0.000238663	0.000234745	0.000263823	0.000246191	0.000206128	0.000223413	0.000200707	0.000211824	0.000200266	0.000210776	0.000229979	0.000237082	0.000203319	0.000200542	0.000203343	0.000268004	RP-L22, MRPL22, rplV | large subunit ribosomal protein L22
K01425	1.69539e-06	2.33678e-06	0.000207975	1.38893e-05	2.0914e-06	2.13037e-06	0	9.01602e-06	1.11857e-06	2.71766e-06	1.89852e-05	7.04012e-06	1.067e-05	2.72122e-05	1.59216e-05	8.542e-06	6.62646e-06	1.95442e-05	0.000122879	2.11043e-06	0.000280323	0.000302217	0.000204912	0.000268366	0.000286219	0.0002905	0.000234561	0.000347306	0.000264821	0.000291216	0.000313206	0.000303298	0.000310088	0.000283338	0.000290681	0.000281642	0.000304451	0.000306522	0.000294507	0.000264319	glsA, GLS | glutaminase
K03632	1.86265e-06	1.25887e-06	0.000175151	1.6724e-05	2.70368e-07	1.41207e-07	2.09275e-07	8.1824e-06	0	5.47056e-06	1.78878e-05	6.08541e-06	1.13583e-05	2.99713e-05	1.98319e-05	9.41617e-06	2.56455e-06	1.48702e-05	0.000117083	4.00927e-06	0.000280386	0.000220233	0.000211659	0.000304447	0.000300134	0.00034715	0.000174534	0.000210113	0.000283984	0.000322806	0.000289116	0.00027515	0.000279758	0.000240478	0.00024012	0.000247097	0.000330986	0.00029137	0.000290586	0.000269267	mukB | chromosome partition protein MukB
K03789	6.04503e-06	2.45857e-06	0.00021958	1.28778e-05	0	0	1.18683e-06	1.09566e-05	0	6.61998e-06	1.94975e-05	2.13315e-06	1.07024e-05	3.01798e-05	1.99564e-05	1.61583e-05	6.43425e-06	2.62265e-05	0.000164895	1.10125e-06	0.000269027	0.000346938	0.000184632	0.000263236	0.000253807	0.00024836	0.000289212	0.000268731	0.000244761	0.000266435	0.000273375	0.000263285	0.000287347	0.0002601	0.000311519	0.000276052	0.000277771	0.000283269	0.000251953	0.000304575	rimI | ribosomal-protein-alanine N-acetyltransferase
K00059	4.2811e-06	2.29327e-06	0.000223658	5.72575e-06	0	0	7.21785e-07	8.48176e-06	7.04198e-07	1.49195e-05	8.14646e-06	3.27667e-06	4.79236e-06	2.09441e-05	1.33101e-05	5.69876e-06	3.12516e-06	9.82561e-06	9.45267e-05	3.3487e-06	0.000167292	0.000333045	0.000102046	0.000147151	0.000267418	0.000231595	0.00028425	0.000289522	0.000160741	0.00015877	0.000203464	0.000198712	0.000194594	0.000192857	0.000203111	0.00019329	0.000218947	0.00021462	0.000212926	0.000346906	fabG | 3-oxoacyl-[acyl-carrier protein] reductase
K01193	2.39703e-06	1.86855e-06	0.000165254	1.03614e-05	0	0	0	6.30149e-06	0	2.37747e-06	3.40592e-06	3.6835e-06	5.49752e-06	1.41456e-05	1.04186e-05	4.53095e-06	6.76847e-06	1.07899e-05	7.88758e-05	6.82271e-07	8.17087e-05	0.000313877	0.000196647	0.000296475	0.0002009	0.000186828	0.000346879	0.000151285	6.91487e-05	0.000124428	0.000134843	0.000129764	0.000126266	0.000111989	0.000116475	0.000108388	0.000149703	0.000161905	0.000150238	0.000219671	INV, sacA | beta-fructofuranosidase
K03324	1.90766e-06	9.87735e-07	9.09377e-05	9.91352e-06	0	3.04478e-07	0	2.2331e-06	9.69908e-07	4.30293e-06	6.31221e-06	4.95739e-06	6.99921e-06	1.53456e-05	9.87233e-06	6.26283e-06	3.15599e-06	1.07055e-05	7.70639e-05	3.01629e-06	0.000158033	0.000346445	8.03836e-05	0.000113729	0.000162396	0.000152352	0.000271167	0.000185561	0.000118225	0.000125085	0.000129499	0.00012143	0.000123547	0.000144385	0.000149644	0.000144518	0.000129155	0.000132311	0.000127005	0.000165414	yjbB | phosphate:Na+ symporter
K14155	3.34797e-06	1.62015e-06	0.000179826	1.7515e-05	0	0	0	4.78756e-06	0	1.01616e-05	8.881e-06	4.39044e-06	7.25026e-06	2.64452e-05	1.44331e-05	3.85464e-06	2.36942e-06	1.02487e-05	8.69856e-05	4.22902e-07	0.00017812	0.000205177	0.000137765	0.000190464	0.000327165	0.000345976	0.000174101	0.000199185	0.000194287	0.000213829	0.000206017	0.000216059	0.000202184	0.000256542	0.000293923	0.000293511	0.000207473	0.000208146	0.000207707	0.000234704	patB, malY | cystathione beta-lyase
K01358	4.1768e-06	3.07087e-06	0.000221002	1.49464e-05	0	0	0	9.2563e-06	8.36235e-07	1.1174e-05	1.69697e-05	4.50519e-06	8.38569e-06	3.64013e-05	3.07785e-05	8.64749e-06	4.59664e-06	2.05827e-05	0.000113771	1.57775e-06	0.000227955	0.000345906	0.000171287	0.000269258	0.000273398	0.000280581	0.000268479	0.000272883	0.000246604	0.000235569	0.000275035	0.000284771	0.000284167	0.00025741	0.000265605	0.000245579	0.000262201	0.000290416	0.00025371	0.000301453	clpP, CLPP | ATP-dependent Clp protease, protease subunit
K09946	5.55872e-06	1.43638e-06	0.000112035	1.70828e-05	0	0	0	4.19865e-06	0	4.04193e-06	1.71428e-05	3.84483e-06	7.09431e-06	1.8829e-05	1.14125e-05	7.50643e-06	1.5421e-06	2.77011e-06	7.94508e-05	2.64655e-06	0.000128382	0.000102533	0.000159207	0.000345617	0.000149476	0.000158589	0.000148962	0.000119522	0.000169331	0.000178738	0.000193123	0.000195399	0.000187878	0.000155281	0.000158812	0.00013789	0.000181427	0.000187832	0.000166553	0.000137893	K09946 | uncharacterized protein
K00374	2.28072e-06	0	0.00018294	6.80267e-06	0	0	7.79019e-07	3.99689e-06	0	9.90601e-06	1.97583e-05	3.50044e-06	1.43481e-05	4.4987e-05	1.52964e-05	1.10812e-05	3.36952e-06	1.21867e-05	0.000120113	2.16854e-06	0.000268522	0.000213993	0.000207707	0.000296323	0.000253306	0.000272157	0.000198339	0.00020183	0.000297484	0.00034453	0.000321697	0.000312869	0.00031008	0.000245424	0.000244458	0.000239781	0.000320219	0.000316339	0.000313357	0.000282914	narI, narV | nitrate reductase gamma subunit [EC:1.7.5.1 1.7.99.-]
K02841	4.84689e-06	1.69087e-05	0.000167256	9.49855e-06	0	3.57856e-06	0	4.82906e-06	0	7.38392e-06	2.50425e-05	1.96197e-06	2.46433e-05	2.83622e-05	3.14815e-05	1.39898e-05	8.79914e-06	2.26876e-05	0.000171878	1.01288e-06	0.000242344	0.000195748	0.000193535	0.000344329	0.000223743	0.000255911	0.000183171	0.000184669	0.000264989	0.000262631	0.00025945	0.000251706	0.00026106	0.000203201	0.000212766	0.00020964	0.000222749	0.000251007	0.000234086	0.000192277	waaC, rfaC | heptosyltransferase I
K02386	6.83811e-07	8.09593e-07	9.9237e-05	3.88577e-06	0	0	0	3.15535e-06	0	0	1.26354e-05	2.16709e-06	1.11885e-05	1.61652e-05	7.71897e-06	7.83841e-06	1.73837e-06	1.39529e-05	6.2678e-05	6.86553e-07	0.000175266	0.000144049	0.000193138	0.000344184	0.000148932	0.000164844	0.000158956	0.00012803	0.000189181	0.000200558	0.000165384	0.000164914	0.000158778	0.000139308	0.000135071	0.000143246	0.000191562	0.000169789	0.000169536	0.000145268	flgA | flagella basal body P-ring formation protein FlgA
K02395	1.61047e-06	1.1994e-06	9.67268e-05	6.68987e-06	0	0	0	9.68042e-06	5.85646e-07	8.1288e-06	1.053e-05	4.67091e-06	5.76351e-06	1.41217e-05	7.28831e-06	8.65342e-06	0	1.09974e-05	6.08944e-05	3.71779e-06	0.000177759	0.000130597	0.000220957	0.000343999	0.000144164	0.000153372	0.000155467	0.00012601	0.000174663	0.00019336	0.000169658	0.000158072	0.000160719	0.000132214	0.000121797	0.000133431	0.000184088	0.000164214	0.000162745	0.000149129	flgJ | flagellar protein FlgJ
K18838	1.62566e-06	1.42488e-06	0.000223967	1.76682e-05	0	3.52418e-06	0	8.45573e-06	0	2.36148e-06	2.35393e-05	5.12678e-06	1.48108e-05	3.49596e-05	2.78043e-05	4.98443e-06	3.12673e-06	2.82178e-05	0.00017332	5.30549e-06	0.000259821	0.000191563	0.000219647	0.000256493	0.000213313	0.000217459	0.000162616	8.07158e-05	0.00015528	0.000297958	0.000333406	0.000322636	0.000333693	0.000245374	0.000237916	0.000240202	0.000343886	0.000321096	0.000312821	0.00026749	cbeA | cytoskeleton bundling-enhancing protein CbeA and related proteins
K02982	3.64037e-06	7.61156e-07	0.000212816	1.92563e-05	0	0	1.51143e-06	9.09313e-06	0	4.58098e-06	1.46745e-05	6.16215e-06	1.20125e-05	3.12364e-05	2.06805e-05	1.53454e-05	4.14588e-06	1.83852e-05	0.000134329	1.40245e-06	0.000228459	0.000343445	0.000146862	0.000184899	0.000211919	0.000206835	0.000269053	0.0002181	0.000187756	0.000212827	0.000196286	0.000197038	0.000197745	0.000198327	0.000211898	0.000223813	0.000205058	0.000199895	0.000198082	0.000264121	RP-S3, rpsC | small subunit ribosomal protein S3
K02029	8.47122e-06	4.46368e-06	0.000226107	9.83481e-06	0	0	0	7.87165e-06	0	1.42212e-05	3.07943e-06	0	1.21962e-06	1.13148e-05	2.60712e-06	8.04871e-06	8.93553e-07	7.13286e-06	4.06992e-05	0	5.02178e-05	0.000343293	3.85265e-07	3.97708e-07	0.000163401	0.000105965	0.000314796	0.000198964	2.67962e-05	0.000106886	4.09675e-05	4.96714e-05	4.12935e-05	8.32269e-05	0.000113477	0.000101848	2.87771e-05	4.52664e-05	3.51697e-05	0.000257144	ABC.PA.P | polar amino acid transport system permease protein
K01582	4.27469e-06	7.43231e-07	0.000213876	1.84695e-05	2.44998e-07	2.04489e-06	2.42575e-07	8.40636e-06	4.77193e-07	7.61082e-06	2.05906e-05	7.2574e-06	1.84793e-05	4.01232e-05	2.42953e-05	1.4636e-05	6.61824e-06	2.76208e-05	0.000195619	4.10352e-06	0.000312723	0.000236165	0.000230377	0.00032793	0.00027287	0.000302287	0.000206983	0.00024905	0.000337103	0.000343146	0.000340259	0.000339534	0.000338389	0.000275223	0.000270885	0.000259695	0.000329759	0.000337728	0.000323192	0.000275312	E4.1.1.18, ldcC, cadA | lysine decarboxylase
K02426	2.3734e-06	2.45315e-06	0.000166861	1.50436e-05	0	3.47297e-06	0	9.45424e-06	2.28864e-06	1.09912e-06	2.17165e-05	7.31868e-06	1.48295e-05	3.72284e-05	2.65918e-05	8.35579e-06	5.26743e-06	1.63472e-05	0.000120738	1.3257e-05	0.000267126	0.000208304	0.000205599	0.000325576	0.000272304	0.000284192	0.000193236	0.000233645	0.000313515	0.000329351	0.000343039	0.000315453	0.000319	0.000262333	0.000261035	0.000257223	0.000328777	0.000320246	0.000311485	0.00027363	sufE | cysteine desulfuration protein SufE
K02048	4.17746e-06	1.06513e-06	0.000219334	2.89822e-05	0	1.00386e-06	5.35871e-07	5.72896e-06	2.56544e-06	7.00702e-06	1.8292e-05	9.06043e-06	1.66471e-05	4.36847e-05	2.5377e-05	1.07249e-05	2.30244e-06	2.49377e-05	0.000197455	2.48615e-06	0.000286988	0.000270399	0.000221238	0.000339779	0.000261624	0.000297383	0.00021712	0.000237189	0.00034296	0.000330543	0.000325823	0.000310216	0.000321102	0.000272708	0.000265633	0.000261975	0.000330488	0.00032467	0.000314885	0.000283468	cysP, sbp | sulfate transport system substrate-binding protein
K07407	1.42825e-06	1.92694e-06	0.000141989	8.44205e-06	1.14564e-06	0	2.46724e-06	7.49998e-06	4.67572e-07	2.18423e-06	3.68691e-06	8.89125e-07	3.08077e-06	5.60244e-06	4.42758e-06	1.74109e-06	8.09113e-07	4.58777e-06	3.85173e-05	9.18029e-07	6.75537e-05	0.000342781	7.70682e-05	0.000128253	0.000148748	0.000110134	0.000262755	0.000191289	1.643e-05	5.75616e-05	4.91726e-05	5.16122e-05	4.72814e-05	5.24853e-05	5.69374e-05	4.49755e-05	5.94521e-05	6.02613e-05	5.83643e-05	0.000131635	E3.2.1.22B, galA, rafA | alpha-galactosidase
K02926	2.48939e-06	7.83388e-06	0.000204931	2.70336e-05	0	1.63996e-06	0	6.77354e-06	0	7.35988e-06	8.85731e-06	5.50712e-06	1.15713e-05	2.43786e-05	1.8174e-05	9.18242e-06	2.83991e-06	1.86436e-05	0.000137061	4.87384e-06	0.000243214	0.000342744	0.000124193	0.000178164	0.000236404	0.000221051	0.000273712	0.000234772	0.000190263	0.000207921	0.000202667	0.000206144	0.000189827	0.000210404	0.000222652	0.000211532	0.00020998	0.000211465	0.000211417	0.000287397	RP-L4, MRPL4, rplD | large subunit ribosomal protein L4
K01883	7.12305e-06	1.54648e-06	0.000217326	9.58065e-06	0	1.09142e-06	0	6.40776e-06	0	6.10542e-06	2.59502e-05	1.09347e-05	9.64901e-06	2.77464e-05	8.72704e-06	1.31757e-05	5.15949e-06	1.66965e-05	8.43742e-05	2.17813e-06	0.000185209	0.000269796	0.000132034	0.000181335	0.000197167	0.000190205	0.0002425	0.000222176	0.000176714	0.000195996	0.000277277	0.000309851	0.000307068	0.000290694	0.000342516	0.000304969	0.000247187	0.000257003	0.000229118	0.000282952	CARS, cysS | cysteinyl-tRNA synthetase
K00384	2.59097e-06	8.73481e-07	0.000186122	2.09426e-05	0	5.14398e-07	0	8.80998e-06	0	5.92124e-06	1.38282e-05	2.4677e-06	5.03242e-06	1.48295e-05	1.30825e-05	7.35564e-06	1.81261e-06	1.17461e-05	7.93138e-05	5.09584e-07	0.000175518	0.000306643	9.30888e-05	0.000141714	0.000262656	0.000237062	0.000295583	0.000341648	0.000174093	0.00015383	0.000174119	0.00017027	0.000167945	0.000218111	0.000236169	0.000246229	0.000184351	0.00017851	0.000177517	0.000254096	trxB, TRR | thioredoxin reductase (NADPH)
K07274	2.07615e-06	7.21095e-07	0.000229341	3.04629e-05	1.41073e-06	2.00639e-06	7.1019e-07	7.67789e-06	0	1.21314e-05	2.31172e-05	5.1317e-06	1.59792e-05	3.60352e-05	2.34258e-05	1.56513e-05	6.18094e-06	2.08153e-05	0.00016981	3.31624e-06	0.000191331	0.000158028	0.000195443	0.000341364	0.000231965	0.000251755	0.000185906	0.000241449	0.00032308	0.000306056	0.000312139	0.000310313	0.000308528	0.000253773	0.000246866	0.000242056	0.000302853	0.000311734	0.000285342	0.000243871	mipA, ompV | MipA family protein
K07048	2.94062e-06	3.01903e-06	0.000164794	1.69647e-05	5.97025e-07	1.16328e-06	2.9772e-06	6.51531e-06	1.78092e-06	5.7678e-06	1.45692e-05	4.8815e-06	1.20962e-05	2.21347e-05	2.43166e-05	1.06199e-05	5.87366e-06	1.42373e-05	0.000118335	2.24008e-06	0.000202439	0.000169485	0.00021216	0.000341195	0.00020285	0.000225237	0.000181331	0.000154514	0.000203087	0.000238427	0.000232224	0.000229295	0.000229906	0.000190768	0.000188319	0.000193551	0.000231546	0.000231525	0.00022439	0.000191618	PTER, php | phosphotriesterase-related protein
K02399	1.26706e-06	0	8.8061e-05	3.69009e-06	0	1.19163e-06	0	3.74556e-06	0	9.57461e-06	1.17638e-05	3.42992e-06	7.38353e-06	1.77852e-05	1.11705e-05	6.74562e-06	0	9.87742e-06	7.15255e-05	1.18048e-06	0.000152217	0.000119792	0.000182181	0.000341151	0.00014358	0.000159717	0.000144175	0.000127212	0.000179558	0.000190334	0.000152355	0.000164265	0.000142232	0.000134381	0.000127597	0.000124336	0.000155173	0.000150867	0.000153652	0.000130144	flgN | flagella synthesis protein FlgN
K02864	2.07615e-06	0	0.000228131	1.10248e-05	0	9.97809e-07	0	5.99076e-06	0	8.89373e-06	1.28055e-05	2.87205e-06	1.41264e-05	3.95623e-05	1.78922e-05	2.04802e-05	2.30386e-06	2.06227e-05	0.000141343	9.8847e-07	0.000193179	0.000340919	0.00013767	0.000204827	0.000241154	0.000237428	0.000287238	0.000253814	0.000212704	0.00021268	0.000224008	0.000219864	0.000213434	0.000225449	0.000242317	0.000239347	0.000233508	0.000228894	0.000205771	0.000269833	RP-L10, MRPL10, rplJ | large subunit ribosomal protein L10
K02759	0	0	0.000163146	3.02988e-06	0	0	1.51143e-06	1.38337e-05	0	0	1.93018e-05	1.12651e-05	5.22159e-06	2.81212e-05	1.24998e-05	8.34479e-06	5.20085e-06	6.22436e-06	0.000102334	1.50538e-06	0.000180795	0.000340872	9.10382e-05	0.000192209	0.000265053	0.000262082	0.000308606	0.000316884	0.000171826	0.000192922	0.000219198	0.000228437	0.000220613	0.000179295	0.00018778	0.000166438	0.000184226	0.000202566	0.000192806	0.000265796	PTS-Cel-EIIA, celC, chbA | PTS system, cellobiose-specific IIA component [EC:2.7.1.196 2.7.1.205]
K04564	1.02238e-05	1.72769e-06	0.000269716	2.244e-05	0	8.53795e-07	1.60761e-06	6.65006e-06	0	6.13874e-06	1.34782e-05	1.4698e-05	1.32081e-05	4.31892e-05	2.28434e-05	1.25098e-05	4.87313e-06	2.22403e-05	0.000188187	7.61741e-06	0.000281166	0.000287776	0.000207452	0.000314459	0.000318452	0.000319073	0.00024114	0.000302141	0.000317484	0.000302001	0.00032131	0.00031182	0.000325259	0.000312067	0.000306047	0.000299264	0.000318778	0.000334391	0.000323601	0.000340048	SOD2 | superoxide dismutase, Fe-Mn family
K02990	3.70581e-06	4.04797e-06	0.000239516	1.85807e-05	0	4.70558e-06	0	5.7333e-06	1.3177e-06	8.99785e-06	1.42087e-05	1.88755e-05	1.59509e-05	2.75584e-05	2.02763e-05	8.22674e-06	4.34592e-06	1.21795e-05	0.000154213	3.72923e-06	0.000246124	0.000339917	0.000151397	0.000225934	0.000259933	0.000243309	0.000269038	0.000245724	0.000217327	0.000238815	0.000252794	0.000237176	0.000239378	0.000223057	0.000241742	0.000253104	0.000231377	0.000229609	0.000216188	0.000275131	RP-S6, MRPS6, rpsF | small subunit ribosomal protein S6
K07095	1.87305e-06	1.13446e-06	0.000156472	1.01189e-05	0	0	0	6.04342e-06	9.45309e-07	7.42049e-06	1.06641e-05	4.31847e-06	7.17143e-06	1.51855e-05	1.16249e-05	1.09605e-05	5.19621e-06	1.31214e-05	7.80375e-05	3.56709e-06	0.00018929	0.000339618	0.000103877	0.000172867	0.000231191	0.000210295	0.000247179	0.000226996	0.000171837	0.000187968	0.000181216	0.000173008	0.000185717	0.000179376	0.000202524	0.000191234	0.000193263	0.000184469	0.00017072	0.000223302	K07095 | uncharacterized protein
K03311	4.24644e-06	2.11954e-06	0.000215337	1.45183e-05	0	3.76446e-07	2.02472e-06	5.06087e-06	2.77731e-06	7.52148e-06	1.55351e-05	3.973e-06	9.66332e-06	2.08659e-05	1.41534e-05	8.46296e-06	2.60755e-06	1.24645e-05	9.63414e-05	1.49169e-06	0.000173345	0.000273017	0.000116375	0.000153828	0.000237017	0.000220729	0.000276711	0.00033915	0.000179846	0.000163638	0.000218261	0.000209894	0.000209183	0.000206645	0.000225657	0.00020149	0.000199366	0.00021731	0.000196339	0.000287379	TC.LIVCS | branched-chain amino acid:cation transporter, LIVCS family
K21967	1.96192e-06	1.46598e-06	0.000175148	1.27002e-05	0	8.40793e-07	8.97652e-07	5.33794e-06	8.82928e-07	2.75015e-06	1.51444e-05	7.31607e-06	1.58118e-05	2.90539e-05	1.88945e-05	1.11709e-05	4.3542e-06	2.11642e-05	0.000108055	3.21871e-06	0.000213872	0.000182591	6.29106e-05	3.14306e-05	0.000220456	0.000250128	8.94611e-05	0.000231822	0.00028103	0.000316417	0.000331264	0.000338595	0.000337667	0.000234607	0.000239081	0.000226794	0.000317345	0.000319754	0.000286072	0.00022155	ecpD, matE | Mat/Ecp fimbriae adhesin
K02313	4.15554e-06	1.20075e-06	0.000262303	2.33299e-05	0	7.2166e-07	3.0836e-06	6.2199e-06	1.16151e-06	1.18514e-05	2.05593e-05	5.71397e-06	1.8573e-05	3.96647e-05	2.67015e-05	1.16018e-05	5.1565e-06	1.37086e-05	0.000179497	2.58113e-06	0.000247908	0.000338331	0.00014609	0.000218638	0.000237674	0.000230419	0.000293228	0.000244928	0.000229235	0.000237639	0.000241516	0.000229819	0.000232183	0.000203409	0.000208641	0.000193667	0.000234	0.000243422	0.000239545	0.000284898	dnaA | chromosomal replication initiator protein
K01000	1.48552e-06	1.16306e-06	0.000243161	1.57396e-05	0	8.90517e-07	7.24743e-07	7.75743e-06	0	1.36467e-05	2.45691e-05	8.29376e-06	7.09017e-06	3.54434e-05	1.44468e-05	9.47407e-06	4.56918e-06	2.03556e-05	0.000155273	1.76437e-06	0.000309505	0.000338078	0.000213954	0.000283865	0.000293748	0.000289745	0.000265824	0.000292112	0.000259521	0.000315955	0.000297486	0.000302249	0.000285085	0.000292848	0.000321484	0.000304948	0.000299121	0.00029539	0.000283015	0.000313241	mraY | phospho-N-acetylmuramoyl-pentapeptide-transferase
K02316	1.75683e-06	2.27317e-06	0.000199639	1.71384e-05	9.01692e-07	5.69197e-07	0	4.74295e-06	1.18842e-06	9.28857e-06	1.17931e-05	6.54129e-06	1.30885e-05	2.14588e-05	1.50249e-05	7.19688e-06	2.2999e-06	1.94503e-05	0.000102505	5.6387e-07	0.000191756	0.000338056	0.00012149	0.00017065	0.000212785	0.000195719	0.000238107	0.000222378	0.00018609	0.000197668	0.000203619	0.000194306	0.000193559	0.000203868	0.000224554	0.000221542	0.000196512	0.000187691	0.000188828	0.000242939	dnaG | DNA primase
K07112	1.57884e-06	1.83375e-06	0.000167233	9.81466e-06	0	1.40767e-06	9.4085e-07	7.52563e-06	4.92739e-07	1.7873e-06	1.8441e-05	3.94411e-06	1.67152e-05	2.77093e-05	1.46086e-05	1.32478e-05	1.90269e-06	1.5327e-05	9.18822e-05	4.07233e-06	0.000235039	0.000317103	0.000196722	0.000318858	0.000251693	0.000256231	0.000302069	0.000296561	0.000323261	0.000314616	0.000337863	0.000324157	0.000328501	0.000273143	0.000272524	0.000264805	0.000306934	0.000328695	0.000319296	0.000289469	K07112 | uncharacterized protein
K18476	8.24499e-07	0	0.000119567	1.22456e-05	0	1.52219e-06	7.79019e-07	2.35938e-06	0	3.74326e-06	7.20336e-06	6.42503e-06	7.21598e-06	1.98298e-05	1.5284e-05	6.26836e-06	1.68476e-06	1.15444e-05	7.80837e-05	7.22846e-06	0.000178284	0.00012437	0.000119579	0.000207582	0.000146717	0.000123031	0.000143591	0.00012491	0.000206387	0.0003374	0.000180519	0.000153374	0.000162669	0.000151107	0.000140823	0.000150405	0.000262893	0.000171882	0.000193699	0.000264906	tetR | TetR/AcrR family transcriptional regulator, tetracycline repressor protein
K09808	4.1523e-07	4.29182e-07	0.000175196	1.50323e-05	4.21514e-07	4.14091e-07	4.26114e-07	4.24451e-06	4.19125e-07	5.75675e-06	1.69472e-05	7.16536e-06	1.87818e-05	3.67584e-05	2.91838e-05	1.28779e-05	3.27724e-06	1.73398e-05	0.000112987	0	0.000274057	0.000207251	0.000205469	0.000282996	0.00028848	0.000300478	0.000183305	0.000246614	0.000291349	0.000301263	0.000313708	0.00030123	0.000300271	0.000310728	0.000329301	0.000337098	0.000329953	0.000312605	0.000314103	0.000279729	lolC_E | lipoprotein-releasing system permease protein
K00788	3.25133e-06	0	0.000152909	1.21089e-05	0	7.81303e-07	0	3.27442e-06	7.56247e-07	5.24125e-06	1.14525e-05	3.74811e-06	9.68218e-06	2.72581e-05	2.03456e-05	5.92196e-06	9.01983e-07	2.08396e-05	0.000124881	3.86995e-06	0.00021848	0.000336959	0.000145487	0.000177478	0.000205625	0.000200854	0.000249836	0.000305407	0.000180556	0.000229843	0.000197136	0.000191323	0.000187303	0.000194247	0.000202534	0.000203753	0.000226541	0.000209185	0.000199707	0.000230443	thiE | thiamine-phosphate pyrophosphorylase
K02342	3.4327e-06	1.45992e-06	0.000210945	1.99783e-05	0	2.71535e-06	0	7.3258e-06	0	3.97828e-06	1.02473e-05	4.55918e-06	9.01327e-06	2.08366e-05	9.25343e-06	7.46081e-06	4.70214e-06	1.68862e-05	0.000128955	0	0.000182485	0.000170503	0.000128984	0.000189087	0.000248932	0.000223528	0.000161101	0.000336841	0.00018807	0.000232774	0.000234931	0.000232418	0.000230654	0.000220492	0.000227083	0.000224877	0.00022603	0.000232609	0.000221633	0.00027231	DPO3E, dnaQ | DNA polymerase III subunit epsilon
K07729	2.20924e-06	0	9.07563e-05	0	0	0	0	4.08339e-06	0	7.26686e-06	6.81318e-06	0	0	1.07334e-05	9.98925e-06	1.82509e-06	0	0	2.87957e-05	0	1.28812e-05	1.03519e-05	0.000100021	0.000158647	0.000113076	8.82494e-05	0.000336818	0.000137192	7.778e-06	2.3006e-05	2.39621e-05	2.35282e-05	2.34634e-05	2.04541e-05	3.18272e-05	1.80795e-05	1.92459e-05	3.60986e-05	2.66051e-05	0.000141033	K07729 | putative transcriptional regulator
K02892	1.70614e-06	1.07233e-05	0.000217994	1.52353e-05	0	1.63996e-06	0	1.37309e-05	0	1.51717e-05	1.45708e-05	4.72039e-06	1.01615e-05	2.71963e-05	8.4351e-06	1.23348e-05	1.89327e-06	2.04056e-05	0.000153183	1.62461e-06	0.000237656	0.00033665	0.000136102	0.00021023	0.000243923	0.000227135	0.00026282	0.000247412	0.000201755	0.000224153	0.000214044	0.000214898	0.000206824	0.000220347	0.000233759	0.000235884	0.000211187	0.00022443	0.000227559	0.000287145	RP-L23, MRPL23, rplW | large subunit ribosomal protein L23
K07090	3.87493e-06	6.59669e-07	0.000229627	2.11283e-05	0	0	1.30991e-06	4.51142e-06	0	7.21097e-06	1.12329e-05	3.48721e-06	1.05127e-05	1.6962e-05	1.57909e-05	1.19604e-05	1.39317e-06	1.62507e-05	0.000109364	1.82318e-06	0.00021388	0.000325749	0.000167766	0.000318219	0.000294003	0.000301672	0.000336395	0.000221145	0.00024606	0.000243868	0.000214076	0.000200382	0.000205485	0.000233071	0.000248125	0.000254592	0.00024045	0.000255436	0.000231704	0.000319441	K07090 | uncharacterized protein
K03834	8.92852e-07	4.40868e-07	0.000173078	1.26697e-05	0	2.89209e-06	0	9.24657e-06	1.80245e-06	9.93911e-06	2.09619e-05	7.9311e-06	2.08767e-05	3.03939e-05	2.07361e-05	1.05017e-05	5.73098e-06	1.4296e-05	0.000111758	3.80501e-06	0.000265669	0.000224767	0.000199504	0.000324326	0.000269745	0.000300459	0.000193902	0.000254832	0.000323362	0.000336084	0.000335923	0.000323624	0.000333258	0.000278809	0.000269405	0.000274096	0.000326847	0.000332233	0.000312206	0.000273756	tyrP | tyrosine-specific transport protein
K06282	1.38595e-06	9.55016e-07	0.000177037	1.14594e-05	0	0	0	5.58319e-06	9.32638e-07	6.27059e-06	1.66585e-05	8.09511e-06	1.41401e-05	2.91655e-05	1.63458e-05	1.16454e-05	3.07593e-06	2.48642e-05	0.000139343	2.63945e-06	0.000294186	0.000257753	0.000217895	0.000284398	0.000243826	0.000265576	0.000238118	0.000214729	0.000298501	0.000313236	0.000322391	0.000314356	0.000309165	0.000268965	0.000255643	0.000262097	0.000335649	0.000315564	0.000307756	0.000287172	hyaA, hybO | hydrogenase small subunit
K03086	4.2938e-06	2.01447e-06	0.000177054	1.41112e-05	0	1.07906e-06	2.08745e-06	1.04322e-05	1.77496e-06	5.28323e-06	1.45835e-05	4.25347e-06	1.0819e-05	2.57727e-05	1.5826e-05	1.0314e-05	3.37032e-06	1.55154e-05	0.000122089	1.33621e-06	0.000222351	0.000268261	0.000129928	0.000166641	0.000221439	0.000209862	0.000220735	0.000335491	0.000179835	0.000210439	0.000196156	0.000192641	0.000191972	0.000208732	0.000223671	0.000230619	0.0001946	0.000189347	0.000189384	0.000237371	SIG1, rpoD | RNA polymerase primary sigma factor
K04019	1.39531e-06	0	0.000158009	1.57134e-05	1.22506e-06	3.64165e-06	7.92993e-07	7.22435e-06	0	5.83337e-06	1.52054e-05	5.77395e-06	1.00896e-05	3.88265e-05	2.1907e-05	1.5277e-05	2.80418e-06	2.14953e-05	0.000128209	3.46457e-06	0.000254392	0.000169883	0.000211358	0.000298776	0.000230712	0.000252224	0.000182349	0.000253172	0.000293275	0.000311476	0.000301236	0.000271695	0.00027979	0.000248146	0.000244015	0.000241919	0.00033499	0.000312301	0.000301886	0.000271205	eutA | ethanolamine utilization protein EutA
K06949	3.59731e-06	4.144e-06	0.000199093	1.42365e-05	0	0	2.50478e-06	9.44206e-06	0	4.4746e-06	1.43598e-05	5.04809e-06	1.14797e-05	2.62682e-05	1.47771e-05	1.20585e-05	1.6251e-06	1.95908e-05	0.000118039	2.789e-06	0.000219219	0.000334986	0.000122181	0.000174892	0.000222215	0.000204121	0.000257131	0.000218181	0.000202249	0.000204227	0.000204358	0.000200102	0.00019544	0.000205425	0.000224553	0.000208789	0.000195214	0.000200803	0.000193357	0.00025184	rsgA, engC | ribosome biogenesis GTPase / thiamine phosphate phosphatase [EC:3.6.1.- 3.1.3.100]
K01524	5.19609e-06	1.9624e-06	0.000251424	2.33968e-05	0	6.69237e-07	3.57247e-07	1.13586e-05	0	7.33724e-06	1.34339e-05	6.64711e-06	1.50402e-05	3.62949e-05	2.63976e-05	1.58186e-05	3.43389e-06	2.5894e-05	0.0001603	6.62974e-07	0.000266055	0.000334875	0.000170468	0.000236387	0.000246441	0.000246596	0.000295292	0.000257741	0.000245165	0.000260072	0.00024388	0.000234823	0.000237178	0.000280243	0.000296956	0.000305263	0.000255711	0.000246833	0.000245164	0.000250144	ppx-gppA | exopolyphosphatase / guanosine-5'-triphosphate,3'-diphosphate pyrophosphatase [EC:3.6.1.11 3.6.1.40]
K02357	1.90302e-06	2.39622e-06	0.000197664	2.09485e-05	0	5.44856e-07	0	5.23145e-06	6.12454e-07	9.12373e-06	1.15031e-05	3.15103e-06	1.18466e-05	2.50021e-05	1.63228e-05	1.00969e-05	3.38706e-06	1.22607e-05	0.000112058	5.77768e-07	0.000218937	0.000333975	0.000157075	0.000220853	0.000245589	0.00023296	0.000267434	0.000238006	0.000208611	0.000223837	0.00022412	0.000230148	0.000215027	0.000218007	0.000236468	0.000225559	0.000229875	0.000227834	0.00021651	0.000271006	tsf, TSFM | elongation factor Ts
K03217	4.6384e-06	5.91968e-06	0.000280484	2.01303e-05	0	1.91509e-06	0	1.17732e-05	1.2673e-06	1.25986e-05	1.16214e-05	3.73599e-06	1.22877e-05	2.99103e-05	2.33064e-05	1.30752e-05	5.57164e-06	1.94188e-05	0.000156982	1.49441e-06	0.00022035	0.000333975	0.000144753	0.000192112	0.000246984	0.000220656	0.000281232	0.000240508	0.000195699	0.000206262	0.000223613	0.000211057	0.00021106	0.000216688	0.000227947	0.000218368	0.000212648	0.000225174	0.000210488	0.000331907	yidC, spoIIIJ, OXA1, ccfA | YidC/Oxa1 family membrane protein insertase
K18220	1.0589e-05	4.39975e-06	0.000324175	8.46039e-06	0	2.58403e-07	0	1.0164e-05	0	7.32146e-06	5.95898e-06	1.23194e-06	2.62724e-06	1.30372e-05	5.96585e-06	4.26701e-06	1.18586e-06	3.9781e-06	4.70836e-05	5.08794e-07	7.09689e-05	0.000177307	8.34479e-05	0.000240189	0.000333866	0.000223257	0.000321889	0.000141852	2.46866e-05	3.95322e-05	7.56657e-05	7.0291e-05	5.90799e-05	0.000106593	0.00012534	0.000117912	6.88833e-05	6.53506e-05	6.24952e-05	0.000239317	tetM, tetO | ribosomal protection tetracycline resistance protein
K07098	8.28463e-07	0	0.000109327	1.78656e-05	0	0	0	4.63114e-06	0	7.46307e-06	3.44193e-06	2.03115e-06	1.08204e-06	1.21661e-05	5.42117e-06	3.11504e-06	0	9.31329e-06	2.93315e-05	1.21097e-06	0.000171231	0.000333741	1.33217e-05	8.77473e-06	0.000126334	0.000116214	0.000211396	0.000226939	0.000130419	0.000131743	5.98676e-05	6.00407e-05	5.73051e-05	7.03549e-05	7.14325e-05	7.58856e-05	6.499e-05	6.82398e-05	6.5465e-05	6.21513e-05	K07098 | uncharacterized protein
K12582	8.73463e-06	2.30038e-06	0.000222536	1.99653e-05	1.77336e-06	1.08971e-06	1.25863e-06	7.65492e-06	0	9.65741e-06	2.13059e-05	2.1381e-06	1.57925e-05	3.98841e-05	1.83065e-05	2.91326e-05	8.43461e-06	3.69572e-05	0.000213598	1.07951e-06	0.000283145	0.00024125	0.000248042	0.000319931	0.000243861	0.00028101	0.000192373	0.000241265	0.000318136	0.000333525	0.000314559	0.000299617	0.000295375	0.000251673	0.000244467	0.000249926	0.000325013	0.000309356	0.000314715	0.000265458	wecF, rffT | dTDP-N-acetylfucosamine:lipid II N-acetylfucosaminyltransferase
K01200	1.29549e-06	6.81111e-08	3.16125e-05	8.16653e-07	0	0	4.36541e-07	5.93429e-06	0	1.94539e-06	6.03178e-07	0	2.70418e-07	1.612e-06	1.15003e-06	1.68944e-06	0	6.81601e-07	1.14307e-05	2.12822e-07	6.05757e-05	0.000290784	0	5.8432e-07	8.6956e-05	6.45775e-05	0.000215667	0.000333292	2.80272e-05	2.57036e-05	2.50005e-05	3.05318e-05	2.31263e-05	3.59066e-05	4.7902e-05	3.8686e-05	2.79288e-05	3.07347e-05	3.12561e-05	5.33714e-05	pulA | pullulanase
K02078	8.36999e-06	2.04725e-06	0.000193661	1.30708e-05	0	0	0	1.45412e-05	0	2.14546e-05	3.97118e-06	8.04657e-06	1.74543e-06	2.68684e-05	1.97045e-05	1.15743e-05	0	2.49334e-05	0.000100054	0	0.000145101	0.000322979	8.88013e-05	0.000129953	0.000240194	0.000203019	0.000281168	0.000177272	0.000141298	0.000131762	0.000222727	0.000210251	0.000209461	0.000202455	0.000202109	0.000196879	0.000242129	0.000226976	0.000236224	0.000333235	acpP | acyl carrier protein
K03588	2.53199e-06	3.45958e-06	0.000180699	1.41527e-05	0	0	0	1.05165e-05	0	8.46615e-06	7.85708e-06	5.91671e-06	7.75158e-06	1.85512e-05	1.0737e-05	5.8284e-06	2.52735e-06	1.32187e-05	0.000100302	1.18616e-06	0.000206757	0.000332772	0.000121624	0.000142703	0.000192733	0.000170858	0.000260546	0.000195053	0.000164406	0.000185137	0.000174489	0.000163273	0.000163818	0.00016492	0.000165427	0.000167064	0.000165199	0.000174936	0.000169126	0.000223119	ftsW, spoVE | cell division protein FtsW
K00845	2.67082e-06	1.11866e-06	0.00016397	7.47313e-06	0	0	5.49184e-07	5.93202e-06	5.50433e-07	4.15417e-06	1.62134e-05	3.94832e-06	9.55221e-06	2.08922e-05	6.16678e-06	4.81779e-06	4.75082e-06	1.11901e-05	6.93115e-05	1.01917e-06	0.000168409	0.000332731	0.00010219	0.000152183	0.000212544	0.000204894	0.000294966	0.000201382	0.000167481	0.00015454	0.000165531	0.000164166	0.000160716	0.000173322	0.000182213	0.000177995	0.000167057	0.00016304	0.000160611	0.000214538	glk | glucokinase
K07486	0	0	0.000149188	6.3086e-06	0	4.85737e-07	0	2.03571e-06	0	1.05073e-06	2.57101e-06	1.49924e-06	1.38317e-06	1.51162e-05	9.34529e-06	8.46273e-06	1.20264e-06	8.10128e-06	4.44326e-05	2.24322e-06	2.2496e-05	2.11038e-05	0.000217736	0.000332657	0.000191653	0.000170027	0.000174624	1.93369e-05	0.000111252	0.000130622	0.000111348	9.80364e-05	9.47258e-05	0.000124294	9.56348e-05	0.000124208	0.000140788	8.8608e-05	0.000107462	0.000158447	K07486 | transposase
K03746	6.709e-06	0	0.000144872	8.81309e-06	0	1.13449e-06	1.21121e-06	0	0	4.6822e-06	1.00913e-05	6.62346e-06	9.05524e-06	1.40215e-05	7.83659e-06	3.18766e-06	3.28107e-06	1.69641e-05	7.21426e-05	1.69161e-06	0.000130672	0.000115861	0.000148559	0.000332572	0.000211317	0.000222914	0.000165665	0.000162474	0.000210624	0.000201286	0.000205336	0.000204404	0.000196341	0.000166645	0.000156157	0.00017021	0.000204634	0.000188475	0.000206363	0.000180428	hns | DNA-binding protein H-NS
K04485	7.62447e-06	1.93604e-06	0.000255349	1.60252e-05	0	7.29675e-07	0	6.48764e-06	3.76487e-07	5.23916e-06	2.50789e-05	5.88617e-06	8.41609e-06	2.02072e-05	1.87574e-05	1.92022e-05	4.2119e-06	2.58825e-05	0.000130791	0	0.000239226	0.000297724	0.000158812	0.000207635	0.000241675	0.00023674	0.000262208	0.000255481	0.000230452	0.000251327	0.000252255	0.000255314	0.000247157	0.00023446	0.000234191	0.000242014	0.000270464	0.000259944	0.000231552	0.000331733	radA, sms | DNA repair protein RadA/Sms
K06173	1.51505e-06	0	0.000181301	1.6675e-05	0	0	1.95761e-06	1.0384e-05	0	8.67957e-06	1.20676e-05	6.49988e-06	6.53766e-06	1.73811e-05	8.45665e-06	1.09791e-05	2.82244e-06	1.07045e-05	6.98725e-05	1.21097e-06	0.00019596	0.000331445	0.000109374	0.000154488	0.000218762	0.000197193	0.000280748	0.000278122	0.000170481	0.000171126	0.000189846	0.000178011	0.00017541	0.00019697	0.000203604	0.000206766	0.000189184	0.000186727	0.000178153	0.000252414	truA, PUS1 | tRNA pseudouridine38-40 synthase
K07478	7.20904e-06	7.16322e-06	0.000249784	3.28127e-05	7.11854e-06	9.99761e-06	1.44075e-05	1.8155e-05	8.0249e-06	3.46809e-05	2.51603e-05	1.40838e-05	3.57339e-05	2.89216e-05	4.47568e-05	3.13506e-05	9.19658e-06	3.42785e-05	0.000116237	1.97982e-05	0.000230412	0.000331035	0.000166481	0.000222149	0.000258789	0.000256121	0.000268383	0.000270757	0.0002573	0.000251946	0.000234456	0.000234326	0.000217221	0.000228036	0.000253809	0.000249828	0.000257617	0.00024759	0.000235539	0.000301209	ycaJ | putative ATPase
K07284	2.28524e-06	5.4302e-07	0.000143731	6.13989e-06	0	0	0	8.4322e-06	0	5.30669e-06	3.37919e-06	0	3.29291e-06	7.48773e-06	4.38047e-06	7.43387e-06	7.74172e-07	4.75999e-06	4.59015e-05	2.09695e-06	3.04724e-05	0.000154413	0	6.91115e-07	0.000122319	7.94879e-05	0.00016366	0.00032885	2.35779e-05	1.53373e-05	7.62156e-05	7.59321e-05	6.116e-05	3.72508e-05	5.98629e-05	4.09145e-05	3.42943e-05	6.58262e-05	4.90288e-05	0.000330875	srtA | sortase A
K02238	3.11536e-06	2.81903e-06	0.000225919	1.27921e-05	0	1.54009e-06	3.63863e-07	1.41695e-05	6.99947e-07	5.88473e-06	1.55615e-05	5.69165e-06	4.08582e-06	2.06691e-05	1.61741e-05	6.89754e-06	5.11314e-06	1.16533e-05	8.05133e-05	8.73677e-07	0.000197553	0.000266474	0.000133965	0.000174088	0.000277689	0.000262808	0.000237566	0.000330281	0.000204418	0.000211051	0.000214514	0.000208973	0.000206198	0.000210737	0.000201801	0.000207754	0.000205571	0.000212639	0.000214463	0.000261141	comEC | competence protein ComEC
K01270	2.88348e-06	0	0.000177961	1.35433e-05	0	3.55293e-06	1.70785e-06	5.51951e-06	1.17983e-06	8.24397e-06	9.36543e-06	4.70292e-06	1.43888e-05	2.86761e-05	1.84402e-05	6.43657e-06	4.05892e-06	1.56615e-05	0.000123683	2.57055e-06	0.000210682	0.000290293	0.000193965	0.000280694	0.000257936	0.000268191	0.000255845	0.000330154	0.00024906	0.000259238	0.000270821	0.000270931	0.000268242	0.000239722	0.000245719	0.000231712	0.000272856	0.000270092	0.000253438	0.000226279	pepD | dipeptidase D
K00757	1.05975e-05	3.63899e-06	0.000219178	1.66695e-05	0	4.34021e-06	0	1.08745e-05	0	4.01257e-06	6.3747e-06	5.04812e-06	1.32367e-05	3.87031e-05	2.82848e-05	1.29277e-05	9.90691e-06	2.85211e-05	0.000206112	8.72798e-07	0.000296957	0.000247546	0.000220959	0.000284182	0.000263555	0.000277377	0.000206498	0.000296603	0.000282364	0.000330148	0.000265451	0.000272873	0.000270046	0.000265901	0.00025479	0.000265818	0.000286257	0.000288867	0.000279045	0.000253763	udp, UPP | uridine phosphorylase
K02895	3.37883e-06	1.74618e-06	0.000214411	2.11528e-05	0	0	0	1.1547e-05	0	6.45803e-06	2.02449e-05	6.05409e-06	1.39634e-05	3.00479e-05	1.61479e-05	7.43073e-06	1.82115e-06	1.65012e-05	0.00013371	1.56272e-06	0.000187107	0.000329821	0.000152191	0.000186367	0.000246843	0.000242697	0.000260882	0.000237919	0.000216679	0.000195169	0.000208579	0.000209622	0.000205885	0.000212186	0.000237528	0.000239994	0.000217122	0.000224715	0.000197351	0.000285295	RP-L24, MRPL24, rplX | large subunit ribosomal protein L24
K17675	0	0	3.67035e-06	5.83529e-07	0	0	0	5.92301e-07	0	0	0	0	0	7.03111e-07	0	2.64732e-07	0	0	3.7559e-06	0	5.89821e-05	0.000329786	0	3.03362e-07	2.72855e-05	2.53915e-05	0.000214622	6.53163e-05	1.21914e-05	5.43811e-06	6.09926e-06	7.65707e-06	5.51806e-06	1.01731e-05	9.16103e-06	8.62197e-06	6.44552e-06	8.1881e-06	7.54248e-06	1.33823e-05	SUPV3L1, SUV3 | ATP-dependent RNA helicase SUPV3L1/SUV3
K02992	2.14832e-06	4.45328e-06	0.00022534	1.33721e-05	0	2.08347e-06	0	3.26154e-06	1.09394e-06	2.10146e-06	1.33824e-05	2.99849e-06	9.23287e-06	2.16605e-05	2.49626e-05	8.7811e-06	4.8259e-06	1.18554e-05	0.000121925	0	0.000189982	0.000329509	0.000137246	0.000180036	0.000208893	0.000215783	0.000255197	0.000235852	0.000185452	0.000202889	0.000192605	0.000195067	0.000180839	0.000190749	0.000218287	0.000215858	0.000194365	0.00018924	0.000196394	0.000243393	RP-S7, MRPS7, rpsG | small subunit ribosomal protein S7
K11907	4.511e-07	0	0.000108879	9.90504e-06	0	0	0	2.82284e-06	0	1.41925e-06	1.30821e-05	4.24546e-06	1.09662e-05	2.0679e-05	1.60711e-05	9.18701e-06	4.21498e-06	2.43308e-05	0.000167675	2.84792e-06	0.000199047	0.000150968	5.46635e-05	1.846e-05	0.000157042	0.000165528	4.97402e-05	3.59653e-05	0.000162419	5.52274e-05	0.000187098	0.000180779	0.000195572	0.000143665	0.00013662	0.000140633	0.000329495	0.000280052	0.000262061	0.000241111	vasG, clpV | type VI secretion system protein VasG
K03769	1.795e-06	0	0.000112465	2.46762e-06	0	0	0	5.42325e-06	0	1.74028e-06	3.40659e-06	1.65541e-06	1.06907e-05	2.20111e-05	4.42232e-06	8.07984e-06	5.97564e-06	1.96793e-05	0.000102295	0	0.000158267	0.000329439	0.000106498	0.000160351	0.00014018	0.000146466	0.000239033	0.000170587	0.000161306	0.000145442	0.000139218	0.000134532	0.000136753	0.000142073	0.000118868	0.000125966	0.000142251	0.000146145	0.000142036	0.000134689	ppiC | peptidyl-prolyl cis-trans isomerase C
K19147	3.94326e-07	0	5.20827e-05	3.90502e-06	0	1.5196e-06	4.72827e-07	3.03535e-06	0	5.1924e-06	1.63673e-06	3.38748e-06	1.69004e-06	8.09261e-06	6.12008e-06	7.2323e-07	1.76404e-06	2.40194e-06	3.35931e-05	2.13099e-06	3.92516e-05	4.67845e-05	0.000183909	0.000329226	0.000117092	0.000117442	0.000176175	0.000104742	4.43983e-05	9.9286e-05	4.78615e-05	4.97789e-05	4.85407e-05	4.70117e-05	5.37905e-05	5.04428e-05	5.97042e-05	7.09167e-05	6.21481e-05	8.79824e-05	mcrC | 5-methylcytosine-specific restriction enzyme subunit McrC
K02575	3.72182e-07	1.92095e-06	0.000187046	1.67483e-05	0	3.57746e-07	0	3.4553e-06	0	6.07663e-06	2.15705e-05	5.11171e-06	1.44985e-05	2.87399e-05	2.10496e-05	1.46967e-05	6.15423e-06	1.93057e-05	0.000122419	2.83213e-06	0.00023012	0.000193216	0.000192873	0.000289594	0.000268513	0.000295774	0.000184677	0.000278565	0.000304563	0.000290449	0.0003288	0.000323187	0.000315426	0.000260772	0.000261852	0.000246047	0.000324038	0.000313	0.000303246	0.000298344	NRT, narK, nrtP, nasA | MFS transporter, NNP family, nitrate/nitrite transporter
K02795	2.49939e-06	3.30527e-06	0.000203487	1.25761e-05	6.55162e-07	6.2036e-07	0	1.05112e-05	1.3029e-06	8.646e-06	7.27713e-06	5.61554e-07	6.0322e-06	2.13519e-05	1.09965e-05	9.72807e-06	2.14322e-06	1.08988e-05	7.08292e-05	6.12262e-07	0.000148789	0.000116164	0.000122597	0.00013334	0.000218787	0.00019978	0.000178796	0.000328566	0.000155934	0.000184234	0.000180541	0.000184007	0.000173812	0.000144915	0.000162771	0.000148739	0.000167201	0.000189374	0.00016938	0.000308394	PTS-Man-EIIC, manY | PTS system, mannose-specific IIC component
K12064	0	0	0.000122289	2.9821e-06	0	9.63001e-07	4.1125e-06	1.89895e-06	0	4.85658e-06	7.84153e-06	9.23953e-07	4.96296e-06	1.62674e-05	1.26479e-05	1.38167e-05	2.22349e-06	4.24212e-06	6.65398e-05	9.53989e-07	0.000111947	0.00010841	0.000177568	0.000328376	0.00014634	0.000131893	0.000178799	2.90446e-05	1.91412e-05	7.80243e-05	0.000153278	0.000141058	0.000146192	0.000183873	0.000152553	0.000173695	0.00022421	0.000136158	0.000165459	0.000256167	traV | conjugal transfer pilus assembly protein TraV
K07043	0	0	0.000153834	1.72213e-05	0	1.97186e-06	0	7.98554e-06	0	5.48288e-06	1.66371e-05	1.22974e-05	1.27998e-05	2.72848e-05	2.02163e-05	8.31069e-06	5.31168e-06	1.29492e-05	0.000126282	0	0.000313767	0.000326984	0.000126254	0.000189468	0.000196569	0.000216671	0.000223205	0.000163853	0.000299231	0.000278761	0.000247854	0.000242267	0.000239803	0.000208107	0.000212126	0.000229939	0.000249466	0.000234234	0.000237154	0.000202857	K07043 | uncharacterized protein
K20543	4.18123e-06	3.49728e-06	0.000225413	1.51963e-05	4.75579e-07	2.08385e-06	0	6.74104e-06	4.32679e-07	8.13707e-06	2.26722e-05	8.37e-06	1.87135e-05	3.68946e-05	2.56262e-05	1.32539e-05	7.85912e-06	3.07775e-05	0.000211548	2.8807e-06	0.000323386	0.000237988	0.000234988	0.000326604	0.000228294	0.000253904	0.000177076	0.000200582	0.000292259	0.000325669	0.000301991	0.000288648	0.000293302	0.00022922	0.000235124	0.000224843	0.000323187	0.000307721	0.000294554	0.000251543	bcsC | cellulose synthase operon protein C
K02409	1.89978e-06	6.44161e-07	8.71939e-05	3.40543e-06	0	0	0	4.08884e-06	6.29067e-07	1.81486e-06	1.18297e-05	2.29902e-06	1.26292e-05	1.53999e-05	1.25392e-05	7.29581e-06	3.45787e-06	9.01115e-06	5.85745e-05	8.9016e-07	0.000182482	0.00013099	0.00019694	0.000326592	0.000130486	0.000138842	0.000160122	0.000125529	0.000177746	0.00018949	0.000181465	0.000170341	0.000169212	0.000138601	0.000139216	0.000130826	0.000177096	0.000173883	0.00016349	0.000142985	fliF | flagellar M-ring protein FliF
K01937	3.02084e-06	2.24812e-06	0.000237727	1.98684e-05	1.14106e-06	0	0	5.85451e-06	0	9.43674e-06	1.36914e-05	4.60916e-06	1.35631e-05	3.57781e-05	1.27492e-05	1.15372e-05	4.11957e-06	1.28816e-05	0.000124045	5.54345e-07	0.000253721	0.000326416	0.000164354	0.000236367	0.000260049	0.000248128	0.000283837	0.000262105	0.00024396	0.000258016	0.000251123	0.000246072	0.000260032	0.0002151	0.00021789	0.000207469	0.000252072	0.000257098	0.000244034	0.000285885	pyrG, CTPS | CTP synthase
K02336	3.49914e-06	1.18354e-06	0.000182254	1.40348e-05	3.56269e-07	3.37345e-07	0	4.38443e-06	3.5425e-07	5.06636e-06	1.6477e-05	5.62366e-06	2.14193e-05	3.45681e-05	2.42639e-05	1.39568e-05	7.71061e-06	2.40385e-05	0.00015615	4.9491e-06	0.000262966	0.000214088	0.000216288	0.000320809	0.000226023	0.000251599	0.000168223	0.000215125	0.000292021	0.000310884	0.000302372	0.000297072	0.000293782	0.000239365	0.00023313	0.000227851	0.000326077	0.000302329	0.000292257	0.000255978	DPO2, polB | DNA polymerase II
K02874	7.88728e-06	1.43638e-06	0.000226252	1.1076e-05	2.84436e-06	0	1.42611e-06	7.03188e-06	0	2.69462e-06	1.31868e-05	2.56322e-06	1.18239e-05	2.70056e-05	1.05981e-05	1.19561e-05	0	2.21609e-05	0.000105309	0	0.000221618	0.000325709	0.000134414	0.00017123	0.000248741	0.000220627	0.000276214	0.000238933	0.000192698	0.000198166	0.000191447	0.000189064	0.000185502	0.0001967	0.000215457	0.000215263	0.000194327	0.000197161	0.000200744	0.000269422	RP-L14, MRPL14, rplN | large subunit ribosomal protein L14
K02362	3.28229e-06	2.54444e-06	0.00015497	2.03302e-05	0	0	0	3.9263e-06	0	4.70732e-06	1.03658e-05	9.21896e-06	1.77582e-05	2.04349e-05	2.26592e-05	8.35688e-06	6.80969e-06	2.4872e-05	0.00010135	0	0.000181891	0.000163697	0.000186246	0.000325694	0.000230238	0.000254821	0.000150808	0.000170193	0.000246043	0.000246035	0.000285417	0.000298759	0.000297118	0.000219196	0.000206556	0.000209788	0.000300363	0.000286004	0.000261861	0.000208261	entD | enterobactin synthetase component D [EC:6.3.2.14 2.7.8.-]
K06958	5.94405e-06	2.4493e-06	0.000177867	1.98323e-05	0	1.16236e-06	6.20482e-07	4.16411e-06	0	6.31365e-06	6.84226e-06	2.20792e-06	8.74551e-06	2.06001e-05	1.78386e-05	9.77941e-06	1.3419e-06	2.13502e-05	0.0001124	1.70026e-06	0.000191079	0.000325585	0.000119677	0.000146706	0.000186803	0.000184978	0.000239643	0.000192492	0.000170612	0.000174196	0.000172508	0.000165364	0.000166613	0.000169981	0.000188681	0.000184673	0.000172738	0.000176361	0.000173765	0.000225912	rapZ | RNase adapter protein RapZ
K01265	1.20084e-06	0	9.49855e-05	6.86852e-06	0	0	0	1.25533e-06	0	1.91016e-06	5.74512e-06	0	0	6.6839e-06	4.13666e-06	5.40533e-07	0	3.04199e-06	3.14536e-05	0	7.50197e-05	0.000325478	1.79787e-05	2.86243e-05	0.000137123	0.000109816	0.00026219	0.000196916	4.41577e-05	4.87225e-05	4.93434e-05	4.76758e-05	4.51757e-05	8.33221e-05	0.00010195	9.85766e-05	4.51324e-05	5.24665e-05	4.82149e-05	0.000111829	map | methionyl aminopeptidase
K03695	2.93344e-06	1.24553e-06	0.000143023	1.47394e-05	0	5.79148e-07	2.06104e-07	3.83318e-06	8.10895e-07	6.23873e-06	9.91008e-06	2.22266e-06	7.177e-06	1.47203e-05	1.11961e-05	3.97589e-06	2.44974e-06	1.02048e-05	6.14047e-05	1.91243e-07	0.000170196	0.000325211	9.71334e-05	0.000123316	0.000178063	0.000166286	0.00024165	0.00021692	0.000145831	0.000147209	0.000146879	0.000137556	0.000140838	0.00015133	0.000162316	0.00016366	0.000148176	0.000150882	0.000147734	0.000173121	clpB | ATP-dependent Clp protease ATP-binding subunit ClpB
K11068	7.86851e-07	3.36902e-06	0.00018981	1.24485e-05	0	7.52892e-07	0	1.01715e-05	0	6.68154e-06	1.33924e-05	5.15973e-06	1.76129e-05	2.71608e-05	1.45279e-05	9.4703e-06	1.36586e-06	2.64492e-05	0.000129531	0	0.000210628	0.000325034	0.00017936	0.000241536	0.000252573	0.000240581	0.000264538	0.000318818	0.000221634	0.00024052	0.000232257	0.00023477	0.000235511	0.000203375	0.000221211	0.000231185	0.000246654	0.000231331	0.000222716	0.000258762	hlyIII | hemolysin III
K02796	3.02732e-06	1.86546e-06	0.000170477	5.46213e-06	0	5.83226e-07	0	1.52825e-05	0	9.26428e-06	1.13223e-05	2.75936e-06	5.66404e-06	2.12957e-05	1.05042e-05	7.59586e-06	3.27384e-06	1.32033e-05	7.33774e-05	2.31107e-06	0.000129585	0.000110847	0.000103877	0.000131014	0.000208203	0.000192218	0.0001634	0.000324632	0.000159449	0.000173262	0.000183129	0.000178788	0.000166654	0.00015798	0.000161452	0.000151331	0.000169426	0.000177591	0.000168808	0.000274729	PTS-Man-EIID, manZ | PTS system, mannose-specific IID component
K03547	1.68528e-06	1.30643e-06	0.000188851	1.2062e-05	0	8.1095e-07	0	3.48018e-06	1.27686e-06	1.02529e-05	1.11943e-05	6.21691e-06	1.11127e-05	2.05102e-05	1.31814e-05	9.12461e-06	3.74025e-06	1.17588e-05	8.22688e-05	8.02377e-07	0.000186877	0.000323771	0.000113012	0.000159515	0.000201643	0.000194023	0.000276211	0.00020863	0.000179041	0.000177452	0.000210268	0.000198517	0.000200204	0.000190534	0.000203818	0.000186026	0.000186891	0.000204362	0.000181924	0.000225206	sbcD, mre11 | DNA repair protein SbcD/Mre11
K02871	7.30554e-06	2.49106e-06	0.000235648	9.6737e-06	0	0	1.23662e-06	7.0934e-06	0	9.46398e-06	2.05825e-05	2.22266e-06	1.00606e-05	2.23692e-05	1.56346e-05	9.5602e-06	2.67441e-06	2.2803e-05	0.000131509	0	0.000206819	0.000323548	0.000129172	0.00019063	0.000233687	0.000234751	0.000240459	0.000253359	0.000193883	0.000212464	0.000201061	0.000204924	0.000195706	0.000204812	0.00021952	0.000220917	0.000205865	0.00020796	0.000202943	0.00026058	RP-L13, MRPL13, rplM | large subunit ribosomal protein L13
K03669	1.20867e-06	3.62967e-06	0.000169546	1.05286e-05	0	5.4307e-07	7.75602e-07	7.29379e-06	0	2.23279e-06	1.55658e-05	7.16529e-06	1.71868e-05	3.07411e-05	1.60772e-05	1.09072e-05	3.14301e-06	2.05057e-05	0.000128489	3.48455e-06	0.000277346	0.000215157	0.000214341	0.000320832	0.000252058	0.00028384	0.000179879	0.000217051	0.000307465	0.000304482	0.000315278	0.000302113	0.000304844	0.000254496	0.000255008	0.000260347	0.000323505	0.000314072	0.000315174	0.000280116	mdoH | membrane glycosyltransferase
K13979	4.04534e-06	0	0.000114997	2.05614e-05	0	4.73246e-07	5.0525e-07	3.27663e-06	0	4.77333e-07	2.16369e-05	3.2767e-06	2.12475e-05	2.33701e-05	1.96996e-05	2.86772e-06	1.97134e-06	1.7208e-05	0.000123052	7.8096e-06	0.000203093	0.000161622	0.000204549	0.000293494	0.000187182	0.000211174	0.000155607	0.000186246	0.000230388	0.000243773	0.00032284	0.000295542	0.000322599	0.000233278	0.000218022	0.000198729	0.000285042	0.000295009	0.000268677	0.000217249	yahK | uncharacterized zinc-type alcohol dehydrogenase-like protein
K08323	1.65298e-06	4.8138e-07	0.000133308	7.29243e-06	0	7.96328e-07	0	2.16312e-06	1.25435e-06	2.00801e-06	7.46412e-06	3.74638e-06	6.45304e-06	2.10997e-05	1.33668e-05	8.76251e-06	2.38344e-06	1.44411e-05	8.31249e-05	3.94438e-07	0.00017503	0.000155846	0.000203003	0.000322732	0.000184481	0.000186984	0.000169612	0.00011069	0.000177052	0.00018	0.000218454	0.00021181	0.000211296	0.000169426	0.000157406	0.000164009	0.000202014	0.000212604	0.000203262	0.000173213	rspA, manD | mannonate dehydratase
K03572	5.81279e-06	2.01013e-06	0.000230699	1.4821e-05	1.71502e-06	1.34445e-06	2.02081e-06	8.00268e-06	0	4.80666e-06	2.25529e-05	7.81036e-06	1.43259e-05	2.98002e-05	2.35938e-05	1.48164e-05	2.79991e-06	2.59218e-05	0.00016807	3.29172e-06	0.000231465	0.000262273	0.000160336	0.000255821	0.000253729	0.00024664	0.000228571	0.000322655	0.000235453	0.00024634	0.000266046	0.000257402	0.000252275	0.000233276	0.000242266	0.000247783	0.000272907	0.000269056	0.000251865	0.000310874	mutL | DNA mismatch repair protein MutL
K02405	0	2.07442e-06	9.43591e-05	1.24309e-05	0	1.85414e-06	0	3.23776e-06	0	3.81593e-06	1.3423e-05	2.96492e-06	8.75318e-06	1.56227e-05	7.39254e-06	5.20969e-06	4.28105e-06	1.03594e-05	5.96797e-05	6.12262e-07	0.00016438	0.000129983	0.00017721	0.000322221	0.000146169	0.00015555	0.000150746	0.000128536	0.000179104	0.000181096	0.000178699	0.000167107	0.000168289	0.000140911	0.000136958	0.000130377	0.000175579	0.000173342	0.000163872	0.000135665	fliA | RNA polymerase sigma factor for flagellar operon FliA
K02886	6.24382e-06	1.31535e-06	0.00021879	1.05674e-05	0	6.04512e-07	6.45392e-07	7.53009e-06	0	7.88265e-06	1.4314e-05	3.47165e-06	8.55381e-06	1.84666e-05	1.03239e-05	1.12991e-05	2.09365e-06	2.3138e-05	0.000148493	4.19198e-06	0.000233087	0.000322164	0.00011821	0.000180553	0.000224177	0.000208383	0.000272918	0.000216574	0.000190336	0.000218028	0.0002066	0.000198242	0.000198613	0.000195635	0.000226126	0.000216423	0.000214583	0.000213258	0.000200328	0.000281907	RP-L2, MRPL2, rplB | large subunit ribosomal protein L2
K07245	1.66762e-06	1.79868e-06	8.98e-05	9.7361e-06	0	0	0	1.75256e-06	5.97721e-07	2.29645e-06	8.25648e-06	7.03257e-06	6.8684e-06	2.17483e-05	1.04304e-05	1.13035e-05	2.58818e-06	1.39477e-05	9.98349e-05	5.6387e-07	0.000165542	0.000122572	0.000209419	0.000322101	0.000136886	0.000152601	0.000156075	0.000122121	0.000192253	0.000256241	0.000211323	0.000203594	0.000204739	0.00016413	0.00016219	0.000169194	0.000205379	0.00020229	0.000202493	0.000183729	pcoD | copper resistance protein D
K09228	0.0002233	0.000263645	4.49699e-05	0.000182473	0.000245579	0.000216419	0.00024332	0.0002202	0.000232565	0.000189639	0.000202188	0.000224625	0.00026495	0.000171061	0.000228271	0.000231433	0.000205588	0.000234207	0.000128172	0.000321971	4.62347e-05	5.49375e-06	7.90129e-05	2.59461e-05	1.06334e-06	1.77024e-06	1.79637e-05	7.02121e-06	2.13482e-05	2.31315e-05	1.00106e-07	1.74444e-06	2.40735e-06	5.3782e-06	2.6036e-06	6.06436e-06	2.28129e-06	3.39998e-06	3.5811e-06	1.74069e-07	KRAB | KRAB domain-containing zinc finger protein
K01902	5.84137e-07	0	0.00018851	2.5453e-05	0	1.57749e-06	0	1.94993e-06	2.52082e-06	2.45324e-06	3.2477e-05	5.35685e-06	1.33671e-05	2.62086e-05	2.82887e-05	2.27801e-06	0	2.79956e-05	0.000141526	0	0.00020787	0.000184621	0.000193169	0.000302438	0.000280631	0.000313715	0.000176315	0.000175703	0.000279253	0.000262761	0.000298939	0.000285858	0.000311034	0.000244674	0.00023768	0.000237285	0.000321945	0.000318643	0.000289246	0.000282988	sucD | succinyl-CoA synthetase alpha subunit
K06940	1.99214e-06	0	0.000194475	1.51306e-05	0	0	0	8.67178e-06	0	1.59111e-06	2.14761e-05	1.02016e-05	1.23211e-05	4.50485e-05	1.2681e-05	1.59405e-05	1.85651e-06	1.35371e-05	8.01131e-05	0	0.000189016	0.000141294	9.5297e-05	0.000117024	0.000249435	0.000263009	0.000129673	0.000194419	0.000287831	0.000229209	0.000304964	0.000292361	0.000321843	0.000228191	0.000234973	0.000209361	0.000266883	0.000273803	0.000251634	0.000256226	K06940 | uncharacterized protein
K00031	3.95237e-06	9.73282e-07	0.000211109	2.3379e-05	1.74928e-06	9.05116e-07	0	1.00923e-05	0	9.40291e-06	1.79552e-05	4.91523e-06	1.47343e-05	3.51973e-05	2.72577e-05	1.43359e-05	3.51416e-06	1.43779e-05	0.000115191	8.96645e-07	0.000269302	0.000289204	0.000174834	0.000321807	0.000304016	0.000316945	0.000236581	0.000230329	0.000304351	0.000315145	0.000283067	0.000300061	0.00028117	0.000244217	0.000249939	0.000250709	0.000274801	0.000283875	0.000295243	0.000310632	IDH1, IDH2, icd | isocitrate dehydrogenase
K01714	5.99578e-06	0	0.000184349	2.19279e-05	0	5.59582e-07	0	1.07094e-05	0	8.48588e-06	1.9957e-05	5.90594e-06	7.4198e-06	2.09665e-05	1.77071e-05	7.40712e-06	3.2522e-06	1.23161e-05	0.000104	5.60021e-07	0.000247737	0.000315265	0.000125622	0.000177421	0.000293018	0.000321779	0.000206955	0.000222057	0.000181143	0.000200199	0.000218303	0.000206844	0.000213594	0.000227268	0.000235947	0.00023476	0.000218894	0.000213238	0.000214048	0.00025615	dapA | 4-hydroxy-tetrahydrodipicolinate synthase
K06168	1.95819e-06	1.15656e-06	0.000198977	1.39866e-05	0	0	3.94726e-07	9.61395e-06	3.88252e-07	9.04522e-06	1.42467e-05	1.0668e-05	1.17386e-05	2.75197e-05	2.16814e-05	1.59388e-05	4.96676e-06	1.82447e-05	0.000114119	4.79472e-06	0.000271484	0.000295098	0.000162963	0.000253136	0.00028304	0.000287165	0.000236286	0.00030789	0.000307909	0.000289942	0.000321201	0.000293827	0.000295292	0.00029338	0.000299679	0.000285678	0.000321701	0.000307368	0.00030203	0.000295219	miaB | tRNA-2-methylthio-N6-dimethylallyladenosine synthase
K08300	3.60057e-06	2.7151e-07	0.000163342	1.44599e-05	0	1.53987e-06	6.98266e-07	6.55142e-06	1.11675e-06	1.05272e-05	1.72578e-05	4.82542e-06	1.25178e-05	2.58643e-05	1.75472e-05	1.15097e-05	4.52786e-06	1.96742e-05	0.000111235	1.39831e-06	0.000266866	0.000198592	0.000206367	0.000301082	0.000230597	0.000254286	0.000166248	0.000205104	0.000276907	0.000292831	0.000292506	0.000276405	0.000276937	0.000241041	0.000233971	0.000239088	0.000321605	0.000287083	0.000293683	0.000258218	rne | ribonuclease E
K00850	6.58132e-06	7.9037e-06	0.000175317	2.62862e-05	1.11077e-05	1.17389e-05	2.59902e-06	1.39805e-05	2.04632e-06	1.29154e-05	2.99722e-05	2.20862e-05	2.25197e-05	5.45189e-05	2.96631e-05	2.43674e-05	2.13028e-05	3.27447e-05	0.000146481	1.66792e-05	0.000212738	0.000321586	0.000156669	0.000207048	0.000224555	0.000214486	0.000259115	0.000221531	0.000197734	0.000222018	0.000205916	0.000192513	0.00019777	0.000198202	0.00022043	0.000211138	0.000197675	0.000208597	0.000197958	0.00023772	pfkA, PFK | 6-phosphofructokinase 1
K18919	0	0	0.000186526	1.21092e-05	0	0	0	4.88857e-06	0	4.73971e-06	1.1581e-05	4.47662e-06	1.04136e-05	3.51228e-05	3.01537e-05	8.80317e-06	1.35058e-05	2.67815e-05	0.00016223	2.31107e-06	0.000207823	0.00014379	0.000125656	0.000280207	0.000194766	0.000201461	0.00019508	0.000143613	0.000242935	0.000182034	0.000301812	0.000319402	0.000321483	0.000254273	0.000261789	0.000253522	0.000305864	0.000272272	0.000293932	0.000247484	hokC_D | protein HokC/D
K04488	7.2478e-06	3.77969e-06	0.000178849	1.72127e-05	0	0	0	8.56311e-06	0	1.09114e-05	8.1626e-06	4.49222e-06	1.0657e-05	1.70497e-05	1.72622e-05	1.0127e-05	1.39577e-06	1.25363e-05	8.19156e-05	1.19771e-06	0.000175397	0.000320804	0.000127303	0.000171237	0.000211069	0.000209756	0.000232895	0.000209718	0.000165873	0.000177612	0.000180789	0.000175782	0.000176123	0.000183169	0.000214775	0.000206612	0.000182205	0.000181972	0.000187907	0.000250034	iscU, nifU | nitrogen fixation protein NifU and related proteins
K13771	0	2.60362e-06	0.000212775	1.49072e-05	0	1.16645e-06	0	7.79843e-06	0	4.37604e-06	1.81502e-05	4.13021e-06	2.31085e-05	3.30917e-05	3.10364e-05	1.61272e-05	6.3163e-06	1.58097e-05	0.000177473	0	0.000268388	0.000320366	0.000161543	0.000312395	0.000239907	0.000263524	0.000221651	0.000213797	0.000316142	0.000299111	0.000290064	0.000298144	0.000292085	0.00023146	0.000231163	0.000236913	0.000293969	0.000281827	0.000275022	0.000226295	nsrR | Rrf2 family transcriptional regulator, nitric oxide-sensitive transcriptional repressor
K09936	1.19667e-06	0	0.000170587	1.29512e-05	0	0	4.01903e-06	1.49747e-05	2.41579e-06	1.38028e-05	1.84974e-05	1.05947e-06	5.86463e-06	1.66088e-05	1.35786e-05	7.6737e-06	0	7.62316e-06	7.91163e-05	2.18781e-06	0.000194142	0.000320305	9.82422e-05	0.000182583	0.0002706	0.000259693	0.000282653	0.000250438	0.000179584	0.000217479	0.000221392	0.000229664	0.00021817	0.000178787	0.000178859	0.00017007	0.000219671	0.000230453	0.000205157	0.000217236	TC.BAT2 | bacterial/archaeal transporter family-2 protein
K01649	4.9423e-06	1.02167e-06	0.000146901	1.263e-05	0	3.2038e-07	0	5.30809e-06	0	7.49019e-06	1.43575e-05	3.03282e-06	1.20368e-05	2.12671e-05	1.36905e-05	1.06796e-05	2.55587e-06	9.83473e-06	9.42036e-05	1.87885e-06	0.000193306	0.000319786	0.000116463	0.000160271	0.000177307	0.00016583	0.000259028	0.000144536	0.000171421	0.00017801	0.000185046	0.000175361	0.000181151	0.000167448	0.000168121	0.000155807	0.000184792	0.000190632	0.000177476	0.000220016	leuA, IMS | 2-isopropylmalate synthase
K02793	6.44847e-06	3.34529e-06	0.000156865	9.20523e-06	0	0	0	9.08855e-06	1.85058e-06	8.56648e-06	1.02548e-05	1.66699e-06	3.90479e-06	2.49037e-05	7.70609e-06	6.48324e-06	1.1983e-06	1.06287e-05	6.07569e-05	2.29491e-06	0.000112017	0.00010212	7.69662e-05	0.000101831	0.0001912	0.000172128	0.000156924	0.0003195	0.000136824	0.000141837	0.000154206	0.000150271	0.000143499	0.000141283	0.000150756	0.000129831	0.000133693	0.000150613	0.00013972	0.000235331	PTS-Man-EIIA, manX | PTS system, mannose-specific IIA component
K18928	1.436e-06	2.22638e-06	0.000131097	1.49023e-05	0	6.90151e-07	7.36822e-07	2.1693e-06	7.24737e-07	3.46357e-06	1.22637e-05	5.29733e-06	1.52725e-05	2.28483e-05	1.59204e-05	7.75664e-06	5.57726e-06	1.50279e-05	0.000119655	6.83692e-07	0.000163225	0.00011954	0.000179704	0.000318608	0.000181854	0.000197617	0.000163116	0.000154397	0.0002072	0.000222566	0.000250598	0.000249533	0.000253813	0.000208726	0.000189815	0.000187476	0.000238931	0.000252822	0.000229663	0.000193267	lldE | L-lactate dehydrogenase complex protein LldE
K18531	2.59384e-06	2.49254e-06	0.000199798	1.84831e-05	0	1.45149e-06	3.70728e-07	8.92824e-06	3.64648e-07	5.7267e-06	1.85216e-05	5.94877e-06	1.31155e-05	4.42147e-05	2.40248e-05	1.30936e-05	7.26798e-06	2.10597e-05	0.000216596	1.23495e-06	0.000243796	0.00022884	0.000175527	0.000318536	0.000179091	0.000177763	0.000169388	0.000208098	0.000290808	0.000268862	0.000284143	0.000279043	0.000273767	0.000225504	0.000223339	0.000222912	0.000295752	0.000269306	0.000275915	0.000223266	frvR | putative frv operon regulatory protein
K00606	0	1.12728e-06	0.000139986	1.05588e-05	0	1.04833e-06	1.11922e-06	8.62674e-06	0	3.32102e-06	1.43356e-05	1.57954e-06	9.54078e-06	2.49554e-05	2.18696e-05	5.89215e-06	2.58406e-06	1.81732e-05	0.000141459	0	0.00023121	0.00031799	0.00013613	0.000176298	0.000173656	0.00018121	0.000232309	0.000169961	0.000207425	0.000235648	0.00022172	0.000211048	0.000211926	0.000175562	0.000174834	0.000178201	0.000238841	0.000236092	0.000217271	0.000246174	panB | 3-methyl-2-oxobutanoate hydroxymethyltransferase
K02965	0	5.46438e-06	0.000215641	7.10384e-06	0	1.78103e-06	0	3.73213e-06	0	1.2067e-05	1.05494e-05	1.70882e-06	1.10356e-05	2.61172e-05	1.97816e-05	3.33619e-06	4.11227e-06	1.47543e-05	0.000141445	5.2931e-06	0.00022771	0.000317865	0.000157971	0.000167955	0.000224103	0.000220519	0.000256354	0.000237994	0.000193856	0.000210926	0.000192588	0.000200482	0.000181244	0.000210529	0.000227398	0.000225128	0.000201509	0.000199206	0.00018713	0.000259558	RP-S19, rpsS | small subunit ribosomal protein S19
K02621	1.92849e-06	2.21606e-06	0.000175109	1.2353e-05	0	0	9.54173e-07	4.33989e-06	2.30992e-07	8.43025e-06	1.0505e-05	4.60954e-06	1.06621e-05	2.0144e-05	1.52851e-05	9.44324e-06	5.74041e-06	1.36136e-05	0.000102237	1.28965e-06	0.00019521	0.000317485	0.000109892	0.000155164	0.000184745	0.000171786	0.000257695	0.000204474	0.000177671	0.000180397	0.00018883	0.000174233	0.000181401	0.000149384	0.000150516	0.000144676	0.000176763	0.000175897	0.000168744	0.000227085	parC | topoisomerase IV subunit A
K01756	4.27613e-06	0	0.000210285	1.33717e-05	7.6555e-07	0	3.70728e-07	1.37284e-05	2.69976e-06	5.0874e-06	1.33414e-05	1.08968e-05	1.16588e-05	2.09589e-05	1.99878e-05	1.33656e-05	2.09213e-06	1.17339e-05	0.000111672	3.59051e-07	0.000210429	0.000243943	0.000144248	0.000210457	0.000284525	0.000273274	0.000218256	0.000267211	0.000258074	0.000217651	0.000248271	0.000251324	0.000258504	0.000249633	0.000248983	0.000261225	0.000258959	0.000270373	0.000264916	0.000316764	purB, ADSL | adenylosuccinate lyase
K03724	2.14825e-06	6.11902e-07	0.000179952	8.78009e-06	0	6.5683e-07	4.9327e-07	5.20153e-06	0	5.57602e-06	2.12288e-05	7.26304e-06	1.44254e-05	2.85542e-05	2.11254e-05	1.37053e-05	3.57393e-06	1.78533e-05	0.000101085	2.68984e-06	0.000248264	0.000200167	0.000168737	0.000277628	0.000183937	0.000179082	0.000175698	0.000203782	0.000271757	0.000299078	0.000303064	0.000291356	0.000285717	0.000228114	0.000233	0.000241884	0.0003161	0.000296452	0.000297763	0.00026641	lhr | ATP-dependent helicase Lhr and Lhr-like helicase
K03624	6.47564e-06	3.34666e-06	0.000230574	1.40355e-05	0	0	1.11218e-06	6.99111e-06	2.12118e-06	9.60818e-06	1.8473e-05	2.99849e-06	1.19593e-05	2.41543e-05	2.13498e-05	1.07203e-05	3.60793e-06	1.94296e-05	0.000119802	1.03199e-06	0.000193758	0.000316036	0.000113471	0.0001595	0.000242636	0.000224146	0.000292522	0.000313132	0.000206426	0.000179309	0.000198004	0.000190729	0.000194465	0.000173508	0.000182106	0.000184565	0.000184261	0.000205179	0.000188041	0.000253089	greA | transcription elongation factor GreA
K00087	3.5131e-06	9.25557e-07	0.00015859	1.72001e-05	0	6.44499e-07	0	6.01697e-06	2.94808e-06	3.47267e-06	2.65378e-05	7.36503e-06	8.50627e-06	3.02614e-05	1.6752e-05	8.06992e-06	3.81176e-06	2.48532e-05	0.0001333	2.14212e-07	0.000286142	0.000316004	0.000195519	0.000275761	0.000220759	0.000234393	0.000246555	0.000194134	0.000276439	0.000293057	0.000278732	0.000276915	0.000272493	0.000222047	0.000203632	0.000210269	0.000259336	0.000256712	0.000259347	0.000227053	ygeS, xdhA | xanthine dehydrogenase molybdenum-binding subunit
K08191	3.71607e-06	1.21275e-06	0.000129899	9.67731e-06	0	1.43936e-06	1.16284e-06	2.60879e-06	0	3.88527e-06	1.36745e-05	4.84516e-06	1.4637e-05	2.25821e-05	1.18663e-05	6.95316e-06	4.85126e-06	2.21066e-05	0.000108256	2.85179e-06	0.000230592	0.000175616	0.000122173	0.000170298	0.000207612	0.000232092	0.000115556	0.000152782	0.000291129	0.000315991	0.00020527	0.000204949	0.000195805	0.000157549	0.000158492	0.000160522	0.000199293	0.000189788	0.000193247	0.000172338	exuT | MFS transporter, ACS family, hexuronate transporter
K01676	3.1388e-07	8.95514e-06	0.00018806	1.52133e-05	0	6.03411e-07	3.22108e-07	4.42553e-06	3.16825e-07	3.95604e-06	1.72685e-05	6.94626e-06	1.52156e-05	4.05283e-05	2.06167e-05	1.32799e-05	3.83011e-06	2.00136e-05	0.000185435	4.18434e-06	0.000278161	0.000219623	0.000176468	0.000264269	0.000232511	0.000255313	0.00016639	0.000205747	0.000290548	0.000275605	0.000315853	0.00029092	0.000302949	0.00024293	0.000249124	0.00022706	0.000311822	0.00030815	0.000305848	0.00026431	E4.2.1.2A, fumA, fumB | fumarate hydratase, class I
K09935	1.1488e-06	2.63546e-06	0.00010516	1.13983e-05	1.16619e-06	1.19163e-06	1.27221e-06	1.50908e-06	0	7.9296e-06	9.81098e-06	8.47572e-06	9.77439e-06	1.26257e-05	7.54743e-06	4.13688e-06	3.82441e-06	1.14498e-05	6.4079e-05	0	0.000121721	9.95186e-05	9.22145e-05	0.000161939	0.000128358	0.00012725	9.7079e-05	0.000315668	0.00020959	0.000138105	0.000144827	0.00014231	0.000141779	0.000130346	0.000125769	0.000127425	0.000144891	0.000126579	0.000128224	0.000134358	K09935 | uncharacterized protein
K03218	6.42189e-06	2.24703e-06	0.000226549	2.221e-05	0	2.13266e-06	0	1.36659e-05	7.4651e-07	8.17536e-06	1.0545e-05	4.76092e-06	1.30005e-05	2.927e-05	1.6974e-05	1.81137e-05	8.20688e-07	3.22997e-05	0.000156646	6.35638e-06	0.000257508	0.000315634	0.000136995	0.00021839	0.000262366	0.00025589	0.000264539	0.000292549	0.000295883	0.000252333	0.000257107	0.000256397	0.000253485	0.000261322	0.000284608	0.000282975	0.000259692	0.000248851	0.000246216	0.000302503	rlmB | 23S rRNA (guanosine2251-2'-O)-methyltransferase
K00322	5.26483e-06	2.43987e-06	0.000229405	2.04679e-05	0	0	0	1.10228e-05	0	8.49218e-06	1.76839e-05	1.78562e-06	1.59885e-05	4.12124e-05	2.23004e-05	1.14806e-05	2.1386e-06	2.59804e-05	0.000204388	2.4056e-06	0.000294849	0.000252151	0.000223095	0.000314359	0.000240484	0.000261604	0.000188588	0.000223621	0.000282678	0.000310695	0.000300927	0.000294656	0.00028486	0.000236598	0.000234544	0.00024783	0.00031473	0.00029992	0.00028643	0.000247297	sthA, udhA | NAD(P) transhydrogenase
K12528	0	1.86113e-07	0.000148138	1.04928e-05	0	0	9.87918e-07	7.0237e-06	1.81752e-07	1.26854e-05	1.62168e-05	4.98831e-06	1.42814e-05	3.41705e-05	2.12558e-05	1.56036e-05	3.26621e-06	2.25846e-05	0.000134968	1.37167e-06	0.000207862	0.000172311	0.000178125	0.000314713	0.000195294	0.000227329	0.000160422	0.000194237	0.00018866	0.000287529	0.00027122	0.000255999	0.000252507	0.000178741	0.000190341	0.000189313	0.000267325	0.000249225	0.000243123	0.000218968	xdhD | putative selenate reductase molybdopterin-binding subunit
K02477	0	7.42127e-07	0.000153937	7.61481e-06	0	0	2.14588e-06	3.48874e-06	0	6.11246e-06	1.40589e-05	7.8009e-06	2.0253e-05	2.84995e-05	1.71983e-05	5.02946e-06	3.87901e-06	1.11675e-05	0.000118372	1.33742e-06	0.000223455	0.000203249	0.000191222	0.000311972	0.000248119	0.000290176	0.000179762	0.000198333	0.000278817	0.000314265	0.000271382	0.000269343	0.000278082	0.000241909	0.000257355	0.000246419	0.000271597	0.000274771	0.00026274	0.000222936	K02477 | two-component system, LytTR family, response regulator
K01424	1.57751e-06	1.62007e-06	0.000239024	1.96904e-05	0	1.89841e-06	2.04452e-06	8.20267e-06	0	1.14052e-05	1.84674e-05	4.15542e-06	1.50211e-05	3.02526e-05	1.26876e-05	8.1064e-06	2.20122e-06	1.2848e-05	0.000133772	3.76129e-06	0.000258246	0.000287503	0.000187095	0.000259216	0.000274002	0.000274239	0.000241396	0.000266186	0.000277522	0.000276303	0.000297622	0.000286524	0.000283923	0.000249984	0.000252408	0.000246449	0.000275033	0.000289834	0.000273007	0.000313591	E3.5.1.1, ansA, ansB | L-asparaginase
K18530	5.87052e-06	2.49455e-06	0.000205976	2.19249e-05	0	4.63967e-07	0	1.09504e-05	9.25196e-07	9.54419e-06	8.76282e-06	4.00638e-06	1.99668e-05	3.46793e-05	1.80708e-05	7.83508e-06	1.08699e-05	1.40147e-05	0.000164359	3.73748e-06	0.000233875	0.000222419	0.000199581	0.000304719	0.00016264	0.000158272	0.000160525	0.000223374	0.000299343	0.00031358	0.000237629	0.00023441	0.000232877	0.000193341	0.000192238	0.000191147	0.000255376	0.000245929	0.00023134	0.000202385	frvX | putative aminopeptidase FrvX
K02961	4.56555e-06	4.71896e-06	0.000202589	1.07173e-05	6.17394e-06	2.58807e-06	5.52617e-06	2.31771e-05	6.13895e-06	1.01733e-05	1.66522e-05	4.96624e-06	1.54971e-05	2.61908e-05	2.79852e-05	2.02583e-05	1.27246e-05	2.0837e-05	0.000112877	7.69154e-06	0.000216928	0.000313339	0.000126344	0.000165247	0.000222956	0.000213074	0.000249998	0.000222206	0.000184902	0.000187752	0.000189178	0.000183235	0.000176692	0.000210671	0.000204989	0.000222046	0.000191436	0.000199395	0.000191462	0.000259418	RP-S17, MRPS17, rpsQ | small subunit ribosomal protein S17
K21088	1.52993e-06	0	0.000154084	1.85158e-05	0	6.29796e-07	0	2.20066e-06	0	3.64363e-06	1.57122e-05	1.28926e-06	1.29783e-05	3.05421e-05	1.62895e-05	5.58516e-06	3.49262e-06	1.88547e-05	0.000107213	1.45683e-06	0.000209101	0.000188534	0.000163161	0.000313105	0.000244855	0.000267622	0.000160355	0.000200338	0.000280004	0.000283824	0.000288805	0.00028556	0.000276031	0.000207459	0.000225598	0.00022167	0.000256831	0.000274978	0.000270068	0.00021746	ydaM | diguanylate cyclase
K01956	2.97341e-06	4.44655e-06	0.000209497	1.41401e-05	0	8.45083e-07	4.51116e-07	7.51291e-06	1.49089e-06	1.23987e-05	1.71766e-05	9.32438e-06	1.08466e-05	2.76427e-05	1.73087e-05	1.19185e-05	2.92684e-06	1.93601e-05	0.000109589	4.18587e-07	0.000186649	0.000313026	0.00012167	0.00017871	0.000206079	0.000199231	0.000255797	0.00022104	0.000195777	0.000187037	0.000198403	0.000193439	0.000200391	0.000197443	0.000207794	0.000197238	0.000189671	0.000201004	0.000195222	0.000244237	carA, CPA1 | carbamoyl-phosphate synthase small subunit
K01706	3.3876e-06	1.86178e-06	0.000169536	1.25815e-05	0	0	1.23232e-06	1.20937e-06	0	2.93719e-06	1.97636e-05	4.00053e-06	6.84736e-06	4.0554e-05	1.8561e-05	6.83344e-06	3.75915e-06	2.48133e-05	0.000152553	5.71729e-07	0.000264778	0.000217268	0.000199365	0.000302368	0.000243471	0.000271524	0.000175549	0.00021324	0.000293928	0.000291522	0.000309447	0.000312136	0.000312686	0.000250603	0.000253397	0.000254954	0.000312996	0.000302081	0.000296253	0.000256225	gudD | glucarate dehydratase
K07657	2.78297e-06	0	0.000177746	2.51518e-05	0	1.07556e-06	1.52446e-06	5.04928e-06	1.12946e-06	7.01651e-06	1.83435e-05	6.16505e-06	1.0448e-05	2.48867e-05	1.49445e-05	1.37123e-05	3.09622e-06	1.55531e-05	0.000113953	1.59824e-06	0.000221599	0.000201044	0.000187449	0.000300345	0.00021929	0.000239147	0.000162776	0.000195636	0.000265696	0.0002646	0.000298064	0.000312929	0.000293871	0.000222132	0.000212984	0.000218182	0.000300776	0.000295183	0.000253844	0.000216797	phoB | two-component system, OmpR family, phosphate regulon response regulator PhoB
K00278	3.17274e-06	0	0.000157588	7.69161e-06	3.54824e-07	6.71952e-07	7.17393e-07	3.98081e-06	3.95311e-07	2.97656e-06	1.26486e-05	3.73433e-06	1.02612e-05	2.46524e-05	1.84925e-05	9.97072e-06	2.39207e-06	1.85135e-05	9.96052e-05	3.85573e-06	0.00021716	0.000312853	0.000144682	0.000203062	0.000219595	0.000225677	0.000249732	0.000249955	0.000228407	0.00023435	0.000226029	0.000214807	0.000213387	0.000215728	0.000247756	0.000255879	0.000239189	0.00022462	0.000227766	0.000237643	nadB | L-aspartate oxidase
K00789	3.49322e-06	1.38787e-06	0.000178939	1.53911e-05	1.81744e-06	0	0	4.45314e-06	9.03568e-07	5.68342e-06	1.56456e-05	4.54057e-06	9.13969e-06	2.34565e-05	1.32643e-05	9.85686e-06	1.47502e-06	1.43327e-05	0.000105769	1.70479e-06	0.000234032	0.000312138	0.000118267	0.000168652	0.000206693	0.0001981	0.000216662	0.00021131	0.000167793	0.000169673	0.000189464	0.000192172	0.000192222	0.000190116	0.000205438	0.000199733	0.000180549	0.000189699	0.000184226	0.000247873	metK | S-adenosylmethionine synthetase
K02818	3.63545e-07	7.51521e-07	0.000115949	6.13198e-06	3.69047e-07	0	0	4.02739e-06	0	3.87707e-06	1.44888e-05	7.04075e-06	8.97017e-06	1.94132e-05	1.22407e-05	1.01069e-05	4.84102e-06	1.48558e-05	0.000111539	1.38469e-06	0.000209104	0.000312108	0.000129234	0.000177672	0.000158568	0.000168382	0.000223124	0.000133146	0.000183051	0.000196062	0.00020668	0.00019262	0.000201795	0.000155462	0.000153262	0.000141882	0.000197398	0.000199283	0.00018868	0.000192804	PTS-Tre-EIIB, treB | PTS system, trehalose-specific IIB component
K01520	2.99932e-06	6.98473e-06	0.000227438	2.31913e-05	0	0	0	3.98628e-06	4.54737e-06	1.18714e-05	9.61861e-06	3.11608e-06	1.0541e-05	3.86055e-05	2.49731e-05	6.08364e-06	4.9831e-06	3.02238e-05	0.00017068	1.07246e-06	0.000246231	0.000311949	0.000158913	0.000242996	0.000260976	0.000248561	0.000221368	0.000302701	0.000237672	0.00024119	0.000241431	0.000241278	0.000237248	0.000234322	0.000244801	0.000228758	0.000227512	0.000246104	0.000224782	0.000254185	dut, DUT | dUTP pyrophosphatase
K07232	0	0	0.00011428	7.38876e-06	0	0	0	1.75297e-06	0	9.61825e-06	9.42602e-06	4.57462e-06	5.89663e-06	1.94983e-05	8.33561e-06	1.27368e-05	4.39358e-06	1.01164e-05	8.6561e-05	0	0.00015169	0.000135699	0.000162681	0.000311559	0.00016738	0.000190544	0.00015806	0.000134903	0.000176025	0.000202137	0.000197369	0.000174082	0.000177705	0.000148171	0.00015181	0.000162431	0.000197447	0.000181989	0.00018416	0.000168059	chaC | cation transport protein ChaC
K07507	4.57488e-06	7.881e-07	0.000160776	2.26439e-05	0	5.86323e-06	1.56493e-06	7.71079e-06	0	5.01982e-06	1.59175e-05	2.81274e-06	1.49211e-05	2.91882e-05	1.87851e-05	1.16327e-05	2.53832e-06	2.26864e-05	0.00014497	1.45209e-06	0.000180564	0.000216976	0.000107583	0.000234914	0.00024865	0.0002648	0.000230162	0.000311417	0.000230494	0.000217575	0.000210121	0.00021216	0.000201704	0.000218049	0.000224515	0.000223707	0.00018303	0.000207489	0.000205637	0.00018236	mgtC | putative Mg2+ transporter-C (MgtC) family protein
K15581	5.64985e-07	2.63668e-06	0.00018547	1.13181e-05	0	0	5.50895e-07	1.00195e-05	2.18789e-06	1.13878e-05	9.61936e-06	6.75194e-06	7.99636e-06	2.40909e-05	2.102e-05	8.68252e-06	2.83075e-06	1.04339e-05	0.000106927	0	0.000179324	0.000311408	0.00013076	0.000258279	0.000246211	0.000250828	0.00025417	0.000253375	0.000255852	0.000236303	0.000233967	0.000230303	0.000216921	0.00018285	0.000189395	0.00019211	0.000224249	0.000236896	0.000214455	0.000264534	oppB | oligopeptide transport system permease protein
K02401	1.78929e-06	3.25555e-06	9.94488e-05	5.76773e-06	0	2.57589e-06	0	2.25043e-06	9.07178e-07	3.45357e-06	1.38084e-05	6.60059e-06	6.29863e-06	1.7472e-05	1.31434e-05	6.81462e-06	2.47965e-06	6.93448e-06	6.52427e-05	2.8014e-06	0.000171461	0.000129465	0.000190678	0.000311252	0.000153735	0.000164103	0.000161202	0.000125578	0.000183902	0.000202223	0.000194366	0.000183559	0.000192115	0.00015895	0.00015202	0.000146845	0.000198281	0.000192812	0.000188079	0.000160912	flhB | flagellar biosynthetic protein FlhB
K03892	5.61277e-06	2.56274e-06	0.00021174	2.44624e-05	0	4.8929e-06	1.27221e-06	4.5859e-06	0	4.87371e-06	2.02524e-05	5.8378e-06	1.27694e-05	2.82876e-05	2.85133e-05	2.02013e-05	0	2.06833e-05	0.000135839	7.33326e-06	0.000212909	0.000220785	0.000166369	0.000282778	0.000192094	0.000180028	0.000200336	0.000278163	0.000263766	0.000311235	0.000219643	0.000222363	0.000231278	0.00021351	0.000210591	0.000210013	0.000203087	0.000236521	0.000208017	0.000223697	arsR | ArsR family transcriptional regulator, arsenate/arsenite/antimonite-responsive transcriptional repressor
K02073	3.78958e-06	5.04581e-06	0.000310582	1.51951e-05	0	3.03363e-06	6.47756e-07	1.01009e-05	0	1.63596e-05	1.58378e-05	3.6138e-06	1.60806e-05	3.51754e-05	2.61192e-05	1.73266e-05	6.27213e-06	1.46906e-05	0.000184399	1.80756e-06	0.000205255	0.000273474	0.000131889	0.000236872	0.000279896	0.000261296	0.000220913	0.000279719	0.000248225	0.000244695	0.00024942	0.000245178	0.000249994	0.000255102	0.00027824	0.000281422	0.000232124	0.000252675	0.000234416	0.000279838	metQ | D-methionine transport system substrate-binding protein
K12137	5.47049e-07	1.16919e-06	0.000150997	2.2802e-05	0	1.3324e-06	5.99449e-07	8.6702e-06	5.52181e-07	4.52702e-06	1.53051e-05	6.25846e-06	1.51176e-05	3.39898e-05	1.92244e-05	1.10358e-05	3.40153e-06	1.50206e-05	0.000102788	2.18958e-06	0.000268837	0.000205321	0.000209288	0.000301767	0.000164531	0.000168434	0.000170062	0.000203988	0.0002659	0.000308198	0.000268083	0.000272263	0.000274514	0.00022776	0.000228324	0.000229252	0.000310562	0.000274306	0.000269357	0.000239619	hyfB | hydrogenase-4 component B
K02615	2.2976e-06	1.35445e-06	7.91974e-05	3.36025e-06	0	7.36161e-07	6.72385e-07	5.94757e-06	0	6.36081e-06	1.5455e-05	1.31057e-06	8.09453e-06	2.31815e-05	9.60169e-06	4.62711e-06	2.30402e-06	8.4981e-06	8.37981e-05	4.37563e-06	0.000145213	0.000113075	0.000154461	0.000310246	0.000126394	0.000139092	0.000137175	0.000164018	0.000221936	0.00025295	0.000262991	0.000257211	0.000257994	0.000195195	0.000195738	0.000191563	0.00024886	0.000238362	0.000217434	0.000177538	paaJ | 3-oxo-5,6-didehydrosuberyl-CoA/3-oxoadipyl-CoA thiolase [EC:2.3.1.223 2.3.1.174]
K00675	2.16755e-06	0	0.000141057	9.62152e-06	0	1.36889e-06	0	4.59433e-06	0	5.92434e-07	9.6504e-06	6.83394e-06	9.45736e-06	1.7868e-05	8.25866e-06	6.36468e-06	1.20264e-06	1.7114e-05	8.23755e-05	2.23246e-06	0.000226755	0.000170123	0.000190697	0.000270939	0.00021884	0.000254963	0.000171146	0.00019341	0.000299632	0.000297188	0.000287443	0.00031019	0.000291753	0.000232416	0.000221215	0.000210977	0.000293616	0.000293917	0.000285304	0.000220872	nhoA | N-hydroxyarylamine O-acetyltransferase
K03314	1.34101e-06	0	0.000150519	1.26641e-05	0	1.20026e-06	0	2.41601e-06	0	4.18652e-06	1.53425e-05	6.32806e-06	1.1637e-05	2.50439e-05	1.97706e-05	9.1358e-06	3.51536e-06	1.28194e-05	8.36582e-05	2.17158e-06	0.000249114	0.000199295	0.000214913	0.000280487	0.000240381	0.000259873	0.000166327	0.00020714	0.000275808	0.000310052	0.000265101	0.000261841	0.000268475	0.000224082	0.000220625	0.000231499	0.000275096	0.00025642	0.000271808	0.000237638	nhaB | Na+:H+ antiporter, NhaB family
K03076	6.73302e-06	1.21175e-06	0.000228375	2.05019e-05	4.02134e-07	0	8.13393e-07	7.55132e-06	3.9175e-07	9.76259e-06	1.54678e-05	2.14757e-06	1.05877e-05	2.79678e-05	1.72883e-05	7.22825e-06	1.72271e-06	1.54891e-05	0.000122256	1.47825e-06	0.000191329	0.000309572	0.000112424	0.00016106	0.000233059	0.000211111	0.000262226	0.000225589	0.000181411	0.000182317	0.000183221	0.00018943	0.000186498	0.000187702	0.000213246	0.000204176	0.000182718	0.000199832	0.000187393	0.000304336	secY | preprotein translocase subunit SecY
K01908	6.11065e-07	1.2632e-06	0.000110667	7.73328e-06	0	9.14042e-07	0	3.727e-06	0	3.91739e-06	1.1535e-05	4.635e-06	1.72618e-05	2.68739e-05	1.54776e-05	8.34446e-06	2.11045e-06	1.99372e-05	0.000142324	3.62195e-06	0.000220132	0.000167191	0.000176766	0.000269349	0.00016611	0.000187331	0.000137473	0.00017638	0.000241062	0.000259237	0.000309067	0.000297645	0.000296217	0.000212944	0.000206094	0.000192062	0.000309548	0.000303981	0.000273709	0.000214193	prpE | propionyl-CoA synthetase
K01546	3.08818e-07	9.57584e-07	0.000141283	1.61854e-05	0	5.93678e-07	0	3.48515e-06	3.11715e-07	2.69462e-06	1.81168e-05	6.03949e-06	1.46678e-05	3.39299e-05	9.43578e-06	2.3754e-05	2.74524e-06	2.4377e-05	0.000105881	3.29521e-06	0.000212892	0.000188143	0.000188103	0.000255847	0.000247329	0.000247477	0.000171903	0.000202382	0.000285662	0.000251592	0.000309338	0.000282292	0.000278298	0.000238609	0.000227339	0.000219953	0.00028633	0.0002851	0.000286773	0.000261112	kdpA | K+-transporting ATPase ATPase A chain
K02478	2.14853e-06	9.54164e-07	0.000168653	1.76732e-05	9.33781e-07	8.87337e-07	9.47343e-07	2.47258e-06	6.21203e-07	6.54846e-06	2.06972e-05	5.38485e-06	1.30609e-05	3.25583e-05	1.84231e-05	1.13353e-05	4.77565e-06	2.08594e-05	0.000110551	2.04899e-06	0.000246471	0.000205805	0.000189758	0.000280481	0.000251542	0.000275576	0.000189749	0.00021526	0.000300403	0.000291716	0.000309029	0.000298045	0.000307253	0.000273606	0.000284954	0.000266173	0.000298882	0.000302018	0.000291157	0.000251897	K02478 | two-component system, LytTR family, sensor kinase
K07797	6.60231e-07	3.88344e-06	0.000151615	7.89633e-06	0	0	6.77538e-07	6.43156e-06	1.33285e-06	9.21713e-06	1.84414e-05	7.96974e-06	9.58009e-06	2.53626e-05	1.77641e-05	1.05686e-05	1.00701e-05	1.47515e-05	0.000116834	6.28682e-07	0.000216355	0.000178188	0.000155441	0.000308916	0.000238081	0.000262362	0.000173833	0.000223196	0.000308897	0.000291534	0.000270358	0.000277525	0.000271466	0.000232787	0.000228929	0.00022782	0.00024189	0.00026618	0.000271051	0.000220926	emrK | multidrug resistance protein K
K03215	2.32827e-06	3.33745e-06	0.000181185	1.50453e-05	0	7.63301e-07	1.62984e-06	8.17111e-06	0	8.50411e-06	1.65437e-05	3.62489e-06	9.16892e-06	2.16793e-05	1.1696e-05	7.84589e-06	4.406e-06	1.85836e-05	9.23317e-05	1.47426e-06	0.000186093	0.000308816	0.000114222	0.000167646	0.000199831	0.00019453	0.000230645	0.000221358	0.000186205	0.000184018	0.000201715	0.000192092	0.000196975	0.000217803	0.000241743	0.000225631	0.000194101	0.000200763	0.000192183	0.000236713	rumA | 23S rRNA (uracil1939-C5)-methyltransferase
K02416	1.21352e-06	1.15882e-06	8.00512e-05	8.02215e-06	0	0	0	3.10825e-06	0	3.49094e-06	9.84982e-06	2.84633e-06	7.67599e-06	1.81861e-05	9.29348e-06	6.48316e-06	1.14161e-06	1.03456e-05	6.68558e-05	0	0.000142315	0.000116126	0.000177003	0.000308448	0.000119793	0.00013708	0.000136758	0.000111907	0.000169772	0.000177259	0.000176099	0.000163922	0.000165998	0.000133519	0.000130162	0.000130677	0.000173054	0.00016944	0.000164023	0.000138901	fliM | flagellar motor switch protein FliM
K00939	6.77126e-06	8.023e-06	0.000166007	1.323e-05	4.72779e-06	4.47666e-06	3.18626e-06	1.54476e-05	6.268e-06	6.56512e-06	1.9286e-05	8.99912e-06	8.2568e-06	1.91333e-05	9.82007e-06	7.38708e-06	5.88652e-06	1.06989e-05	6.13389e-05	3.65474e-06	0.000145032	0.000308395	0.000113011	0.000152305	0.000196799	0.000185052	0.000265275	0.000195603	0.000142515	0.000139857	0.000188049	0.00017591	0.000172887	0.000179247	0.000192446	0.000185934	0.000173185	0.000179824	0.000164205	0.000225015	adk, AK | adenylate kinase
K03650	9.54758e-06	1.96463e-05	0.000212212	3.49605e-05	6.68516e-06	7.05812e-06	6.75812e-06	1.326e-05	1.23589e-05	1.78213e-05	2.37936e-05	1.47345e-05	1.99558e-05	5.1178e-05	3.28034e-05	2.89473e-05	8.60508e-06	2.86089e-05	0.000162913	2.66157e-05	0.000230676	0.000308393	0.000132606	0.000187636	0.000210153	0.000203177	0.000239198	0.000237246	0.000213719	0.000220439	0.000211466	0.000206328	0.0002027	0.000211279	0.000228028	0.000217454	0.000206598	0.000221524	0.000203555	0.000266183	mnmE, trmE, MSS1 | tRNA modification GTPase
K02863	5.16158e-06	3.03167e-06	0.000198102	1.31527e-05	0	7.04835e-07	7.52499e-07	6.67848e-06	0	5.75521e-06	1.46726e-05	7.4829e-06	1.12573e-05	2.45969e-05	1.67925e-05	1.52119e-05	5.69593e-06	2.4765e-05	0.0001557	4.18943e-06	0.000222416	0.000308389	0.000130516	0.000180697	0.00022151	0.000209637	0.000256826	0.000225574	0.000180255	0.000203112	0.000204485	0.000191582	0.000187869	0.000209393	0.000224488	0.000226137	0.000211503	0.000205774	0.000195998	0.000255098	RP-L1, MRPL1, rplA | large subunit ribosomal protein L1
K02411	3.10417e-06	1.50304e-06	8.22618e-05	8.28099e-06	0	0	0	2.92901e-06	0	3.64774e-06	1.28287e-05	2.77589e-06	7.04268e-06	2.33697e-05	1.03594e-05	4.71919e-06	1.67005e-06	9.74983e-06	6.56722e-05	1.57115e-06	0.000192619	0.000134448	0.000182563	0.000308366	0.000119734	0.000137593	0.00013388	0.000115398	0.000178505	0.000199622	0.000181861	0.000170932	0.000174206	0.000138296	0.000137416	0.000124509	0.000177957	0.000173453	0.000170165	0.000144551	fliH | flagellar assembly protein FliH
K01951	1.88131e-06	6.77226e-07	0.000240167	2.27779e-05	0	3.14898e-07	1.00858e-06	6.09161e-06	3.30679e-07	7.11187e-06	1.05755e-05	3.99967e-06	8.04398e-06	2.08209e-05	1.05702e-05	9.9642e-06	3.27532e-06	1.11927e-05	7.55517e-05	1.55975e-06	0.000170675	0.000308002	0.000104688	0.000137975	0.000200355	0.000182152	0.000246683	0.000193341	0.000151939	0.000179865	0.000175025	0.000165011	0.000163675	0.000175976	0.000181977	0.000175577	0.00017364	0.000174653	0.000171916	0.000258867	guaA, GMPS | GMP synthase (glutamine-hydrolysing)
K01886	2.32921e-05	1.62044e-05	0.00010689	2.44438e-05	1.18715e-05	9.22966e-06	4.12053e-06	9.84169e-06	1.04067e-05	2.41777e-05	1.26994e-05	1.13812e-05	2.0283e-05	2.58385e-05	1.9633e-05	2.38089e-05	1.1296e-05	2.65867e-05	7.04511e-05	1.41145e-05	0.000191487	0.00030775	0.000113377	0.000155197	0.000171274	0.000176331	0.000245495	0.000189403	0.000172216	0.000170066	0.000175174	0.000165895	0.000168369	0.000146925	0.000142742	0.000145062	0.000174014	0.000168925	0.000167329	0.000145966	QARS, glnS | glutaminyl-tRNA synthetase
K02954	5.65137e-06	3.49236e-06	0.000199043	8.38108e-06	0	0	0	5.10424e-06	0	4.91372e-06	8.01551e-06	6.23215e-06	8.62446e-06	3.07813e-05	2.70336e-05	9.12546e-06	5.62413e-06	2.60335e-05	0.000136355	3.21737e-06	0.000213969	0.000243495	0.000153298	0.00016973	0.000217841	0.000242069	0.000221337	0.000237183	0.000195013	0.000216063	0.000223547	0.000219716	0.000208888	0.000220078	0.000231718	0.000247798	0.000217802	0.000218437	0.000211514	0.000307085	RP-S14, MRPS14, rpsN | small subunit ribosomal protein S14
K01197	0	0	7.63041e-06	7.21473e-07	0	0	3.25667e-07	1.8376e-06	0	1.64121e-06	4.79557e-07	0	3.37048e-07	1.56918e-06	8.27222e-07	1.10649e-06	1.46529e-07	2.37038e-07	8.38102e-06	0	1.06105e-05	1.90614e-05	8.57426e-08	1.91814e-07	6.57333e-05	5.14548e-05	0.000306971	0.00025145	1.85541e-05	1.32254e-05	1.83056e-05	1.89748e-05	1.58639e-05	2.66493e-05	2.89984e-05	2.87048e-05	2.25795e-05	2.58377e-05	2.8483e-05	4.05983e-05	hya | hyaluronoglucosaminidase
K08484	3.44412e-06	1.54213e-06	0.000166111	1.6173e-05	0	0	0	3.1245e-06	0	7.24141e-06	2.36314e-05	5.71605e-06	1.53399e-05	2.6657e-05	1.73427e-05	1.04379e-05	4.07717e-06	2.01483e-05	0.000122722	0	0.000244218	0.000183436	0.000174364	0.000306961	0.000212055	0.000220722	0.000154338	0.00018986	0.000273372	0.000283184	0.00027514	0.000278872	0.000277221	0.000210113	0.000211295	0.000210636	0.000275467	0.000264908	0.00025404	0.000227523	PTS-EI.PTSP, ptsP | phosphotransferase system, enzyme I, PtsP
K04042	5.26596e-06	1.55895e-06	0.000253321	1.7597e-05	0	1.45136e-06	1.54951e-06	1.33889e-05	3.80606e-07	9.14802e-06	1.5806e-05	3.12971e-06	1.44252e-05	2.7631e-05	1.4647e-05	1.15417e-05	3.3474e-06	2.26549e-05	0.000164625	1.4362e-06	0.000220784	0.000306894	0.00014367	0.000194006	0.000214169	0.000206157	0.000292738	0.000218856	0.00019949	0.000215388	0.000200142	0.00019663	0.000199425	0.000188325	0.000201803	0.000200139	0.000194681	0.000215074	0.000196023	0.000241804	glmU | bifunctional UDP-N-acetylglucosamine pyrophosphorylase / Glucosamine-1-phosphate N-acetyltransferase [EC:2.7.7.23 2.3.1.157]
K06048	2.77688e-06	4.78535e-06	0.000188703	7.00771e-06	1.88095e-06	0	0	6.17752e-06	0	1.7916e-06	1.83914e-05	2.13029e-06	2.46599e-05	2.28233e-05	2.04475e-05	9.16334e-06	3.08144e-06	1.70564e-05	0.000144353	0	0.000226048	0.000188248	0.000206819	0.000306875	0.000206928	0.00024705	0.000159153	0.000207325	0.000289886	0.000296957	0.000286714	0.000305998	0.000297281	0.000237853	0.000219169	0.000223148	0.000280133	0.000286821	0.000264441	0.000208666	ybdK | carboxylate-amine ligase
K16328	1.0941e-06	1.34827e-06	0.000164348	7.61613e-06	0	0	5.63176e-07	0	1.10788e-06	2.64708e-06	1.41905e-05	5.05311e-06	1.46808e-05	3.01202e-05	1.88075e-05	6.80694e-06	3.64616e-06	1.03854e-05	8.48962e-05	5.85845e-06	0.000154482	0.000137226	0.000192773	0.000306675	0.000253508	0.00029804	0.000190422	0.000229962	0.000226746	0.000238472	0.000272879	0.000270138	0.000273648	0.000205173	0.000230422	0.000196294	0.000248873	0.00026179	0.000236112	0.000213625	psuK | pseudouridine kinase
K00164	1.01844e-06	5.57117e-07	0.000205429	2.5872e-05	0	9.59283e-07	3.62372e-07	7.33902e-06	1.028e-06	4.31175e-06	1.59335e-05	5.97999e-06	1.03589e-05	2.64681e-05	2.23885e-05	1.41997e-05	3.02129e-06	1.43739e-05	0.000108664	3.89859e-06	0.000264289	0.000202125	0.000194937	0.000264972	0.000251654	0.000283874	0.000178246	0.00018761	0.000270311	0.000281126	0.000298046	0.00028219	0.000288651	0.000225188	0.000225752	0.000225125	0.000306533	0.000287651	0.00029037	0.000280657	OGDH, sucA | 2-oxoglutarate dehydrogenase E1 component
K00853	2.79231e-06	0	0.000159105	1.3102e-05	0	0	0	1.82999e-06	0	3.22976e-06	2.34329e-05	4.46875e-06	2.0238e-05	3.27935e-05	1.75595e-05	1.08131e-05	6.72128e-07	1.38486e-05	0.000141482	2.01863e-06	0.000267749	0.000197633	0.00021423	0.000292803	0.000189366	0.000216736	0.000154103	0.000194151	0.000246494	0.000294109	0.000273613	0.000256524	0.000266859	0.000219759	0.000206096	0.000208145	0.000306362	0.000271353	0.000265697	0.000242246	araB | L-ribulokinase
K03977	3.61503e-06	2.96141e-06	0.000178085	1.90351e-05	0	6.59905e-07	4.02819e-07	5.21461e-06	0	6.87503e-06	7.26295e-06	4.19912e-06	1.11419e-05	1.41332e-05	1.23291e-05	7.41671e-06	1.90459e-06	1.22663e-05	7.43872e-05	6.53729e-07	0.000175198	0.000306302	0.000117062	0.000143201	0.000192597	0.000173473	0.000248339	0.000196143	0.000160745	0.000159394	0.000157538	0.00015657	0.000159935	0.000167487	0.000180908	0.000176878	0.00016484	0.000166555	0.000163462	0.00021781	engA, der | GTPase
K01887	2.68078e-05	2.17714e-05	0.000188624	2.15476e-05	3.30584e-05	2.2332e-05	1.0827e-05	1.99974e-05	1.88253e-05	2.53326e-05	2.3277e-05	1.75501e-05	9.89032e-06	2.76873e-05	2.18104e-05	1.36315e-05	1.05501e-05	2.86574e-05	7.40733e-05	1.29768e-05	0.000158486	0.000306042	0.000101762	0.000129827	0.000190846	0.000174146	0.000250161	0.000187843	0.000145791	0.000149142	0.000158685	0.00014976	0.000157743	0.0001803	0.000204253	0.000190559	0.000150455	0.000160953	0.000154334	0.000213742	RARS, argS | arginyl-tRNA synthetase
K09470	5.35156e-07	3.74485e-06	0.000132857	1.32284e-05	0	0	8.07476e-07	2.94827e-06	0	0	1.48489e-05	4.77546e-06	1.22835e-05	3.21856e-05	1.58598e-05	9.49115e-06	5.18747e-06	1.6633e-05	0.000103674	3.98441e-06	0.000224552	0.000184456	0.000187667	0.00028739	0.000174395	0.000180877	0.000164691	0.000196329	0.000274697	0.000283934	0.000287354	0.000285879	0.00027647	0.000216711	0.000214926	0.000218033	0.000305908	0.000273601	0.000269383	0.000236457	puuA | gamma-glutamylputrescine synthase
K02556	1.74649e-06	0	9.48431e-05	8.69631e-06	0	1.11916e-06	0	5.34182e-06	5.87625e-07	4.54667e-06	9.94356e-06	3.22135e-06	5.46232e-06	1.62397e-05	8.63216e-06	4.20734e-06	1.29203e-06	6.96272e-06	5.79903e-05	2.80252e-06	0.000174338	0.000127938	0.000164145	0.000305697	0.000149139	0.000162274	0.00015255	0.000126291	0.000163034	0.000176755	0.000161861	0.00016146	0.000160138	0.000133365	0.000137416	0.000134405	0.00016241	0.000165945	0.000158803	0.000141455	motA | chemotaxis protein MotA
K03495	1.91294e-06	2.25592e-06	0.000210896	1.43056e-05	0	5.25829e-07	0	6.29457e-06	1.10349e-06	6.7217e-06	9.85067e-06	3.52601e-06	1.34936e-05	2.5704e-05	1.63931e-05	9.35178e-06	4.854e-06	1.77123e-05	0.000147236	2.865e-06	0.000205008	0.000305676	0.000119612	0.000167724	0.000221847	0.000208386	0.000265368	0.000231013	0.000185888	0.00019499	0.000192074	0.000180329	0.000184786	0.000207946	0.000223503	0.000216459	0.000183007	0.000191828	0.000183046	0.000245196	gidA, mnmG, MTO1 | tRNA uridine 5-carboxymethylaminomethyl modification enzyme
K03665	3.2548e-06	1.2655e-06	0.000177568	1.98793e-05	0	0	1.53813e-06	5.68929e-06	8.14693e-07	4.33987e-06	1.302e-05	1.86089e-06	7.55398e-06	2.41235e-05	1.79562e-05	8.04399e-06	5.37387e-06	1.47903e-05	0.000103582	1.53711e-06	0.000196524	0.00030523	0.00012249	0.000170691	0.000207047	0.000198469	0.000244737	0.000210476	0.000185158	0.000190356	0.000196575	0.000183604	0.000184956	0.000206399	0.000235457	0.000223393	0.00019576	0.00019122	0.000189451	0.000235387	hflX | GTPase
K02028	5.61835e-06	1.8881e-06	0.000216981	6.9616e-06	0	0	0	9.20805e-06	0	9.57336e-06	6.18107e-06	0	1.27768e-06	1.06709e-05	5.33735e-06	2.74001e-06	0	2.25889e-06	3.82002e-05	0	5.25984e-05	0.000305217	0	0	0.000146462	9.79615e-05	0.000279168	0.000174892	2.51202e-05	8.61521e-05	4.34026e-05	4.73855e-05	4.13782e-05	7.69519e-05	0.000111517	0.000100066	2.91241e-05	4.51879e-05	3.54052e-05	0.000255112	ABC.PA.A | polar amino acid transport system ATP-binding protein
K03501	3.11134e-06	3.0572e-06	0.000234686	1.3307e-05	0	7.66834e-07	8.18691e-07	6.75501e-06	0	6.03296e-06	1.83719e-05	7.3574e-07	1.40661e-05	2.2972e-05	2.07427e-05	1.64524e-05	8.8528e-07	2.5291e-05	0.000141405	2.27897e-06	0.000209629	0.00030521	0.000122905	0.000202218	0.00023638	0.000209104	0.000241629	0.000228032	0.000202104	0.000214438	0.000194619	0.000189311	0.000186377	0.000207649	0.000211299	0.000210336	0.000175476	0.000192356	0.000185777	0.000253731	gidB, rsmG | 16S rRNA (guanine527-N7)-methyltransferase
K02020	2.00372e-06	2.00969e-06	0.000178884	9.77658e-06	1.29576e-06	0	0	6.6227e-06	0	1.29509e-06	5.53998e-06	1.23433e-06	1.55077e-05	2.70889e-05	2.13107e-05	1.51525e-05	4.3811e-06	1.10234e-05	8.21545e-05	0	0.000217213	0.000305122	0.000144951	0.00023506	0.000233182	0.000234572	0.000260026	0.000252035	0.000241516	0.000237805	0.00022277	0.000230282	0.000234876	0.000200249	0.000196462	0.000201794	0.000244413	0.000233468	0.00023025	0.000223165	modA | molybdate transport system substrate-binding protein
K01791	2.21995e-06	3.6975e-06	0.000223077	1.58312e-05	4.47387e-07	4.23622e-07	1.38638e-06	1.46125e-05	8.89703e-07	6.86662e-06	1.13013e-05	3.65696e-06	1.16243e-05	3.91844e-05	2.00208e-05	1.55905e-05	2.93433e-06	2.73646e-05	0.000167704	4.18587e-07	0.000217244	0.000305098	0.000143916	0.000183051	0.000263233	0.000251988	0.000274994	0.000270384	0.0002204	0.000224523	0.000224218	0.000214037	0.000216893	0.000211902	0.000227537	0.000221163	0.00023734	0.000246389	0.000242416	0.000252315	wecB | UDP-N-acetylglucosamine 2-epimerase (non-hydrolysing)
K02112	2.23003e-06	3.44771e-06	0.000212148	2.06074e-05	0	1.43719e-06	3.83595e-07	7.99938e-06	3.77303e-07	6.14844e-06	2.37152e-05	2.4131e-06	6.75879e-06	2.97441e-05	1.53003e-05	2.39451e-05	4.14795e-06	1.84708e-05	0.000160694	2.49155e-06	0.000227339	0.000304985	0.000144264	0.000187371	0.000215991	0.000209475	0.00023564	0.00022137	0.000203378	0.000228427	0.000199154	0.000199457	0.000201997	0.000209234	0.00022742	0.000216101	0.000205706	0.0002079	0.00020807	0.000252732	ATPF1B, atpD | F-type H+-transporting ATPase subunit beta
K03655	4.5214e-06	2.85957e-06	0.000251671	2.0667e-05	0	4.90014e-07	2.57387e-06	9.5494e-06	2.5063e-07	1.21732e-05	1.63074e-05	3.90035e-06	1.05809e-05	2.97141e-05	1.64835e-05	8.2747e-06	4.13301e-06	1.85687e-05	0.000145488	2.12792e-06	0.000207408	0.000266946	0.000139306	0.000180686	0.000245931	0.00021793	0.000210565	0.000285322	0.000188741	0.000201156	0.00020486	0.00019763	0.000193975	0.000264361	0.000302409	0.000304731	0.000206789	0.000212656	0.000193703	0.000254902	recG | ATP-dependent DNA helicase RecG
K00942	5.29224e-06	2.78596e-06	0.000304585	2.54613e-05	0	2.68599e-06	9.55878e-07	1.38327e-05	0	1.29865e-05	1.19386e-05	8.59026e-06	1.47649e-05	3.20035e-05	2.33503e-05	1.23717e-05	1.93988e-06	2.83217e-05	0.000194471	2.55156e-06	0.000248356	0.000291976	0.000189706	0.000276167	0.000296143	0.000289083	0.000258532	0.000276062	0.000281565	0.000284285	0.000285916	0.00029007	0.000285824	0.00024952	0.000270819	0.000267644	0.000258119	0.000286906	0.000269227	0.000301376	E2.7.4.8, gmk | guanylate kinase
K07304	1.55244e-06	3.2092e-06	0.000187695	1.65623e-05	7.87965e-07	0	2.71235e-06	1.01457e-05	0	9.36883e-06	1.55829e-05	6.4427e-06	1.01129e-05	3.45215e-05	2.16734e-05	1.20387e-05	3.44541e-06	1.50124e-05	0.000125335	2.21738e-06	0.000174883	0.000144314	0.000152865	0.000186424	0.000201866	0.000200686	0.000142025	0.000222267	0.000206568	0.00020152	0.000216051	0.000216625	0.000213911	0.000174649	0.000174943	0.000162232	0.000204207	0.00022403	0.000209672	0.000304428	msrA | peptide-methionine (S)-S-oxide reductase
K01515	2.5294e-06	8.48145e-07	0.000187667	1.31416e-05	0	3.15498e-06	0	2.59088e-06	8.61074e-07	5.68626e-06	1.33519e-05	6.05409e-06	9.17923e-06	2.96315e-05	1.37031e-05	5.90982e-06	7.28459e-06	1.40615e-05	0.00011683	7.81362e-07	0.00020119	0.000304121	0.000112989	0.000177044	0.000227655	0.00022084	0.000247112	0.000218481	0.000191828	0.000201482	0.00020615	0.000198503	0.000200604	0.000188505	0.000187412	0.000181889	0.000190115	0.000187724	0.00018507	0.000237065	nudF | ADP-ribose pyrophosphatase
K11991	1.34685e-05	0	0.000206938	1.9246e-05	0	0	3.21522e-06	1.02494e-05	0	6.32741e-06	1.63488e-05	5.03702e-06	1.35259e-05	1.15816e-05	1.37691e-05	8.09146e-06	2.13654e-06	1.73614e-05	0.000102264	0	0.000181765	0.000304108	0.000125026	0.000158978	0.000237063	0.000230181	0.000252762	0.000239837	0.000204568	0.00019986	0.000210651	0.000195258	0.000196722	0.000176133	0.000188386	0.000170807	0.000216377	0.000222701	0.000203742	0.000278681	tadA | tRNA(adenine34) deaminase
K00371	3.68585e-06	1.73327e-06	0.000157805	6.64693e-06	0	6.44501e-07	0	4.39386e-06	0	6.50067e-06	1.33526e-05	5.5629e-06	1.35268e-05	3.0162e-05	1.79479e-05	1.50908e-05	4.08577e-06	1.47125e-05	9.5405e-05	3.5122e-06	0.000246256	0.000173965	0.000187566	0.000252405	0.000217997	0.000235846	0.000170384	0.000186093	0.00027691	0.000283412	0.000301897	0.000284486	0.000294868	0.000231813	0.000225147	0.00021772	0.000299629	0.000303978	0.000278564	0.000272784	narH, narY, nxrB | nitrate reductase / nitrite oxidoreductase, beta subunit [EC:1.7.5.1 1.7.99.-]
K22111	1.05395e-06	1.63404e-06	0.000134259	1.098e-05	0	0	5.40787e-07	5.06433e-06	0	4.08725e-06	1.73557e-05	6.35167e-06	1.70641e-05	2.13789e-05	1.64665e-05	1.09737e-05	3.61806e-06	2.00759e-05	0.000154826	3.19856e-07	0.000144606	0.000112666	0.00010659	0.000203087	0.000148606	0.000167669	0.000113842	0.00013316	0.000141809	0.000169506	0.000288666	0.000292118	0.000303699	0.000213097	0.000211436	0.000200409	0.000279012	0.000288905	0.000275827	0.000230264	nanS | 9-O-acetyl-N-acetylneuraminic acid deacetylase
K06094	8.62325e-06	2.56399e-05	4.95417e-06	3.53205e-05	3.9865e-05	4.0293e-05	3.13838e-05	2.19153e-05	3.72774e-05	4.47496e-05	5.03369e-05	4.77922e-05	6.06738e-05	3.7592e-05	5.28625e-05	3.99821e-05	4.09806e-05	4.84475e-05	3.53413e-05	0.000303656	4.89768e-06	4.71094e-07	1.99014e-05	2.50405e-06	7.96192e-08	2.06296e-07	2.46744e-06	1.59336e-06	3.74138e-06	1.70983e-06	1.96312e-07	3.33607e-07	4.15538e-07	1.25306e-06	1.12182e-06	8.03272e-07	1.37119e-06	1.3119e-06	6.70422e-07	0	LLGL | lethal(2) giant larvae protein
K17624	0	0	3.79524e-06	3.02787e-07	0	0	0	1.09035e-06	0	3.9449e-07	2.79024e-07	9.38134e-08	7.70851e-08	1.44418e-07	3.25019e-07	1.63126e-07	0	9.02981e-08	4.55886e-06	0	1.69084e-05	4.49151e-05	0	0	2.64479e-05	2.06415e-05	0.000303517	9.71298e-05	4.94777e-06	5.52445e-06	8.64685e-06	9.55137e-06	8.1739e-06	7.82759e-06	1.07437e-05	7.84045e-06	1.14129e-05	1.02935e-05	1.05142e-05	3.06454e-05	engCP, engBF, endoEF | endo-alpha-N-acetylgalactosaminidase
K02168	2.047e-06	1.31157e-06	0.000149813	1.50828e-05	0	9.79783e-07	7.81314e-07	5.92601e-06	0	5.97169e-06	1.80579e-05	3.29211e-06	1.36728e-05	2.58031e-05	1.16953e-05	8.70077e-06	5.39366e-06	1.44895e-05	0.000101092	1.93327e-06	0.000238612	0.000191124	0.000174419	0.000303397	0.000175712	0.000189163	0.000159052	0.000127245	0.000210151	0.000242974	0.000241617	0.000237154	0.000239856	0.000173237	0.000164764	0.000147395	0.000242466	0.000253903	0.000222028	0.000182469	betT, betS | choline/glycine/proline betaine transport protein
K06133	1.68117e-06	3.47533e-06	0.000194643	1.39154e-05	0	0	0	2.53967e-06	0	8.70765e-06	1.9074e-05	8.70436e-06	1.61619e-05	3.7554e-05	1.35887e-05	1.71666e-05	3.73113e-06	2.00341e-05	0.000177878	8.0042e-07	0.000271234	0.000197767	0.000192878	0.000302954	0.000198955	0.000222541	0.000162277	0.000185701	0.000282438	0.000281139	0.000266818	0.000276474	0.000269202	0.00020953	0.000223263	0.000213869	0.000294796	0.000270954	0.000262856	0.000228407	LYS5, acpT | 4'-phosphopantetheinyl transferase
K00821	1.33756e-06	4.72442e-07	0.000184747	1.68237e-05	0	0	4.3449e-07	3.36913e-06	0	4.47483e-06	2.21646e-05	4.27786e-06	1.52353e-05	3.40193e-05	2.66836e-05	1.53108e-05	4.11212e-06	2.04495e-05	0.000150477	6.65406e-06	0.000275903	0.000302918	0.000153516	0.000197742	0.000222916	0.000217272	0.000234901	0.000166733	0.000213481	0.000241228	0.000218521	0.000208071	0.000200063	0.000186044	0.000173764	0.000181681	0.000213862	0.000215919	0.000209924	0.000216262	argD | acetylornithine/N-succinyldiaminopimelate aminotransferase [EC:2.6.1.11 2.6.1.17]
K11069	4.81342e-07	0	0.000139406	9.71591e-06	0	4.74602e-07	5.06697e-07	7.43705e-06	4.98387e-07	5.00234e-06	1.30637e-05	4.98728e-06	8.82216e-06	1.25402e-05	9.31366e-06	6.65643e-06	3.27368e-06	7.85039e-06	6.96571e-05	2.3508e-06	0.000157396	0.000302011	8.68988e-05	0.000142599	0.000191978	0.000185631	0.000244741	0.000187031	0.000150045	0.000147418	0.000161949	0.000157437	0.000153614	0.000157605	0.000166513	0.000175044	0.00016163	0.000159832	0.000155628	0.000210907	potD | spermidine/putrescine transport system substrate-binding protein
K03184	1.34179e-06	4.54364e-07	0.000129491	9.29633e-06	4.07301e-06	0	9.2585e-07	1.11806e-05	4.43717e-07	1.08525e-05	1.18733e-05	5.80306e-06	1.10704e-05	2.28136e-05	9.1467e-06	9.27687e-06	2.46458e-06	1.24512e-05	9.68845e-05	7.21308e-06	0.000243906	0.000176905	0.000144966	0.000224913	0.000190806	0.000202049	0.000140365	0.000182574	0.000244466	0.000300607	0.000258169	0.000249943	0.000246949	0.000179251	0.000185327	0.000188345	0.000263449	0.000248263	0.000235993	0.000196489	ubiF | 2-octaprenyl-3-methyl-6-methoxy-1,4-benzoquinol hydroxylase
K06409	0	9.27659e-07	1.09404e-05	0	0	0	3.28084e-07	3.37902e-06	0	9.71699e-07	3.27688e-07	0	0	3.41698e-06	1.64336e-06	2.38093e-06	0	9.92161e-07	1.12441e-05	0	4.63706e-05	0.000300427	0	2.90563e-07	8.05703e-05	6.73617e-05	0.00027144	0.000207617	1.90216e-05	1.06504e-05	1.71493e-05	2.1938e-05	1.62907e-05	3.80699e-05	4.11814e-05	3.31274e-05	1.72668e-05	2.04276e-05	2.18886e-05	3.38908e-05	spoVB | stage V sporulation protein B
K22051	2.83345e-06	1.32816e-06	0.000176635	1.37951e-05	7.80461e-07	7.49401e-07	1.03717e-06	3.93679e-06	2.55039e-07	6.22902e-06	2.47673e-05	6.45117e-06	1.86941e-05	3.50912e-05	2.83977e-05	1.33455e-05	8.30788e-06	2.95072e-05	0.000185222	2.97985e-06	0.000286926	0.000201055	0.000201809	0.000276423	0.000206738	0.00022389	0.000159631	0.000195212	0.000288895	0.000300329	0.00029813	0.000273679	0.000287964	0.000224996	0.00022646	0.000227495	0.000295607	0.000289666	0.000277591	0.000250594	mscM, bspA | miniconductance mechanosensitive channel
K03628	4.10287e-07	7.92832e-07	0.000177501	2.232e-05	0	3.94372e-07	0	4.75002e-06	4.14135e-07	4.31872e-06	7.34155e-06	3.78381e-06	9.07622e-06	2.54595e-05	1.78067e-05	9.8641e-06	4.09758e-06	1.9961e-05	0.000137281	4.68817e-06	0.000191838	0.000300218	0.000127439	0.000165328	0.000191446	0.000190011	0.000247535	0.00021166	0.000182427	0.000176717	0.00018057	0.000166102	0.000165974	0.000172955	0.000187699	0.000193998	0.000174268	0.000180076	0.000176651	0.000193125	rho | transcription termination factor Rho
K12373	2.96036e-07	0	3.63067e-06	2.93723e-07	0	0	0	2.98138e-07	1.43512e-07	5.96666e-07	1.34914e-07	0	0	8.21149e-07	0	0	1.70732e-07	0	3.22675e-06	0	2.39954e-05	0.000120255	2.4975e-07	2.27815e-07	0.000130139	0.000101088	0.000300171	0.000142452	8.02538e-06	4.52651e-06	5.9837e-06	6.79524e-06	6.01134e-06	1.71037e-05	1.96413e-05	1.89452e-05	1.13715e-05	9.57841e-06	9.75948e-06	2.07621e-05	HEXA_B | hexosaminidase
K00075	4.01913e-06	2.29994e-06	0.000215357	1.86599e-05	0	9.65809e-07	1.09536e-06	6.54497e-06	5.07105e-07	5.05834e-06	1.62751e-05	3.24326e-06	6.83922e-06	2.82808e-05	1.46369e-05	1.31045e-05	2.78747e-06	1.775e-05	0.000143242	1.37016e-06	0.000195278	0.000300026	0.000147237	0.000178312	0.000234544	0.000224367	0.000230322	0.000232944	0.000188099	0.000187386	0.000193331	0.000194951	0.000188381	0.000222935	0.000254651	0.000261213	0.000195226	0.000199192	0.000189425	0.00023826	murB | UDP-N-acetylmuramate dehydrogenase
K05774	0	0	0.000140199	3.67686e-06	0	8.90517e-07	0	6.49152e-06	9.35145e-07	4.47192e-06	1.84241e-05	2.56322e-06	5.46749e-06	3.23322e-05	3.36424e-05	9.99083e-06	9.65171e-06	3.02944e-05	0.000150392	5.25556e-06	0.000184708	0.000133896	0.000166098	0.000259099	0.000167338	0.000192243	0.000132185	0.000168238	0.00022787	0.000215492	0.00028119	0.000243851	0.00025545	0.000199892	0.000184035	0.000193628	0.000299657	0.000265136	0.000255155	0.000222025	phnN | ribose 1,5-bisphosphokinase
K08384	1.49966e-06	0	1.87898e-05	2.14911e-06	0	0	0	3.74752e-06	6.27008e-07	3.79347e-06	8.4609e-07	0	0	4.10932e-06	2.09585e-06	1.31495e-06	0	1.70476e-06	1.35111e-05	0	4.82979e-05	0.000247331	0	5.5402e-08	6.84843e-05	5.95179e-05	0.000216976	0.000299444	2.55616e-05	1.70684e-05	2.56438e-05	2.81848e-05	2.24861e-05	3.87558e-05	4.38858e-05	4.05989e-05	2.96199e-05	3.62261e-05	3.33839e-05	5.51966e-05	spoVD | stage V sporulation protein D (sporulation-specific penicillin-binding protein)
K16695	2.5138e-06	0	0.000151375	1.68177e-05	8.45064e-07	0	0	5.38914e-06	0	2.10469e-06	1.68187e-05	1.0499e-05	5.26877e-06	2.82348e-05	1.31094e-05	9.7228e-06	4.92324e-06	1.96453e-05	0.000108872	2.90892e-06	0.000229882	0.000193538	0.000185493	0.000292399	0.000220846	0.000246009	0.000169461	0.000203628	0.000221237	0.000234948	0.000289262	0.000297413	0.000299404	0.000219709	0.000223047	0.000212659	0.000285068	0.000289052	0.00027225	0.000229508	wzxC | lipopolysaccharide exporter
K02687	2.79452e-06	5.60096e-07	0.000166301	5.90267e-06	0	2.81694e-06	6.01488e-07	6.90542e-06	0	1.01795e-05	8.34267e-06	3.24326e-06	7.42871e-06	2.93585e-05	1.76792e-05	8.78744e-06	4.51144e-06	9.80984e-06	0.000103383	0	0.000195355	0.000299402	0.000111922	0.000150995	0.00021917	0.000202851	0.000263522	0.000278493	0.000182437	0.000187976	0.000185956	0.000188202	0.0001869	0.000197101	0.000210577	0.000205729	0.000191946	0.000194612	0.000196489	0.000252974	prmA | ribosomal protein L11 methyltransferase
K01803	3.40315e-06	7.00779e-06	0.000240067	2.07062e-05	6.9416e-07	0	7.01736e-07	4.05503e-06	0	1.04715e-05	1.16244e-05	4.41444e-06	6.98171e-06	3.42515e-05	1.6856e-05	1.10958e-05	2.27643e-06	1.76882e-05	0.000148722	6.51135e-07	0.000205165	0.000299388	0.000152395	0.000206692	0.000216804	0.000211913	0.000230327	0.000225112	0.000191323	0.000240309	0.000209374	0.000197179	0.000201492	0.000201302	0.000210772	0.000206291	0.000212445	0.000218043	0.000200861	0.00025734	TPI, tpiA | triosephosphate isomerase (TIM)
K07462	2.24045e-06	3.41863e-07	0.000199723	1.17055e-05	3.35755e-07	3.1792e-07	0	7.96897e-06	3.10602e-06	5.96785e-06	1.33078e-05	2.40699e-06	1.65419e-05	2.57853e-05	1.43393e-05	9.85122e-06	4.79363e-06	1.67071e-05	0.000119611	1.67411e-06	0.000226751	0.000299366	0.00016355	0.00023314	0.000235016	0.000233333	0.000244537	0.000239917	0.000229613	0.000251114	0.00024145	0.000227599	0.000233743	0.000244834	0.000259545	0.000265999	0.000251407	0.000233184	0.000225794	0.000268898	recJ | single-stranded-DNA-specific exonuclease
K02996	9.1681e-06	2.71925e-06	0.000173648	6.56619e-06	0	0	1.3499e-06	3.97429e-06	0	5.10127e-06	1.24634e-05	3.63939e-06	8.95364e-06	1.57261e-05	1.51237e-05	1.42106e-05	0	2.35988e-05	0.000135998	2.50513e-06	0.000194573	0.000299337	0.000111492	0.000185427	0.000219465	0.000202614	0.000234402	0.000230597	0.000187933	0.000188284	0.000181707	0.000178903	0.000185792	0.000187304	0.000205675	0.000217725	0.000191401	0.000188805	0.000183923	0.000201606	RP-S9, MRPS9, rpsI | small subunit ribosomal protein S9
K01407	3.119e-06	0	0.000159179	1.61909e-05	0	2.26285e-06	4.43201e-07	5.47663e-06	2.23569e-07	4.36838e-06	1.87684e-05	5.18391e-06	1.13991e-05	2.62101e-05	1.68292e-05	1.10687e-05	3.3041e-06	2.31744e-05	0.000132974	3.26234e-06	0.000223401	0.000203292	0.000196387	0.000299268	0.000213004	0.000231754	0.000163144	0.000204109	0.000264453	0.000277847	0.000260308	0.000267214	0.000269716	0.000206172	0.000210553	0.000210734	0.000278328	0.000249109	0.000251169	0.000215635	ptrA | protease III
K05782	9.68092e-07	0	0.000141212	1.06962e-05	0	2.7662e-06	0	3.4269e-06	0	3.47536e-06	1.31558e-05	4.01494e-06	1.42781e-05	3.35662e-05	1.68334e-05	1.03154e-05	5.3917e-06	2.17135e-05	9.44796e-05	0	0.000204243	0.00017504	0.00019605	0.000298928	0.000203107	0.00022529	0.000157325	0.000190877	0.000263068	0.000269508	0.000282335	0.000278514	0.000267154	0.000205614	0.000204227	0.000200276	0.000274435	0.0002716	0.000259661	0.00021594	benE | benzoate membrane transport protein
K02952	1.41246e-06	1.45992e-06	0.00019962	1.2851e-05	0	5.56761e-06	0	5.59965e-06	0	8.29987e-06	8.24452e-06	2.67092e-06	3.6962e-06	2.29809e-05	1.89979e-05	5.21455e-06	3.21379e-06	2.45353e-05	0.000127262	1.37887e-06	0.000223926	0.000298676	0.000133564	0.0001557	0.000229051	0.000221577	0.000261828	0.000224487	0.000171686	0.000212735	0.000194416	0.000204721	0.000192968	0.000202083	0.000224469	0.000234929	0.000199308	0.000211806	0.000193536	0.000262147	RP-S13, rpsM | small subunit ribosomal protein S13
K00052	1.46948e-06	2.40046e-06	0.00014187	1.29163e-05	0	4.55045e-07	1.45745e-06	3.83181e-06	0	5.1681e-06	1.44384e-05	6.12847e-06	1.17317e-05	1.55577e-05	1.29193e-05	7.71772e-06	5.77864e-06	1.04237e-05	9.76817e-05	2.25393e-06	0.000212156	0.000298601	0.00013312	0.00016153	0.000165817	0.000158501	0.000216265	0.000139875	0.000163533	0.000189246	0.000190724	0.000177067	0.000187574	0.000167117	0.00016836	0.000150004	0.000188404	0.000190764	0.000172578	0.000215508	leuB, IMDH | 3-isopropylmalate dehydrogenase
K02419	0	7.24027e-07	8.08766e-05	4.83742e-06	0	0	0	3.52732e-06	0	4.00715e-06	1.19381e-05	3.87609e-06	8.34399e-06	1.67489e-05	5.15444e-06	5.04497e-06	5.42575e-06	4.8593e-06	5.31625e-05	2.66807e-06	0.000172563	0.000121829	0.000210596	0.000298486	0.00013083	0.000149772	0.000141971	0.000119537	0.000175497	0.000185096	0.000181071	0.000173766	0.000177762	0.000142444	0.000141614	0.000142685	0.000181478	0.000176464	0.000171481	0.000149916	fliP | flagellar biosynthetic protein FliP
K00130	8.74723e-07	2.10351e-06	0.000130432	8.67011e-06	0	1.68159e-06	0	4.54853e-06	4.41464e-07	1.69611e-06	1.78597e-05	1.74513e-06	1.36169e-05	2.59805e-05	2.09203e-05	7.20793e-06	3.61144e-06	1.87838e-05	0.000124334	3.73975e-06	0.000200497	0.000159071	0.000170975	0.000253358	0.000173893	0.000203994	0.000123314	0.000163739	0.000235152	0.000237216	0.000298143	0.000278876	0.000289368	0.000195296	0.000192296	0.000182026	0.000288574	0.000295831	0.000273403	0.000232777	betB, gbsA | betaine-aldehyde dehydrogenase
K02563	1.42448e-06	0	0.000211909	1.53621e-05	0	0	4.96734e-07	7.66057e-06	0	1.40301e-05	1.58734e-05	1.40375e-06	9.2987e-06	3.39404e-05	2.02243e-05	8.51508e-06	6.14147e-06	2.03379e-05	0.000145639	1.97694e-06	0.000234108	0.000298008	0.000166347	0.000248923	0.00024588	0.000245934	0.000232893	0.000252665	0.000226062	0.000256656	0.000234333	0.000241488	0.000234226	0.000224695	0.000224976	0.000239616	0.000262143	0.000238465	0.000234309	0.000278076	murG | UDP-N-acetylglucosamine--N-acetylmuramyl-(pentapeptide) pyrophosphoryl-undecaprenol N-acetylglucosamine transferase
K06906	1.06371e-06	1.09945e-06	5.21747e-05	7.38776e-06	0	0	0	2.14252e-06	1.07368e-06	1.03127e-06	1.16816e-05	5.80877e-06	1.44641e-05	1.97018e-05	1.48434e-05	2.23607e-05	3.54112e-06	1.54649e-05	0.000122908	4.73024e-06	0.000108338	6.47891e-05	2.765e-05	9.53865e-06	0.000112886	0.000138998	4.21707e-05	0.000115345	0.000148525	0.000167394	0.000297932	0.000295191	0.000288155	0.000208595	0.000217458	0.000215588	0.000282035	0.000274693	0.000258797	0.000214627	K06906 | uncharacterized protein
K00782	2.93163e-06	2.26242e-06	0.000128523	1.02264e-05	7.54001e-07	7.13949e-07	0	2.99214e-06	7.49728e-07	4.64474e-06	1.4792e-05	4.795e-06	6.88842e-06	2.18934e-05	1.34168e-05	1.66752e-05	4.94535e-06	2.03114e-05	0.000126332	1.41454e-06	0.000178509	0.000146581	0.00016929	0.000297711	0.000184977	0.000200101	0.000161534	0.000140006	0.000193254	0.000216898	0.000259647	0.000257948	0.000252115	0.00020959	0.000194026	0.000189249	0.000257291	0.000269238	0.000242199	0.000197013	lldG | L-lactate dehydrogenase complex protein LldG
K02834	2.57195e-06	7.75383e-06	0.000213603	1.41061e-05	1.30543e-06	1.23609e-06	0	7.92173e-06	0	6.37928e-06	9.76217e-06	7.11581e-06	1.06951e-05	3.34027e-05	2.33156e-05	1.71428e-05	4.28105e-06	1.82668e-05	0.000150512	0	0.00023602	0.000287138	0.000140314	0.000223992	0.000263655	0.000251558	0.000228119	0.000277703	0.000259633	0.000213467	0.000254565	0.000258814	0.000244119	0.000268525	0.000281082	0.000272901	0.000269261	0.000250834	0.000247879	0.000297467	rbfA | ribosome-binding factor A
K03284	2.53774e-06	3.75686e-06	0.000217607	2.09194e-05	0	0	5.57847e-07	8.36075e-06	2.10281e-06	1.05871e-05	9.80722e-06	3.00795e-06	1.52432e-05	3.03158e-05	1.1161e-05	9.77562e-06	3.01609e-06	2.27551e-05	0.000137932	1.03524e-06	0.000179219	0.0002517	0.000126244	0.000183833	0.000276966	0.00026403	0.000232107	0.000297381	0.000188972	0.000198041	0.00021355	0.000203386	0.000200494	0.000209562	0.000218529	0.000214168	0.000200521	0.000205939	0.000204838	0.000254203	corA | magnesium transporter
K08318	0	2.99345e-06	0.000185554	1.62025e-05	0	1.3919e-06	1.48603e-06	1.01746e-05	0	4.73415e-06	1.10514e-05	5.30064e-06	7.46432e-06	3.13948e-05	2.23622e-05	1.01692e-05	1.90585e-06	2.92119e-05	0.000172394	2.59218e-06	0.000261352	0.000208477	0.000174911	0.000238693	0.000196708	0.000216741	0.000143611	0.000210195	0.0002811	0.000297373	0.000250226	0.0002506	0.000241067	0.000191482	0.000197995	0.000207371	0.000277548	0.000268644	0.00025533	0.000212099	yihU | 4-hydroxybutyrate dehydrogenase / sulfolactaldehyde 3-reductase [EC:1.1.1.61 1.1.1.373]
K02836	6.04717e-06	3.39423e-06	0.000208654	1.22273e-05	0	0	0	7.65624e-06	2.5153e-06	8.15738e-06	1.30771e-05	3.44721e-06	1.41874e-05	3.29647e-05	1.31277e-05	1.80547e-05	4.53028e-06	2.4243e-05	0.000117535	2.02575e-06	0.000220108	0.000297142	0.000146756	0.000246764	0.000231828	0.000231779	0.000257637	0.000248401	0.000228014	0.000241794	0.000244007	0.000244422	0.000242113	0.000219953	0.000239362	0.000239898	0.000249658	0.000230628	0.000230131	0.00026528	prfB | peptide chain release factor 2
K02881	2.8366e-06	2.91985e-06	0.000229327	1.85179e-05	0	1.35767e-06	0	1.42249e-06	0	5.59325e-06	1.50159e-05	6.64558e-06	2.48501e-06	3.30658e-05	1.4214e-05	9.02004e-06	6.26952e-06	2.1355e-05	0.000138252	5.42546e-06	0.000227737	0.000297132	0.000148159	0.000184097	0.000251191	0.000250179	0.000260637	0.000258336	0.000218191	0.000220069	0.000219977	0.000223188	0.000210712	0.000217968	0.000220567	0.000241587	0.000220551	0.000238304	0.000217055	0.00029487	RP-L18, MRPL18, rplR | large subunit ribosomal protein L18
K02523	0	1.8385e-06	0.0001866	2.1585e-05	0	6.87287e-07	0	4.11835e-06	5.36842e-07	6.20476e-06	1.51739e-05	8.41299e-06	1.16397e-05	3.8563e-05	1.40202e-05	1.52045e-05	6.10512e-06	2.23617e-05	0.000164899	3.03863e-06	0.000246524	0.00021831	0.000206917	0.000258313	0.00022991	0.000260485	0.000176291	0.00022152	0.000280495	0.000297131	0.000246133	0.000259456	0.00026072	0.000220354	0.000212941	0.000230506	0.000265326	0.00024261	0.000257065	0.000229095	ispB | octaprenyl-diphosphate synthase
K07726	3.553e-06	0	0.000182538	2.41266e-05	1.80338e-06	0	0	3.57823e-06	0	6.88934e-06	2.02288e-05	7.85801e-06	1.0396e-05	1.9582e-05	1.73289e-05	1.26316e-05	1.14265e-05	3.31602e-05	0.000168955	1.69161e-06	0.000267189	0.000247264	0.000133783	0.000197582	0.00026253	0.000297116	0.000141076	0.000164999	0.000270709	0.000241367	0.000258893	0.000244336	0.000244446	0.00020849	0.000188902	0.0001888	0.000241113	0.00025171	0.000263374	0.000212733	K07726 | putative transcriptional regulator
K06287	3.47685e-06	2.69864e-06	0.000158186	1.96481e-05	0	0	0	2.62946e-06	0	7.29289e-06	1.84654e-05	3.2105e-06	2.22145e-06	2.97198e-05	7.89594e-06	1.00158e-05	9.90779e-07	2.30444e-05	0.000107957	3.53129e-06	0.000238646	0.000296994	0.000139878	0.000185019	0.000207981	0.000226482	0.0002446	0.000243673	0.000205548	0.000218609	0.000214779	0.000207576	0.000203865	0.00021286	0.00022558	0.000235109	0.000214364	0.00021278	0.000208218	0.000206959	maf | septum formation protein
K07171	0	7.3994e-06	0.000277755	1.46131e-05	0	0	2.89897e-06	9.2294e-06	0	4.47499e-06	1.02198e-05	2.83785e-06	9.16349e-06	2.07189e-05	1.13074e-05	9.6958e-06	3.41465e-06	9.20073e-06	9.97404e-05	1.46505e-06	0.000184629	0.000217001	0.00013961	0.000191695	0.000215345	0.000210847	0.00021908	0.000296895	0.000207125	0.000211735	0.000210687	0.000229918	0.000218501	0.000204132	0.000225135	0.000225523	0.000210239	0.000224218	0.000194857	0.000234346	mazF, ndoA, chpA | mRNA interferase MazF
K02398	0	0	0.000105153	1.74463e-06	0	0	0	3.63692e-06	0	1.79641e-06	1.33483e-05	3.33045e-06	8.97648e-06	1.82941e-05	1.44402e-05	1.10809e-05	0	5.25756e-06	6.88164e-05	5.02304e-06	0.000175599	0.000103824	0.000208978	0.000296838	0.000148582	0.000151225	0.000150754	0.000119931	0.000181356	0.000189638	0.000160344	0.000145227	0.000163057	0.000137221	0.000137875	0.000129632	0.000163691	0.000166303	0.000158319	0.000142091	flgM | negative regulator of flagellin synthesis FlgM
K03553	6.8903e-06	4.70251e-06	0.0001886	1.01732e-05	4.87265e-07	9.22765e-07	4.88501e-07	7.25541e-06	1.45351e-06	7.75273e-06	1.45072e-05	2.21337e-06	1.00755e-05	2.42991e-05	1.57596e-05	9.07462e-06	3.72853e-06	1.18359e-05	9.33531e-05	4.57064e-07	0.000196219	0.000296759	0.000114892	0.000152703	0.000215739	0.000197485	0.000254922	0.000199726	0.00017894	0.000178543	0.000185142	0.000173973	0.000182676	0.000196267	0.000206445	0.000197685	0.000186674	0.000184237	0.000177135	0.000242474	recA | recombination protein RecA
K00285	4.84046e-07	0	0.000145233	1.37449e-05	0	0	0	4.77768e-06	0	7.57207e-06	2.14144e-05	7.41958e-06	7.05701e-06	2.71369e-05	1.61266e-05	9.14145e-06	5.56144e-06	1.25631e-05	0.000104724	1.62879e-06	0.000218547	0.000178908	0.000151919	0.00023417	0.000191781	0.000211761	0.000143462	0.000179538	0.000251954	0.000282425	0.00029398	0.000272815	0.000264564	0.000214666	0.000204162	0.00022605	0.000296525	0.000271773	0.000272024	0.000233357	dadA | D-amino-acid dehydrogenase
K09476	0	1.76998e-06	0.000125566	6.70753e-06	9.77253e-07	9.18969e-07	4.93959e-07	3.95311e-06	9.65022e-07	4.19438e-06	7.32846e-06	5.25355e-06	8.40723e-06	1.59766e-05	1.05422e-05	8.64721e-06	1.05356e-06	9.10677e-06	6.29427e-05	4.52028e-07	0.000192322	0.000169511	0.000162375	0.000296274	0.000199813	0.00021938	0.00016106	0.00012834	0.000175881	0.000194671	0.000177241	0.00016613	0.000167208	0.00014506	0.000139741	0.000140268	0.00016346	0.000164687	0.000173244	0.000145524	ompF | outer membrane pore protein F
K02412	0	7.77775e-07	8.0027e-05	7.86955e-06	0	0	0	1.91498e-06	0	7.39362e-07	1.14439e-05	7.29605e-06	6.6825e-06	1.41101e-05	8.98546e-06	5.08077e-06	2.5163e-06	1.39484e-05	5.61267e-05	1.0748e-06	0.000162107	0.000110664	0.00018867	0.000295663	0.000120288	0.000135739	0.000129104	0.000110245	0.000167474	0.000175408	0.000175066	0.000160324	0.000168686	0.000130253	0.000128881	0.000122851	0.000178225	0.000172112	0.000166938	0.000144669	fliI | flagellum-specific ATP synthase
K13908	3.08002e-05	3.09995e-05	6.46744e-06	2.61954e-05	3.07163e-05	3.50476e-05	2.60819e-05	3.57077e-05	4.01587e-05	2.91635e-05	5.80771e-05	4.33222e-05	4.96196e-05	3.86469e-05	4.58523e-05	4.70063e-05	5.02689e-05	2.22011e-05	2.19603e-05	0.000295159	5.58281e-06	0	8.97157e-06	3.13403e-06	1.23257e-07	5.84358e-08	2.4686e-06	5.02412e-07	4.53058e-06	2.00191e-06	6.43675e-07	5.34066e-07	2.57461e-07	7.58753e-07	1.18086e-06	9.45168e-07	3.64174e-07	9.07956e-07	3.18857e-07	0	MUC5B, MG1 | mucin-5B
K01840	2.46233e-06	3.09451e-06	0.000198309	1.30366e-05	7.57265e-07	3.56207e-07	3.82765e-07	5.85474e-06	0	4.46397e-06	2.17813e-05	4.89502e-06	1.19521e-05	2.08116e-05	1.05228e-05	1.29744e-05	1.62234e-06	1.25806e-05	9.76927e-05	3.63072e-06	0.00020894	0.000168566	0.000140861	0.000184645	0.000261101	0.000294975	0.000128644	0.000175545	0.000278423	0.000248327	0.000287884	0.000274777	0.000274452	0.000208231	0.000200588	0.000196449	0.000276654	0.000274146	0.000264794	0.0002257	manB | phosphomannomutase
K06158	2.15335e-06	2.78298e-07	0.000195524	1.72627e-05	0	5.19236e-07	0	5.42265e-06	2.72628e-07	1.19669e-05	1.17809e-05	3.73636e-06	9.88163e-06	2.36901e-05	1.66457e-05	9.4819e-06	3.59662e-06	1.72193e-05	0.000114979	3.60064e-06	0.000191506	0.000294873	0.00011561	0.000149902	0.000206204	0.000190111	0.000216638	0.000214374	0.000166306	0.000170226	0.000189446	0.00017465	0.000180346	0.000195824	0.000203234	0.000203207	0.000185477	0.000191638	0.000177724	0.000260026	ABCF3 | ATP-binding cassette, subfamily F, member 3
K01631	4.18253e-06	0	0.000161721	1.32795e-05	0	8.04059e-07	0	5.03864e-06	1.68871e-06	8.11002e-06	1.27003e-05	8.48601e-06	9.95063e-06	3.73354e-05	2.05827e-05	1.12961e-05	3.67765e-06	1.41415e-05	0.000179951	3.18614e-06	0.000270923	0.00020885	0.000177814	0.000228438	0.000200473	0.000232929	0.000122564	0.000165804	0.000242828	0.000294835	0.000216233	0.000202183	0.000206292	0.000173792	0.000167783	0.000163556	0.000217171	0.000211659	0.000201575	0.0001722	dgoA | 2-dehydro-3-deoxyphosphogalactonate aldolase
K11740	1.8875e-06	1.45753e-06	0.000133612	1.47378e-05	0	2.7109e-07	2.89423e-07	2.49808e-06	8.24852e-07	3.19711e-06	1.50009e-05	1.0164e-05	7.4574e-06	2.215e-05	1.30774e-05	1.34961e-05	3.94022e-06	1.6347e-05	8.14452e-05	2.68553e-06	0.000193396	0.000154489	0.000202893	0.000294624	0.000200935	0.000228777	0.000150426	0.000180154	0.000193744	0.000222106	0.000189423	0.000185507	0.000197529	0.000146763	0.00015149	0.00013152	0.000199686	0.000204412	0.000181553	0.000152163	nfrB | bacteriophage N4 adsorption protein B
K03979	1.29798e-05	1.63658e-05	0.000180889	3.17368e-05	8.40255e-06	8.21163e-06	5.43426e-06	1.47987e-05	1.38217e-05	1.15247e-05	1.6046e-05	2.33421e-05	3.02142e-05	3.19983e-05	2.92283e-05	3.63697e-05	1.31385e-05	2.72473e-05	0.000109973	7.15759e-05	0.000198867	0.00029422	0.000106256	0.000149662	0.000200434	0.000179082	0.000223307	0.000213057	0.00017367	0.000175651	0.000173178	0.000164959	0.000166829	0.000199406	0.000228268	0.000225194	0.000164645	0.000172505	0.000163703	0.000216531	obgE, cgtA | GTPase
K06187	2.95863e-06	0	0.000210958	1.5117e-05	0	2.38326e-06	0	1.059e-05	3.35116e-06	4.16053e-06	1.30044e-05	9.96072e-06	1.44741e-05	1.89351e-05	1.41338e-05	7.86179e-06	6.95353e-06	2.52362e-05	0.000110843	8.0042e-07	0.000232998	0.000294161	0.000169163	0.000260697	0.000234309	0.000245338	0.000218508	0.000268751	0.000229302	0.000248387	0.000275746	0.000268005	0.000261244	0.000263332	0.000259951	0.000260663	0.000277745	0.000292773	0.000257774	0.000278353	recR | recombination protein RecR
K07574	1.64115e-06	0	0.000185603	1.16441e-05	0	0	0	1.17084e-05	0	3.31117e-06	1.61983e-05	3.05334e-06	1.25886e-05	2.4856e-05	1.69472e-05	1.56445e-05	9.75614e-06	1.84567e-05	0.00013376	3.3487e-06	0.000196239	0.000294153	0.00012012	0.000181772	0.000226225	0.000242353	0.000258626	0.000244622	0.000207507	0.00018908	0.000195297	0.000218496	0.00019872	0.000225189	0.000241393	0.000239326	0.000203035	0.000195523	0.000208137	0.000236663	yhbY | RNA-binding protein
K01736	9.52046e-07	0	0.000129955	1.15023e-05	0	4.57559e-07	4.93959e-07	6.79086e-06	4.29474e-07	1.07592e-05	8.551e-06	4.82906e-06	6.88527e-06	1.81563e-05	1.36216e-05	5.08304e-06	2.64117e-06	1.70193e-05	7.50039e-05	1.81311e-06	0.000169067	0.000293895	0.000102053	0.000152415	0.000173295	0.000169237	0.000230597	0.000185316	0.000164459	0.000159133	0.000175493	0.00016709	0.000166523	0.000183553	0.000189463	0.000188963	0.000173376	0.000177012	0.00016916	0.000214752	aroC | chorismate synthase
K02600	2.25873e-06	3.58473e-06	0.000258046	2.29902e-05	3.52678e-07	0	0	3.69674e-06	7.01358e-07	1.21615e-05	1.23924e-05	9.27012e-06	1.74203e-05	3.23708e-05	1.64661e-05	1.34016e-05	2.42952e-06	1.95235e-05	0.00014725	1.10125e-06	0.000283958	0.000293503	0.000168114	0.000208598	0.000255683	0.000242687	0.00024164	0.000271661	0.000245531	0.000262948	0.00023962	0.00023041	0.000231857	0.000231754	0.000242786	0.000254352	0.000243139	0.000233722	0.000234461	0.000280098	nusA | N utilization substance protein A
K00883	1.17625e-06	1.82366e-06	0.000151539	1.50254e-05	0	5.65311e-07	1.20708e-06	5.92301e-06	0	6.27212e-06	1.451e-05	4.33911e-06	8.38125e-06	2.24408e-05	2.07683e-05	9.99343e-06	5.87366e-06	1.73646e-05	0.000137489	2.72989e-06	0.000263131	0.000199709	0.000156062	0.000204422	0.000184186	0.000210383	0.000122965	0.000152356	0.0002118	0.000293492	0.000186535	0.000179715	0.000184631	0.000156375	0.000153273	0.000146739	0.000183877	0.000182274	0.000173302	0.000147528	dgoK | 2-dehydro-3-deoxygalactonokinase
K06200	1.41022e-06	1.45761e-06	0.000143085	1.23564e-05	0	3.90652e-07	4.17069e-07	5.22397e-06	1.76119e-06	5.16823e-06	1.51288e-05	6.81137e-06	1.16945e-05	2.35485e-05	1.15624e-05	8.11258e-06	3.58078e-06	1.63441e-05	9.82668e-05	2.68567e-06	0.000248778	0.000293324	0.000180386	0.000249831	0.000182107	0.000214105	0.000217936	0.000164077	0.000239779	0.000257964	0.000268908	0.00025922	0.000267388	0.000233185	0.000250455	0.000242908	0.000275318	0.000264017	0.000248262	0.000204892	cstA | carbon starvation protein
K02394	1.4023e-06	0	9.07292e-05	6.96925e-06	0	0	0	5.20159e-06	0	4.52775e-06	7.12878e-06	3.46419e-06	7.1856e-06	1.38413e-05	1.11772e-05	8.02572e-06	2.07714e-06	1.02955e-05	6.38266e-05	1.3413e-06	0.000167882	0.000111395	0.000191071	0.000293218	0.000135298	0.00014559	0.000136794	0.000109733	0.000162299	0.00018146	0.000169478	0.000157718	0.000157413	0.000128664	0.00013262	0.000132252	0.000177054	0.000167187	0.00016574	0.000147175	flgI | flagellar P-ring protein precursor FlgI
K11717	7.55167e-06	3.22292e-06	0.000203418	1.3099e-05	0	4.06969e-07	0	1.10882e-05	0	9.06528e-06	1.49942e-05	6.74926e-06	7.78193e-06	2.55747e-05	1.04084e-05	3.7495e-06	1.98458e-06	1.48562e-05	8.39145e-05	8.96645e-07	0.000216817	0.000176786	0.000161425	0.000225516	0.000231888	0.000228216	0.000149583	0.00018185	0.000217333	0.000254475	0.000239033	0.000233777	0.00024035	0.000185955	0.000192866	0.000194445	0.00024591	0.000241356	0.000240756	0.000292703	sufS | cysteine desulfurase / selenocysteine lyase [EC:2.8.1.7 4.4.1.16]
K05820	5.04777e-06	1.31934e-06	0.000160931	1.2942e-05	0	1.00386e-06	0	6.4537e-06	0	9.33772e-06	1.04302e-05	4.48485e-06	1.20673e-05	2.78077e-05	1.61953e-05	4.4632e-06	3.58178e-06	1.61749e-05	0.000105344	1.98892e-06	0.000229188	0.000185774	0.000200861	0.000285408	0.00020272	0.000223382	0.000162292	0.00017593	0.000242598	0.00027807	0.00025814	0.000244804	0.000247454	0.000204886	0.000210054	0.000215631	0.000292566	0.000258371	0.000261768	0.000236107	hcaT | MFS transporter, PPP family, 3-phenylpropionic acid transporter
K02519	2.96548e-06	2.06959e-06	0.000196924	1.96308e-05	0	9.29496e-07	5.95412e-07	8.34025e-06	6.02339e-07	7.89432e-06	1.17865e-05	4.62214e-06	8.53339e-06	2.28636e-05	1.45283e-05	7.3094e-06	3.2192e-06	1.45551e-05	0.000117846	1.47328e-06	0.000214551	0.000292555	0.00011866	0.000144204	0.000205104	0.000190555	0.00023812	0.000210426	0.000168228	0.00018155	0.000181689	0.000171001	0.000172081	0.000189848	0.000211135	0.000211722	0.000180161	0.000176921	0.000177431	0.000234141	infB, MTIF2 | translation initiation factor IF-2
K03777	2.26063e-06	1.24553e-06	0.000122462	1.50643e-05	0	8.68722e-07	0	2.73059e-06	0	3.51108e-06	1.71181e-05	3.47399e-06	1.23326e-05	2.34038e-05	1.31032e-05	1.01812e-05	3.49514e-06	1.32276e-05	8.31357e-05	2.58786e-06	0.00014393	0.000116735	0.000182937	0.000292399	0.000145203	0.000161648	0.000168766	0.00012474	0.000182802	0.000210072	0.000218474	0.000205856	0.000210722	0.00018181	0.000177553	0.000166666	0.00022271	0.000221756	0.000204941	0.000176745	dld | D-lactate dehydrogenase (quinone)
K06281	2.09323e-06	9.24994e-07	0.00016183	1.00833e-05	0	0	6.22667e-07	6.21468e-06	1.83736e-06	4.33819e-06	2.00929e-05	5.20369e-06	1.70096e-05	2.54228e-05	1.83109e-05	1.03482e-05	4.98228e-06	1.93436e-05	0.000125305	1.12655e-06	0.000279518	0.000292337	0.000197946	0.000251744	0.000215571	0.000235805	0.000232528	0.000183205	0.000260536	0.00028492	0.000290534	0.000271847	0.000277091	0.000230288	0.000227404	0.00023077	0.000290054	0.0002678	0.000268585	0.000242609	hyaB, hybC | hydrogenase large subunit
K07566	3.61936e-06	8.73091e-07	0.000189616	1.43691e-05	0	0	0	6.16853e-06	0	7.60933e-06	1.68326e-05	3.11608e-06	1.22287e-05	2.4593e-05	1.18067e-05	1.18402e-05	9.37355e-07	2.29185e-05	0.000119933	3.21737e-06	0.000212225	0.000292166	0.000134796	0.000183949	0.000230257	0.000228098	0.000223325	0.000246808	0.000200433	0.000213348	0.000184678	0.000201202	0.000189729	0.000199942	0.00021024	0.00021697	0.000200307	0.000199752	0.000195633	0.000226197	tsaC, rimN, SUA5 | L-threonylcarbamoyladenylate synthase
K02888	9.81651e-06	0	0.000185616	1.29037e-05	0	1.56261e-06	0	8.24871e-06	0	6.34971e-06	1.85113e-05	7.49622e-06	8.29901e-06	3.76122e-05	1.73555e-05	7.31759e-06	1.80397e-06	9.72153e-06	0.00015526	1.54798e-06	0.000209046	0.000292165	0.00014346	0.000190219	0.000224445	0.000233082	0.000246449	0.00023013	0.000202515	0.000194356	0.000201324	0.000208529	0.000206393	0.000206743	0.000216739	0.000220044	0.000202343	0.0002096	0.000220503	0.000257004	RP-L21, MRPL21, rplU | large subunit ribosomal protein L21
K01879	3.17546e-06	2.7207e-06	0.000249959	3.30794e-05	0	1.17747e-06	0	8.71712e-06	5.81729e-07	9.8524e-06	1.89688e-05	6.46907e-06	1.6314e-05	4.15336e-05	2.60734e-05	1.55629e-05	7.78027e-06	2.09115e-05	0.000180947	3.56824e-06	0.000257405	0.000201824	0.000177199	0.0002755	0.000220504	0.000232954	0.000166487	0.000202059	0.000261431	0.000292038	0.000268827	0.000266328	0.000263211	0.000246425	0.000256504	0.000241242	0.000270836	0.00026904	0.000255313	0.000261915	glyS | glycyl-tRNA synthetase beta chain
K00651	3.75963e-06	0	0.000259879	1.55325e-05	0	0	0	4.76984e-06	1.41412e-06	1.1441e-05	9.52901e-06	3.58851e-06	1.5871e-05	4.30648e-05	2.13005e-05	1.25638e-05	9.32782e-06	2.11655e-05	0.00019069	1.33403e-06	0.000280054	0.000289607	0.000203749	0.000259982	0.000272698	0.000285273	0.000247731	0.000231832	0.000291774	0.000287554	0.000284526	0.000287166	0.000291295	0.000231206	0.000244357	0.000237244	0.000286384	0.000286487	0.000282922	0.000268042	metA | homoserine O-succinyltransferase
K05712	2.28009e-06	0	0.000134427	1.46982e-05	0	4.258e-07	0	5.34308e-06	4.47139e-07	6.56852e-06	1.18021e-05	6.51738e-06	1.66593e-05	2.37696e-05	9.92085e-06	8.36543e-06	1.22316e-06	2.38547e-05	0.000117909	2.87086e-06	0.000251367	0.000169932	0.000195428	0.000253391	0.000137428	0.000134861	0.000128188	0.000163533	0.00023919	0.000266807	0.000284949	0.000274299	0.000280998	0.000194624	0.000195536	0.000181834	0.000291717	0.000275229	0.000244159	0.000201474	mhpA | 3-(3-hydroxy-phenyl)propionate hydroxylase
K02051	0	0	5.63985e-06	2.89704e-06	0	0	0	0	5.19215e-07	1.03447e-06	0	0	0	1.6444e-06	0	0	0	0	4.07883e-06	0	4.37001e-05	0.000291455	0	3.68868e-07	6.88784e-05	7.28687e-05	0.000199429	9.52965e-05	1.25428e-05	2.44892e-05	7.94772e-06	1.00917e-05	7.09666e-06	2.03246e-05	1.93979e-05	1.94556e-05	9.0798e-06	8.99946e-06	9.2414e-06	1.64561e-05	ABC.SN.S | NitT/TauT family transport system substrate-binding protein
K16785	9.30857e-06	5.09748e-06	0.000225864	7.65967e-06	0	0	0	1.00348e-05	6.27931e-07	9.44029e-06	1.12589e-05	3.36695e-06	8.3673e-06	1.93336e-05	6.882e-06	9.17641e-06	0	1.05902e-05	8.55857e-05	2.08584e-06	6.16059e-05	0.00026531	0.000116858	0.000167198	0.000207932	0.000175489	0.000289676	0.000183368	7.22035e-05	9.03736e-05	0.000132748	0.000144682	0.000135687	0.000112291	0.000129129	0.000101007	0.000120322	0.000135505	0.000117051	0.000291383	ecfT | energy-coupling factor transport system permease protein
K06153	2.50215e-06	1.92226e-06	0.000178644	1.65956e-05	0	0	6.45392e-07	1.13324e-05	0	9.62692e-06	1.25195e-05	6.95999e-06	9.62023e-06	2.89273e-05	1.70109e-05	9.18363e-06	5.58308e-06	1.12692e-05	0.000117699	0	0.000188397	0.000291218	0.000123227	0.000172169	0.000222432	0.000214108	0.000202959	0.000257868	0.000189849	0.000181618	0.000199563	0.000193893	0.000199796	0.000188904	0.000190416	0.000189792	0.0002047	0.000197655	0.00018771	0.00025016	bacA | undecaprenyl-diphosphatase
K02410	1.57947e-06	1.08451e-06	7.56865e-05	6.72804e-06	0	4.98904e-07	0	3.1476e-06	5.23906e-07	3.03011e-06	9.85038e-06	3.37134e-06	9.2834e-06	1.90559e-05	9.81289e-06	2.33634e-06	2.31627e-06	1.1392e-05	6.18232e-05	3.96453e-06	0.000173501	0.000112521	0.000191618	0.000291053	0.00012098	0.000138158	0.000137347	0.000114548	0.000160726	0.000185251	0.000175458	0.000156661	0.000167075	0.000131806	0.000132436	0.000128801	0.000174828	0.000170279	0.000160961	0.000141064	fliG | flagellar motor switch protein FliG
K18015	4.23392e-07	4.37618e-07	0.00010569	6.58124e-06	0	1.94295e-06	0	4.65593e-06	0	2.50039e-06	1.87293e-05	6.11939e-06	7.59785e-06	1.32964e-05	9.39586e-06	1.13083e-05	1.97025e-06	1.0604e-05	8.66942e-05	8.0632e-07	0.000107486	0.000103775	9.09444e-05	0.00029092	0.000133032	0.000136009	0.0001349	0.000180952	0.000194843	0.000162849	0.000184951	0.000196578	0.000189611	0.000156855	0.000163536	0.000160874	0.000180374	0.000179957	0.000184339	0.000149568	elaD, sseL | deubiquitinase
K02030	7.87178e-06	2.49972e-06	0.00025094	1.54865e-05	0	0	0	7.93942e-06	0	7.77869e-06	6.21047e-06	1.50957e-06	1.55797e-06	1.20058e-05	8.01328e-06	1.10637e-05	0	4.79612e-06	5.41688e-05	0	5.32575e-05	0.000290436	8.18229e-07	1.09577e-07	0.000157879	0.000107861	0.000265549	0.000182261	2.55397e-05	9.04038e-05	4.32087e-05	4.9369e-05	4.5468e-05	0.00017361	0.000246506	0.000250728	2.78777e-05	4.42679e-05	3.15498e-05	0.000288264	ABC.PA.S | polar amino acid transport system substrate-binding protein
K18326	2.46203e-06	7.54706e-07	0.000125685	1.44976e-05	0	1.05277e-06	0	4.31791e-06	0	1.41582e-06	1.21164e-05	9.50528e-06	9.2751e-06	2.42861e-05	1.62803e-05	5.74762e-06	4.90836e-06	1.44868e-05	9.27099e-05	6.9528e-07	0.000235168	0.000186295	0.000168648	0.000250834	0.000183957	0.000208677	0.000145395	0.000173149	0.000234173	0.000285013	0.000269838	0.000281593	0.00026808	0.000202795	0.000201803	0.000194501	0.000290209	0.000257979	0.000249781	0.000210456	mdtD | MFS transporter, DHA2 family, multidrug resistance protein
K05819	4.06047e-06	4.55526e-07	0.000127818	8.79654e-06	0	1.10424e-06	0	3.10693e-06	0	4.10474e-06	1.63995e-05	7.5495e-06	1.75689e-05	2.91967e-05	2.20669e-05	6.43279e-06	2.44527e-06	1.47623e-05	0.000102015	4.87082e-06	0.000214635	0.000146246	0.00016598	0.000227901	0.00013476	0.000133595	0.000121926	0.000158101	0.000233836	0.000220053	0.000289341	0.00027843	0.000275284	0.000196528	0.00019165	0.000185238	0.000273002	0.000274962	0.000232675	0.000198241	mhpT | MFS transporter, AAHS family, 3-hydroxyphenylpropionic acid transporter
K02115	4.74753e-06	2.36774e-06	0.000217977	1.77405e-05	0	1.15025e-06	1.22804e-06	1.07532e-05	0	9.91721e-06	1.02198e-05	3.86263e-06	9.16349e-06	2.76416e-05	2.31032e-05	1.56212e-05	5.97564e-06	1.31175e-05	0.000150688	0	0.0002314	0.00028848	0.000147715	0.000202229	0.000224627	0.000227914	0.000242457	0.000230385	0.000217344	0.000226435	0.000219601	0.000210993	0.000213782	0.000208391	0.000231845	0.000226536	0.000220613	0.000224923	0.00021268	0.000247841	ATPF1G, atpG | F-type H+-transporting ATPase subunit gamma
K02822	1.68942e-06	1.74618e-06	0.000130638	1.36123e-05	0	0	0	8.79873e-06	0	1.14978e-05	1.2925e-05	6.08654e-06	1.62607e-05	2.14391e-05	1.69089e-05	1.06464e-05	5.62413e-06	4.08962e-05	0.000149207	8.34506e-06	0.000228335	0.000206522	0.000137347	0.000195282	0.000195722	0.000212528	0.000157213	0.000236496	0.000213832	0.000238782	0.000288201	0.000260226	0.000282474	0.000223054	0.000225346	0.00022098	0.000258131	0.000254306	0.000248646	0.000280002	PTS-Ula-EIIB, ulaB, sgaB | PTS system, ascorbate-specific IIB component
K03582	1.02137e-06	9.0488e-07	0.000183906	1.37591e-05	0	5.61003e-07	4.49206e-07	3.33923e-06	2.94559e-07	1.37309e-05	1.75191e-05	6.67783e-06	1.85103e-05	3.06433e-05	1.56597e-05	8.11956e-06	4.82712e-06	1.72654e-05	0.000126495	2.08407e-06	0.000243215	0.000183015	0.000215952	0.000288144	0.00020884	0.000227037	0.000151214	0.000163879	0.000250257	0.000276507	0.000262516	0.000271275	0.000264712	0.000208863	0.000209166	0.000217076	0.000273429	0.000269768	0.000258632	0.000221104	recB | exodeoxyribonuclease V beta subunit
K02012	1.87445e-06	0	2.55578e-05	3.07899e-06	0	0	4.98133e-07	2.52412e-06	5.14606e-07	1.37409e-06	1.73033e-06	0	1.93936e-06	6.53753e-06	1.96224e-06	1.77922e-06	1.01175e-06	2.27179e-06	2.60061e-05	0	1.37648e-05	1.24327e-05	2.27286e-06	1.49263e-06	8.30176e-05	7.28856e-05	3.79997e-05	0.000287863	1.39082e-05	2.72556e-05	4.43863e-05	4.56317e-05	4.02597e-05	5.76102e-05	5.7373e-05	5.77826e-05	4.90703e-05	5.43184e-05	5.06369e-05	5.64786e-05	afuA, fbpA | iron(III) transport system substrate-binding protein
K00133	1.7765e-06	1.37714e-06	0.000195912	1.40708e-05	0	1.28069e-06	0	1.0572e-05	0	2.25727e-06	1.8673e-05	2.04794e-06	9.09954e-06	2.74542e-05	2.60774e-05	1.20271e-05	3.44985e-06	2.14512e-05	0.000148521	3.38322e-06	0.000201493	0.000287617	0.000129093	0.000203096	0.000209686	0.000214494	0.000212687	0.000230684	0.000207411	0.000209055	0.000209387	0.000199326	0.000200941	0.000203984	0.000217357	0.000206862	0.000203762	0.000209315	0.000201952	0.000235592	asd | aspartate-semialdehyde dehydrogenase
K00989	0	0	0.000162826	2.33464e-05	0	2.54825e-06	0	5.39879e-06	0	7.71076e-06	1.57427e-05	4.88984e-06	1.12781e-05	1.7502e-05	2.18128e-05	9.54664e-06	3.70066e-06	1.9817e-05	0.000160204	3.7866e-06	0.000213684	0.000287461	0.000127991	0.000193461	0.000176218	0.000184311	0.000207961	0.000227245	0.000219654	0.000224225	0.00022891	0.0002096	0.000216278	0.000207068	0.00021581	0.000219308	0.000223389	0.000219665	0.000218433	0.000188618	rph | ribonuclease PH
K00800	1.21069e-06	0	0.00012649	9.97231e-06	4.08711e-07	0	1.23951e-06	4.06146e-06	0	7.6409e-06	1.41394e-05	2.22785e-06	8.10971e-06	1.31595e-05	1.4223e-05	7.11355e-06	4.01788e-06	9.62881e-06	6.55555e-05	7.66757e-07	0.000151163	0.00028745	9.37612e-05	0.0001437	0.000201816	0.000191086	0.000230423	0.000208869	0.000154854	0.000147829	0.0001593	0.000159299	0.000151323	0.000185279	0.000198637	0.000206378	0.000161696	0.000158758	0.000155779	0.000207063	aroA | 3-phosphoshikimate 1-carboxyvinyltransferase
K00554	2.6771e-06	0	0.000192622	9.5817e-06	0	0	0	6.74788e-06	7.33911e-07	4.69138e-06	1.01681e-05	1.33844e-05	1.26576e-05	2.1488e-05	1.94067e-05	1.61159e-05	3.21497e-06	2.17714e-05	0.00010647	1.26707e-06	0.000236642	0.000286549	0.000173934	0.000255174	0.000252459	0.000246336	0.000231088	0.000250272	0.000221981	0.000276053	0.000246688	0.000243679	0.000229445	0.000246352	0.000246496	0.000262143	0.000263448	0.000245611	0.000240771	0.000287204	trmD | tRNA (guanine37-N1)-methyltransferase
K01991	9.06949e-07	9.37424e-07	0.000148641	9.44856e-06	0	1.30765e-06	4.65361e-07	3.65356e-06	0	3.95684e-06	1.93638e-05	5.43783e-06	1.29094e-05	2.68802e-05	1.78755e-05	8.57313e-06	2.51606e-06	1.76279e-05	0.000100774	8.63611e-07	0.000212077	0.000152003	0.000192065	0.000286852	0.000236803	0.000244548	0.000175171	0.000214387	0.000277607	0.000249356	0.000287172	0.000276354	0.000283205	0.000235925	0.000235665	0.000221807	0.000287191	0.000278734	0.000267959	0.000238928	ABC-2.OM, wza | polysaccharide biosynthesis/export protein
K04486	3.34083e-06	8.40144e-07	3.25239e-05	1.25262e-06	0	0	0	1.74175e-06	6.61357e-07	2.67306e-07	0	0	0	2.74087e-06	1.23999e-06	1.03508e-06	0	6.24535e-07	2.23222e-05	0	3.34953e-05	0.000193846	0	2.66265e-07	0.00010592	8.41417e-05	0.000188273	0.000287186	2.50774e-05	1.30946e-05	2.19909e-05	2.82177e-05	2.28264e-05	7.33404e-05	8.83522e-05	8.02476e-05	2.03823e-05	2.9686e-05	3.10015e-05	6.66222e-05	E3.1.3.15B | histidinol-phosphatase (PHP family)
K06218	1.7232e-06	2.04725e-06	0.000217898	2.3418e-05	0	0	1.88125e-06	7.5334e-06	0	3.55461e-06	5.04175e-06	4.86903e-06	6.34532e-06	2.4496e-05	1.93234e-05	6.49825e-06	1.99188e-06	1.05241e-05	6.36835e-05	3.28172e-06	0.000209816	0.000132065	0.000182932	0.000277404	0.000240171	0.000198622	0.000230488	0.000146867	0.00015599	0.000162647	0.000169402	0.000146792	0.000145212	0.000183603	0.000163956	0.000187364	0.000207517	0.000147103	0.000178506	0.000287136	relE, stbE | mRNA interferase RelE/StbE
K07451	2.73988e-06	0	0.000145112	8.00044e-06	0	0	0	2.4528e-06	1.48664e-06	0	1.2558e-05	2.94417e-06	7.10399e-06	1.23596e-05	1.83934e-05	3.14803e-06	1.06827e-06	2.03768e-05	0.000117717	0	0.00012716	0.000110243	4.12455e-05	2.45362e-05	0.00015479	0.000119185	0.00018467	0.000183833	0.000108384	0.000158825	0.000203661	0.000214122	0.000200616	0.000185119	0.000168755	0.000185535	0.000259749	0.000200152	0.000200963	0.000287072	mcrA | 5-methylcytosine-specific restriction enzyme A
K03210	5.67319e-06	0	0.000169489	1.83255e-05	0	1.36889e-06	0	5.16638e-06	0	5.52286e-06	1.23985e-05	5.25355e-06	8.48191e-06	2.84355e-05	1.32171e-05	8.17332e-06	0	1.98716e-05	0.000103151	0	0.000161435	0.000238606	0.000120706	0.000181118	0.000250143	0.000225214	0.000241409	0.000286997	0.000183622	0.000175087	0.000225363	0.00022806	0.000216343	0.000212765	0.000234582	0.000210271	0.000206502	0.000217932	0.000207338	0.000251623	yajC | preprotein translocase subunit YajC
K12072	3.75426e-07	3.8804e-07	0.000186244	1.469e-05	0	1.06608e-06	1.04022e-06	1.85587e-06	2.90056e-06	5.22776e-06	1.36243e-05	5.39531e-06	3.63057e-06	2.00317e-05	1.43297e-05	1.12432e-05	1.54143e-06	1.6505e-05	8.23593e-05	1.13787e-06	0.000122566	0.000119628	5.57298e-05	2.9411e-05	0.000189878	0.000178337	0.000100643	3.92835e-05	6.16449e-05	0.000116267	0.000149575	0.000150966	0.000152669	0.00018242	0.00015774	0.000178708	0.000278513	0.000163381	0.00019169	0.000286848	traH | conjugative transfer pilus assembly protein TraH
K07133	0	0	7.84816e-05	1.21767e-05	0	0	7.46149e-07	0	0	0	0	0	0	3.37447e-07	3.47701e-07	0	0	0	0	0	1.16471e-07	1.55681e-06	0	2.16819e-07	8.18487e-05	6.19186e-05	8.67066e-07	0.000286767	2.47839e-06	1.20607e-06	6.77552e-07	9.64682e-07	7.14307e-07	0.000140517	0.000192904	0.000210387	2.10879e-07	6.18251e-07	5.40723e-07	1.73535e-06	K07133 | uncharacterized protein
K10440	3.201e-06	2.19401e-06	0.000160351	1.17785e-05	5.41574e-07	0	0	1.08026e-05	5.38504e-07	3.09969e-06	1.06311e-05	1.47604e-06	1.50174e-05	3.37431e-05	2.43177e-05	1.29979e-05	3.00972e-06	2.03117e-05	0.000154547	1.01601e-06	0.000259428	0.000254722	0.000169249	0.000218753	0.000245335	0.000265892	0.000208831	0.000214008	0.000235146	0.000286564	0.000210894	0.000203741	0.000197328	0.000184901	0.000184633	0.000187043	0.000222453	0.000220126	0.000210932	0.000208214	rbsC | ribose transport system permease protein
K03591	3.90035e-06	1.63404e-06	0.00016298	1.07259e-05	0	4.31437e-06	0	8.3646e-06	0	4.74395e-06	1.24624e-05	2.7407e-06	1.57777e-05	3.85239e-05	2.20045e-05	7.7359e-06	2.83505e-06	1.48416e-05	0.000185644	7.28474e-06	0.000220349	0.000178773	0.000185168	0.000277888	0.000174713	0.000192968	0.000124947	0.000172042	0.000224618	0.000280156	0.0002402	0.000228205	0.000231758	0.000184435	0.000188333	0.000199305	0.000286389	0.000248936	0.000239164	0.000208031	ftsN | cell division protein FtsN
K02108	2.61262e-06	2.17417e-06	0.000216879	1.74806e-05	0	0	2.06737e-06	8.93784e-06	2.03347e-06	6.46972e-06	1.24415e-05	2.30319e-06	6.90582e-06	2.60251e-05	1.49462e-05	7.30698e-06	2.77131e-06	2.25428e-05	0.000143618	5.94515e-07	0.000216733	0.000286376	0.000147306	0.000184681	0.000226522	0.000223548	0.000252968	0.000241814	0.000213281	0.00022687	0.000201098	0.000197834	0.000191043	0.000208239	0.000219968	0.000215829	0.000193182	0.000207874	0.00020293	0.000237453	ATPF0A, atpB | F-type H+-transporting ATPase subunit a
K08161	8.78194e-06	8.79558e-07	0.000180617	5.00902e-06	0	0	3.07543e-06	1.66902e-06	0	2.62378e-06	9.39281e-06	5.54372e-06	1.58714e-05	3.43809e-05	1.46344e-05	1.07308e-05	3.11705e-06	1.74619e-05	9.52521e-05	1.81021e-06	0.00024147	0.000174026	0.000160537	0.000260932	0.000235531	0.000245016	0.000178191	0.000202578	0.000286282	0.000259289	0.000285263	0.00027132	0.000280989	0.0002436	0.000236186	0.000231283	0.000281104	0.000278702	0.000268118	0.000254534	mdtG | MFS transporter, DHA1 family, multidrug resistance protein
K02024	1.9616e-06	1.59383e-06	0.000139171	1.4173e-05	0	3.70551e-07	0	3.90348e-06	0	1.01048e-05	1.17059e-05	6.47169e-06	9.83999e-06	2.5827e-05	1.95695e-05	1.14601e-05	2.9945e-06	1.95953e-05	0.000140347	1.83541e-06	0.000211558	0.000162789	0.000143619	0.000197825	0.000163522	0.000190179	0.000125771	0.0002517	0.000226153	0.000286223	0.000207854	0.000196702	0.000202719	0.0001713	0.000168594	0.000166366	0.000209324	0.000218792	0.000206487	0.000174441	lamB | maltoporin
K01754	1.23971e-06	3.85414e-06	0.000232942	1.95039e-05	5.30086e-07	7.1821e-07	3.42708e-07	6.65189e-06	6.74174e-07	7.1206e-06	1.93941e-05	1.04781e-05	1.4471e-05	2.99045e-05	2.52924e-05	1.38627e-05	3.08286e-06	1.98619e-05	0.000178441	2.08721e-06	0.000251298	0.000279478	0.000159921	0.00023237	0.0002521	0.000250279	0.000221165	0.00027789	0.000262061	0.000264837	0.000254267	0.000245004	0.000243317	0.000251328	0.000263223	0.00025664	0.000247636	0.000259352	0.000245515	0.000286202	E4.3.1.19, ilvA, tdcB | threonine dehydratase
K02867	7.28114e-06	2.49106e-06	0.000177286	7.02384e-06	0	0	0	3.66642e-06	1.22491e-06	2.35317e-06	3.43041e-06	3.26818e-06	1.02529e-05	2.40311e-05	6.88272e-06	8.56511e-06	4.01162e-06	1.08093e-05	0.000103347	0	0.000153616	0.000285973	0.000113551	0.000145155	0.000189259	0.000174913	0.000231577	0.000206683	0.000157224	0.00015058	0.000159272	0.000155373	0.000142311	0.000173348	0.000182679	0.000187001	0.000181777	0.000165261	0.000153426	0.000204795	RP-L11, MRPL11, rplK | large subunit ribosomal protein L11
K00878	1.46034e-06	0	0.000155493	1.06685e-05	0	7.01849e-07	0	2.69508e-06	0	1.03611e-05	9.02674e-06	6.53042e-06	1.7162e-05	1.37013e-05	1.7013e-05	5.4447e-06	4.05128e-06	1.78809e-05	9.59847e-05	2.47007e-06	0.000256805	0.00028578	0.000142292	0.000206977	0.000209967	0.000226562	0.000235334	0.000226583	0.000200461	0.000243502	0.000261088	0.00025629	0.000264508	0.000208577	0.000214367	0.000182212	0.000235555	0.000256331	0.000231481	0.000253538	thiM | hydroxyethylthiazole kinase
K01619	0	1.5832e-06	0.000157463	1.40278e-05	0	7.36161e-07	0	6.12155e-06	1.33798e-06	8.78665e-06	1.47912e-05	4.27861e-06	8.65165e-06	1.69097e-05	8.89779e-06	1.20354e-05	2.33228e-06	1.18902e-05	0.000111463	1.8933e-06	0.000172565	0.000205122	0.000139428	0.00018005	0.000210993	0.000201457	0.000187442	0.000213531	0.000192298	0.00019713	0.000209793	0.000201264	0.00019686	0.000187412	0.000192665	0.000191081	0.000200281	0.000209842	0.000192594	0.000285605	deoC, DERA | deoxyribose-phosphate aldolase
K06959	5.93343e-06	1.15058e-06	0.000227098	1.83782e-05	0	4.43732e-07	0	6.9852e-06	4.69362e-07	6.81666e-06	1.8832e-05	6.59919e-06	1.98046e-05	3.23016e-05	1.42033e-05	1.06988e-05	3.97477e-06	2.48671e-05	0.000160904	1.90798e-06	0.000241115	0.000279637	0.000147184	0.000217672	0.000244119	0.000229626	0.000244275	0.000245682	0.000225708	0.000226068	0.00025129	0.000232156	0.000238203	0.000239247	0.000248285	0.000239183	0.00025723	0.000252108	0.000242175	0.000285356	tex | protein Tex
K02909	6.11503e-06	2.00124e-06	0.000232923	2.10615e-05	0	0	0	1.20586e-05	0	7.5086e-06	1.37924e-05	3.59152e-06	1.7309e-05	3.37265e-05	2.70532e-05	1.09003e-05	9.13888e-06	1.25788e-05	0.000104642	5.53099e-06	0.00017966	0.000225643	5.70223e-05	5.54821e-05	0.000273993	0.000254637	0.000160242	0.000284782	0.00023747	0.000215404	0.000262137	0.000265634	0.000264064	0.000248275	0.000261739	0.000247086	0.000207941	0.000251072	0.000228013	0.000248701	RP-L31, rpmE | large subunit ribosomal protein L31
K01685	8.32829e-07	7.18188e-07	0.000120182	8.50906e-06	0	0	0	3.49887e-06	7.01358e-07	4.71559e-06	1.46944e-05	4.76044e-06	1.10854e-05	2.08472e-05	1.01291e-05	8.91447e-06	4.15847e-06	1.4346e-05	9.6394e-05	9.92456e-07	0.000284753	0.000219935	0.000105911	0.000154646	0.000199499	0.000231759	9.742e-05	0.000118809	0.000169205	0.000176932	0.000196097	0.000182816	0.00018535	0.000151824	0.000149941	0.00015082	0.000188427	0.00017599	0.000186782	0.000169724	uxaA | altronate hydrolase
K03757	1.54895e-06	1.60099e-06	0.00017267	1.48466e-05	0	3.21662e-06	0	4.28985e-06	1.17261e-06	4.88059e-06	2.42271e-05	4.28548e-06	1.25347e-05	3.81044e-05	2.58133e-05	1.59138e-05	6.18904e-06	1.8776e-05	0.00014747	3.68733e-07	0.000225931	0.00018281	0.000161544	0.000284741	0.000222399	0.000235886	0.000168212	0.000201944	0.000273514	0.00026853	0.000259004	0.000276272	0.000272266	0.000222422	0.000218376	0.000217471	0.000242766	0.000253091	0.00024671	0.000211439	cadB | cadaverine:lysine antiporter
K05834	0	1.72087e-06	0.00016491	1.50508e-05	0	2.04489e-06	0	8.38377e-07	0	6.09797e-06	9.56698e-06	3.83864e-06	5.35152e-06	3.98827e-05	2.37756e-05	2.53975e-05	4.20829e-06	3.25425e-05	0.000172654	0	0.000245124	0.000200145	0.000175056	0.000284426	0.000195485	0.000220001	0.000156906	0.000182883	0.000248634	0.000282267	0.000237502	0.000225242	0.000221262	0.000199484	0.000184424	0.000199956	0.000249453	0.000230397	0.000252093	0.000201797	rhtB | homoserine/homoserine lactone efflux protein
K03536	7.9046e-06	4.36347e-06	0.000240012	1.534e-05	0	0	0	8.88039e-06	0	4.1243e-06	1.87217e-05	0	1.72272e-05	3.82639e-05	2.73872e-05	6.92416e-06	0	1.71197e-05	0.000160611	1.50538e-06	0.000239999	0.000273867	0.000134783	0.000215618	0.000262347	0.000248257	0.000242511	0.000262144	0.000213675	0.000223342	0.000223022	0.000225789	0.000225241	0.000227282	0.000230214	0.000232836	0.000220039	0.000229955	0.000230665	0.000284398	rnpA | ribonuclease P protein component
K15922	3.47356e-06	3.54836e-06	0.000200426	1.21554e-05	0	2.49452e-07	0	7.63853e-06	3.34494e-06	3.83155e-06	8.80852e-06	5.9282e-06	8.2508e-06	2.43831e-05	1.60509e-05	1.07466e-05	7.68482e-06	2.32798e-05	0.000173056	2.56622e-06	0.00024553	0.000193523	2.76827e-05	1.7828e-05	0.000241824	0.000277524	6.30369e-05	0.000218029	0.000284269	0.000257446	0.000208272	0.000198637	0.000206385	0.000161505	0.000161926	0.000164856	0.000240562	0.000241222	0.000234098	0.000204274	yihQ | sulfoquinovosidase
K09768	3.7903e-06	3.29834e-06	0.000174608	1.94383e-05	0	0	0	5.26993e-06	0	2.59689e-06	1.40421e-05	5.76393e-06	8.79245e-06	2.66391e-05	8.79882e-06	5.857e-06	2.97234e-06	1.5128e-05	0.000122697	8.50187e-07	0.000215345	0.00028425	0.000171876	0.000254383	0.000211689	0.000226961	0.000222543	0.000228735	0.00023381	0.000251147	0.000279183	0.000283069	0.00028099	0.000177661	0.000197505	0.000191946	0.000271365	0.000270411	0.00025071	0.000236701	K09768 | uncharacterized protein
K03521	4.48417e-06	1.37008e-06	0.0001306	1.42996e-05	0	1.2315e-06	1.31478e-06	1.31262e-06	1.98458e-06	3.72639e-06	1.3981e-05	2.9539e-06	7.63056e-06	2.19066e-05	1.48598e-05	1.06764e-05	4.26514e-06	1.34078e-05	9.14405e-05	1.21997e-06	0.000177792	0.000253763	0.000110826	0.000182809	0.000208532	0.000216529	0.000245418	0.000284096	0.000178362	0.000166222	0.000199772	0.000186159	0.000194107	0.000202665	0.000210645	0.00021208	0.000194227	0.000185379	0.000192566	0.000185157	fixA, etfB | electron transfer flavoprotein beta subunit
K01885	3.1161e-07	1.45414e-06	0.000102434	1.14978e-05	0	1.05277e-06	3.74655e-07	3.20139e-06	0	5.30932e-06	9.35369e-06	3.36695e-06	8.0763e-06	1.73243e-05	1.22926e-05	5.58741e-06	3.24102e-06	1.34632e-05	6.14595e-05	1.7382e-06	0.000162194	0.000283817	0.00010448	0.000155096	0.000173248	0.000177697	0.000261529	0.000203377	0.000159606	0.000165794	0.000162802	0.00015309	0.000153026	0.000170184	0.000177774	0.000177212	0.000157427	0.0001545	0.000161972	0.000143241	EARS, gltX | glutamyl-tRNA synthetase
K03469	1.53754e-06	1.97901e-06	0.000267522	2.55433e-05	1.17402e-06	1.11165e-06	9.8243e-07	5.08005e-06	8.28271e-07	4.89938e-06	1.60921e-05	8.82888e-06	1.09748e-05	1.79892e-05	2.77413e-05	1.56582e-05	5.31168e-06	2.21818e-05	0.000156768	9.11589e-07	0.0001856	0.000249127	0.000121234	0.000194474	0.000240183	0.000246647	0.000184468	0.000283697	0.000222136	0.000197989	0.000260647	0.000268745	0.000269779	0.000244216	0.000263239	0.000270103	0.000254693	0.000254399	0.000247508	0.000244763	rnhA, RNASEH1 | ribonuclease HI
K11925	1.57475e-06	1.29066e-06	0.000137147	1.05152e-05	0	6.48996e-06	3.20358e-07	5.22917e-06	3.15103e-07	3.02657e-06	1.25472e-05	3.45478e-06	1.38319e-05	2.80687e-05	1.64893e-05	1.00765e-05	2.8021e-06	2.0732e-05	0.000117917	2.53636e-06	0.00022057	0.000175309	0.00018624	0.00028354	0.000186711	0.000212385	0.000144209	0.000171962	0.000219382	0.000240372	0.000235347	0.000247887	0.000239038	0.000185667	0.000182587	0.000189882	0.000246868	0.000228078	0.00022354	0.000192296	sgrR | SgrR family transcriptional regulator
K02038	9.92327e-06	1.7991e-06	0.000235904	1.49214e-05	0	0	0	7.09067e-06	2.43629e-06	1.01612e-05	1.81835e-05	4.81575e-06	6.91118e-06	2.68243e-05	2.2401e-05	1.14913e-05	2.57536e-06	1.50814e-05	0.00016913	1.10496e-06	0.000203399	0.000234253	0.000138273	0.00020727	0.00022722	0.000216336	0.00019151	0.000212557	0.000210513	0.00020039	0.000219027	0.000213824	0.000214149	0.000221185	0.000235238	0.000239279	0.000209171	0.000225521	0.000219308	0.000283403	pstA | phosphate transport system permease protein
K07309	2.82072e-06	9.01155e-07	0.000136186	7.37834e-06	0	6.90151e-07	5.26302e-07	8.72885e-06	1.39771e-06	6.9611e-06	1.93689e-05	4.54057e-06	1.35707e-05	2.63237e-05	1.2551e-05	6.32536e-06	3.30083e-06	1.13987e-05	9.31726e-05	4.88351e-07	0.000205274	0.000156174	0.000163697	0.000255275	0.000221453	0.000236103	0.000151596	0.000183307	0.00025868	0.00025649	0.00028335	0.000263878	0.000269994	0.000215091	0.000220433	0.000209513	0.000266226	0.000266498	0.000254255	0.000225509	ynfE | Tat-targeted selenate reductase subunit YnfE
K02428	3.60626e-06	8.68832e-07	0.000201194	1.47387e-05	0	8.36547e-07	0	1.91807e-06	0	7.98257e-06	1.32134e-05	3.2105e-06	1.71455e-05	2.57625e-05	1.5412e-05	7.95583e-06	5.79456e-06	2.09652e-05	0.000113726	0	0.000184157	0.000282834	0.000124098	0.00019932	0.000228309	0.00021602	0.000222698	0.000238204	0.000199494	0.000190917	0.000203646	0.000201861	0.000204382	0.000200201	0.00021549	0.000206392	0.0001991	0.000200925	0.000195364	0.000244543	rdgB | XTP/dITP diphosphohydrolase
K01867	1.54626e-06	5.18838e-06	0.000197811	1.49173e-05	0	0	1.5567e-06	8.76207e-06	5.19215e-07	4.96665e-06	1.36422e-05	5.66846e-06	6.98023e-06	2.45292e-05	1.81207e-05	6.9218e-06	1.14161e-06	1.48451e-05	0.000117777	2.44905e-06	0.000193183	0.000282812	0.000124111	0.000180107	0.000218808	0.00021209	0.000231398	0.000220621	0.00018274	0.000206961	0.000193033	0.000184227	0.00018885	0.000196074	0.000205805	0.000210698	0.000195771	0.000195138	0.000181502	0.000243999	WARS, trpS | tryptophanyl-tRNA synthetase
K02338	6.32024e-06	4.32422e-06	0.000226119	1.84421e-05	0	9.0265e-07	0	6.10785e-06	4.73942e-07	5.435e-06	8.91097e-06	1.7321e-06	1.03743e-05	3.16857e-05	1.53484e-05	9.68207e-06	4.15179e-06	1.9655e-05	0.000159329	4.90396e-06	0.00021826	0.000282771	0.000142566	0.000198562	0.000229498	0.000226745	0.000242591	0.000229197	0.000192124	0.000201116	0.000216732	0.000208326	0.000208578	0.000220595	0.000237425	0.000235915	0.00021185	0.000218584	0.000207998	0.000255232	DPO3B, dnaN | DNA polymerase III subunit beta
K06167	1.09064e-06	4.92796e-06	0.000161003	2.27176e-05	0	2.61357e-06	0	3.15622e-06	0	1.98103e-06	1.72573e-05	3.83166e-06	1.02001e-05	2.81253e-05	1.63814e-05	9.37592e-06	6.95538e-06	2.30099e-05	0.000148881	5.18849e-06	0.000199046	0.000152369	0.000145099	0.000222558	0.000186501	0.000190437	0.00012641	0.000282597	0.0002329	0.000207995	0.000231115	0.000218922	0.000223248	0.00018578	0.000177623	0.000169224	0.000261	0.00023394	0.000224242	0.000194586	phnP | phosphoribosyl 1,2-cyclic phosphate phosphodiesterase
K00633	4.15856e-06	0	0.000102225	6.06016e-06	1.58306e-06	7.49485e-07	8.00169e-07	3.14107e-06	2.36113e-06	4.65374e-06	1.70175e-05	9.70777e-06	8.51389e-06	2.46898e-05	1.7716e-05	7.60455e-06	3.31679e-06	3.00493e-05	0.000103624	7.42471e-07	0.000131259	0.000138207	0.00018653	0.000257688	0.000180236	0.000194487	0.000123598	0.000201863	0.000176171	0.000163327	0.000238657	0.000282579	0.000268438	0.000189141	0.000192141	0.000167335	0.000235572	0.000243486	0.000226944	0.00017804	lacA | galactoside O-acetyltransferase
K03629	3.78221e-06	2.48758e-06	0.000238435	1.77415e-05	0	4.62671e-07	0	5.79206e-06	4.80489e-07	7.84696e-06	1.6443e-05	6.20623e-06	8.58911e-06	3.05636e-05	1.97375e-05	1.60333e-05	4.80722e-06	1.58314e-05	0.000173574	4.58341e-07	0.000194389	0.000282436	0.000134871	0.000203532	0.00022783	0.000215957	0.00023892	0.000237372	0.000201212	0.000194373	0.000214282	0.000214584	0.000213343	0.000219619	0.000228906	0.000221915	0.000212023	0.000221361	0.000204321	0.000277571	recF | DNA replication and repair protein RecF
K01085	6.16024e-06	0	0.000158034	1.36751e-05	0	0	0	2.13405e-06	0	2.98063e-06	1.63642e-05	4.18412e-06	1.76074e-05	3.07609e-05	1.44916e-05	1.01033e-05	7.75967e-06	1.8951e-05	9.0048e-05	1.18903e-06	0.000209831	0.000173385	0.000166111	0.000282179	0.000223132	0.000251859	0.000150343	0.000202884	0.000257309	0.000261425	0.000235923	0.000229571	0.000214293	0.000194828	0.000199361	0.00019125	0.000255461	0.000231975	0.000247475	0.000208329	agp | glucose-1-phosphatase
K02391	0	0	7.83569e-05	9.9444e-06	0	0	8.84187e-07	4.9584e-06	0	3.34133e-06	8.84323e-06	3.973e-06	3.6654e-06	1.27951e-05	1.30379e-05	1.55133e-06	9.56102e-07	9.26889e-06	4.8149e-05	8.2043e-07	0.000163604	0.00011545	0.000187753	0.000282039	0.000113598	0.000125562	0.000137033	0.000100386	0.000157847	0.000172416	0.000137069	0.000129121	0.000128876	0.000105214	0.000104893	0.000110324	0.000155918	0.000136539	0.000138755	0.000122765	flgF | flagellar basal-body rod protein FlgF
K00852	4.39065e-06	1.69629e-06	0.000198899	1.35835e-05	5.6247e-07	0	0	5.99962e-06	0	6.37826e-06	1.78238e-05	3.53155e-06	1.26398e-05	4.17356e-05	2.56997e-05	1.62905e-05	4.24934e-06	2.29706e-05	0.000150365	1.06896e-06	0.000240568	0.000281961	0.000151652	0.000175069	0.000214573	0.000219685	0.000205275	0.000254806	0.000212499	0.000227616	0.000236476	0.000237826	0.000233933	0.000214521	0.000219268	0.000209258	0.000221381	0.00023122	0.000219991	0.000233251	rbsK, RBKS | ribokinase
K07088	3.75005e-06	5.86096e-06	0.000149533	6.44257e-06	0	0	2.7508e-06	2.20025e-06	0	3.84533e-06	7.26739e-06	7.84955e-06	6.98171e-06	1.56368e-05	8.47609e-06	6.92553e-06	2.4282e-06	1.20077e-05	6.49238e-05	0	0.000102	0.000281958	6.62766e-05	0.000112752	0.000177811	0.000159006	0.000237197	0.000166561	0.000124851	0.000110434	0.000121404	0.000125486	0.000118707	0.000177325	0.000188936	0.000197219	0.00010324	0.000124868	0.00011356	0.000184918	K07088 | uncharacterized protein
K22128	1.92967e-05	3.19857e-05	2.64969e-06	2.63744e-05	2.44365e-05	1.29381e-05	5.30643e-05	2.18939e-05	2.23414e-05	3.05898e-05	4.82216e-05	7.04855e-05	5.76834e-05	5.0814e-05	5.14872e-05	3.79554e-05	4.65654e-05	6.6462e-05	4.10464e-05	0.000281922	7.55884e-06	3.38771e-07	1.21391e-05	3.64379e-06	0	1.23778e-07	3.51367e-06	5.79102e-07	4.90977e-06	1.8149e-06	4.6325e-07	4.49605e-07	7.75667e-07	8.86236e-07	1.30661e-06	6.02145e-07	1.01084e-06	4.08669e-07	1.19863e-06	0	PIEZO1_2, FAM38 | piezo-type mechanosensitive ion channel component 1/2
K18698	2.40168e-06	0	6.81155e-05	4.76582e-06	0	0	0	2.41873e-06	6.06052e-07	3.49268e-06	5.12769e-06	5.53728e-07	3.576e-06	1.86631e-05	1.2327e-05	6.48639e-06	1.99882e-06	1.07716e-05	3.98049e-05	1.14346e-06	0.000148594	0.00011456	0.000184102	0.000281849	9.95124e-05	8.05547e-05	0.000171215	9.92519e-05	0.000159962	0.00018868	0.000100334	8.92963e-05	8.7297e-05	9.83067e-05	9.70422e-05	9.85433e-05	0.000122938	7.77014e-05	8.92e-05	0.000167903	blaTEM | beta-lactamase class A TEM
K02381	1.47971e-06	1.43061e-06	0.000132445	1.41417e-05	0	1.75492e-06	1.29189e-06	3.55131e-06	5.72161e-07	7.20167e-06	1.52919e-05	4.32486e-06	1.26402e-05	2.55355e-05	1.34642e-05	1.17042e-05	4.57488e-06	1.70962e-05	0.00010843	2.27825e-06	0.000207462	0.000150151	0.000151679	0.000240453	0.000180497	0.000205303	0.000125281	0.000165928	0.0002182	0.000240878	0.000275383	0.000275392	0.000281439	0.000204672	0.00019771	0.00018406	0.000280188	0.000270746	0.000250986	0.000205429	fdrA | FdrA protein
K00784	6.71406e-06	1.16412e-06	0.000165513	1.54909e-05	0	0	0	3.38087e-06	5.61087e-07	3.26877e-06	1.2811e-05	4.66071e-06	1.11985e-05	1.97154e-05	8.10586e-06	9.61455e-06	1.87471e-06	1.45929e-05	7.63447e-05	0	0.00015566	0.000281194	0.000108002	0.000159451	0.000215573	0.000219252	0.000256087	0.000245577	0.000179334	0.000166594	0.000182957	0.00017936	0.000174134	0.000154834	0.000165276	0.000155611	0.000186034	0.000189946	0.000174824	0.000227203	rnz | ribonuclease Z
K07402	2.6917e-06	5.5834e-07	0.000101249	8.83665e-06	0	0	8.80617e-07	2.04863e-06	1.18709e-06	7.34182e-06	1.93226e-05	7.73528e-06	1.28716e-05	2.8957e-05	1.93138e-05	7.79001e-06	1.55168e-06	1.88229e-05	0.000105947	5.14376e-07	0.000150769	0.00027245	6.99261e-05	8.80298e-05	0.000150231	0.00014488	0.00018564	0.000182805	0.000244677	0.000236538	0.000280961	0.000260966	0.000274704	0.000223166	0.000250899	0.000251815	0.00026715	0.000257654	0.000232615	0.000200927	xdhC | xanthine dehydrogenase accessory factor
K01547	1.05909e-06	7.96394e-07	0.000133833	1.14162e-05	0	0	4.23056e-07	2.20339e-06	0	6.27907e-06	1.61911e-05	5.63604e-06	1.35102e-05	2.91134e-05	1.56656e-05	7.70572e-06	1.55541e-06	1.66527e-05	0.000110754	5.72855e-06	0.000237206	0.000167433	0.000192653	0.000259856	0.000209334	0.000224627	0.000148145	0.000167901	0.00023258	0.000274854	0.000258341	0.00025277	0.000255384	0.00018834	0.000191908	0.000196561	0.000280911	0.000254345	0.000251235	0.000225164	kdpB | K+-transporting ATPase ATPase B chain
K21471	2.21762e-06	7.87604e-07	7.71438e-05	2.78127e-06	0	0	6.64802e-07	8.30077e-06	0	4.89166e-06	2.30123e-06	3.46987e-07	6.40244e-07	2.45499e-06	2.28535e-06	7.09254e-07	4.45735e-07	1.21082e-06	2.4073e-05	0	3.54987e-05	0.000192015	0	0	0.000100544	7.46066e-05	0.000191824	0.000280729	1.4981e-05	1.11673e-05	4.33918e-05	4.78596e-05	3.98162e-05	3.7329e-05	4.30794e-05	3.47912e-05	2.82067e-05	3.87443e-05	3.62512e-05	0.000120626	cwlO | peptidoglycan DL-endopeptidase CwlO
K03040	2.11709e-06	2.23244e-06	0.000204697	1.86018e-05	1.06017e-06	5.01928e-07	1.60761e-06	6.41968e-06	0	7.47584e-06	1.24953e-05	4.81575e-06	8.90994e-06	2.80637e-05	1.63655e-05	8.46179e-06	3.47673e-06	1.56904e-05	0.000122642	2.48615e-06	0.000207175	0.000280571	0.000119238	0.000161447	0.000219388	0.000204661	0.000234336	0.00022128	0.000176395	0.000201089	0.00017985	0.000176618	0.000180534	0.000186924	0.000201254	0.000207022	0.000190997	0.000181655	0.000179645	0.0002388	rpoA | DNA-directed RNA polymerase subunit alpha
K11391	0	4.69949e-07	0.000178419	1.79041e-05	0	2.62221e-06	4.66589e-07	4.1211e-06	9.17873e-07	3.93293e-06	1.11502e-05	1.37067e-05	1.72876e-05	2.92114e-05	1.4504e-05	1.4608e-05	5.00608e-06	2.03215e-05	0.000159124	3.03061e-06	0.000238644	0.000194657	0.00015853	0.000248443	0.000196819	0.000216012	0.000149863	0.000183052	0.000255301	0.000273328	0.000272433	0.000248556	0.000265557	0.000200172	0.000200978	0.000211558	0.000280073	0.000251279	0.000255958	0.000223555	rlmG | 23S rRNA (guanine1835-N2)-methyltransferase
K00604	2.183e-06	1.12728e-06	0.000215405	1.69135e-05	0	2.62083e-06	1.11223e-06	8.28489e-06	0	2.64363e-06	1.03362e-05	5.53202e-06	1.06774e-05	2.60723e-05	1.79221e-05	6.39305e-06	4.84102e-06	1.08701e-05	0.000117919	5.1926e-07	0.000212084	0.000279802	0.000116341	0.00016338	0.000236223	0.000222374	0.000212698	0.000225411	0.000179409	0.000188239	0.000183844	0.00017944	0.000177229	0.000225513	0.000250861	0.000250878	0.000196384	0.000187749	0.000186029	0.000244406	MTFMT, fmt | methionyl-tRNA formyltransferase
K02072	3.31385e-06	0	0.000184134	7.097e-06	0	0	7.96565e-07	1.0553e-05	0	7.14886e-06	1.11059e-05	5.09358e-06	9.11904e-06	1.44223e-05	2.24442e-05	5.06531e-06	4.90309e-06	2.18248e-05	0.000110798	2.10367e-06	0.000229035	0.000279782	0.000131625	0.000177031	0.000221663	0.000215715	0.000216433	0.000217476	0.000185927	0.000228373	0.000204166	0.000208468	0.000202517	0.000190407	0.000218818	0.000214816	0.000196767	0.000204275	0.000196476	0.000248587	metI | D-methionine transport system permease protein
K02950	1.18024e-05	1.93598e-06	0.000221763	1.23122e-05	9.50697e-06	1.80039e-06	0	1.39172e-05	7.56247e-06	8.5208e-06	1.48317e-05	1.23896e-05	1.21337e-05	3.23356e-05	1.87908e-05	1.84933e-05	1.17112e-05	2.33674e-05	0.000138149	3.08e-05	0.000204317	0.000279415	0.000135685	0.000191398	0.000230823	0.000218845	0.000214879	0.000216916	0.000198019	0.000209105	0.000211612	0.00020121	0.000201039	0.000207369	0.000224492	0.000230258	0.000210223	0.000213442	0.000204461	0.000259064	RP-S12, MRPS12, rpsL | small subunit ribosomal protein S12
K02037	5.35402e-06	5.56595e-07	0.000229552	1.77409e-05	0	0	0	7.35307e-06	5.43553e-07	7.64234e-06	1.68626e-05	2.48312e-06	9.20541e-06	3.53338e-05	2.09813e-05	9.29658e-06	4.78051e-06	1.56615e-05	0.000161893	2.63294e-06	0.000213586	0.000279269	0.000132898	0.000188571	0.000224087	0.000208914	0.000224824	0.00021434	0.000199404	0.000208897	0.00020138	0.000194931	0.000199659	0.000208504	0.000226128	0.000230543	0.000199672	0.000212316	0.000197095	0.000265287	pstC | phosphate transport system permease protein
K11931	1.79158e-06	2.64652e-07	8.57457e-05	6.60486e-06	2.59923e-07	2.46116e-07	2.6276e-07	4.12586e-06	5.169e-07	3.72362e-06	1.09335e-05	3.54205e-06	6.31777e-06	1.75497e-05	1.13545e-05	7.37596e-06	3.97784e-06	9.95227e-06	6.71526e-05	4.87264e-07	0.000115137	0.000100708	0.000141181	0.000279183	0.000135267	0.000149684	0.000138862	0.000111299	0.000150705	0.000157811	0.000156455	0.000155723	0.000158304	0.000144782	0.00014068	0.000137493	0.000163891	0.000172913	0.000171852	0.000159186	pgaB | poly-beta-1,6-N-acetyl-D-glucosamine N-deacetylase
K06199	1.34625e-06	0	0.000233996	2.42068e-05	0	2.58807e-06	0	1.47071e-06	0	1.30051e-05	1.78184e-05	3.66031e-06	8.01805e-06	2.44712e-05	1.53387e-05	7.27185e-06	0	1.47595e-05	9.14393e-05	0	0.000182371	0.000168289	0.000136264	0.000187652	0.000279138	0.000232348	0.000146726	0.00021935	0.000205484	0.000209064	0.000210151	0.000219712	0.000216461	0.000198352	0.000216633	0.000188614	0.000195011	0.00021093	0.000218822	0.000232283	crcB, FEX | fluoride exporter
K04656	4.2277e-06	9.48658e-07	0.000143243	8.19119e-06	0	6.61663e-07	4.70938e-07	4.93694e-06	0	5.05617e-06	2.52208e-05	4.43262e-06	1.69474e-05	3.59136e-05	1.7988e-05	8.89068e-06	6.52221e-06	1.6172e-05	0.000105146	6.5547e-07	0.000270158	0.000264617	0.000185846	0.000263758	0.000216879	0.000241396	0.000199989	0.000189102	0.000233509	0.000253975	0.000244035	0.000246764	0.000250962	0.000208975	0.000203675	0.000205821	0.000279039	0.00025172	0.000250224	0.000227674	hypF | hydrogenase maturation protein HypF
K05847	7.49391e-06	7.29961e-07	0.000165157	9.73602e-06	0	1.61686e-06	6.14019e-07	8.07844e-06	6.03948e-07	1.00492e-05	1.99307e-05	2.20722e-06	1.02835e-05	2.43002e-05	1.20426e-05	8.94168e-06	5.57726e-06	9.52434e-06	8.79802e-05	1.13949e-06	0.00022891	0.000209883	0.000134782	0.000180122	0.000197714	0.000199154	0.000185528	0.000167701	0.000216667	0.000244326	0.000231298	0.000214964	0.000222153	0.000175028	0.000181653	0.00016094	0.000248826	0.000249224	0.000227982	0.000278998	opuA | osmoprotectant transport system ATP-binding protein
K12066	0	0	0.000101457	4.33555e-06	0	4.03008e-07	8.60522e-07	2.82249e-06	1.42571e-06	2.58886e-06	5.36119e-06	5.21049e-06	7.8115e-06	2.53293e-05	8.11968e-06	7.62948e-06	2.35107e-06	1.1966e-05	6.95853e-05	6.72484e-07	9.25227e-05	9.3581e-05	2.18306e-05	1.61255e-05	0.000127166	0.000114338	5.73035e-05	2.68018e-05	2.51454e-05	4.53445e-05	0.000163373	0.000148935	0.000153147	0.000172078	0.000142854	0.000173034	0.000261056	0.000156766	0.000184824	0.000278819	traK | conjugal transfer pilus assembly protein TraK
K22044	6.20851e-06	2.42008e-06	0.000186624	1.02093e-05	1.84612e-06	6.57287e-07	0	6.01069e-06	5.33549e-07	6.14296e-06	1.8344e-05	4.85937e-06	9.34999e-06	2.82669e-05	1.36461e-05	7.83144e-06	5.0021e-06	1.55881e-05	8.27315e-05	3.06393e-06	0.000184984	0.00027393	0.000131757	0.000189639	0.000204911	0.000194922	0.000232997	0.000233043	0.00020779	0.000197955	0.000208587	0.000205623	0.000205822	0.000167895	0.000168069	0.00017141	0.000223064	0.000215476	0.000207397	0.000278799	ybiO | moderate conductance mechanosensitive channel
K01119	3.14907e-06	1.64157e-06	0.000138811	8.04763e-06	0	1.27217e-06	5.15217e-07	9.01959e-06	5.34368e-07	5.59285e-06	1.27094e-05	4.34521e-06	9.81932e-06	1.601e-05	1.7214e-05	1.2866e-05	4.05345e-06	1.17918e-05	0.000117693	3.02463e-06	0.000192937	0.000278476	0.000117084	0.000172055	0.000178041	0.000183837	0.000207521	0.000207544	0.000197527	0.000184962	0.000201868	0.000197496	0.000203389	0.000160493	0.00016269	0.000154516	0.000180561	0.000195284	0.000184658	0.000179591	cpdB | 2',3'-cyclic-nucleotide 2'-phosphodiesterase / 3'-nucleotidase [EC:3.1.4.16 3.1.3.6]
K09747	9.43559e-06	1.78111e-06	0.000187351	1.39571e-05	0	0	0	1.118e-05	1.58124e-06	6.81904e-06	1.37224e-05	0	3.98955e-06	1.88e-05	1.05895e-05	4.2213e-06	3.90246e-06	2.10302e-05	8.82865e-05	2.23246e-06	0.000192057	0.000278138	0.00012741	0.000222272	0.000213723	0.000203352	0.000216369	0.000222156	0.000176931	0.000195702	0.000216529	0.000224311	0.000216203	0.000203759	0.000202262	0.000197442	0.000218981	0.000240536	0.000213602	0.000266366	K09747 | uncharacterized protein
K03524	6.5177e-06	1.10628e-06	0.0001827	1.42439e-05	0	0	0	3.21081e-06	5.40177e-07	7.80278e-06	1.16797e-05	1.99162e-06	9.56198e-06	2.47784e-05	1.67377e-05	1.0623e-05	2.37541e-06	2.27029e-05	0.000144737	1.60349e-06	0.000174287	0.000234219	0.000124542	0.000193643	0.000232838	0.000236781	0.000194528	0.00023176	0.000174674	0.000192544	0.000194295	0.000191929	0.000186853	0.00024099	0.000269843	0.000278088	0.000196062	0.000199369	0.000189311	0.00022588	birA | BirA family transcriptional regulator, biotin operon repressor / biotin---[acetyl-CoA-carboxylase] ligase
K07354	2.86998e-06	5.41029e-07	9.81544e-05	9.82625e-06	0	5.03137e-07	7.96565e-07	1.57547e-06	0	4.03673e-06	1.21493e-05	7.48514e-06	9.80807e-06	2.14828e-05	1.37752e-05	7.08457e-06	2.90425e-06	1.53931e-05	9.02578e-05	1.23188e-06	0.000179029	0.000148422	0.000135755	0.000277869	0.000128106	0.000133753	0.000129563	0.000170721	0.000232972	0.000214229	0.000240439	0.00024326	0.000238863	0.000184668	0.000179509	0.000167965	0.000226345	0.000236036	0.000221888	0.000170005	sfmD | outer membrane usher protein
K03272	2.15249e-06	2.45053e-06	0.000157996	9.71386e-06	0	8.15942e-07	1.56189e-06	5.76305e-06	0	4.14433e-06	1.40945e-05	5.80458e-06	1.28756e-05	2.96865e-05	1.37431e-05	8.71198e-06	5.71912e-06	1.81116e-05	0.000157704	2.82907e-06	0.000242663	0.000203361	0.000193152	0.000277835	0.000200928	0.000209141	0.000164805	0.000177779	0.000257823	0.000272466	0.00027566	0.000257359	0.000256867	0.000208756	0.000203707	0.000213624	0.000270988	0.000238061	0.000257137	0.000224411	gmhC, hldE, waaE, rfaE | D-beta-D-heptose 7-phosphate kinase / D-beta-D-heptose 1-phosphate adenosyltransferase [EC:2.7.1.167 2.7.7.70]
K06999	0	1.78111e-06	0.000152261	1.4352e-05	0	2.33799e-06	0	1.42779e-05	0	2.35818e-06	1.18694e-05	4.48638e-06	9.14086e-06	2.30535e-05	2.03886e-05	6.29469e-06	5.05986e-06	1.66658e-05	0.000108106	3.66662e-06	0.000209932	0.000183492	0.000160309	0.000259783	0.000212165	0.000224609	0.000168559	0.000173712	0.00021629	0.000277747	0.000233501	0.000252449	0.000240013	0.000201408	0.000206901	0.000188047	0.00027267	0.000259209	0.000251982	0.000262394	K06999 | phospholipase/carboxylesterase
K02935	4.18178e-06	4.37996e-06	0.000206435	1.2523e-05	0	1.35767e-06	0	7.11246e-06	0	5.50041e-06	6.70149e-06	9.11835e-06	1.08159e-05	2.58647e-05	1.50605e-05	7.62948e-06	1.56738e-06	1.54739e-05	0.000149397	2.68994e-06	0.000165823	0.000277741	0.000135209	0.000194238	0.000231011	0.000233975	0.000241119	0.000257978	0.000200826	0.000183845	0.00020178	0.000197828	0.000197436	0.000216509	0.000222326	0.000223175	0.000211432	0.000205505	0.000205948	0.000247429	RP-L7, MRPL12, rplL | large subunit ribosomal protein L7/L12
K03316	1.05453e-05	3.49164e-06	0.000254724	1.33295e-05	0	1.20463e-06	9.64567e-07	8.32024e-06	3.16249e-07	5.15813e-06	1.61155e-05	5.33437e-06	7.05396e-06	2.71438e-05	1.81891e-05	1.03206e-05	3.12906e-06	2.302e-05	0.000134006	2.98338e-07	0.000230391	0.000165719	0.000167643	0.000256824	0.000221178	0.000236191	0.00013834	0.000176631	0.000234071	0.000277654	0.000239311	0.000236619	0.000233596	0.000194804	0.00018683	0.000183369	0.000236921	0.000241403	0.000232579	0.000218623	TC.CPA1 | monovalent cation:H+ antiporter, CPA1 family
K01918	3.23275e-06	0	0.000134913	2.02075e-05	0	1.74968e-06	0	3.66642e-06	0	5.88262e-07	1.16946e-05	2.23831e-06	6.53356e-06	1.56343e-05	9.30661e-06	9.46597e-06	8.96277e-06	2.19656e-05	9.57795e-05	6.15654e-06	0.000160457	0.000277462	0.000108191	0.000175223	0.00015391	0.00015305	0.000207486	0.00013574	0.000161764	0.000157449	0.000178816	0.000176148	0.000178267	0.000145102	0.000140787	0.000144017	0.000173335	0.000198661	0.000186797	0.000203332	panC | pantoate--beta-alanine ligase
K11935	4.26536e-07	4.39782e-07	8.89546e-05	7.18144e-06	0	6.14986e-07	0	3.4344e-06	6.40542e-07	4.54477e-06	9.29315e-06	2.75162e-06	5.61707e-06	2.07016e-05	9.60821e-06	7.08778e-06	1.65311e-06	1.14572e-05	7.04025e-05	1.00942e-06	0.000114061	9.33699e-05	0.000129952	0.000277307	0.000133668	0.000141795	0.000135365	0.000107499	0.000147491	0.0001547	0.000156128	0.000153176	0.000154321	0.000140297	0.000137652	0.000134661	0.0001602	0.000167714	0.00016495	0.000156016	pgaA | biofilm PGA synthesis protein PgaA
K09812	5.3824e-06	3.13949e-06	0.000153729	1.44956e-05	0	0	7.92993e-07	5.32091e-06	7.5955e-07	1.11269e-05	9.53234e-06	6.41381e-06	1.05195e-05	1.89488e-05	1.70088e-05	9.01953e-06	5.11525e-06	2.37231e-05	0.000143679	1.47162e-06	0.00021506	0.000277186	0.000165279	0.000208527	0.000191089	0.000192594	0.000239718	0.000218022	0.000201189	0.000217549	0.000213333	0.000209523	0.000203995	0.000189719	0.000187018	0.000175543	0.000212817	0.000210705	0.000202169	0.00022291	ftsE | cell division transport system ATP-binding protein
K03098	6.8048e-06	9.95031e-07	0.000152006	1.34159e-05	0	1.87184e-06	0	2.93072e-06	0	6.59733e-06	2.65332e-05	2.68375e-06	9.82899e-06	1.91993e-05	2.29992e-05	7.01255e-06	4.27308e-06	5.77881e-06	0.000137399	9.37635e-07	0.000197343	0.000160586	0.000148409	0.000196043	0.000172829	0.000187907	0.000114277	0.000160328	0.000245427	0.000277038	0.000218956	0.000208725	0.000206455	0.000174739	0.000166469	0.00017843	0.000210341	0.000210185	0.000196505	0.000174526	APOD | apolipoprotein D and lipocalin family protein
K06183	2.86617e-06	0	0.000166946	1.93286e-05	0	0	0	5.77002e-06	0	6.94488e-06	1.01887e-05	1.31884e-06	9.71889e-06	2.68374e-05	1.29087e-05	8.36286e-06	1.58689e-06	1.71066e-05	6.7589e-05	6.80855e-07	0.000168146	0.000266448	0.000113364	0.000151436	0.000203562	0.000184411	0.000228787	0.000194245	0.000158109	0.000170452	0.000193318	0.000192511	0.000186988	0.00018172	0.000198132	0.000185918	0.000191991	0.000190736	0.000174275	0.000276801	rsuA | 16S rRNA pseudouridine516 synthase
K16089	2.95253e-06	0	0.000161745	8.93123e-06	0	5.16001e-07	0	1.08127e-06	0	2.86251e-06	1.74335e-05	4.14956e-06	7.23587e-06	1.67295e-05	1.31805e-05	5.76122e-06	2.01445e-06	1.05952e-05	8.02951e-05	1.27793e-06	0.000123568	9.79067e-05	0.000118406	0.000148894	0.000276663	0.000254109	0.000152021	0.000109424	0.000144908	0.000151763	0.000206878	0.000197744	0.000199602	0.000167257	0.000161873	0.000153089	0.000215231	0.000202666	0.000206413	0.000174468	TC.FEV.OM2, cirA, cfrA, hmuR | outer membrane receptor for ferrienterochelin and colicins
K03151	3.42912e-06	8.78475e-07	0.000196397	1.78769e-05	0	3.32039e-06	3.66123e-07	4.88932e-06	3.06947e-06	6.40605e-06	1.47027e-05	5.26443e-06	1.27188e-05	2.26848e-05	1.01115e-05	9.60626e-06	2.37541e-06	1.59003e-05	0.000103177	1.69861e-06	0.000184627	0.000276623	0.000125546	0.000197398	0.000197927	0.00020269	0.000220491	0.000214726	0.000188273	0.000201085	0.000242946	0.000231775	0.000236278	0.00018269	0.000185456	0.000168255	0.000222262	0.000240045	0.000215751	0.000248446	thiI | tRNA uracil 4-sulfurtransferase
K04844	1.87986e-06	3.23837e-07	0.000141909	1.08079e-05	0	0	1.86328e-06	2.90387e-06	2.30075e-07	5.44597e-06	1.82127e-05	3.69189e-06	1.22867e-05	2.27153e-05	1.83599e-05	7.34704e-06	3.15259e-06	1.66715e-05	7.53776e-05	5.15383e-07	0.000232344	0.000188992	0.000204896	0.000276573	0.000238812	0.000256794	0.000174791	0.000175583	0.000268236	0.000270903	0.000254099	0.000247467	0.00024924	0.00019569	0.000197271	0.000198087	0.000237559	0.000227005	0.000229989	0.000200383	ycjT | hypothetical glycosyl hydrolase
K05785	2.26737e-06	3.38514e-06	0.00021569	2.64298e-05	0	1.3919e-06	2.06827e-06	3.42521e-06	0	1.03796e-05	2.6177e-05	4.0291e-06	9.43143e-06	3.59914e-05	2.49305e-05	1.39483e-05	3.63431e-06	2.76201e-05	0.000167056	4.19811e-06	0.000239803	0.000201404	0.000178862	0.000263525	0.00025138	0.000270553	0.000184395	0.000224119	0.000271578	0.00027651	0.000246465	0.000232862	0.000243891	0.000206225	0.000203972	0.000203411	0.000262942	0.000240432	0.000259859	0.000207203	rfaH | transcriptional antiterminator RfaH
K10439	1.74061e-06	0	0.000188042	9.95733e-06	5.88984e-07	0	0	6.90128e-06	0	3.93759e-06	1.42901e-05	7.44963e-06	8.94122e-06	2.71768e-05	2.24034e-05	1.01219e-05	6.71714e-06	2.01277e-05	0.00020053	1.06127e-06	0.000237282	0.000224278	0.000152442	0.000199669	0.000268008	0.000275008	0.000227965	0.000176567	0.000217456	0.000268801	0.000235993	0.000227903	0.000224546	0.000191605	0.000198553	0.000200594	0.000259009	0.000257087	0.000260582	0.000276285	rbsB | ribose transport system substrate-binding protein
K18824	0	0	0.000112113	8.08241e-06	0	0	0	1.26214e-06	0	6.07514e-06	5.94605e-06	2.88945e-06	4.26519e-06	1.14867e-05	6.17517e-06	5.07707e-06	6.95347e-07	3.74721e-06	3.35384e-05	2.98338e-06	0.000104001	7.57632e-05	0.000275862	0.000262616	0.000132056	0.000124867	0.00016428	4.13149e-05	0.000101956	0.000171381	6.77746e-05	7.00694e-05	7.11463e-05	8.97644e-05	7.95663e-05	8.58878e-05	0.000111469	7.12317e-05	8.60381e-05	0.0001195	sul2 | dihydropteroate synthase type 2
K01963	5.99862e-06	2.22331e-06	0.000159003	8.82421e-06	0	1.56261e-06	0	8.57365e-06	0	4.63367e-06	2.25197e-05	4.09828e-06	7.80984e-06	2.54602e-05	1.11063e-05	1.32474e-05	2.38695e-06	1.63199e-05	9.89742e-05	1.54798e-06	0.000213498	0.0002237	0.000148432	0.000178716	0.000209356	0.000197402	0.000192929	0.000208279	0.000217156	0.000201921	0.000232007	0.000212317	0.000224767	0.000207444	0.000223064	0.00021687	0.000242864	0.000231683	0.00020983	0.000275666	accD | acetyl-CoA carboxylase carboxyl transferase subunit beta
K01226	1.56259e-06	1.29595e-06	0.000198434	1.57627e-05	0	6.00131e-07	6.40715e-07	7.37608e-06	7.04198e-07	4.25275e-06	1.52533e-05	7.22105e-06	1.38378e-05	2.19195e-05	1.36e-05	7.04182e-06	4.85547e-06	2.15969e-05	0.00013572	1.18903e-06	0.000227098	0.000275602	0.000153499	0.000213336	0.000205585	0.000207678	0.00021459	0.000157951	0.00021927	0.000229123	0.000251793	0.00023303	0.000252961	0.000198028	0.000191742	0.000175239	0.000231234	0.000243897	0.000225151	0.000247911	treC | trehalose-6-phosphate hydrolase
K01866	2.47783e-06	1.21467e-06	0.000170513	1.239e-05	0	0	4.3449e-07	4.41824e-06	8.10895e-07	7.1379e-06	6.86083e-06	1.85221e-06	4.10114e-06	2.09652e-05	1.14543e-05	7.99462e-06	4.45735e-07	6.41309e-06	5.35454e-05	7.6497e-07	0.000135128	0.000275475	8.11373e-05	0.000121331	0.000197953	0.000176734	0.000273939	0.000215397	0.000140728	0.000139282	0.000156178	0.0001466	0.000145676	0.000161385	0.0001839	0.000169544	0.000145245	0.000152352	0.000139138	0.00021538	YARS, tyrS | tyrosyl-tRNA synthetase
K02033	4.01341e-06	3.10363e-06	0.000149346	7.33539e-06	0	2.97191e-06	5.49184e-07	6.17828e-06	0	2.2194e-06	6.91134e-06	6.47053e-06	7.66448e-06	1.78678e-05	1.46016e-05	1.40986e-05	2.50718e-06	9.30358e-06	7.4035e-05	9.62382e-07	0.000193455	0.000255722	0.000121475	0.000198368	0.00023965	0.000241548	0.000208135	0.000226526	0.000219589	0.000236532	0.000247592	0.000243826	0.000234959	0.000264725	0.000275336	0.000272631	0.00022994	0.000257634	0.000232098	0.000238461	ABC.PE.P | peptide/nickel transport system permease protein
K01808	2.2976e-06	0	0.000158513	2.65316e-05	0	0	0	2.20874e-06	0	4.26597e-06	1.91489e-05	8.11591e-06	5.12694e-06	2.76064e-05	6.28359e-06	1.46432e-05	2.5496e-06	1.32697e-05	0.000123415	0	0.000188013	0.000248681	0.000136592	0.000219953	0.000249555	0.000275275	0.000176372	0.000248399	0.000220102	0.00021143	0.000197327	0.00019689	0.000201739	0.000192411	0.000211219	0.000207789	0.000186494	0.00019588	0.000191581	0.000167217	rpiB | ribose 5-phosphate isomerase B
K11938	1.86181e-06	4.48711e-06	0.000161362	1.66342e-05	0	1.19593e-06	0	3.12355e-06	0	7.81897e-06	1.23753e-05	6.29851e-06	1.53116e-05	3.01699e-05	1.98803e-05	1.11727e-05	1.17107e-05	1.36183e-05	0.000111986	1.18048e-06	0.000207199	0.000183307	0.000189991	0.000266878	0.0002066	0.000225743	0.000146906	0.000189149	0.00023239	0.000261157	0.000270805	0.000275242	0.00025948	0.000192884	0.000198095	0.000192534	0.000274479	0.000257543	0.000237901	0.000195034	cof | HMP-PP phosphatase
K03781	7.12931e-06	2.76569e-07	0.000163991	3.83466e-06	0	2.52619e-06	2.74592e-07	5.2749e-06	0	9.08793e-06	9.6109e-06	3.49733e-06	1.04313e-05	2.46876e-05	8.07912e-06	5.11036e-06	2.96926e-07	1.76452e-05	8.10177e-05	5.09584e-07	0.000225524	0.000258852	0.000169436	0.000244238	0.000240383	0.000255942	0.00021027	0.000176308	0.000264755	0.000246658	0.000275237	0.000251128	0.000248498	0.000229088	0.000210087	0.000217144	0.000266694	0.000271563	0.000257044	0.00026926	katE, CAT, catB, srpA | catalase
[truncated: 5,861 more rows]

## Sheet: B
Functional profiles of the metagenome-assembled genes with eggNOG ortholog annotation in porcine intestinal tracts
[truncated: 7,016 more rows]

## Sheet: C
List of KEGG orthologs differentially abundant in porcine jejunum segment between LT and LW samples
KO ID	Mean LT	Mean LW	Sd LT	Sd LW	Se LT	Se LW	P value	Sign	Description
[truncated: 5,782 more rows]

## Sheet: D
Functional terms annotated with KEGG pathway in porcine jejunal segment
[truncated: 400 more rows]

## Sheet: E
List of KEGG pathways differentially abundant in porcine jejunal segment between LT and LW samples
[truncated: 399 more rows]

[truncated: 5 more sheets: F, G, H, I, J]
