# Supplementary material for: Integrated meta-omics reveals the regulatory landscape involved in lipid metabolism between pig breeds
Source: Microbiome. 2024 Feb 20;12:33. doi: 10.1186/s40168-023-01743-3 (PMC10877772; doi:10.1186/s40168-023-01743-3)
Supplement: Supplementary file 10 — Additional file 9: Table S6A. List of canonical cell type-specific markers in porcine liver tissues. Table S6B The proportions of the 13 major cell types in porcine liver tissues. Table S6C The zonation-specific genes in porcine periportal and central hepatocytes. Table S6D KEGG analysis of the periportal hepatocyte-specific genes. Table S6E KEGG analysis of the central hepatocyte-specific genes. Table S6F Differentially expressed genes between LT and LW piglets in porcine periportal hepatocytes. Table S6G KEGG analysis of differentially expressed genes in porcine periportal hepatocytes between LT and LW piglets. Table S6H Lipid metabolites identified in porcine liver tissues. Table S6I Differential lipid metabolites in porcine liver tissues between LT and LW piglets. [file 40168_2023_1743_MOESM9_ESM.xlsx]

## Sheet: A
List of canonical cell type-specific markers in porcine liver tissues
Cell Type	Abbreviation	Cluster	Marker Genes	References
T cells	T cell	12	CD3E, CD3G	MacParland SA, Liu JC, Ma XZ, et al. Single cell RNA sequencing of human liver reveals distinct intrahepatic macrophage populations. Nat Commun. 2018;9(1):4383. Published 2018 Oct 22. doi:10.1038/s41467-018-06318-7
γδ T cells	γδ T cell	7	CD3D, KLRB1, NKG7, GNLY	Godfrey DI, Uldrich AP, McCluskey J, Rossjohn J, Moody DB. The burgeoning family of unconventional T cells [published correction appears in Nat Immunol. 2016 Feb;17(2):214] [published correction appears in Nat Immunol. 2016 Apr;17(4):469]. Nat Immunol. 2015;16(11):1114-1123. doi:10.1038/ni.3298
B cells	B cell	17	CD19, CD79a, MS4A1	Norris S, Collins C, Doherty DG, et al. Resident human hepatic lymphocytes are phenotypically different from circulating lymphocytes. J Hepatol. 1998;28(1):84-90. doi:10.1016/s0168-8278(98)80206-7
Kupffer cells	Kupffer	0, 1, 3, 18, 19, 20, 23	CD68, CD163, CSF1R, ADGRE1, CLEC4F, TIMD4	MacParland SA, Liu JC, Ma XZ, et al. Single cell RNA sequencing of human liver reveals distinct intrahepatic macrophage populations. Nat Commun. 2018;9(1):4383. Published 2018 Oct 22. doi:10.1038/s41467-018-06318-7; Xiong X, Kuang H, Ansari S, et al. Landscape of Intercellular Crosstalk in Healthy and NASH Liver Revealed by Single-Cell Secretome Gene Analysis. Mol Cell. 2019;75(3):644-660.e5. doi…
Monocyte-derived macrophage	MDM	6	CSF1R, ITGAM, CCR2	Krenkel O, Tacke F. Liver macrophages in tissue homeostasis and disease. Nat Rev Immunol. 2017;17(5):306-321. doi:10.1038/nri.2017.11
Neutrophils	Neutrophil	13	S100A8, S100A9, NPG3	https://assets.thermofisher.com/TFS-Assets/LSG/brochures/immune-cell-guide.pdf
Eosinophils	Eosinophil	21	MS4A2, FCER1A, IL13	Fawkner-Corbett D, Antanaviciute A, Parikh K, et al. Spatiotemporal analysis of human intestinal development at single-cell resolution. Cell. 2021;184(3):810-826.e23. doi:10.1016/j.cell.2020.12.016; Gong J, Yang NS, Croft M, et al. The antigen presentation function of bone marrow-derived mast cells is spatiotemporally restricted to a subset expressing high levels of cell surface FcepsilonRI and M…
Dendritic cells	DC	16	XCR1	Villani AC, Satija R, Reynolds G, et al. Single-cell RNA-seq reveals new types of human blood dendritic cells, monocytes, and progenitors. Science. 2017;356(6335):eaah4573. doi:10.1126/science.aah4573; Collin M, Bigley V. Human dendritic cell subsets: an update. Immunology. 2018;154(1):3-20. doi:10.1111/imm.12888
Monocytes	Monocyte	8, 10	PTPRC, S100A8, FCN1, ITGAM	Fawkner-Corbett D, Antanaviciute A, Parikh K, et al. Spatiotemporal analysis of human intestinal development at single-cell resolution. Cell. 2021;184(3):810-826.e23. doi:10.1016/j.cell.2020.12.016; Kanai S, Ishihara K, Kawashita E, et al. ASB14780, an Orally Active Inhibitor of Group IVA Phospholipase A2, Is a Pharmacotherapeutic Candidate for Nonalcoholic Fatty Liver Disease. J Pharmacol Exp Th…
Hepatic stellate cells	HSC	9	ACTA2, COL1A1, COL1A2, RBP1	MacParland SA, Liu JC, Ma XZ, et al. Single cell RNA sequencing of human liver reveals distinct intrahepatic macrophage populations. Nat Commun. 2018;9(1):4383. Published 2018 Oct 22. doi:10.1038/s41467-018-06318-7
Hepatocytes	Hepatocyte	4, 14, 24	ALB, AFP, AHSG, ORM1	Krenkel O, Tacke F. Liver macrophages in tissue homeostasis and disease. Nat Rev Immunol. 2017;17(5):306-321. doi:10.1038/nri.2017.11; MacParland SA, Liu JC, Ma XZ, et al. Single cell RNA sequencing of human liver reveals distinct intrahepatic macrophage populations. Nat Commun. 2018;9(1):4383. Published 2018 Oct 22. doi:10.1038/s41467-018-06318-7; Shi Z, Liang XL, Lu BX, et al. Diminution of tox…
Endothelial cells	Endothelial	2, 5, 15, 22	PECAM1, CALCR, RAMP2, LYVE1, ENG, Kdr, Tek	Koyama T, Ochoa-Callejero L, Sakurai T, et al. Vascular endothelial adrenomedullin-RAMP2 system is essential for vascular integrity and organ homeostasis. Circulation. 2013;127(7):842-853. doi:10.1161/CIRCULATIONAHA.112.000756; MacParland SA, Liu JC, Ma XZ, et al. Single cell RNA sequencing of human liver reveals distinct intrahepatic macrophage populations. Nat Commun. 2018;9(1):4383. Published …
Red blood cell (Erythrocyte)	Erythrocyte	11	HBB, HBA	Tsang JCH, Vong JSL, Ji L, et al. Integrative single-cell and cell-free plasma RNA transcriptomics elucidates placental cellular dynamics. Proc Natl Acad Sci U S A. 2017;114(37):E7786-E7795. doi:10.1073/pnas.1710470114; Ramachandran P, Matchett KP, Dobie R, Wilson-Kanamori JR, Henderson NC. Single-cell technologies in hepatology: new insights into liver biology and disease pathogenesis. Nat Rev G…

## Sheet: B
The proportions of the 13 major cell types in porcine liver tissues
Celltype	LT_LI	LW_LI
T_cell	201 (1.85%)	130 (1.78%)
γδ_T_cell	463 (4.27%)	554 (7.59%)
B_cell	239 (2.2%)	49 (0.67%)
Kupffer	2971 (27.37%)	3893 (53.34%)
MDM	513 (4.73%)	614 (8.41%)
Neutrophil	231 (2.13%)	97 (1.33%)
Eosinophil	50 (0.46%)	55 (0.75%)
DC	239 (2.2%)	74 (1.01%)
Monocyte	1050 (9.67%)	408 (5.59%)
HSC	581 (5.35%)	73 (1%)
Hepatocyte	1153 (10.62%)	518 (7.1%)
Endothelial	2817 (25.96%)	736 (10.08%)
Erythrocyte	345 (3.18%)	98 (1.34%)

## Sheet: C
The zonation-specific genes in porcine periportal and central hepatocytes
Cluster	Gene ID	Gene name	Log2FC	P vlaue	Q value	pct.1	pct.2	Description	GO	KEGG	Significant
periportal	ENSSSCG00000004038	PLG	1.8906	2.06422e-57	4.11564e-53	0.391	0.058	plasminogen [Source:NCBI gene;Acc:733660]	GO:0004252(serine-type endopeptidase activity);GO:0005576(extracellular region);GO:0006508(proteolysis);GO:0007596(blood coagulation);GO:0007599(hemostasis);GO:0008233(peptidase activity);GO:0008236(serine-type peptidase activity);GO:0016787(hydrolase activity);GO:0019897(extrinsic component of plasma membrane);GO:0019900(kinase binding);GO:0042246(tissue regeneration);GO:0042730(fibrinolysis);GO…	04080(Neuroactive ligand-receptor interaction);04610(Complement and coagulation cascades);05150(Staphylococcus aureus infection);05164(Influenza A)	yes
periportal	ENSSSCG00000031733	AKAP12	1.01334	2.57322e-12	5.13048e-08	0.169	0.06	A-kinase anchoring protein 12 [Source:NCBI gene;Acc:100152595]	GO:0005623(cell);GO:0005829(cytosol);GO:0005886(plasma membrane);GO:0006605(protein targeting);GO:0007165(signal transduction);GO:0007193(adenylate cyclase-inhibiting G protein-coupled receptor signaling pathway);GO:0008179(adenylate cyclase binding);GO:0010738(regulation of protein kinase A signaling);GO:0010739(positive regulation of protein kinase A signaling);GO:0050804(modulation of chemical…	NA	yes
periportal	ENSSSCG00000004132	PHACTR2	0.411268	0.00164236	1	0.104	0.058	phosphatase and actin regulator 2 [Source:NCBI gene;Acc:100524350]	GO:0003779(actin binding);GO:0004864(protein phosphatase inhibitor activity);GO:0032515(negative regulation of phosphoprotein phosphatase activity)	NA	yes
periportal	ENSSSCG00000004163	BCLAF1	0.430147	0.000531201	1	0.217	0.163	BCL2 associated transcription factor 1 [Source:NCBI gene;Acc:100462726]	GO:0003677(DNA binding);GO:0005634(nucleus);GO:0005654(nucleoplasm);GO:0006915(apoptotic process);GO:0016607(nuclear speck);GO:0043065(positive regulation of apoptotic process);GO:0043620(regulation of DNA-templated transcription in response to stress);GO:0045892(negative regulation of transcription, DNA-templated);GO:1990830(cellular response to leukemia inhibitory factor);GO:2000144(positive re…	NA	yes
periportal	ENSSSCG00000021443	SGK1	0.540622	1.91959e-06	0.0382728	0.217	0.118	serum/glucocorticoid regulated kinase 1 [Source:NCBI gene;Acc:100625739]	GO:0000166(nucleotide binding);GO:0004672(protein kinase activity);GO:0004674(protein serine/threonine kinase activity);GO:0004712(protein serine/threonine/tyrosine kinase activity);GO:0005524(ATP binding);GO:0005634(nucleus);GO:0005737(cytoplasm);GO:0005829(cytosol);GO:0006468(protein phosphorylation);GO:0006974(cellular response to DNA damage stimulus);GO:0015459(potassium channel regulator act…	04068(FoxO signaling pathway);04150(mTOR signaling pathway);04151(PI3K-Akt signaling pathway);04960(Aldosterone-regulated sodium reabsorption)	yes
periportal	ENSSSCG00000004192	CCN2	1.16806	2.68941e-21	5.36214e-17	0.199	0.044	cellular communication network factor 2 [Source:NCBI gene;Acc:100152141]	GO:0001502(cartilage condensation);GO:0001503(ossification);GO:0001525(angiogenesis);GO:0001894(tissue homeostasis);GO:0005178(integrin binding);GO:0005515(protein binding);GO:0005520(insulin-like growth factor binding);GO:0005576(extracellular region);GO:0007155(cell adhesion);GO:0007160(cell-matrix adhesion);GO:0007229(integrin-mediated signaling pathway);GO:0008022(protein C-terminus binding);…	04371(Apelin signaling pathway);04390(Hippo signaling pathway)	yes
periportal	ENSSSCG00000004195	ARG1	1.76481	3.2194e-43	6.41883e-39	0.325	0.058	arginase 1 [Source:NCBI gene;Acc:397115]	GO:0000050(urea cycle);GO:0004053(arginase activity);GO:0005615(extracellular space);GO:0005737(cytoplasm);GO:0005829(cytosol);GO:0006525(arginine metabolic process);GO:0016787(hydrolase activity);GO:0016813(hydrolase activity, acting on carbon-nitrogen (but not peptide) bonds, in linear amidines);GO:0019547(arginine catabolic process to ornithine);GO:0030145(manganese ion binding);GO:0042130(neg…	00220(Arginine biosynthesis);00330(Arginine and proline metabolism);05146(Amoebiasis)	yes
periportal	ENSSSCG00000004205	ARHGAP18	0.646536	2.2464e-06	0.0447887	0.149	0.084	Rho GTPase activating protein 18 [Source:NCBI gene;Acc:100525547]	GO:0005096(GTPase activator activity);GO:0005737(cytoplasm);GO:0005829(cytosol);GO:0005886(plasma membrane);GO:0007165(signal transduction);GO:0007264(small GTPase mediated signal transduction);GO:0008360(regulation of cell shape);GO:0016607(nuclear speck);GO:0030833(regulation of actin filament polymerization);GO:0032956(regulation of actin cytoskeleton organization);GO:0043547(positive regulati…	NA	yes
periportal	ENSSSCG00000025941	PTP4A1	0.73009	3.49243e-09	6.96321e-05	0.167	0.063	protein tyrosine phosphatase type IVA, member 1 [Source:NCBI gene;Acc:100522049]	GO:0004725(protein tyrosine phosphatase activity);GO:0005634(nucleus);GO:0005737(cytoplasm);GO:0006470(protein dephosphorylation);GO:0008138(protein tyrosine/serine/threonine phosphatase activity);GO:0009898(cytoplasmic side of plasma membrane);GO:0016311(dephosphorylation);GO:0016791(phosphatase activity);GO:0030335(positive regulation of cell migration);GO:0035335(peptidyl-tyrosine dephosphoryl…	NA	yes
periportal	ENSSSCG00000039953	PNRC1	0.568925	2.75819e-07	0.00549927	0.166	0.081	proline rich nuclear receptor coactivator 1 [Source:NCBI gene;Acc:106508885]	GO:0005634(nucleus)	NA	yes
periportal	ENSSSCG00000037594	PNISR	0.617146	6.5284e-06	0.130163	0.202	0.115	PNN interacting serine and arginine rich protein [Source:NCBI gene;Acc:100134950]	GO:0005829(cytosol);GO:0016607(nuclear speck)	NA	yes
periportal	ENSSSCG00000031023	ENSSSCG00000031023	0.829311	9.64071e-13	1.92216e-08	0.12	0.023	NA	GO:0007155(cell adhesion);GO:0031362(anchored component of external side of plasma membrane)	NA	yes
periportal	ENSSSCG00000023415	ENSSSCG00000023415	1.24575	1.52398e-28	3.03851e-24	0.197	0.024	amine sulfotransferase-like [Source:NCBI gene;Acc:100152150]	GO:0008146(sulfotransferase activity);GO:0016740(transferase activity)	NA	yes
periportal	ENSSSCG00000004535	TCF4	0.590146	1.29183e-09	2.57564e-05	0.123	0.068	transcription factor 4 [Source:NCBI gene;Acc:100511671]	GO:0000122(negative regulation of transcription by RNA polymerase II);GO:0000978(RNA polymerase II proximal promoter sequence-specific DNA binding);GO:0000981(DNA-binding transcription factor activity, RNA polymerase II-specific);GO:0001093(TFIIB-class transcription factor binding);GO:0001228(DNA-binding transcription activator activity, RNA polymerase II-specific);GO:0003677(DNA binding);GO:0003…	NA	yes
periportal	ENSSSCG00000004596	LIPC	0.983209	1.18246e-22	2.3576e-18	0.144	0.011	lipase C, hepatic type [Source:NCBI gene;Acc:100233189]	GO:0004806(triglyceride lipase activity);GO:0005515(protein binding);GO:0005576(extracellular region);GO:0005615(extracellular space);GO:0006629(lipid metabolic process);GO:0006633(fatty acid biosynthetic process);GO:0008203(cholesterol metabolic process);GO:0016298(lipase activity);GO:0019433(triglyceride catabolic process);GO:0030301(cholesterol transport);GO:0034372(very-low-density lipoprotei…	00561(Glycerolipid metabolism);04979(Cholesterol metabolism)	yes
periportal	ENSSSCG00000004636	TRPM7	0.672235	2.7852e-08	0.000555313	0.117	0.039	transient receptor potential cation channel subfamily M member 7 [Source:NCBI gene;Acc:100169932]	GO:0001726(ruffle);GO:0003779(actin binding);GO:0004674(protein serine/threonine kinase activity);GO:0005216(ion channel activity);GO:0005262(calcium channel activity);GO:0005524(ATP binding);GO:0005623(cell);GO:0005886(plasma membrane);GO:0006468(protein phosphorylation);GO:0006811(ion transport);GO:0006812(cation transport);GO:0006816(calcium ion transport);GO:0010961(cellular magnesium ion hom…	04217(Necroptosis);04218(Cellular senescence);04621(NOD-like receptor signaling pathway);04978(Mineral absorption)	yes
periportal	ENSSSCG00000004679	SORD	1.61443	6.47435e-44	1.29085e-39	0.457	0.157	sorbitol dehydrogenase [Source:NCBI gene;Acc:100158181]	GO:0003939(L-iditol 2-dehydrogenase activity);GO:0005739(mitochondrion);GO:0006060(sorbitol metabolic process);GO:0006062(sorbitol catabolic process);GO:0008270(zinc ion binding);GO:0016020(membrane);GO:0016491(oxidoreductase activity);GO:0030317(flagellated sperm motility);GO:0031514(motile cilium);GO:0042802(identical protein binding);GO:0046370(fructose biosynthetic process);GO:0046872(metal i…	00040(Pentose and glucuronate interconversions);00051(Fructose and mannose metabolism)	yes
periportal	ENSSSCG00000028771	MEF2A	0.364772	0.00118311	1	0.116	0.071	myocyte enhancer factor 2A [Source:NCBI gene;Acc:100037273]	GO:0000002(mitochondrial genome maintenance);GO:0000122(negative regulation of transcription by RNA polymerase II);GO:0000165(MAPK cascade);GO:0000790(nuclear chromatin);GO:0000977(RNA polymerase II regulatory region sequence-specific DNA binding);GO:0000978(RNA polymerase II proximal promoter sequence-specific DNA binding);GO:0000981(DNA-binding transcription factor activity, RNA polymerase II-s…	04022(cGMP-PKG signaling pathway);04371(Apelin signaling pathway);04928(Parathyroid hormone synthesis, secretion and action);05418(Fluid shear stress and atherosclerosis)	yes
periportal	ENSSSCG00000004875	CYB5A	1.19685	9.61119e-24	1.91628e-19	0.316	0.149	cytochrome b5 type A (microsomal) [Source:NCBI gene;Acc:414799]	GO:0005737(cytoplasm);GO:0005783(endoplasmic reticulum);GO:0005789(endoplasmic reticulum membrane);GO:0005829(cytosol);GO:0016020(membrane);GO:0016021(integral component of membrane);GO:0019899(enzyme binding);GO:0020037(heme binding);GO:0031090(organelle membrane);GO:0043231(intracellular membrane-bounded organelle);GO:0046872(metal ion binding);GO:0055114(oxidation-reduction process)	NA	yes
periportal	ENSSSCG00000004908	LMAN1	0.699772	2.76985e-09	5.52252e-05	0.165	0.07	lectin, mannose binding 1 [Source:NCBI gene;Acc:100153007]	GO:0000139(Golgi membrane);GO:0005537(mannose binding);GO:0005789(endoplasmic reticulum membrane);GO:0005793(endoplasmic reticulum-Golgi intermediate compartment);GO:0006888(endoplasmic reticulum to Golgi vesicle-mediated transport);GO:0007029(endoplasmic reticulum organization);GO:0007030(Golgi organization);GO:0010638(positive regulation of organelle organization);GO:0016020(membrane);GO:001602…	04141(Protein processing in endoplasmic reticulum)	yes
periportal	ENSSSCG00000005022	NIN	0.435614	0.0016637	1	0.105	0.063	ninein [Source:NCBI gene;Acc:100157402]	GO:0000242(pericentriolar material);GO:0000922(spindle pole);GO:0005634(nucleus);GO:0005730(nucleolus);GO:0005813(centrosome);GO:0005814(centriole);GO:0005886(plasma membrane);GO:0008104(protein localization);GO:0010457(centriole-centriole cohesion);GO:0019900(kinase binding);GO:0021540(corpus callosum morphogenesis);GO:0021957(corticospinal tract morphogenesis);GO:0030424(axon);GO:0030425(dendri…	NA	yes
periportal	ENSSSCG00000005041	FERMT2	0.72044	7.59192e-09	0.000151368	0.139	0.049	fermitin family member 2 [Source:NCBI gene;Acc:100517989]	GO:0001725(stress fiber);GO:0005547(phosphatidylinositol-3,4,5-trisphosphate binding);GO:0005634(nucleus);GO:0005654(nucleoplasm);GO:0005737(cytoplasm);GO:0005925(focal adhesion);GO:0007160(cell-matrix adhesion);GO:0007179(transforming growth factor beta receptor signaling pathway);GO:0007229(integrin-mediated signaling pathway);GO:0016055(Wnt signaling pathway);GO:0031234(extrinsic component of …	NA	yes
periportal	ENSSSCG00000005060	KTN1	0.832997	2.36078e-10	4.70692e-06	0.229	0.121	kinectin 1 [Source:NCBI gene;Acc:100152397]	GO:0005783(endoplasmic reticulum);GO:0007018(microtubule-based movement);GO:0015031(protein transport);GO:0016020(membrane);GO:0016021(integral component of membrane);GO:0019894(kinesin binding);GO:0030176(integral component of endoplasmic reticulum membrane)	NA	yes
periportal	ENSSSCG00000005096	HIF1A	0.428343	0.000527934	1	0.112	0.068	hypoxia inducible factor 1 subunit alpha [Source:NCBI gene;Acc:396696]	GO:0000981(DNA-binding transcription factor activity, RNA polymerase II-specific);GO:0001228(DNA-binding transcription activator activity, RNA polymerase II-specific);GO:0001525(angiogenesis);GO:0001568(blood vessel development);GO:0001666(response to hypoxia);GO:0001755(neural crest cell migration);GO:0001837(epithelial to mesenchymal transition);GO:0001892(embryonic placenta development);GO:000…	04066(HIF-1 signaling pathway);04137(Mitophagy - animal);04140(Autophagy - animal);04659(Th17 cell differentiation);04919(Thyroid hormone signaling pathway);05167(Kaposi sarcoma-associated herpesvirus infection);05200(Pathways in cancer);05205(Proteoglycans in cancer);05211(Renal cell carcinoma);05230(Central carbon metabolism in cancer);05231(Choline metabolism in cancer)	yes
periportal	ENSSSCG00000005217	RCL1	0.520931	0.000434753	1	0.114	0.061	RNA terminal phosphate cyclase like 1 [Source:NCBI gene;Acc:100154484]	GO:0000447(endonucleolytic cleavage in ITS1 to separate SSU-rRNA from 5.8S rRNA and LSU-rRNA from tricistronic rRNA transcript (SSU-rRNA, 5.8S rRNA, LSU-rRNA));GO:0000480(endonucleolytic cleavage in 5'-ETS of tricistronic rRNA transcript (SSU-rRNA, 5.8S rRNA, LSU-rRNA));GO:0003824(catalytic activity);GO:0004521(endoribonuclease activity);GO:0005730(nucleolus);GO:0006396(RNA processing);GO:0042254…	03008(Ribosome biogenesis in eukaryotes)	yes
periportal	ENSSSCG00000028996	ALDH1A1	1.22285	1.5884e-24	3.16695e-20	0.191	0.028	aldehyde dehydrogenase 1 family member A1 [Source:NCBI gene;Acc:100517137]	GO:0004029(aldehyde dehydrogenase (NAD) activity);GO:0005829(cytosol);GO:0016491(oxidoreductase activity);GO:0016620(oxidoreductase activity, acting on the aldehyde or oxo group of donors, NAD or NADP as acceptor);GO:0018479(benzaldehyde dehydrogenase (NAD+) activity);GO:0055114(oxidation-reduction process)	00830(Retinol metabolism)	yes
periportal	ENSSSCG00000038300	ALDOB	2.47872	6.40442e-107	1.27691e-102	0.706	0.193	aldolase, fructose-bisphosphate B [Source:NCBI gene;Acc:100515523]	GO:0003824(catalytic activity);GO:0004332(fructose-bisphosphate aldolase activity);GO:0005815(microtubule organizing center);GO:0006000(fructose metabolic process);GO:0006096(glycolytic process);GO:0006116(NADH oxidation);GO:0008092(cytoskeletal protein binding);GO:0016829(lyase activity);GO:0030388(fructose 1,6-bisphosphate metabolic process);GO:0032781(positive regulation of ATPase activity);GO…	00010(Glycolysis / Gluconeogenesis);00030(Pentose phosphate pathway);00051(Fructose and mannose metabolism)	yes
periportal	ENSSSCG00000033120	PALM2	0.742737	2.10572e-07	0.00419838	0.127	0.053	A-kinase anchoring protein 2 [Source:NCBI gene;Acc:100153149]	GO:0008360(regulation of cell shape);GO:0016020(membrane)	NA	yes
periportal	ENSSSCG00000021386	PTGR1	0.448582	0.00154511	1	0.112	0.058	prostaglandin reductase 1 [Source:NCBI gene;Acc:397678]	GO:0005737(cytoplasm);GO:0016491(oxidoreductase activity);GO:0032440(2-alkenal reductase [NAD(P)] activity);GO:0047522(15-oxoprostaglandin 13-oxidase activity);GO:0055114(oxidation-reduction process)	NA	yes
periportal	ENSSSCG00000022780	UGCG	0.553494	1.86815e-06	0.0372473	0.138	0.074	UDP-glucose ceramide glucosyltransferase [Source:NCBI gene;Acc:100152737]	GO:0000139(Golgi membrane);GO:0006497(protein lipidation);GO:0006679(glucosylceramide biosynthetic process);GO:0008120(ceramide glucosyltransferase activity);GO:0009966(regulation of signal transduction);GO:0016020(membrane);GO:0016021(integral component of membrane);GO:0016740(transferase activity);GO:0016757(transferase activity, transferring glycosyl groups);GO:0030154(cell differentiation);GO…	00600(Sphingolipid metabolism)	yes
periportal	ENSSSCG00000005467	HSDL2	0.356698	0.00074975	1	0.101	0.057	hydroxysteroid dehydrogenase like 2 [Source:NCBI gene;Acc:100155587]	GO:0005739(mitochondrion);GO:0005777(peroxisome)	NA	yes
periportal	ENSSSCG00000005485	AMBP	1.84953	9.73917e-56	1.9418e-51	0.423	0.081	alpha-1-microglobulin/bikunin precursor [Source:NCBI gene;Acc:397593]	GO:0004867(serine-type endopeptidase inhibitor activity);GO:0005886(plasma membrane);GO:0009986(cell surface);GO:0010951(negative regulation of endopeptidase activity);GO:0019862(IgA binding);GO:0020037(heme binding);GO:0042803(protein homodimerization activity)	NA	yes
periportal	ENSSSCG00000005488	ENSSSCG00000005488	2.80457	0	0	0.994	0.45	orosomucoid 1 [Source:NCBI gene;Acc:396901]	GO:0002682(regulation of immune system process);GO:0005576(extracellular region);GO:0005615(extracellular space)	NA	yes
periportal	ENSSSCG00000005512	C5	1.66698	1.28575e-41	2.56353e-37	0.231	0.013	complement C5 [Source:NCBI gene;Acc:414437]	GO:0004866(endopeptidase inhibitor activity);GO:0005515(protein binding);GO:0005576(extracellular region);GO:0005579(membrane attack complex);GO:0005615(extracellular space);GO:0006954(inflammatory response);GO:0006956(complement activation);GO:0010575(positive regulation of vascular endothelial growth factor production);GO:0010760(negative regulation of macrophage chemotaxis);GO:0010951(negative…	04080(Neuroactive ligand-receptor interaction);04610(Complement and coagulation cascades);05020(Prion diseases);05133(Pertussis);05150(Staphylococcus aureus infection);05168(Herpes simplex virus 1 infection);05322(Systemic lupus erythematosus)	yes
periportal	ENSSSCG00000037508	GSN	2.32577	7.75751e-123	1.54669e-118	0.697	0.128	gelsolin [Source:HGNC Symbol;Acc:HGNC:4620]	GO:0002102(podosome);GO:0003779(actin binding);GO:0005509(calcium ion binding);GO:0005576(extracellular region);GO:0005615(extracellular space);GO:0005634(nucleus);GO:0005737(cytoplasm);GO:0005829(cytosol);GO:0005886(plasma membrane);GO:0005925(focal adhesion);GO:0006911(phagocytosis, engulfment);GO:0010628(positive regulation of gene expression);GO:0014891(striated muscle atrophy);GO:0016192(ves…	NA	yes
periportal	ENSSSCG00000005601	HSPA5	0.637077	2.17811e-13	4.34272e-09	0.573	0.442	heat shock protein family A (Hsp70) member 5 [Source:NCBI gene;Acc:407060]	GO:0000166(nucleotide binding);GO:0005524(ATP binding);GO:0005634(nucleus);GO:0005737(cytoplasm);GO:0005739(mitochondrion);GO:0005783(endoplasmic reticulum);GO:0005788(endoplasmic reticulum lumen);GO:0005789(endoplasmic reticulum membrane);GO:0005793(endoplasmic reticulum-Golgi intermediate compartment);GO:0005829(cytosol);GO:0005886(plasma membrane);GO:0006983(ER overload response);GO:0006986(re…	03060(Protein export);04141(Protein processing in endoplasmic reticulum);04918(Thyroid hormone synthesis);05020(Prion diseases)	yes
periportal	ENSSSCG00000005625	ENG	0.833638	2.16265e-14	4.3119e-10	0.212	0.089	endoglin [Source:NCBI gene;Acc:397096]	GO:0001300(chronological cell aging);GO:0001525(angiogenesis);GO:0001569(branching involved in blood vessel morphogenesis);GO:0001570(vasculogenesis);GO:0001934(positive regulation of protein phosphorylation);GO:0001947(heart looping);GO:0003148(outflow tract septum morphogenesis);GO:0003198(epithelial to mesenchymal transition involved in endocardial cushion formation);GO:0003203(endocardial cus…	NA	yes
periportal	ENSSSCG00000005701	ASS1	1.73456	2.74928e-40	5.48151e-36	0.337	0.078	argininosuccinate synthase 1 [Source:NCBI gene;Acc:414411]	GO:0000050(urea cycle);GO:0000052(citrulline metabolic process);GO:0000053(argininosuccinate metabolic process);GO:0004055(argininosuccinate synthase activity);GO:0005524(ATP binding);GO:0005737(cytoplasm);GO:0005739(mitochondrion);GO:0005829(cytosol);GO:0006526(arginine biosynthetic process);GO:0006531(aspartate metabolic process);GO:0007623(circadian rhythm);GO:0016597(amino acid binding);GO:00…	00220(Arginine biosynthesis);00250(Alanine, aspartate and glutamate metabolism);05418(Fluid shear stress and atherosclerosis)	yes
periportal	ENSSSCG00000040710	SURF4	0.469427	0.000331743	1	0.147	0.081	surfeit 4 [Source:NCBI gene;Acc:100623620]	GO:0005793(endoplasmic reticulum-Golgi intermediate compartment);GO:0007030(Golgi organization);GO:0010638(positive regulation of organelle organization);GO:0016020(membrane);GO:0016021(integral component of membrane)	NA	yes
periportal	ENSSSCG00000023333	FCN2	1.3552	1.91848e-93	3.82506e-89	0.821	0.317	ficolin (collagen/fibrinogen domain containing lectin) 2 (hucolin) [Source:NCBI gene;Acc:396881]	GO:0001867(complement activation, lectin pathway);GO:0003823(antigen binding);GO:0008228(opsonization);GO:0043394(proteoglycan binding);GO:0043654(recognition of apoptotic cell);GO:0048306(calcium-dependent protein binding);GO:0050829(defense response to Gram-negative bacterium);GO:0050830(defense response to Gram-positive bacterium);GO:2001065(mannan binding)	NA	yes
periportal	ENSSSCG00000029414	FCN1	0.671725	2.32389e-08	0.000463338	0.104	0.029	ficolin (collagen/fibrinogen domain containing) 1 [Source:NCBI gene;Acc:397316]	GO:0001664(G protein-coupled receptor binding);GO:0002752(cell surface pattern recognition receptor signaling pathway);GO:0007186(G protein-coupled receptor signaling pathway);GO:0008329(signaling pattern recognition receptor activity);GO:0031232(extrinsic component of external side of plasma membrane);GO:0033691(sialic acid binding);GO:0034394(protein localization to cell surface);GO:0043654(rec…	NA	yes
periportal	ENSSSCG00000011226	TGFBR2	0.515955	3.57043e-06	0.0711872	0.136	0.078	transforming growth factor beta receptor 2 [Source:NCBI gene;Acc:100038019]	GO:0000166(nucleotide binding);GO:0001569(branching involved in blood vessel morphogenesis);GO:0001570(vasculogenesis);GO:0001701(in utero embryonic development);GO:0001947(heart looping);GO:0002053(positive regulation of mesenchymal cell proliferation);GO:0002088(lens development in camera-type eye);GO:0002651(positive regulation of tolerance induction to self antigen);GO:0002663(positive regula…	04010(MAPK signaling pathway);04060(Cytokine-cytokine receptor interaction);04068(FoxO signaling pathway);04144(Endocytosis);04218(Cellular senescence);04350(TGF-beta signaling pathway);04380(Osteoclast differentiation);04390(Hippo signaling pathway);04520(Adherens junction);04659(Th17 cell differentiation);04926(Relaxin signaling pathway);04933(AGE-RAGE signaling pathway in diabetic complication…	yes
periportal	ENSSSCG00000011243	GOLGA4	1.14682	7.61528e-19	1.51833e-14	0.241	0.078	golgin A4 [Source:NCBI gene;Acc:100157001]	GO:0005737(cytoplasm);GO:0005794(Golgi apparatus);GO:0005829(cytosol);GO:0043001(Golgi to plasma membrane protein transport);GO:0043231(intracellular membrane-bounded organelle);GO:0045773(positive regulation of axon extension);GO:0051020(GTPase binding)	NA	yes
periportal	ENSSSCG00000011250	ACAA1	0.833171	5.839e-13	1.16418e-08	0.168	0.049	acetyl-CoA acyltransferase 1 [Source:NCBI gene;Acc:100515577]	GO:0000038(very long-chain fatty acid metabolic process);GO:0003824(catalytic activity);GO:0003988(acetyl-CoA C-acyltransferase activity);GO:0005777(peroxisome);GO:0006635(fatty acid beta-oxidation);GO:0008206(bile acid metabolic process);GO:0010124(phenylacetate catabolic process);GO:0016401(palmitoyl-CoA oxidase activity);GO:0016740(transferase activity);GO:0016746(transferase activity, transfe…	00071(Fatty acid degradation);00280(Valine, leucine and isoleucine degradation);00592(alpha-Linolenic acid metabolism);01040(Biosynthesis of unsaturated fatty acids);03320(PPAR signaling pathway);04146(Peroxisome)	yes
periportal	ENSSSCG00000011274	CTNNB1	0.586401	4.21179e-06	0.0839747	0.176	0.092	catenin beta 1 [Source:NCBI gene;Acc:397657]	GO:0000122(negative regulation of transcription by RNA polymerase II);GO:0000209(protein polyubiquitination);GO:0000578(embryonic axis specification);GO:0000904(cell morphogenesis involved in differentiation);GO:0001085(RNA polymerase II transcription factor binding);GO:0001102(RNA polymerase II activating transcription factor binding);GO:0001501(skeletal system development);GO:0001569(branching …	04015(Rap1 signaling pathway);04310(Wnt signaling pathway);04390(Hippo signaling pathway);04510(Focal adhesion);04520(Adherens junction);04550(Signaling pathways regulating pluripotency of stem cells);04670(Leukocyte transendothelial migration);04916(Melanogenesis);04919(Thyroid hormone signaling pathway);04934(Cushing syndrome);05100(Bacterial invasion of epithelial cells);05160(Hepatitis C);051…	yes
periportal	ENSSSCG00000011284	NKTR	0.664874	8.60856e-08	0.00171637	0.16	0.079	natural killer cell triggering receptor [Source:NCBI gene;Acc:100523331]	GO:0000413(protein peptidyl-prolyl isomerization);GO:0003755(peptidyl-prolyl cis-trans isomerase activity);GO:0005654(nucleoplasm);GO:0005739(mitochondrion);GO:0005829(cytosol);GO:0005886(plasma membrane);GO:0006457(protein folding);GO:0016018(cyclosporin A binding);GO:0042026(protein refolding);GO:0051082(unfolded protein binding)	NA	yes
periportal	ENSSSCG00000011299	CLEC3B	1.02708	1.62323e-19	3.23639e-15	0.389	0.181	C-type lectin domain family 3 member B [Source:NCBI gene;Acc:100620511]	GO:0001503(ossification);GO:0001652(granular component);GO:0005509(calcium ion binding);GO:0005615(extracellular space);GO:0005737(cytoplasm);GO:0008201(heparin binding);GO:0010756(positive regulation of plasminogen activation);GO:0030246(carbohydrate binding);GO:0030282(bone mineralization);GO:0036143(kringle domain binding);GO:0062023(collagen-containing extracellular matrix);GO:0071310(cellula…	NA	yes
periportal	ENSSSCG00000029879	LTF	0.748898	5.0922e-15	1.01528e-10	0.201	0.068	lactotransferrin [Source:NCBI gene;Acc:397649]	GO:0001530(lipopolysaccharide binding);GO:0001817(regulation of cytokine production);GO:0002227(innate immune response in mucosa);GO:0004252(serine-type endopeptidase activity);GO:0004869(cysteine-type endopeptidase inhibitor activity);GO:0005506(iron ion binding);GO:0005576(extracellular region);GO:0005615(extracellular space);GO:0005737(cytoplasm);GO:0006508(proteolysis);GO:0008201(heparin bind…	NA	yes
periportal	ENSSSCG00000011332	SETD2	0.469557	0.0010367	1	0.138	0.078	SET domain containing 2, histone lysine methyltransferase [Source:NCBI gene;Acc:100623101]	GO:0001525(angiogenesis);GO:0001570(vasculogenesis);GO:0001763(morphogenesis of a branching structure);GO:0001843(neural tube closure);GO:0005515(protein binding);GO:0005634(nucleus);GO:0005694(chromosome);GO:0006298(mismatch repair);GO:0006368(transcription elongation from RNA polymerase II promoter);GO:0008168(methyltransferase activity);GO:0010452(histone H3-K36 methylation);GO:0010468(regulat…	00310(Lysine degradation)	yes
periportal	ENSSSCG00000011349	NPG3	1.8132	1.81171e-159	3.61218e-155	0.928	0.366	peptide antibiotic PR39 [Source:NCBI gene;Acc:407610]	GO:0001530(lipopolysaccharide binding);GO:0005576(extracellular region);GO:0005615(extracellular space);GO:0006952(defense response);GO:0042581(specific granule);GO:0042742(defense response to bacterium);GO:0045087(innate immune response);GO:0050829(defense response to Gram-negative bacterium);GO:0050830(defense response to Gram-positive bacterium);GO:0061844(antimicrobial humoral immune response…	NA	yes
periportal	ENSSSCG00000011386	MST1	0.796546	5.23955e-16	1.04466e-11	0.104	0.008	macrophage stimulating 1 [Source:NCBI gene;Acc:100512987]	GO:0004252(serine-type endopeptidase activity);GO:0005773(vacuole);GO:0006508(proteolysis);GO:0007566(embryo implantation);GO:0010628(positive regulation of gene expression);GO:0010758(regulation of macrophage chemotaxis);GO:0030879(mammary gland development);GO:0033601(positive regulation of mammary gland epithelial cell proliferation);GO:0046425(regulation of receptor signaling pathway via JAK-…	NA	yes
periportal	ENSSSCG00000011437	ALAS1	0.626202	2.53676e-07	0.00505779	0.113	0.04	aminolevulinate, delta-, synthase 1 pseudogene [Source:NCBI gene;Acc:100307125]	GO:0003824(catalytic activity);GO:0003870(5-aminolevulinate synthase activity);GO:0005654(nucleoplasm);GO:0005739(mitochondrion);GO:0005759(mitochondrial matrix);GO:0005829(cytosol);GO:0006778(porphyrin-containing compound metabolic process);GO:0006782(protoporphyrinogen IX biosynthetic process);GO:0006783(heme biosynthetic process);GO:0009058(biosynthetic process);GO:0016740(transferase activity…	NA	yes
periportal	ENSSSCG00000011443	STAB1	0.8041	6.07345e-10	1.21093e-05	0.188	0.084	stabilin 1 [Source:NCBI gene;Acc:100525609]	GO:0005041(low-density lipoprotein particle receptor activity);GO:0005044(scavenger receptor activity);GO:0005509(calcium ion binding);GO:0005540(hyaluronic acid binding);GO:0005887(integral component of plasma membrane);GO:0006898(receptor-mediated endocytosis);GO:0007155(cell adhesion);GO:0007267(cell-cell signaling);GO:0016020(membrane);GO:0016021(integral component of membrane);GO:0016525(neg…	NA	yes
periportal	ENSSSCG00000035824	PBRM1	0.562868	0.000106773	1	0.111	0.058	polybromo 1 [Source:NCBI gene;Acc:100525781]	GO:0003677(DNA binding);GO:0003682(chromatin binding);GO:0005515(protein binding);GO:0005634(nucleus);GO:0005654(nucleoplasm);GO:0006338(chromatin remodeling);GO:0008285(negative regulation of cell population proliferation);GO:0016586(RSC-type complex)	05225(Hepatocellular carcinoma)	yes
periportal	ENSSSCG00000011453	ITIH4	1.9826	8.86176e-57	1.76686e-52	0.4	0.065	inter-alpha-trypsin inhibitor heavy chain family member 4 [Source:NCBI gene;Acc:396799]	GO:0004867(serine-type endopeptidase inhibitor activity);GO:0005737(cytoplasm);GO:0005886(plasma membrane);GO:0006953(acute-phase response);GO:0010951(negative regulation of endopeptidase activity);GO:0030212(hyaluronan metabolic process);GO:0034097(response to cytokine)	NA	yes
periportal	ENSSSCG00000034197	EDEM1	0.703173	6.28109e-11	1.25232e-06	0.11	0.032	ER degradation enhancing alpha-mannosidase like protein 1 [Source:NCBI gene;Acc:100738285]	GO:0003824(catalytic activity);GO:0004571(mannosyl-oligosaccharide 1,2-alpha-mannosidase activity);GO:0005509(calcium ion binding);GO:0005783(endoplasmic reticulum);GO:0008152(metabolic process);GO:0016020(membrane);GO:0016235(aggresome);GO:0016787(hydrolase activity);GO:0016798(hydrolase activity, acting on glycosyl bonds);GO:0030176(integral component of endoplasmic reticulum membrane);GO:00304…	04141(Protein processing in endoplasmic reticulum)	yes
periportal	ENSSSCG00000011540	SETD5	0.532154	1.4694e-08	0.000292969	0.106	0.053	SET domain containing 5 [Source:NCBI gene;Acc:100152258]	GO:0005515(protein binding);GO:0005634(nucleus);GO:0005654(nucleoplasm);GO:0016569(covalent chromatin modification);GO:0016593(Cdc73/Paf1 complex);GO:0035065(regulation of histone acetylation);GO:0046974(histone methyltransferase activity (H3-K9 specific));GO:0051567(histone H3-K9 methylation);GO:1902275(regulation of chromatin organization)	NA	yes
periportal	ENSSSCG00000011612	RPN1	0.480351	0.000163855	1	0.177	0.1	ribophorin I [Source:NCBI gene;Acc:397606]	GO:0004579(dolichyl-diphosphooligosaccharide-protein glycotransferase activity);GO:0005783(endoplasmic reticulum);GO:0005789(endoplasmic reticulum membrane);GO:0005791(rough endoplasmic reticulum);GO:0005829(cytosol);GO:0006486(protein glycosylation);GO:0016020(membrane);GO:0016021(integral component of membrane);GO:0018279(protein N-linked glycosylation via asparagine)	00510(N-Glycan biosynthesis);04141(Protein processing in endoplasmic reticulum)	yes
periportal	ENSSSCG00000011621	SEC61A1	0.442505	0.00123018	1	0.192	0.121	Sec61 translocon alpha 1 subunit [Source:NCBI gene;Acc:100155306]	GO:0005048(signal sequence binding);GO:0005262(calcium channel activity);GO:0005783(endoplasmic reticulum);GO:0005784(Sec61 translocon complex);GO:0005789(endoplasmic reticulum membrane);GO:0006613(cotranslational protein targeting to membrane);GO:0006614(SRP-dependent cotranslational protein targeting to membrane);GO:0006616(SRP-dependent cotranslational protein targeting to membrane, translocat…	03060(Protein export);04141(Protein processing in endoplasmic reticulum);04145(Phagosome)	yes
periportal	ENSSSCG00000011640	TF	2.21992	7.91506e-91	1.57811e-86	0.602	0.128	transferrin [Source:NCBI gene;Acc:396996]	GO:0005576(extracellular region);GO:0005615(extracellular space);GO:0005769(early endosome);GO:0005770(late endosome);GO:0005905(clathrin-coated pit);GO:0006826(iron ion transport);GO:0006879(cellular iron ion homeostasis);GO:0008198(ferrous iron binding);GO:0008199(ferric iron binding);GO:0009925(basal plasma membrane);GO:0009986(cell surface);GO:0015091(ferric iron transmembrane transporter act…	04066(HIF-1 signaling pathway);04216(Ferroptosis);04978(Mineral absorption)	yes
periportal	ENSSSCG00000011664	RBP1	0.462588	2.70583e-06	0.0539488	0.1	0.052	retinol binding protein 1 [Source:NCBI gene;Acc:100156666]	GO:0002138(retinoic acid biosynthetic process);GO:0005654(nucleoplasm);GO:0005811(lipid droplet);GO:0005829(cytosol);GO:0006776(vitamin A metabolic process);GO:0008289(lipid binding);GO:0030852(regulation of granulocyte differentiation);GO:0033189(response to vitamin A);GO:0042572(retinol metabolic process);GO:0042573(retinoic acid metabolic process)	NA	yes
periportal	ENSSSCG00000025293	HLTF	0.434125	0.000495254	1	0.126	0.074	helicase like transcription factor [Source:NCBI gene;Acc:100520979]	GO:0000978(RNA polymerase II proximal promoter sequence-specific DNA binding);GO:0001228(DNA-binding transcription activator activity, RNA polymerase II-specific);GO:0003676(nucleic acid binding);GO:0005524(ATP binding);GO:0005634(nucleus);GO:0005654(nucleoplasm);GO:0006357(regulation of transcription by RNA polymerase II);GO:0008270(zinc ion binding);GO:0016818(hydrolase activity, acting on acid…	NA	yes
periportal	ENSSSCG00000033018	TM4SF1	0.761835	1.86951e-09	3.72743e-05	0.16	0.066	transmembrane 4 L six family member 1 [Source:NCBI gene;Acc:100522035]	GO:0001825(blastocyst formation);GO:0005887(integral component of plasma membrane);GO:0016020(membrane);GO:0016021(integral component of membrane)	NA	yes
periportal	ENSSSCG00000011703	TM4SF4	1.26937	1.09929e-30	2.19177e-26	0.181	0.018	transmembrane 4 L six family member 4 [Source:NCBI gene;Acc:100522400]	GO:0016020(membrane);GO:0016021(integral component of membrane)	NA	yes
periportal	ENSSSCG00000029352	CCNL1	1.07524	1.11103e-18	2.21518e-14	0.212	0.063	cyclin L1 [Source:NCBI gene;Acc:100626293]	GO:0000079(regulation of cyclin-dependent protein serine/threonine kinase activity);GO:0005634(nucleus);GO:0006355(regulation of transcription, DNA-templated);GO:0006357(regulation of transcription by RNA polymerase II);GO:0006396(RNA processing);GO:0016538(cyclin-dependent protein serine/threonine kinase regulator activity)	NA	yes
periportal	ENSSSCG00000029608	SEC62	0.624588	3.06056e-06	0.0610215	0.253	0.17	SEC62 homolog, preprotein translocation factor [Source:NCBI gene;Acc:100125961]	GO:0005783(endoplasmic reticulum);GO:0006620(posttranslational protein targeting to endoplasmic reticulum membrane);GO:0008565(protein transporter activity);GO:0015031(protein transport);GO:0016020(membrane);GO:0016021(integral component of membrane);GO:0030176(integral component of endoplasmic reticulum membrane);GO:0031204(posttranslational protein targeting to membrane, translocation)	03060(Protein export);04141(Protein processing in endoplasmic reticulum)	yes
periportal	ENSSSCG00000020927	SLC2A2	1.29155	4.19394e-30	8.36188e-26	0.179	0.013	solute carrier family 2 member 2 [Source:NCBI gene;Acc:397429]	GO:0005215(transporter activity);GO:0005355(glucose transmembrane transporter activity);GO:0005737(cytoplasm);GO:0005886(plasma membrane);GO:0005903(brush border);GO:0005911(cell-cell junction);GO:0016020(membrane);GO:0016021(integral component of membrane);GO:0016324(apical plasma membrane);GO:0022857(transmembrane transporter activity);GO:0033300(dehydroascorbic acid transmembrane transporter a…	04911(Insulin secretion);04917(Prolactin signaling pathway);04922(Glucagon signaling pathway);04930(Type II diabetes mellitus);04931(Insulin resistance);04950(Maturity onset diabetes of the young);04973(Carbohydrate digestion and absorption);05230(Central carbon metabolism in cancer)	yes
periportal	ENSSSCG00000011752	FNDC3B	0.646818	2.5434e-06	0.0507103	0.158	0.083	fibronectin type III domain containing 3B [Source:NCBI gene;Acc:100153395]	GO:0005515(protein binding);GO:0016020(membrane);GO:0016021(integral component of membrane)	NA	yes
periportal	ENSSSCG00000030255	EIF4G1	0.447669	0.000143914	1	0.16	0.105	eukaryotic translation initiation factor 4 gamma 1 [Source:NCBI gene;Acc:449528]	GO:0001662(behavioral fear response);GO:0003723(RNA binding);GO:0003729(mRNA binding);GO:0003743(translation initiation factor activity);GO:0005515(protein binding);GO:0005524(ATP binding);GO:0005634(nucleus);GO:0005737(cytoplasm);GO:0005829(cytosol);GO:0005844(polysome);GO:0006412(translation);GO:0006413(translational initiation);GO:0006446(regulation of translational initiation);GO:0007005(mito…	03013(RNA transport);05416(Viral myocarditis)	yes
periportal	ENSSSCG00000030225	TRA2B	0.591695	1.7395e-07	0.00346822	0.249	0.172	transformer 2 beta homolog [Source:NCBI gene;Acc:768108]	GO:0000381(regulation of alternative mRNA splicing, via spliceosome);GO:0000398(mRNA splicing, via spliceosome);GO:0003676(nucleic acid binding);GO:0003723(RNA binding);GO:0003729(mRNA binding);GO:0005634(nucleus);GO:0005637(nuclear inner membrane);GO:0005654(nucleoplasm);GO:0005681(spliceosomal complex);GO:0019904(protein domain specific binding);GO:0021796(cerebral cortex regionalization);GO:00…	03040(Spliceosome)	yes
periportal	ENSSSCG00000011799	AHSG	2.94793	3.42257e-278	6.82392e-274	0.991	0.288	alpha 2-HS glycoprotein [Source:NCBI gene;Acc:397585]	GO:0001503(ossification);GO:0004869(cysteine-type endopeptidase inhibitor activity);GO:0005576(extracellular region);GO:0005615(extracellular space);GO:0005794(Golgi apparatus);GO:0010951(negative regulation of endopeptidase activity);GO:0030502(negative regulation of bone mineralization)	NA	yes
periportal	ENSSSCG00000011800	FETUB	1.83016	1.70888e-50	3.40716e-46	0.328	0.039	fetuin B [Source:NCBI gene;Acc:100517609]	GO:0004869(cysteine-type endopeptidase inhibitor activity);GO:0005576(extracellular region);GO:0007338(single fertilization);GO:0007339(binding of sperm to zona pellucida);GO:0008191(metalloendopeptidase inhibitor activity);GO:0010951(negative regulation of endopeptidase activity)	NA	yes
periportal	ENSSSCG00000011801	HRG	1.8037	2.89779e-50	5.7776e-46	0.315	0.034	histidine rich glycoprotein [Source:NCBI gene;Acc:100152095]	GO:0002839(positive regulation of immune response to tumor cell);GO:0004867(serine-type endopeptidase inhibitor activity);GO:0004869(cysteine-type endopeptidase inhibitor activity);GO:0005102(signaling receptor binding);GO:0005576(extracellular region);GO:0007162(negative regulation of cell adhesion);GO:0008201(heparin binding);GO:0008270(zinc ion binding);GO:0008285(negative regulation of cell p…	NA	yes
periportal	ENSSSCG00000011802	KNG1	1.63009	4.30587e-40	8.58505e-36	0.246	0.021	kininogen 1 [Source:NCBI gene;Acc:396568]	GO:0004869(cysteine-type endopeptidase inhibitor activity);GO:0005102(signaling receptor binding);GO:0005576(extracellular region);GO:0005615(extracellular space);GO:0005623(cell);GO:0007162(negative regulation of cell adhesion);GO:0007204(positive regulation of cytosolic calcium ion concentration);GO:0010951(negative regulation of endopeptidase activity);GO:0030195(negative regulation of blood c…	04022(cGMP-PKG signaling pathway);04071(Sphingolipid signaling pathway);04080(Neuroactive ligand-receptor interaction);04610(Complement and coagulation cascades);04750(Inflammatory mediator regulation of TRP channels);04810(Regulation of actin cytoskeleton);05142(Chagas disease (American trypanosomiasis));05143(African trypanosomiasis);05200(Pathways in cancer)	yes
periportal	ENSSSCG00000011803	EIF4A2	0.352726	0.00149681	1	0.374	0.299	eukaryotic translation initiation factor 4A2 [Source:NCBI gene;Acc:100101928]	GO:0000166(nucleotide binding);GO:0003676(nucleic acid binding);GO:0003743(translation initiation factor activity);GO:0004004(ATP-dependent RNA helicase activity);GO:0004386(helicase activity);GO:0005524(ATP binding);GO:0006413(translational initiation);GO:0016020(membrane);GO:0016021(integral component of membrane);GO:0016787(hydrolase activity);GO:0016887(ATPase activity);GO:0048471(perinuclear…	03013(RNA transport)	yes
periportal	ENSSSCG00000025770	ST6GAL1	0.844996	2.5837e-13	5.15139e-09	0.134	0.028	ST6 beta-galactoside alpha-2,6-sialyltransferase 1 [Source:NCBI gene;Acc:100302026]	GO:0000139(Golgi membrane);GO:0003835(beta-galactoside alpha-2,6-sialyltransferase activity);GO:0005794(Golgi apparatus);GO:0006054(N-acetylneuraminate metabolic process);GO:0006486(protein glycosylation);GO:0008373(sialyltransferase activity);GO:0016020(membrane);GO:0016021(integral component of membrane);GO:0016740(transferase activity);GO:0016757(transferase activity, transferring glycosyl gro…	00510(N-Glycan biosynthesis);00514(Other types of O-glycan biosynthesis)	yes
periportal	ENSSSCG00000036423	CCDC50	0.278224	0.00832462	1	0.1	0.076	coiled-coil domain containing 50 [Source:NCBI gene;Acc:100520765]	GO:0005829(cytosol);GO:0007605(sensory perception of sound);GO:0031625(ubiquitin protein ligase binding)	NA	yes
periportal	ENSSSCG00000031356	HES1	0.696968	1.13121e-06	0.022554	0.117	0.047	hes family bHLH transcription factor 1 [Source:NCBI gene;Acc:100499567]	GO:0000122(negative regulation of transcription by RNA polymerase II);GO:0000981(DNA-binding transcription factor activity, RNA polymerase II-specific);GO:0001227(DNA-binding transcription repressor activity, RNA polymerase II-specific);GO:0001701(in utero embryonic development);GO:0001889(liver development);GO:0003143(embryonic heart tube morphogenesis);GO:0003151(outflow tract morphogenesis);GO…	03460(Fanconi anemia pathway);04330(Notch signaling pathway);04950(Maturity onset diabetes of the young);05165(Human papillomavirus infection);05169(Epstein-Barr virus infection);05200(Pathways in cancer);05224(Breast cancer)	yes
periportal	ENSSSCG00000011848	TFRC	0.557997	2.00789e-05	0.400334	0.124	0.055	transferrin receptor [Source:NCBI gene;Acc:397062]	GO:0003725(double-stranded RNA binding);GO:0004998(transferrin receptor activity);GO:0005576(extracellular region);GO:0005768(endosome);GO:0005769(early endosome);GO:0005886(plasma membrane);GO:0005887(integral component of plasma membrane);GO:0005905(clathrin-coated pit);GO:0006826(iron ion transport);GO:0006879(cellular iron ion homeostasis);GO:0006897(endocytosis);GO:0006898(receptor-mediated …	04066(HIF-1 signaling pathway);04144(Endocytosis);04145(Phagosome);04216(Ferroptosis);04640(Hematopoietic cell lineage)	yes
periportal	ENSSSCG00000028871	CSTA	1.0093	3.13115e-14	6.24289e-10	0.175	0.05	stefin A1 [Source:NCBI gene;Acc:396866]	GO:0001533(cornified envelope);GO:0002020(protease binding);GO:0004866(endopeptidase inhibitor activity);GO:0004869(cysteine-type endopeptidase inhibitor activity);GO:0005198(structural molecule activity);GO:0005615(extracellular space);GO:0005622(intracellular);GO:0005634(nucleus);GO:0005737(cytoplasm);GO:0005829(cytosol);GO:0010466(negative regulation of peptidase activity);GO:0010951(negative …	NA	yes
periportal	ENSSSCG00000011882	GOLGB1	1.4093	3.54885e-20	7.0757e-16	0.235	0.078	golgin B1 [Source:NCBI gene;Acc:100620515]	GO:0005793(endoplasmic reticulum-Golgi intermediate compartment);GO:0005794(Golgi apparatus);GO:0005801(cis-Golgi network);GO:0016020(membrane);GO:0016021(integral component of membrane);GO:1905793(protein localization to pericentriolar material)	NA	yes
periportal	ENSSSCG00000011946	ALCAM	0.784884	9.28471e-15	1.85119e-10	0.102	0.01	activated leukocyte cell adhesion molecule [Source:NCBI gene;Acc:397269]	GO:0001772(immunological synapse);GO:0007157(heterophilic cell-cell adhesion via plasma membrane cell adhesion molecules);GO:0007411(axon guidance);GO:0008045(motor neuron axon guidance);GO:0009897(external side of plasma membrane);GO:0016020(membrane);GO:0016021(integral component of membrane);GO:0030424(axon);GO:0031226(intrinsic component of plasma membrane);GO:0042101(T cell receptor complex)…	04514(Cell adhesion molecules (CAMs))	yes
periportal	ENSSSCG00000011951	NFKBIZ	0.959192	4.70685e-18	9.38451e-14	0.181	0.042	NFKB inhibitor zeta [Source:NCBI gene;Acc:100520981]	GO:0005515(protein binding);GO:0005634(nucleus);GO:0006954(inflammatory response);GO:0016607(nuclear speck);GO:0036464(cytoplasmic ribonucleoprotein granule);GO:0050729(positive regulation of inflammatory response);GO:0050852(T cell receptor signaling pathway);GO:2000321(positive regulation of T-helper 17 cell differentiation)	05202(Transcriptional misregulation in cancer)	yes
periportal	ENSSSCG00000011980	CLDND1	0.76819	3.15911e-12	6.29864e-08	0.115	0.026	claudin domain containing 1 [Source:NCBI gene;Acc:100154619]	GO:0016020(membrane);GO:0016021(integral component of membrane);GO:0016324(apical plasma membrane)	NA	yes
periportal	ENSSSCG00000025463	PROS1	0.855029	8.80031e-14	1.75461e-09	0.125	0.023	protein S [Source:NCBI gene;Acc:397388]	GO:0005509(calcium ion binding);GO:0005576(extracellular region);GO:0005615(extracellular space);GO:0030195(negative regulation of blood coagulation)	04610(Complement and coagulation cascades)	yes
periportal	ENSSSCG00000012000	GBE1	0.582862	2.89824e-06	0.0577851	0.107	0.04	1,4-alpha-glucan branching enzyme 1 [Source:NCBI gene;Acc:100156209]	GO:0003824(catalytic activity);GO:0003844(1,4-alpha-glucan branching enzyme activity);GO:0004553(hydrolase activity, hydrolyzing O-glycosyl compounds);GO:0005975(carbohydrate metabolic process);GO:0005978(glycogen biosynthetic process);GO:0043169(cation binding)	00500(Starch and sucrose metabolism)	yes
periportal	ENSSSCG00000021355	SOD1	0.302288	0.000981133	1	0.393	0.353	superoxide dismutase 1 [Source:NCBI gene;Acc:397036]	GO:0000187(activation of MAPK activity);GO:0000302(response to reactive oxygen species);GO:0000303(response to superoxide);GO:0001541(ovarian follicle development);GO:0001819(positive regulation of cytokine production);GO:0001895(retina homeostasis);GO:0002262(myeloid cell homeostasis);GO:0004784(superoxide dismutase activity);GO:0005507(copper ion binding);GO:0005615(extracellular space);GO:0005…	04146(Peroxisome);04213(Longevity regulating pathway - multiple species);05014(Amyotrophic lateral sclerosis (ALS));05016(Huntington disease);05020(Prion diseases)	yes
periportal	ENSSSCG00000023674	SON	0.727799	2.42099e-13	4.82696e-09	0.463	0.285	SON DNA binding protein [Source:NCBI gene;Acc:396703]	GO:0000226(microtubule cytoskeleton organization);GO:0000281(mitotic cytokinesis);GO:0003676(nucleic acid binding);GO:0003723(RNA binding);GO:0005515(protein binding);GO:0006397(mRNA processing);GO:0016607(nuclear speck);GO:0043066(negative regulation of apoptotic process);GO:0043484(regulation of RNA splicing);GO:0048024(regulation of mRNA splicing, via spliceosome);GO:0050733(RS domain binding)…	NA	yes
periportal	ENSSSCG00000038948	ETS2	0.791675	5.23963e-09	0.000104468	0.161	0.065	ETS proto-oncogene 2, transcription factor [Source:NCBI gene;Acc:100154449]	GO:0000122(negative regulation of transcription by RNA polymerase II);GO:0000977(RNA polymerase II regulatory region sequence-specific DNA binding);GO:0000978(RNA polymerase II proximal promoter sequence-specific DNA binding);GO:0001227(DNA-binding transcription repressor activity, RNA polymerase II-specific);GO:0001712(ectodermal cell fate commitment);GO:0003677(DNA binding);GO:0003700(DNA-bindi…	04014(Ras signaling pathway);05166(Human T-cell leukemia virus 1 infection)	yes
periportal	ENSSSCG00000038089	COL18A1	1.59856	2.2036e-38	4.39354e-34	0.278	0.04	collagen type XVIII alpha 1 chain [Source:NCBI gene;Acc:100624675]	GO:0001525(angiogenesis);GO:0001886(endothelial cell morphogenesis);GO:0005198(structural molecule activity);GO:0005581(collagen trimer);GO:0005604(basement membrane);GO:0008284(positive regulation of cell population proliferation);GO:0030198(extracellular matrix organization);GO:0030335(positive regulation of cell migration);GO:2000353(positive regulation of endothelial cell apoptotic process)	04974(Protein digestion and absorption)	yes
periportal	ENSSSCG00000029761	ENSSSCG00000029761	0.862113	1.96085e-16	3.90954e-12	0.137	0.021	NA	GO:0006144(purine nucleobase metabolic process);GO:0016787(hydrolase activity);GO:0033971(hydroxyisourate hydrolase activity)	NA	yes
periportal	ENSSSCG00000002736	TAT	1.82899	5.85878e-48	1.16812e-43	0.324	0.044	tyrosine aminotransferase [Source:NCBI gene;Acc:100511756]	GO:0003824(catalytic activity);GO:0004838(L-tyrosine:2-oxoglutarate aminotransferase activity);GO:0006103(2-oxoglutarate metabolic process);GO:0006520(cellular amino acid metabolic process);GO:0006536(glutamate metabolic process);GO:0006572(tyrosine catabolic process);GO:0008483(transaminase activity);GO:0009058(biosynthetic process);GO:0009072(aromatic amino acid family metabolic process);GO:000…	00130(Ubiquinone and other terpenoid-quinone biosynthesis);00270(Cysteine and methionine metabolism);00350(Tyrosine metabolism);00360(Phenylalanine metabolism);00400(Phenylalanine, tyrosine and tryptophan biosynthesis)	yes
periportal	ENSSSCG00000002749	ENSSSCG00000002749	2.74424	8.03877e-288	1.60277e-283	0.991	0.327	haptoglobin [Source:NCBI gene;Acc:397061]	GO:0002376(immune system process);GO:0002526(acute inflammatory response);GO:0004252(serine-type endopeptidase activity);GO:0005576(extracellular region);GO:0005615(extracellular space);GO:0006508(proteolysis);GO:0006953(acute-phase response);GO:0007219(Notch signaling pathway);GO:0009617(response to bacterium);GO:0010033(response to organic substance);GO:0010942(positive regulation of cell death…	NA	yes
periportal	ENSSSCG00000030300	MT2A	1.99333	1.56599e-180	3.12226e-176	0.939	0.343	metallothionein-2A [Source:NCBI gene;Acc:396827]	GO:0005634(nucleus);GO:0005737(cytoplasm);GO:0006882(cellular zinc ion homeostasis);GO:0007263(nitric oxide mediated signal transduction);GO:0008144(drug binding);GO:0008270(zinc ion binding);GO:0009617(response to bacterium);GO:0010273(detoxification of copper ion);GO:0035690(cellular response to drug);GO:0036016(cellular response to interleukin-3);GO:0036018(cellular response to erythropoietin)…	04978(Mineral absorption)	yes
periportal	ENSSSCG00000024911	ENSSSCG00000024911	1.97767	6.76481e-60	1.34877e-55	0.42	0.07	metallothionein-1E [Source:NCBI gene;Acc:100037920]	GO:0005634(nucleus);GO:0005737(cytoplasm);GO:0006882(cellular zinc ion homeostasis);GO:0010273(detoxification of copper ion);GO:0046872(metal ion binding);GO:0071276(cellular response to cadmium ion);GO:0071280(cellular response to copper ion);GO:0071294(cellular response to zinc ion)	NA	yes
periportal	ENSSSCG00000023684	MT1A	2.35149	1.41754e-177	2.82629e-173	0.919	0.322	metallothionein-1E-like [Source:NCBI gene;Acc:102166944]	GO:0005634(nucleus);GO:0005737(cytoplasm);GO:0006882(cellular zinc ion homeostasis);GO:0008270(zinc ion binding);GO:0010273(detoxification of copper ion);GO:0045926(negative regulation of growth);GO:0046872(metal ion binding);GO:0048471(perinuclear region of cytoplasm);GO:0071276(cellular response to cadmium ion);GO:0071280(cellular response to copper ion);GO:0071294(cellular response to zinc ion)	04978(Mineral absorption)	yes
periportal	ENSSSCG00000040663	HERPUD1	0.492126	0.000199145	1	0.306	0.218	homocysteine inducible ER protein with ubiquitin like domain 1 [Source:NCBI gene;Acc:100622579]	GO:0005515(protein binding);GO:0005783(endoplasmic reticulum);GO:0005789(endoplasmic reticulum membrane);GO:0006511(ubiquitin-dependent protein catabolic process);GO:0006986(response to unfolded protein);GO:0016020(membrane);GO:0016021(integral component of membrane);GO:0030968(endoplasmic reticulum unfolded protein response);GO:0030970(retrograde protein transport, ER to cytosol);GO:0031396(regu…	04141(Protein processing in endoplasmic reticulum)	yes
periportal	ENSSSCG00000002825	ENSSSCG00000002825	0.917356	4.09317e-19	8.16097e-15	0.144	0.021	carboxylesterase 1 [Source:NCBI gene;Acc:397478]	GO:0004771(sterol esterase activity);GO:0004806(triglyceride lipase activity);GO:0005615(extracellular space);GO:0016042(lipid catabolic process);GO:0016787(hydrolase activity);GO:0052689(carboxylic ester hydrolase activity)	00983(Drug metabolism - other enzymes)	yes
periportal	ENSSSCG00000021374	FXYD1	0.719792	2.9576e-14	5.89687e-10	0.112	0.016	FXYD domain containing ion transport regulator 1 [Source:HGNC Symbol;Acc:HGNC:4025]	GO:0006811(ion transport);GO:0016020(membrane);GO:0016021(integral component of membrane);GO:0017080(sodium channel regulator activity);GO:0042383(sarcolemma);GO:0043269(regulation of ion transport);GO:0086036(regulation of cardiac muscle cell membrane potential);GO:0099106(ion channel regulator activity);GO:1903278(positive regulation of sodium ion export across plasma membrane);GO:2000649(regul…	NA	yes
periportal	ENSSSCG00000002965	ACTN4	0.492061	0.000102893	1	0.12	0.061	actinin alpha 4 [Source:NCBI gene;Acc:100517284]	GO:0000977(RNA polymerase II regulatory region sequence-specific DNA binding);GO:0001725(stress fiber);GO:0001882(nucleoside binding);GO:0003713(transcription coactivator activity);GO:0003779(actin binding);GO:0005509(calcium ion binding);GO:0005515(protein binding);GO:0005634(nucleus);GO:0005737(cytoplasm);GO:0005829(cytosol);GO:0005903(brush border);GO:0005911(cell-cell junction);GO:0015629(act…	04510(Focal adhesion);04520(Adherens junction);04530(Tight junction);04670(Leukocyte transendothelial migration);04810(Regulation of actin cytoskeleton);05146(Amoebiasis);05203(Viral carcinogenesis);05322(Systemic lupus erythematosus)	yes
periportal	ENSSSCG00000028056	ZFP36	0.878747	2.90535e-14	5.79268e-10	0.335	0.175	ZFP36 ring finger protein [Source:NCBI gene;Acc:100316849]	GO:0000122(negative regulation of transcription by RNA polymerase II);GO:0000165(MAPK cascade);GO:0000288(nuclear-transcribed mRNA catabolic process, deadenylation-dependent decay);GO:0000289(nuclear-transcribed mRNA poly(A) tail shortening);GO:0003729(mRNA binding);GO:0003730(mRNA 3'-UTR binding);GO:0005634(nucleus);GO:0005737(cytoplasm);GO:0005829(cytosol);GO:0006357(regulation of transcription…	05166(Human T-cell leukemia virus 1 infection);05167(Kaposi sarcoma-associated herpesvirus infection)	yes
periportal	ENSSSCG00000003088	APOE	2.19618	9.4611e-121	1.88635e-116	0.772	0.225	apolipoprotein E [Source:NCBI gene;Acc:397576]	GO:0001540(amyloid-beta binding);GO:0001937(negative regulation of endothelial cell proliferation);GO:0002021(response to dietary excess);GO:0005102(signaling receptor binding);GO:0005319(lipid transporter activity);GO:0005543(phospholipid binding);GO:0005576(extracellular region);GO:0005615(extracellular space);GO:0005783(endoplasmic reticulum);GO:0005794(Golgi apparatus);GO:0005886(plasma membr…	04979(Cholesterol metabolism);05010(Alzheimer disease)	yes
periportal	ENSSSCG00000031646	APOC4	1.19124	1.15424e-23	2.30133e-19	0.186	0.028	apolipoprotein C4 [Source:NCBI gene;Acc:100381253]	NA	NA	yes
periportal	ENSSSCG00000003086	APOC2	0.859226	7.88533e-20	1.57218e-15	0.15	0.021	apolipoprotein C2 [Source:NCBI gene;Acc:100381252]	GO:0005615(extracellular space);GO:0006629(lipid metabolic process);GO:0006869(lipid transport);GO:0008047(enzyme activator activity);GO:0008289(lipid binding);GO:0010518(positive regulation of phospholipase activity);GO:0010898(positive regulation of triglyceride catabolic process);GO:0010916(negative regulation of very-low-density lipoprotein particle clearance);GO:0016004(phospholipase activat…	04979(Cholesterol metabolism)	yes
periportal	ENSSSCG00000038688	PGLYRP1	1.15702	3.84105e-21	7.65828e-17	0.248	0.068	peptidoglycan recognition protein 1 [Source:NCBI gene;Acc:397213]	GO:0002221(pattern recognition receptor signaling pathway);GO:0002376(immune system process);GO:0008270(zinc ion binding);GO:0008745(N-acetylmuramoyl-L-alanine amidase activity);GO:0009253(peptidoglycan catabolic process);GO:0009617(response to bacterium);GO:0016019(peptidoglycan receptor activity);GO:0016045(detection of bacterium);GO:0031640(killing of cells of other organism);GO:0032689(negati…	NA	yes
periportal	ENSSSCG00000033207	SULT2A1	0.723074	1.51068e-10	3.01199e-06	0.115	0.026	sulfotransferase family 2A member 1 [Source:NCBI gene;Acc:641359]	GO:0005829(cytosol);GO:0006068(ethanol catabolic process);GO:0008146(sulfotransferase activity);GO:0008202(steroid metabolic process);GO:0016740(transferase activity);GO:0047704(bile-salt sulfotransferase activity);GO:0050294(steroid sulfotransferase activity);GO:0050427(3'-phosphoadenosine 5'-phosphosulfate metabolic process);GO:0051923(sulfation)	00980(Metabolism of xenobiotics by cytochrome P450);04976(Bile secretion);05204(Chemical carcinogenesis)	yes
periportal	ENSSSCG00000023792	ENSSSCG00000023792	0.58197	4.96635e-07	0.0099019	0.107	0.039	small nuclear ribonucleoprotein U1 subunit 70 [Source:NCBI gene;Acc:100628160]	GO:0000398(mRNA splicing, via spliceosome);GO:0003676(nucleic acid binding);GO:0003723(RNA binding);GO:0003729(mRNA binding);GO:0005685(U1 snRNP)	03040(Spliceosome)	yes
periportal	ENSSSCG00000003201	ATF5	1.66299	8.02654e-44	1.60033e-39	0.373	0.084	activating transcription factor 5 [Source:NCBI gene;Acc:100523675]	GO:0000977(RNA polymerase II regulatory region sequence-specific DNA binding);GO:0000981(DNA-binding transcription factor activity, RNA polymerase II-specific);GO:0003682(chromatin binding);GO:0003700(DNA-binding transcription factor activity);GO:0005634(nucleus);GO:0005654(nucleoplasm);GO:0005667(transcription factor complex);GO:0005813(centrosome);GO:0005829(cytosol);GO:0006355(regulation of tr…	NA	yes
periportal	ENSSSCG00000004001	A1BG	2.16491	3.23118e-83	6.44232e-79	0.525	0.083	alpha-1-B glycoprotein [Source:NCBI gene;Acc:100516980]	GO:0005576(extracellular region)	NA	yes
periportal	ENSSSCG00000003354	CCNL2	0.496093	0.000885241	1	0.141	0.086	cyclin L2 [Source:NCBI gene;Acc:100739567]	GO:0000079(regulation of cyclin-dependent protein serine/threonine kinase activity);GO:0005634(nucleus);GO:0005654(nucleoplasm);GO:0006357(regulation of transcription by RNA polymerase II);GO:0016538(cyclin-dependent protein serine/threonine kinase regulator activity);GO:0043231(intracellular membrane-bounded organelle)	NA	yes
periportal	ENSSSCG00000003463	AGMAT	0.883955	1.55423e-16	3.09883e-12	0.136	0.023	agmatinase [Source:NCBI gene;Acc:100519548]	GO:0016787(hydrolase activity);GO:0016813(hydrolase activity, acting on carbon-nitrogen (but not peptide) bonds, in linear amidines);GO:0046872(metal ion binding)	00330(Arginine and proline metabolism)	yes
periportal	ENSSSCG00000034484	SPEN	0.603435	7.10135e-06	0.141587	0.113	0.047	spen family transcriptional repressor [Source:NCBI gene;Acc:100620266]	GO:0000122(negative regulation of transcription by RNA polymerase II);GO:0001085(RNA polymerase II transcription factor binding);GO:0003676(nucleic acid binding);GO:0003714(transcription corepressor activity);GO:0003723(RNA binding);GO:0005654(nucleoplasm);GO:0017053(transcriptional repressor complex);GO:0045892(negative regulation of transcription, DNA-templated);GO:0050769(positive regulation o…	NA	yes
periportal	ENSSSCG00000038994	CLIC4	0.825722	2.67178e-12	5.32699e-08	0.176	0.068	chloride intracellular channel 4 [Source:NCBI gene;Acc:100622787]	GO:0001525(angiogenesis);GO:0001886(endothelial cell morphogenesis);GO:0005244(voltage-gated ion channel activity);GO:0005254(chloride channel activity);GO:0005737(cytoplasm);GO:0005739(mitochondrion);GO:0005813(centrosome);GO:0005829(cytosol);GO:0005886(plasma membrane);GO:0005902(microvillus);GO:0005911(cell-cell junction);GO:0006811(ion transport);GO:0006821(chloride transport);GO:0007035(vacu…	NA	yes
periportal	ENSSSCG00000040957	CD52	0.987627	1.553e-27	3.09636e-23	0.361	0.12	CD52 molecule [Source:NCBI gene;Acc:100873164]	GO:0005623(cell);GO:0016020(membrane);GO:0016021(integral component of membrane)	NA	yes
periportal	ENSSSCG00000003654	MACF1	0.41655	0.00427845	1	0.103	0.063	microtubule-actin crosslinking factor 1 [Source:NCBI gene;Acc:106504077]	GO:0003779(actin binding);GO:0005198(structural molecule activity);GO:0005509(calcium ion binding);GO:0005515(protein binding);GO:0005737(cytoplasm);GO:0005794(Golgi apparatus);GO:0005856(cytoskeleton);GO:0005874(microtubule);GO:0005882(intermediate filament);GO:0005886(plasma membrane);GO:0007010(cytoskeleton organization);GO:0008092(cytoskeletal protein binding);GO:0015629(actin cytoskeleton);G…	NA	yes
periportal	ENSSSCG00000003682	ANKRD12	0.670599	6.25913e-08	0.00124795	0.245	0.134	ankyrin repeat domain 12 [Source:NCBI gene;Acc:100519490]	GO:0005515(protein binding);GO:0005654(nucleoplasm);GO:0005829(cytosol)	NA	yes
periportal	ENSSSCG00000021893	ROCK1	0.395841	0.00302892	1	0.16	0.129	Rho associated coiled-coil containing protein kinase 1 [Source:NCBI gene;Acc:397447]	GO:0000166(nucleotide binding);GO:0001726(ruffle);GO:0003180(aortic valve morphogenesis);GO:0003383(apical constriction);GO:0004672(protein kinase activity);GO:0004674(protein serine/threonine kinase activity);GO:0005524(ATP binding);GO:0005856(cytoskeleton);GO:0005886(plasma membrane);GO:0006468(protein phosphorylation);GO:0007159(leukocyte cell-cell adhesion);GO:0007249(I-kappaB kinase/NF-kappa…	04022(cGMP-PKG signaling pathway);04024(cAMP signaling pathway);04062(Chemokine signaling pathway);04071(Sphingolipid signaling pathway);04270(Vascular smooth muscle contraction);04350(TGF-beta signaling pathway);04360(Axon guidance);04510(Focal adhesion);04530(Tight junction);04611(Platelet activation);04670(Leukocyte transendothelial migration);04810(Regulation of actin cytoskeleton);04921(Oxyt…	yes
periportal	ENSSSCG00000023686	TTR	2.15226	2.86142e-93	5.7051e-89	0.583	0.105	transthyretin [Source:NCBI gene;Acc:397419]	GO:0005179(hormone activity);GO:0005576(extracellular region);GO:0005615(extracellular space);GO:0006144(purine nucleobase metabolic process);GO:0010469(regulation of signaling receptor activity);GO:0036094(small molecule binding);GO:0042572(retinol metabolic process);GO:0042802(identical protein binding);GO:0070324(thyroid hormone binding);GO:0070327(thyroid hormone transport)	04918(Thyroid hormone synthesis)	yes
periportal	ENSSSCG00000003729	RNF125	0.788993	7.09172e-11	1.41395e-06	0.123	0.029	ring finger protein 125 [Source:NCBI gene;Acc:100517591]	GO:0000139(Golgi membrane);GO:0000209(protein polyubiquitination);GO:0002039(p53 binding);GO:0006511(ubiquitin-dependent protein catabolic process);GO:0008270(zinc ion binding);GO:0031624(ubiquitin conjugating enzyme binding);GO:0032480(negative regulation of type I interferon production);GO:0034098(VCP-NPL4-UFD1 AAA ATPase complex);GO:0039536(negative regulation of RIG-I signaling pathway);GO:00…	04622(RIG-I-like receptor signaling pathway)	yes
periportal	ENSSSCG00000003762	ADGRL4	0.589308	2.0458e-05	0.407891	0.123	0.065	adhesion G protein-coupled receptor L4 [Source:NCBI gene;Acc:100525348]	GO:0004888(transmembrane signaling receptor activity);GO:0004930(G protein-coupled receptor activity);GO:0005509(calcium ion binding);GO:0005887(integral component of plasma membrane);GO:0007166(cell surface receptor signaling pathway);GO:0007186(G protein-coupled receptor signaling pathway);GO:0007189(adenylate cyclase-activating G protein-coupled receptor signaling pathway);GO:0016020(membrane)…	NA	yes
periportal	ENSSSCG00000003780	CRYZ	0.828286	5.50991e-14	1.09857e-09	0.131	0.024	crystallin zeta [Source:NCBI gene;Acc:733653]	GO:0003730(mRNA 3'-UTR binding);GO:0003960(NADPH:quinone reductase activity);GO:0005829(cytosol);GO:0008270(zinc ion binding);GO:0016491(oxidoreductase activity);GO:0042178(xenobiotic catabolic process);GO:0051289(protein homotetramerization);GO:0055114(oxidation-reduction process);GO:0070402(NADPH binding)	NA	yes
periportal	ENSSSCG00000003787	ZRANB2	0.5211	1.83001e-05	0.364867	0.233	0.138	zinc finger RANBP2-type containing 2 [Source:NCBI gene;Acc:733651]	GO:0003723(RNA binding);GO:0005634(nucleus);GO:0005654(nucleoplasm);GO:0006397(mRNA processing);GO:0008380(RNA splicing);GO:0046872(metal ion binding)	NA	yes
periportal	ENSSSCG00000003789	CTH	1.12458	4.22228e-20	8.41838e-16	0.176	0.031	cystathionine gamma-lyase [Source:NCBI gene;Acc:733654]	GO:0003824(catalytic activity);GO:0004123(cystathionine gamma-lyase activity);GO:0005737(cytoplasm);GO:0016846(carbon-sulfur lyase activity);GO:0018272(protein-pyridoxal-5-phosphate linkage via peptidyl-N6-pyridoxal phosphate-L-lysine);GO:0019343(cysteine biosynthetic process via cystathionine);GO:0019344(cysteine biosynthetic process);GO:0019346(transsulfuration);GO:0030170(pyridoxal phosphate b…	00260(Glycine, serine and threonine metabolism);00270(Cysteine and methionine metabolism);00450(Selenocompound metabolism)	yes
periportal	ENSSSCG00000003812	PGM1	0.413803	7.90298e-07	0.015757	0.105	0.045	phosphoglucomutase 1 [Source:NCBI gene;Acc:397566]	GO:0000287(magnesium ion binding);GO:0004614(phosphoglucomutase activity);GO:0005829(cytosol);GO:0005975(carbohydrate metabolic process);GO:0005978(glycogen biosynthetic process);GO:0006006(glucose metabolic process);GO:0015629(actin cytoskeleton);GO:0016868(intramolecular transferase activity, phosphotransferases);GO:0019388(galactose catabolic process);GO:0046872(metal ion binding);GO:0071704(o…	00010(Glycolysis / Gluconeogenesis);00030(Pentose phosphate pathway);00052(Galactose metabolism);00230(Purine metabolism);00500(Starch and sucrose metabolism);00520(Amino sugar and nucleotide sugar metabolism)	yes
periportal	ENSSSCG00000031912	ENSSSCG00000031912	1.60345	5.91548e-47	1.17943e-42	0.558	0.228	NA	NA	NA	yes
periportal	ENSSSCG00000003835	C8A	0.872046	1.98285e-17	3.9534e-13	0.144	0.023	complement C8 alpha chain [Source:NCBI gene;Acc:100037953]	GO:0005515(protein binding);GO:0005579(membrane attack complex);GO:0006955(immune response);GO:0006956(complement activation)	04610(Complement and coagulation cascades);05020(Prion diseases);05146(Amoebiasis);05322(Systemic lupus erythematosus)	yes
periportal	ENSSSCG00000003839	ENSSSCG00000003839	0.654885	5.12281e-07	0.0102139	0.14	0.06	phospholipid phosphatase 3 [Source:NCBI gene;Acc:100512419]	GO:0001568(blood vessel development);GO:0001702(gastrulation with mouth forming second);GO:0001933(negative regulation of protein phosphorylation);GO:0005178(integrin binding);GO:0005886(plasma membrane);GO:0005887(integral component of plasma membrane);GO:0006644(phospholipid metabolic process);GO:0007155(cell adhesion);GO:0008195(phosphatidate phosphatase activity);GO:0016020(membrane);GO:00160…	00561(Glycerolipid metabolism);00564(Glycerophospholipid metabolism);00565(Ether lipid metabolism);00600(Sphingolipid metabolism);04072(Phospholipase D signaling pathway);04666(Fc gamma R-mediated phagocytosis);04975(Fat digestion and absorption);05231(Choline metabolism in cancer)	yes
periportal	ENSSSCG00000027525	DHCR24	0.728239	1.47231e-12	2.9355e-08	0.101	0.015	24-dehydrocholesterol reductase [Source:NCBI gene;Acc:100628197]	GO:0000246(delta24(24-1) sterol reductase activity);GO:0005634(nucleus);GO:0005737(cytoplasm);GO:0005783(endoplasmic reticulum);GO:0006695(cholesterol biosynthetic process);GO:0006979(response to oxidative stress);GO:0008104(protein localization);GO:0008202(steroid metabolic process);GO:0008203(cholesterol metabolic process);GO:0009888(tissue development);GO:0016020(membrane);GO:0016021(integral …	00100(Steroid biosynthesis)	yes
periportal	ENSSSCG00000003859	TUT4	0.687898	1.76946e-10	3.52795e-06	0.102	0.029	terminal uridylyl transferase 4 [Source:NCBI gene;Acc:100516979]	GO:0001556(oocyte maturation);GO:0001816(cytokine production);GO:0003676(nucleic acid binding);GO:0005634(nucleus);GO:0005730(nucleolus);GO:0005737(cytoplasm);GO:0005829(cytosol);GO:0008270(zinc ion binding);GO:0010586(miRNA metabolic process);GO:0016779(nucleotidyltransferase activity);GO:0031123(RNA 3'-end processing);GO:0031664(regulation of lipopolysaccharide-mediated signaling pathway);GO:00…	NA	yes
periportal	ENSSSCG00000035293	ENSSSCG00000035293	2.58684	1.91123e-210	3.81062e-206	0.947	0.298	insulin like growth factor 2 [Source:NCBI gene;Acc:396916]	GO:0000122(negative regulation of transcription by RNA polymerase II);GO:0001503(ossification);GO:0001701(in utero embryonic development);GO:0001892(embryonic placenta development);GO:0005178(integrin binding);GO:0005179(hormone activity);GO:0005576(extracellular region);GO:0005615(extracellular space);GO:0005975(carbohydrate metabolic process);GO:0006006(glucose metabolic process);GO:0008083(gro…	04010(MAPK signaling pathway);04014(Ras signaling pathway);04151(PI3K-Akt signaling pathway);05200(Pathways in cancer);05205(Proteoglycans in cancer);05225(Hepatocellular carcinoma)	yes
periportal	ENSSSCG00000013030	PRDX5	0.625274	1.24864e-06	0.0248953	0.232	0.146	peroxiredoxin 5 [Source:NCBI gene;Acc:397273]	GO:0001016(RNA polymerase III regulatory region DNA binding);GO:0004601(peroxidase activity);GO:0005102(signaling receptor binding);GO:0005634(nucleus);GO:0005737(cytoplasm);GO:0005739(mitochondrion);GO:0005777(peroxisome);GO:0005829(cytosol);GO:0006915(apoptotic process);GO:0006979(response to oxidative stress);GO:0008379(thioredoxin peroxidase activity);GO:0016480(negative regulation of transcr…	04146(Peroxisome)	yes
periportal	ENSSSCG00000013060	SCGB1A1	0.844426	5.42408e-11	1.08145e-06	0.115	0.024	secretoglobin family 1A member 1 [Source:NCBI gene;Acc:102164135]	GO:0005615(extracellular space);GO:0005737(cytoplasm);GO:0007165(signal transduction)	NA	yes
periportal	ENSSSCG00000013100	ENSSSCG00000013100	0.498809	5.03566e-07	0.0100401	0.261	0.193	membrane-spanning 4-domains subfamily A member 6A [Source:NCBI gene;Acc:100524972]	GO:0016020(membrane);GO:0016021(integral component of membrane)	NA	yes
periportal	ENSSSCG00000013181	SERPING1	1.10174	4.30536e-20	8.58402e-16	0.275	0.1	serpin family G member 1 [Source:NCBI gene;Acc:100144304]	GO:0001869(negative regulation of complement activation, lectin pathway);GO:0004867(serine-type endopeptidase inhibitor activity);GO:0005615(extracellular space);GO:0010951(negative regulation of endopeptidase activity);GO:0030193(regulation of blood coagulation);GO:0045916(negative regulation of complement activation)	04610(Complement and coagulation cascades);05133(Pertussis)	yes
periportal	ENSSSCG00000030610	FNBP4	0.620623	7.92504e-07	0.0158009	0.14	0.06	formin binding protein 4 [Source:NCBI gene;Acc:100526033]	GO:0005515(protein binding);GO:0016607(nuclear speck)	NA	yes
periportal	ENSSSCG00000013252	F2	1.95344	6.41255e-58	1.27854e-53	0.385	0.057	coagulation factor II, thrombin [Source:NCBI gene;Acc:100144442]	GO:0001530(lipopolysaccharide binding);GO:0001934(positive regulation of protein phosphorylation);GO:0004252(serine-type endopeptidase activity);GO:0005102(signaling receptor binding);GO:0005509(calcium ion binding);GO:0005576(extracellular region);GO:0005615(extracellular space);GO:0006508(proteolysis);GO:0006953(acute-phase response);GO:0007166(cell surface receptor signaling pathway);GO:000759…	04072(Phospholipase D signaling pathway);04080(Neuroactive ligand-receptor interaction);04610(Complement and coagulation cascades);04611(Platelet activation);04810(Regulation of actin cytoskeleton);05200(Pathways in cancer)	yes
periportal	ENSSSCG00000013302	CAT	0.992401	2.0793e-15	4.1457e-11	0.281	0.123	catalase [Source:NCBI gene;Acc:397568]	GO:0000302(response to reactive oxygen species);GO:0004046(aminoacylase activity);GO:0004096(catalase activity);GO:0004601(peroxidase activity);GO:0005102(signaling receptor binding);GO:0005777(peroxisome);GO:0005778(peroxisomal membrane);GO:0006641(triglyceride metabolic process);GO:0006979(response to oxidative stress);GO:0008203(cholesterol metabolic process);GO:0009060(aerobic respiration);GO…	00380(Tryptophan metabolism);00630(Glyoxylate and dicarboxylate metabolism);04068(FoxO signaling pathway);04146(Peroxisome);04211(Longevity regulating pathway);04213(Longevity regulating pathway - multiple species);05014(Amyotrophic lateral sclerosis (ALS))	yes
periportal	ENSSSCG00000013370	ENSSSCG00000013370	0.901346	5.06813e-18	1.01048e-13	0.152	0.028	serum amyloid A-2 protein [Source:NCBI gene;Acc:100525680]	GO:0005576(extracellular region);GO:0005615(extracellular space);GO:0006953(acute-phase response);GO:0010629(negative regulation of gene expression);GO:0010739(positive regulation of protein kinase A signaling);GO:0033138(positive regulation of peptidyl-serine phosphorylation);GO:0034364(high-density lipoprotein particle);GO:0042056(chemoattractant activity);GO:0044242(cellular lipid catabolic pr…	NA	yes
periportal	ENSSSCG00000013405	ENSSSCG00000013405	0.529723	4.87761e-07	0.00972498	0.428	0.309	eukaryotic translation initiation factor 4 gamma 2 [Source:NCBI gene;Acc:100520826]	GO:0003723(RNA binding);GO:0003729(mRNA binding);GO:0003743(translation initiation factor activity);GO:0005515(protein binding);GO:0006413(translational initiation);GO:0016281(eukaryotic translation initiation factor 4F complex)	03013(RNA transport);05416(Viral myocarditis)	yes
periportal	ENSSSCG00000029886	LYVE1	1.00428	1.52155e-14	3.03366e-10	0.274	0.131	lymphatic vessel endothelial hyaluronan receptor 1 [Source:NCBI gene;Acc:397626]	GO:0004888(transmembrane signaling receptor activity);GO:0005540(hyaluronic acid binding);GO:0005886(plasma membrane);GO:0006027(glycosaminoglycan catabolic process);GO:0007155(cell adhesion);GO:0016020(membrane);GO:0016021(integral component of membrane);GO:0071944(cell periphery)	NA	yes
periportal	ENSSSCG00000040524	ISYNA1	0.524951	3.15742e-09	6.29527e-05	0.111	0.04	inositol-3-phosphate synthase 1 [Source:HGNC Symbol;Acc:HGNC:29821]	GO:0004512(inositol-3-phosphate synthase activity);GO:0006021(inositol biosynthetic process);GO:0008654(phospholipid biosynthetic process)	NA	yes
periportal	ENSSSCG00000038911	KLF2	0.570643	6.55792e-05	1	0.19	0.11	Kruppel like factor 2 [Source:NCBI gene;Acc:100174959]	GO:0000122(negative regulation of transcription by RNA polymerase II);GO:0000790(nuclear chromatin);GO:0000902(cell morphogenesis);GO:0000981(DNA-binding transcription factor activity, RNA polymerase II-specific);GO:0001701(in utero embryonic development);GO:0003676(nucleic acid binding);GO:0003677(DNA binding);GO:0003700(DNA-binding transcription factor activity);GO:0005634(nucleus);GO:0034101(e…	04068(FoxO signaling pathway);04371(Apelin signaling pathway);05418(Fluid shear stress and atherosclerosis)	yes
periportal	ENSSSCG00000013784	DNAJB1	0.664631	6.3424e-07	0.0126455	0.216	0.126	DnaJ heat shock protein family (Hsp40) member B1 [Source:NCBI gene;Acc:396741]	GO:0000122(negative regulation of transcription by RNA polymerase II);GO:0001671(ATPase activator activity);GO:0003714(transcription corepressor activity);GO:0005634(nucleus);GO:0005737(cytoplasm);GO:0005829(cytosol);GO:0006457(protein folding);GO:0030544(Hsp70 protein binding);GO:0032781(positive regulation of ATPase activity);GO:0051082(unfolded protein binding);GO:0051085(chaperone cofactor-de…	04141(Protein processing in endoplasmic reticulum);05164(Influenza A)	yes
periportal	ENSSSCG00000013775	ADGRE5	0.415537	0.00250846	1	0.116	0.068	adhesion G protein-coupled receptor E5 [Source:NCBI gene;Acc:396964]	GO:0004888(transmembrane signaling receptor activity);GO:0004930(G protein-coupled receptor activity);GO:0005509(calcium ion binding);GO:0005887(integral component of plasma membrane);GO:0007166(cell surface receptor signaling pathway);GO:0007186(G protein-coupled receptor signaling pathway);GO:0007189(adenylate cyclase-activating G protein-coupled receptor signaling pathway);GO:0016020(membrane)…	NA	yes
periportal	ENSSSCG00000013655	ICAM1	0.474189	1.23944e-06	0.0247119	0.147	0.108	intercellular adhesion molecule 1 [Source:NCBI gene;Acc:396750]	GO:0001772(immunological synapse);GO:0002291(T cell activation via T cell receptor contact with antigen bound to MHC molecule on antigen presenting cell);GO:0002457(T cell antigen processing and presentation);GO:0002693(positive regulation of cellular extravasation);GO:0005178(integrin binding);GO:0005615(extracellular space);GO:0005887(integral component of plasma membrane);GO:0007155(cell adhes…	04064(NF-kappa B signaling pathway);04514(Cell adhesion molecules (CAMs));04650(Natural killer cell mediated cytotoxicity);04668(TNF signaling pathway);04670(Leukocyte transendothelial migration);04933(AGE-RAGE signaling pathway in diabetic complications);05143(African trypanosomiasis);05144(Malaria);05150(Staphylococcus aureus infection);05164(Influenza A);05166(Human T-cell leukemia virus 1 inf…	yes
periportal	ENSSSCG00000013599	ANGPTL4	0.725719	1.04326e-07	0.00208006	0.145	0.063	angiopoietin like 4 [Source:NCBI gene;Acc:397628]	GO:0001525(angiogenesis);GO:0004857(enzyme inhibitor activity);GO:0005576(extracellular region);GO:0005615(extracellular space);GO:0007275(multicellular organism development);GO:0030154(cell differentiation);GO:0042802(identical protein binding);GO:0043066(negative regulation of apoptotic process);GO:0051005(negative regulation of lipoprotein lipase activity);GO:0070328(triglyceride homeostasis);…	03320(PPAR signaling pathway);04979(Cholesterol metabolism)	yes
periportal	ENSSSCG00000013595	CERS4	0.591199	4.62753e-10	9.22637e-06	0.103	0.021	ceramide synthase 4 [Source:NCBI gene;Acc:100127167]	GO:0003677(DNA binding);GO:0005634(nucleus);GO:0005783(endoplasmic reticulum);GO:0016020(membrane);GO:0016021(integral component of membrane);GO:0030148(sphingolipid biosynthetic process);GO:0046513(ceramide biosynthetic process);GO:0050291(sphingosine N-acyltransferase activity)	00600(Sphingolipid metabolism);04071(Sphingolipid signaling pathway)	yes
periportal	ENSSSCG00000039007	CLEC4G	0.655087	6.43241e-07	0.0128249	0.188	0.094	C-type lectin domain family 4 member G [Source:NCBI gene;Acc:100240718]	GO:0002710(negative regulation of T cell mediated immunity);GO:0005886(plasma membrane);GO:0016020(membrane);GO:0016021(integral component of membrane);GO:0030246(carbohydrate binding);GO:0030247(polysaccharide binding);GO:0042130(negative regulation of T cell proliferation)	NA	yes
periportal	ENSSSCG00000013575	RETN	1.02855	7.52161e-22	1.49966e-17	0.24	0.061	resistin [Source:NCBI gene;Acc:396674]	GO:0005179(hormone activity);GO:0005576(extracellular region);GO:0005615(extracellular space);GO:0010469(regulation of signaling receptor activity)	NA	yes
periportal	ENSSSCG00000013551	C3	2.33364	1.99516e-104	3.97795e-100	0.619	0.11	complement C3 [Source:NCBI gene;Acc:397072]	GO:0001798(positive regulation of type IIa hypersensitivity);GO:0001934(positive regulation of protein phosphorylation);GO:0001970(positive regulation of activation of membrane attack complex);GO:0004866(endopeptidase inhibitor activity);GO:0005515(protein binding);GO:0005576(extracellular region);GO:0005615(extracellular space);GO:0006954(inflammatory response);GO:0006956(complement activation);…	04080(Neuroactive ligand-receptor interaction);04145(Phagosome);04610(Complement and coagulation cascades);05133(Pertussis);05134(Legionellosis);05140(Leishmaniasis);05142(Chagas disease (American trypanosomiasis));05150(Staphylococcus aureus infection);05152(Tuberculosis);05167(Kaposi sarcoma-associated herpesvirus infection);05168(Herpes simplex virus 1 infection);05203(Viral carcinogenesis);05…	yes
periportal	ENSSSCG00000013523	SAFB2	0.685886	1.20596e-07	0.00240445	0.151	0.07	scaffold attachment factor B2 [Source:NCBI gene;Acc:100515877]	GO:0003676(nucleic acid binding);GO:0003723(RNA binding);GO:0005634(nucleus);GO:0005654(nucleoplasm);GO:0006355(regulation of transcription, DNA-templated);GO:0006357(regulation of transcription by RNA polymerase II);GO:0016604(nuclear body);GO:0042802(identical protein binding);GO:0043231(intracellular membrane-bounded organelle);GO:0043565(sequence-specific DNA binding);GO:0050684(regulation of…	NA	yes
periportal	ENSSSCG00000013501	CREB3L3	0.86376	6.74196e-21	1.34421e-16	0.114	0.008	cAMP responsive element binding protein 3 like 3 [Source:NCBI gene;Acc:100522979]	GO:0000976(transcription regulatory region sequence-specific DNA binding);GO:0000977(RNA polymerase II regulatory region sequence-specific DNA binding);GO:0001228(DNA-binding transcription activator activity, RNA polymerase II-specific);GO:0003700(DNA-binding transcription factor activity);GO:0005634(nucleus);GO:0005783(endoplasmic reticulum);GO:0006355(regulation of transcription, DNA-templated)…	04022(cGMP-PKG signaling pathway);04024(cAMP signaling pathway);04151(PI3K-Akt signaling pathway);04152(AMPK signaling pathway);04211(Longevity regulating pathway);04261(Adrenergic signaling in cardiomyocytes);04668(TNF signaling pathway);04714(Thermogenesis);04725(Cholinergic synapse);04728(Dopaminergic synapse);04911(Insulin secretion);04915(Estrogen signaling pathway);04916(Melanogenesis);0491…	yes
periportal	ENSSSCG00000032265	AES	0.303187	0.00299059	1	0.103	0.066	amino-terminal enhancer of split [Source:NCBI gene;Acc:110259367]	GO:0000122(negative regulation of transcription by RNA polymerase II);GO:0001501(skeletal system development);GO:0003714(transcription corepressor activity);GO:0005515(protein binding);GO:0005634(nucleus);GO:0006355(regulation of transcription, DNA-templated);GO:0006357(regulation of transcription by RNA polymerase II);GO:0010629(negative regulation of gene expression);GO:0031668(cellular respons…	NA	yes
periportal	ENSSSCG00000023142	GAMT	1.17608	1.71644e-20	3.42224e-16	0.21	0.052	guanidinoacetate N-methyltransferase [Source:NCBI gene;Acc:100625146]	GO:0005634(nucleus);GO:0005737(cytoplasm);GO:0006601(creatine biosynthetic process);GO:0007283(spermatogenesis);GO:0008168(methyltransferase activity);GO:0008757(S-adenosylmethionine-dependent methyltransferase activity);GO:0009887(animal organ morphogenesis);GO:0016740(transferase activity);GO:0030731(guanidinoacetate N-methyltransferase activity);GO:0032259(methylation);GO:0040014(regulation of…	00260(Glycine, serine and threonine metabolism);00330(Arginine and proline metabolism)	yes
periportal	ENSSSCG00000013417	PRTN3	1.10478	4.71019e-16	9.39117e-12	0.137	0.024	proteinase 3 [Source:NCBI gene;Acc:106509464]	GO:0004252(serine-type endopeptidase activity);GO:0005102(signaling receptor binding);GO:0005615(extracellular space);GO:0005829(cytosol);GO:0005886(plasma membrane);GO:0006508(proteolysis);GO:0006509(membrane protein ectodomain proteolysis);GO:0006909(phagocytosis);GO:0008233(peptidase activity);GO:0008236(serine-type peptidase activity);GO:0016787(hydrolase activity);GO:0019899(enzyme binding);…	NA	yes
periportal	ENSSSCG00000013415	AZU1	1.28754	1.39741e-23	2.78616e-19	0.255	0.063	azurocidin 1 [Source:NCBI gene;Acc:100522363]	GO:0001774(microglial cell activation);GO:0004252(serine-type endopeptidase activity);GO:0005615(extracellular space);GO:0006508(proteolysis);GO:0006935(chemotaxis);GO:0008201(heparin binding);GO:0008233(peptidase activity);GO:0008347(glial cell migration);GO:0010628(positive regulation of gene expression);GO:0010800(positive regulation of peptidyl-threonine phosphorylation);GO:0016020(membrane);…	NA	yes
periportal	ENSSSCG00000039500	ENSSSCG00000039500	0.638541	6.1134e-07	0.0121889	0.179	0.095	mucosal vascular addressin cell adhesion molecule 1 [Source:NCBI gene;Acc:492312]	GO:0007155(cell adhesion);GO:0007160(cell-matrix adhesion);GO:0007229(integrin-mediated signaling pathway);GO:0016020(membrane);GO:0016021(integral component of membrane);GO:0098640(integrin binding involved in cell-matrix adhesion);GO:2000403(positive regulation of lymphocyte migration)	04514(Cell adhesion molecules (CAMs));04672(Intestinal immune network for IgA production)	yes
periportal	ENSSSCG00000028488	LTC4S	0.654001	1.08996e-09	2.17317e-05	0.11	0.028	leukotriene C4 synthase [Source:NCBI gene;Acc:100520063]	GO:0004364(glutathione transferase activity);GO:0004464(leukotriene-C4 synthase activity);GO:0004602(glutathione peroxidase activity);GO:0005635(nuclear envelope);GO:0005783(endoplasmic reticulum);GO:0006691(leukotriene metabolic process);GO:0008047(enzyme activator activity);GO:0008289(lipid binding);GO:0016020(membrane);GO:0016021(integral component of membrane);GO:0019370(leukotriene biosynthe…	00590(Arachidonic acid metabolism)	yes
periportal	ENSSSCG00000014022	HNRNPH1	1.06121	1.72244e-21	3.43419e-17	0.355	0.146	heterogeneous nuclear ribonucleoprotein H1 [Source:NCBI gene;Acc:100519535]	GO:0003676(nucleic acid binding);GO:0003723(RNA binding);GO:0005634(nucleus);GO:0005654(nucleoplasm);GO:0005829(cytosol);GO:0043484(regulation of RNA splicing);GO:0071013(catalytic step 2 spliceosome)	NA	yes
periportal	ENSSSCG00000031274	F12	1.20486	2.56823e-27	5.12053e-23	0.178	0.016	coagulation factor XII [Source:NCBI gene;Acc:397474]	GO:0002353(plasma kallikrein-kinin cascade);GO:0002542(Factor XII activation);GO:0004252(serine-type endopeptidase activity);GO:0005509(calcium ion binding);GO:0005576(extracellular region);GO:0005615(extracellular space);GO:0006508(proteolysis);GO:0007596(blood coagulation);GO:0008233(peptidase activity);GO:0008236(serine-type peptidase activity);GO:0010756(positive regulation of plasminogen act…	04610(Complement and coagulation cascades)	yes
periportal	ENSSSCG00000035355	F2R	0.523788	4.74932e-07	0.00946919	0.141	0.087	coagulation factor II thrombin receptor [Source:NCBI gene;Acc:100521609]	GO:0000186(activation of MAPKK activity);GO:0001965(G-protein alpha-subunit binding);GO:0002248(connective tissue replacement involved in inflammatory response wound healing);GO:0003105(negative regulation of glomerular filtration);GO:0004930(G protein-coupled receptor activity);GO:0005102(signaling receptor binding);GO:0005769(early endosome);GO:0005770(late endosome);GO:0005886(plasma membrane)…	04015(Rap1 signaling pathway);04020(Calcium signaling pathway);04024(cAMP signaling pathway);04072(Phospholipase D signaling pathway);04080(Neuroactive ligand-receptor interaction);04151(PI3K-Akt signaling pathway);04610(Complement and coagulation cascades);04611(Platelet activation);04810(Regulation of actin cytoskeleton);05200(Pathways in cancer)	yes
periportal	ENSSSCG00000014108	BHMT	1.39805	7.27369e-29	1.45023e-24	0.22	0.037	betaine--homocysteine S-methyltransferase [Source:NCBI gene;Acc:397371]	GO:0005829(cytosol);GO:0006577(amino-acid betaine metabolic process);GO:0008168(methyltransferase activity);GO:0008270(zinc ion binding);GO:0009086(methionine biosynthetic process);GO:0016740(transferase activity);GO:0032259(methylation);GO:0046872(metal ion binding);GO:0047150(betaine-homocysteine S-methyltransferase activity);GO:0070062(extracellular exosome);GO:0071267(L-methionine salvage)	00260(Glycine, serine and threonine metabolism);00270(Cysteine and methionine metabolism)	yes
periportal	ENSSSCG00000014149	MEF2C	0.527985	1.34126e-08	0.00026742	0.1	0.057	myocyte enhancer factor 2C [Source:NCBI gene;Acc:733590]	GO:0000122(negative regulation of transcription by RNA polymerase II);GO:0000165(MAPK cascade);GO:0000790(nuclear chromatin);GO:0000977(RNA polymerase II regulatory region sequence-specific DNA binding);GO:0000978(RNA polymerase II proximal promoter sequence-specific DNA binding);GO:0000980(RNA polymerase II distal enhancer sequence-specific DNA binding);GO:0000981(DNA-binding transcription facto…	04010(MAPK signaling pathway);04022(cGMP-PKG signaling pathway);04371(Apelin signaling pathway);04921(Oxytocin signaling pathway);04928(Parathyroid hormone synthesis, secretion and action);05202(Transcriptional misregulation in cancer);05418(Fluid shear stress and atherosclerosis)	yes
periportal	ENSSSCG00000014157	NR2F1	0.479125	0.000753667	1	0.105	0.06	nuclear receptor subfamily 2 group F member 1 [Source:NCBI gene;Acc:100621341]	GO:0000122(negative regulation of transcription by RNA polymerase II);GO:0000978(RNA polymerase II proximal promoter sequence-specific DNA binding);GO:0001227(DNA-binding transcription repressor activity, RNA polymerase II-specific);GO:0003677(DNA binding);GO:0003700(DNA-binding transcription factor activity);GO:0003707(steroid hormone receptor activity);GO:0005634(nucleus);GO:0005654(nucleoplasm…	NA	yes
periportal	ENSSSCG00000014177	CHD1	0.305816	0.00376284	1	0.123	0.105	chromodomain helicase DNA binding protein 1 [Source:NCBI gene;Acc:100525390]	GO:0001650(fibrillar center);GO:0005524(ATP binding);GO:0005634(nucleus);GO:0005737(cytoplasm);GO:0006338(chromatin remodeling);GO:0016569(covalent chromatin modification);GO:0035064(methylated histone binding);GO:0043923(positive regulation by host of viral transcription)	NA	yes
periportal	ENSSSCG00000014207	APC	0.659279	4.23026e-07	0.0084343	0.123	0.052	APC, WNT signaling pathway regulator [Source:NCBI gene;Acc:100517932]	GO:0000281(mitotic cytokinesis);GO:0000776(kinetochore);GO:0001708(cell fate specification);GO:0005515(protein binding);GO:0005634(nucleus);GO:0005737(cytoplasm);GO:0005813(centrosome);GO:0005874(microtubule);GO:0005881(cytoplasmic microtubule);GO:0005886(plasma membrane);GO:0005913(cell-cell adherens junction);GO:0005923(bicellular tight junction);GO:0006974(cellular response to DNA damage stimu…	04310(Wnt signaling pathway);04390(Hippo signaling pathway);04550(Signaling pathways regulating pluripotency of stem cells);04810(Regulation of actin cytoskeleton);04934(Cushing syndrome);05165(Human papillomavirus infection);05200(Pathways in cancer);05206(MicroRNAs in cancer);05210(Colorectal cancer);05213(Endometrial cancer);05217(Basal cell carcinoma);05224(Breast cancer);05225(Hepatocellular…	yes
periportal	ENSSSCG00000028431	HSD17B4	0.57085	5.43052e-07	0.0108274	0.149	0.061	hydroxysteroid 17-beta dehydrogenase 4 [Source:NCBI gene;Acc:397574]	GO:0000038(very long-chain fatty acid metabolic process);GO:0003857(3-hydroxyacyl-CoA dehydrogenase activity);GO:0005102(signaling receptor binding);GO:0005777(peroxisome);GO:0006635(fatty acid beta-oxidation);GO:0008209(androgen metabolic process);GO:0008210(estrogen metabolic process);GO:0016491(oxidoreductase activity);GO:0016508(long-chain-enoyl-CoA hydratase activity);GO:0036111(very long-ch…	00120(Primary bile acid biosynthesis);01040(Biosynthesis of unsaturated fatty acids);04146(Peroxisome)	yes
periportal	ENSSSCG00000014298	PPP2CA	0.377892	0.00077435	1	0.187	0.142	protein phosphatase 2 catalytic subunit alpha [Source:NCBI gene;Acc:397656]	GO:0000159(protein phosphatase type 2A complex);GO:0000775(chromosome, centromeric region);GO:0000922(spindle pole);GO:0004721(phosphoprotein phosphatase activity);GO:0004722(protein serine/threonine phosphatase activity);GO:0005634(nucleus);GO:0005694(chromosome);GO:0005737(cytoplasm);GO:0005829(cytosol);GO:0005856(cytoskeleton);GO:0005886(plasma membrane);GO:0007498(mesoderm development);GO:000…	03015(mRNA surveillance pathway);04071(Sphingolipid signaling pathway);04114(Oocyte meiosis);04136(Autophagy - other);04140(Autophagy - animal);04151(PI3K-Akt signaling pathway);04152(AMPK signaling pathway);04261(Adrenergic signaling in cardiomyocytes);04350(TGF-beta signaling pathway);04390(Hippo signaling pathway);04530(Tight junction);04728(Dopaminergic synapse);04730(Long-term depression);05…	yes
periportal	ENSSSCG00000014315	LECT2	1.32959	2.78302e-31	5.54878e-27	0.246	0.042	leukocyte cell derived chemotaxin 2 [Source:NCBI gene;Acc:100518899]	GO:0042802(identical protein binding)	NA	yes
periportal	ENSSSCG00000014336	EGR1	1.43319	2.72482e-31	5.43274e-27	0.274	0.053	early growth response 1 [Source:NCBI gene;Acc:100520726]	GO:0000122(negative regulation of transcription by RNA polymerase II);GO:0000976(transcription regulatory region sequence-specific DNA binding);GO:0000977(RNA polymerase II regulatory region sequence-specific DNA binding);GO:0000981(DNA-binding transcription factor activity, RNA polymerase II-specific);GO:0001228(DNA-binding transcription activator activity, RNA polymerase II-specific);GO:0001666…	04371(Apelin signaling pathway);04912(GnRH signaling pathway);04928(Parathyroid hormone synthesis, secretion and action);04933(AGE-RAGE signaling pathway in diabetic complications);05020(Prion diseases);05166(Human T-cell leukemia virus 1 infection)	yes
periportal	ENSSSCG00000014339	CTNNA1	0.582039	1.03803e-06	0.0206962	0.123	0.068	catenin alpha 1 [Source:NCBI gene;Acc:100523778]	GO:0005198(structural molecule activity);GO:0005794(Golgi apparatus);GO:0005829(cytosol);GO:0005886(plasma membrane);GO:0005911(cell-cell junction);GO:0005912(adherens junction);GO:0005913(cell-cell adherens junction);GO:0005915(zonula adherens);GO:0007015(actin filament organization);GO:0007155(cell adhesion);GO:0007163(establishment or maintenance of cell polarity);GO:0007406(negative regulatio…	04390(Hippo signaling pathway);04520(Adherens junction);04670(Leukocyte transendothelial migration);05100(Bacterial invasion of epithelial cells);05200(Pathways in cancer);05213(Endometrial cancer);05226(Gastric cancer);05412(Arrhythmogenic right ventricular cardiomyopathy (ARVC))	yes
periportal	ENSSSCG00000014343	ENSSSCG00000014343	0.332207	0.00609413	1	0.198	0.162	matrin 3 [Source:NCBI gene;Acc:100521716]	GO:0003676(nucleic acid binding);GO:0003723(RNA binding);GO:0005634(nucleus);GO:0008270(zinc ion binding)	NA	yes
periportal	ENSSSCG00000014369	CD14	0.277512	0.001881	1	0.242	0.215	CD14 molecule [Source:NCBI gene;Acc:100037938]	GO:0001530(lipopolysaccharide binding);GO:0002237(response to molecule of bacterial origin);GO:0002376(immune system process);GO:0005515(protein binding);GO:0005794(Golgi apparatus);GO:0005886(plasma membrane);GO:0006898(receptor-mediated endocytosis);GO:0006954(inflammatory response);GO:0009617(response to bacterium);GO:0009897(external side of plasma membrane);GO:0009986(cell surface);GO:001602…	04010(MAPK signaling pathway);04064(NF-kappa B signaling pathway);04145(Phagosome);04620(Toll-like receptor signaling pathway);04640(Hematopoietic cell lineage);05132(Salmonella infection);05133(Pertussis);05134(Legionellosis);05146(Amoebiasis);05152(Tuberculosis);05202(Transcriptional misregulation in cancer);05221(Acute myeloid leukemia)	yes
periportal	ENSSSCG00000033262	CD74	0.689419	1.41138e-17	2.81401e-13	0.461	0.259	CD74 molecule [Source:NCBI gene;Acc:396660]	GO:0001516(prostaglandin biosynthetic process);GO:0001540(amyloid-beta binding);GO:0001934(positive regulation of protein phosphorylation);GO:0001961(positive regulation of cytokine-mediated signaling pathway);GO:0002606(positive regulation of dendritic cell antigen processing and presentation);GO:0002792(negative regulation of peptide secretion);GO:0002830(positive regulation of type 2 immune re…	04612(Antigen processing and presentation);05152(Tuberculosis);05168(Herpes simplex virus 1 infection)	yes
periportal	ENSSSCG00000032622	PPP3CC	0.68552	2.90902e-10	5.8e-06	0.114	0.029	solute carrier family 39 member 14 [Source:NCBI gene;Acc:100152468]	GO:0004721(phosphoprotein phosphatase activity);GO:0005385(zinc ion transmembrane transporter activity);GO:0005516(calmodulin binding);GO:0005737(cytoplasm);GO:0005887(integral component of plasma membrane);GO:0005955(calcineurin complex);GO:0006470(protein dephosphorylation);GO:0006882(cellular zinc ion homeostasis);GO:0016020(membrane);GO:0016021(integral component of membrane);GO:0016787(hydro…	04010(MAPK signaling pathway);04020(Calcium signaling pathway);04022(cGMP-PKG signaling pathway);04114(Oocyte meiosis);04216(Ferroptosis);04218(Cellular senescence);04310(Wnt signaling pathway);04360(Axon guidance);04370(VEGF signaling pathway);04380(Osteoclast differentiation);04625(C-type lectin receptor signaling pathway);04650(Natural killer cell mediated cytotoxicity);04658(Th1 and Th2 cell …	yes
periportal	ENSSSCG00000009668	CLU	1.35962	2.6664e-31	5.31627e-27	0.249	0.039	clusterin [Source:NCBI gene;Acc:397025]	GO:0000902(cell morphogenesis);GO:0001540(amyloid-beta binding);GO:0001774(microglial cell activation);GO:0005102(signaling receptor binding);GO:0005515(protein binding);GO:0005576(extracellular region);GO:0005615(extracellular space);GO:0005634(nucleus);GO:0005737(cytoplasm);GO:0005739(mitochondrion);GO:0005743(mitochondrial inner membrane);GO:0005783(endoplasmic reticulum);GO:0005829(cytosol);G…	04610(Complement and coagulation cascades)	yes
periportal	ENSSSCG00000009704	HMGB2	0.699427	6.80742e-11	1.35726e-06	0.219	0.097	high mobility group box 2 [Source:NCBI gene;Acc:397130]	GO:0000400(four-way junction DNA binding);GO:0000790(nuclear chromatin);GO:0000793(condensed chromosome);GO:0001158(enhancer sequence-specific DNA binding);GO:0001938(positive regulation of endothelial cell proliferation);GO:0002437(inflammatory response to antigenic stimulus);GO:0003677(DNA binding);GO:0003684(damaged DNA binding);GO:0003690(double-stranded DNA binding);GO:0003697(single-strande…	NA	yes
periportal	ENSSSCG00000009791	RSRC2	0.393217	0.0045151	1	0.251	0.188	arginine and serine rich coiled-coil 2 [Source:NCBI gene;Acc:100154492]	NA	NA	yes
periportal	ENSSSCG00000009805	HPD	1.14473	8.3498e-19	1.66478e-14	0.193	0.045	4-hydroxyphenylpyruvate dioxygenase [Source:NCBI gene;Acc:397443]	GO:0000139(Golgi membrane);GO:0003868(4-hydroxyphenylpyruvate dioxygenase activity);GO:0005789(endoplasmic reticulum membrane);GO:0006572(tyrosine catabolic process);GO:0009072(aromatic amino acid family metabolic process);GO:0016701(oxidoreductase activity, acting on single donors with incorporation of molecular oxygen);GO:0046872(metal ion binding);GO:0055114(oxidation-reduction process)	00130(Ubiquinone and other terpenoid-quinone biosynthesis);00350(Tyrosine metabolism);00360(Phenylalanine metabolism)	yes
periportal	ENSSSCG00000009889	ALDH2	0.395358	0.00519569	1	0.169	0.123	aldehyde dehydrogenase 2 family member [Source:NCBI gene;Acc:733685]	GO:0004029(aldehyde dehydrogenase (NAD) activity);GO:0005739(mitochondrion);GO:0005759(mitochondrial matrix);GO:0006068(ethanol catabolic process);GO:0016491(oxidoreductase activity);GO:0016620(oxidoreductase activity, acting on the aldehyde or oxo group of donors, NAD or NADP as acceptor);GO:0043878(glyceraldehyde-3-phosphate dehydrogenase (NAD+) (non-phosphorylating) activity);GO:0055114(oxidat…	00010(Glycolysis / Gluconeogenesis);00053(Ascorbate and aldarate metabolism);00071(Fatty acid degradation);00280(Valine, leucine and isoleucine degradation);00310(Lysine degradation);00330(Arginine and proline metabolism);00340(Histidine metabolism);00380(Tryptophan metabolism);00410(beta-Alanine metabolism);00561(Glycerolipid metabolism);00620(Pyruvate metabolism)	yes
periportal	ENSSSCG00000009910	RNF10	0.391263	8.64825e-05	1	0.149	0.112	ring finger protein 10 [Source:NCBI gene;Acc:100152989]	GO:0004842(ubiquitin-protein transferase activity);GO:0005737(cytoplasm);GO:0045893(positive regulation of transcription, DNA-templated);GO:0051865(protein autoubiquitination)	NA	yes
periportal	ENSSSCG00000035836	DDT	0.397645	0.00114633	1	0.222	0.183	D-dopachrome tautomerase [Source:NCBI gene;Acc:100155535]	GO:0002020(protease binding);GO:0005615(extracellular space);GO:0050729(positive regulation of inflammatory response)	NA	yes
periportal	ENSSSCG00000010093	SERPIND1	1.26576	2.55605e-28	5.09626e-24	0.207	0.026	serpin family D member 1 [Source:NCBI gene;Acc:100155945]	GO:0004867(serine-type endopeptidase inhibitor activity);GO:0005615(extracellular space);GO:0010951(negative regulation of endopeptidase activity)	04610(Complement and coagulation cascades)	yes
periportal	ENSSSCG00000010184	AGT	1.4739	5.52676e-39	1.10193e-34	0.302	0.052	angiotensinogen [Source:NCBI gene;Acc:100157073]	GO:0001822(kidney development);GO:0003014(renal system process);GO:0003081(regulation of systemic arterial blood pressure by renin-angiotensin);GO:0004867(serine-type endopeptidase inhibitor activity);GO:0005615(extracellular space);GO:0007186(G protein-coupled receptor signaling pathway);GO:0008217(regulation of blood pressure);GO:0010536(positive regulation of activation of Janus kinase activit…	04072(Phospholipase D signaling pathway);04080(Neuroactive ligand-receptor interaction);04261(Adrenergic signaling in cardiomyocytes);04270(Vascular smooth muscle contraction);04614(Renin-angiotensin system);04924(Renin secretion);04925(Aldosterone synthesis and secretion);04927(Cortisol synthesis and secretion);04931(Insulin resistance);04933(AGE-RAGE signaling pathway in diabetic complications)…	yes
periportal	ENSSSCG00000010226	JMJD1C	0.9026	9.85336e-14	1.96456e-09	0.202	0.073	jumonji domain containing 1C [Source:NCBI gene;Acc:100157328]	GO:0000785(chromatin);GO:0000976(transcription regulatory region sequence-specific DNA binding);GO:0005634(nucleus);GO:0031490(chromatin DNA binding);GO:0032454(histone demethylase activity (H3-K9 specific));GO:0033169(histone H3-K9 demethylation)	05202(Transcriptional misregulation in cancer)	yes
periportal	ENSSSCG00000035600	DNAJC12	0.79358	5.39354e-12	1.07536e-07	0.109	0.019	DnaJ heat shock protein family (Hsp40) member C12 [Source:NCBI gene;Acc:100153566]	GO:0005737(cytoplasm)	NA	yes
periportal	ENSSSCG00000010243	CCAR1	0.578254	5.10448e-07	0.0101773	0.13	0.06	cell division cycle and apoptosis regulator 1 [Source:NCBI gene;Acc:100517429]	GO:0000980(RNA polymerase II distal enhancer sequence-specific DNA binding);GO:0003713(transcription coactivator activity);GO:0003714(transcription corepressor activity);GO:0005634(nucleus);GO:0006355(regulation of transcription, DNA-templated);GO:0008284(positive regulation of cell population proliferation);GO:0030335(positive regulation of cell migration);GO:0030374(nuclear receptor transcripti…	NA	yes
periportal	ENSSSCG00000031888	DDIT4	0.712176	6.25352e-10	1.24683e-05	0.281	0.144	DNA damage inducible transcript 4 [Source:NCBI gene;Acc:100153821]	GO:0001666(response to hypoxia);GO:0005737(cytoplasm);GO:0005739(mitochondrion);GO:0005829(cytosol);GO:0009968(negative regulation of signal transduction);GO:0032007(negative regulation of TOR signaling);GO:0032984(protein-containing complex disassembly);GO:0042771(intrinsic apoptotic signaling pathway in response to DNA damage by p53 class mediator);GO:0045820(negative regulation of glycolytic p…	04140(Autophagy - animal);04150(mTOR signaling pathway);04151(PI3K-Akt signaling pathway);05206(MicroRNAs in cancer)	yes
periportal	ENSSSCG00000010293	OIT3	0.990557	1.44857e-19	2.88816e-15	0.256	0.095	oncoprotein induced transcript 3 [Source:NCBI gene;Acc:100513952]	GO:0005509(calcium ion binding);GO:1903118(urate homeostasis)	NA	yes
periportal	ENSSSCG00000010368	GLUD1	0.619972	1.35429e-13	2.70018e-09	0.363	0.294	glutamate dehydrogenase 1 [Source:NCBI gene;Acc:100157162]	GO:0000166(nucleotide binding);GO:0004353(glutamate dehydrogenase [NAD(P)+] activity);GO:0005739(mitochondrion);GO:0005759(mitochondrial matrix);GO:0006520(cellular amino acid metabolic process);GO:0006541(glutamine metabolic process);GO:0016491(oxidoreductase activity);GO:0016639(oxidoreductase activity, acting on the CH-NH2 group of donors, NAD or NADP as acceptor);GO:0032024(positive regulatio…	00220(Arginine biosynthesis);00250(Alanine, aspartate and glutamate metabolism);00471(D-Glutamine and D-glutamate metabolism);00910(Nitrogen metabolism);04217(Necroptosis);04964(Proximal tubule bicarbonate reclamation)	yes
periportal	ENSSSCG00000010431	A1CF	1.117	7.62532e-25	1.52034e-20	0.161	0.015	APOBEC1 complementation factor [Source:NCBI gene;Acc:100155074]	GO:0003676(nucleic acid binding);GO:0003723(RNA binding);GO:0003727(single-stranded RNA binding);GO:0003729(mRNA binding);GO:0005634(nucleus);GO:0005654(nucleoplasm);GO:0005737(cytoplasm);GO:0007566(embryo implantation);GO:0010609(mRNA localization resulting in posttranscriptional regulation of gene expression);GO:0016554(cytidine to uridine editing);GO:0016556(mRNA modification);GO:0030895(apoli…	NA	yes
periportal	ENSSSCG00000010479	RBP4	2.25391	3.44637e-111	6.87138e-107	0.67	0.131	retinol binding protein 4 [Source:NCBI gene;Acc:397124]	GO:0001654(eye development);GO:0005501(retinoid binding);GO:0005576(extracellular region);GO:0005615(extracellular space);GO:0006094(gluconeogenesis);GO:0019841(retinol binding);GO:0030277(maintenance of gastrointestinal epithelium);GO:0032024(positive regulation of insulin secretion);GO:0032526(response to retinoic acid);GO:0034632(retinol transmembrane transporter activity);GO:0034633(retinol t…	NA	yes
periportal	ENSSSCG00000010508	TM9SF3	0.586986	8.96629e-06	0.17877	0.158	0.097	transmembrane 9 superfamily member 3 [Source:NCBI gene;Acc:100157588]	GO:0016020(membrane);GO:0016021(integral component of membrane);GO:0072657(protein localization to membrane)	NA	yes
periportal	ENSSSCG00000010546	ENSSSCG00000010546	1.24866	4.84306e-26	9.6561e-22	0.211	0.034	cytochrome P450 2C33 [Source:NCBI gene;Acc:403107]	GO:0004497(monooxygenase activity);GO:0005506(iron ion binding);GO:0005737(cytoplasm);GO:0006082(organic acid metabolic process);GO:0006805(xenobiotic metabolic process);GO:0008392(arachidonic acid epoxygenase activity);GO:0008395(steroid hydroxylase activity);GO:0016020(membrane);GO:0016021(integral component of membrane);GO:0016491(oxidoreductase activity);GO:0016705(oxidoreductase activity, ac…	00140(Steroid hormone biosynthesis);00590(Arachidonic acid metabolism);00591(Linoleic acid metabolism);00830(Retinol metabolism);04726(Serotonergic synapse);04750(Inflammatory mediator regulation of TRP channels);05204(Chemical carcinogenesis)	yes
periportal	ENSSSCG00000010606	SLK	0.399356	0.000134164	1	0.102	0.071	STE20 like kinase [Source:NCBI gene;Acc:100156642]	GO:0004672(protein kinase activity);GO:0004674(protein serine/threonine kinase activity);GO:0005515(protein binding);GO:0005524(ATP binding);GO:0005737(cytoplasm);GO:0006468(protein phosphorylation);GO:0023014(signal transduction by protein phosphorylation);GO:0030334(regulation of cell migration);GO:0031098(stress-activated protein kinase signaling cascade);GO:0031122(cytoplasmic microtubule org…	04114(Oocyte meiosis)	yes
periportal	ENSSSCG00000010723	ACADSB	1.02665	5.67174e-17	1.13083e-12	0.199	0.053	acyl-CoA dehydrogenase short/branched chain [Source:NCBI gene;Acc:100154810]	GO:0003995(acyl-CoA dehydrogenase activity);GO:0005739(mitochondrion);GO:0016491(oxidoreductase activity);GO:0016627(oxidoreductase activity, acting on the CH-CH group of donors);GO:0050660(flavin adenine dinucleotide binding);GO:0055114(oxidation-reduction process)	00071(Fatty acid degradation);00280(Valine, leucine and isoleucine degradation)	yes
periportal	ENSSSCG00000010756	MGMT	0.627628	6.89774e-08	0.00137527	0.153	0.063	O-6-methylguanine-DNA methyltransferase [Source:NCBI gene;Acc:100155050]	GO:0003824(catalytic activity);GO:0003908(methylated-DNA-[protein]-cysteine S-methyltransferase activity);GO:0005634(nucleus);GO:0005654(nucleoplasm);GO:0006281(DNA repair);GO:0006307(DNA dealkylation involved in DNA repair);GO:0006974(cellular response to DNA damage stimulus);GO:0008168(methyltransferase activity);GO:0032259(methylation);GO:0043066(negative regulation of apoptotic process);GO:00…	NA	yes
periportal	ENSSSCG00000023693	PROC	1.73617	1.07081e-48	2.13499e-44	0.337	0.047	protein C, inactivator of coagulation factors Va and VIIIa [Source:NCBI gene;Acc:396954]	GO:0004252(serine-type endopeptidase activity);GO:0005509(calcium ion binding);GO:0005576(extracellular region);GO:0005615(extracellular space);GO:0005783(endoplasmic reticulum);GO:0005794(Golgi apparatus);GO:0006508(proteolysis);GO:0007596(blood coagulation);GO:0008233(peptidase activity);GO:0008236(serine-type peptidase activity);GO:0016787(hydrolase activity);GO:0030195(negative regulation of …	04610(Complement and coagulation cascades)	yes
periportal	ENSSSCG00000015784	ACSL1	1.48161	3.3351e-37	6.64951e-33	0.334	0.076	acyl-CoA synthetase long chain family member 1 [Source:NCBI gene;Acc:448982]	GO:0001676(long-chain fatty acid metabolic process);GO:0003824(catalytic activity);GO:0004467(long-chain fatty acid-CoA ligase activity);GO:0005739(mitochondrion);GO:0008610(lipid biosynthetic process);GO:0033211(adiponectin-activated signaling pathway);GO:0044539(long-chain fatty acid import into cell);GO:0071902(positive regulation of protein serine/threonine kinase activity);GO:0120162(positiv…	00061(Fatty acid biosynthesis);00071(Fatty acid degradation);03320(PPAR signaling pathway);04146(Peroxisome);04216(Ferroptosis);04714(Thermogenesis);04920(Adipocytokine signaling pathway)	yes
periportal	ENSSSCG00000015820	NSD3	0.387475	0.000527126	1	0.107	0.063	nuclear receptor binding SET domain protein 3 [Source:NCBI gene;Acc:100520868]	GO:0000785(chromatin);GO:0003713(transcription coactivator activity);GO:0005515(protein binding);GO:0005634(nucleus);GO:0006355(regulation of transcription, DNA-templated);GO:0008168(methyltransferase activity);GO:0010452(histone H3-K36 methylation);GO:0016571(histone methylation);GO:0016740(transferase activity);GO:0018024(histone-lysine N-methyltransferase activity);GO:0032259(methylation);GO:0…	00310(Lysine degradation)	yes
periportal	ENSSSCG00000015888	RBMS1	0.530596	1.21565e-05	0.242376	0.171	0.102	RNA binding motif single stranded interacting protein 1 [Source:NCBI gene;Acc:100525434]	GO:0003676(nucleic acid binding);GO:0003723(RNA binding);GO:0003730(mRNA 3'-UTR binding);GO:0005634(nucleus);GO:0005737(cytoplasm);GO:0005829(cytosol);GO:0008143(poly(A) binding);GO:0008266(poly(U) RNA binding);GO:1990904(ribonucleoprotein complex)	NA	yes
periportal	ENSSSCG00000015926	ABCB11	0.778667	5.75053e-14	1.14654e-09	0.1	0.013	ATP binding cassette subfamily B member 11 [Source:NCBI gene;Acc:100518154]	GO:0000166(nucleotide binding);GO:0005524(ATP binding);GO:0005886(plasma membrane);GO:0015126(canalicular bile acid transmembrane transporter activity);GO:0015721(bile acid and bile salt transport);GO:0015722(canalicular bile acid transport);GO:0016020(membrane);GO:0016021(integral component of membrane);GO:0016887(ATPase activity);GO:0042626(ATPase activity, coupled to transmembrane movement of …	01522(Endocrine resistance);02010(ABC transporters);04976(Bile secretion);04979(Cholesterol metabolism)	yes
periportal	ENSSSCG00000015943	GORASP2	0.416002	0.00289508	1	0.114	0.061	golgi reassembly stacking protein 2 [Source:NCBI gene;Acc:100154960]	GO:0000139(Golgi membrane);GO:0005515(protein binding);GO:0005789(endoplasmic reticulum membrane);GO:0005794(Golgi apparatus);GO:0006996(organelle organization);GO:0007030(Golgi organization);GO:0034976(response to endoplasmic reticulum stress);GO:0061951(establishment of protein localization to plasma membrane);GO:0070925(organelle assembly)	NA	yes
periportal	ENSSSCG00000016034	COL3A1	0.962497	1.83066e-11	3.64996e-07	0.103	0.021	collagen type III alpha 1 chain [Source:NCBI gene;Acc:100152001]	GO:0001568(blood vessel development);GO:0002020(protease binding);GO:0005178(integrin binding);GO:0005201(extracellular matrix structural constituent);GO:0005515(protein binding);GO:0005581(collagen trimer);GO:0005586(collagen type III trimer);GO:0005615(extracellular space);GO:0007160(cell-matrix adhesion);GO:0007179(transforming growth factor beta receptor signaling pathway);GO:0007229(integrin…	04611(Platelet activation);04926(Relaxin signaling pathway);04933(AGE-RAGE signaling pathway in diabetic complications);04974(Protein digestion and absorption);05146(Amoebiasis)	yes
periportal	ENSSSCG00000026618	CAVIN2	0.820203	3.72375e-12	7.42442e-08	0.229	0.107	caveolae associated protein 2 [Source:NCBI gene;Acc:100517010]	GO:0001786(phosphatidylserine binding);GO:0005080(protein kinase C binding);GO:0005654(nucleoplasm);GO:0005737(cytoplasm);GO:0005829(cytosol);GO:0005886(plasma membrane);GO:0005901(caveola);GO:0015629(actin cytoskeleton);GO:0045121(membrane raft);GO:0097320(plasma membrane tubulation)	NA	yes
periportal	ENSSSCG00000016067	STK17B	0.362853	0.00406471	1	0.113	0.086	serine/threonine kinase 17b [Source:NCBI gene;Acc:100153033]	GO:0000166(nucleotide binding);GO:0004672(protein kinase activity);GO:0004674(protein serine/threonine kinase activity);GO:0005524(ATP binding);GO:0005634(nucleus);GO:0006468(protein phosphorylation);GO:0035556(intracellular signal transduction);GO:2000271(positive regulation of fibroblast apoptotic process)	NA	yes
periportal	ENSSSCG00000016075	SF3B1	0.440894	0.00121956	1	0.246	0.184	splicing factor 3b subunit 1 [Source:NCBI gene;Acc:100157887]	GO:0000245(spliceosomal complex assembly);GO:0000398(mRNA splicing, via spliceosome);GO:0003729(mRNA binding);GO:0005634(nucleus);GO:0005686(U2 snRNP);GO:0005689(U12-type spliceosomal complex);GO:0016607(nuclear speck);GO:0034693(U11/U12 snRNP);GO:0071004(U2-type prespliceosome);GO:0071005(U2-type precatalytic spliceosome);GO:0071013(catalytic step 2 spliceosome)	03040(Spliceosome)	yes
periportal	ENSSSCG00000016159	CPS1	1.78071	8.2088e-50	1.63667e-45	0.317	0.037	carbamoyl-phosphate synthase 1 [Source:NCBI gene;Acc:100157716]	GO:0000166(nucleotide binding);GO:0004087(carbamoyl-phosphate synthase (ammonia) activity);GO:0004088(carbamoyl-phosphate synthase (glutamine-hydrolyzing) activity);GO:0005524(ATP binding);GO:0005730(nucleolus);GO:0005737(cytoplasm);GO:0005739(mitochondrion);GO:0006207('de novo' pyrimidine nucleobase biosynthetic process);GO:0006526(arginine biosynthetic process);GO:0006541(glutamine metabolic pr…	00220(Arginine biosynthesis);00250(Alanine, aspartate and glutamate metabolism);00910(Nitrogen metabolism)	yes
periportal	ENSSSCG00000016174	FN1	1.2433	1.12164e-25	2.23633e-21	0.179	0.019	fibronectin 1 [Source:NCBI gene;Acc:397620]	GO:0001932(regulation of protein phosphorylation);GO:0002020(protease binding);GO:0005102(signaling receptor binding);GO:0005178(integrin binding);GO:0005201(extracellular matrix structural constituent);GO:0005515(protein binding);GO:0005576(extracellular region);GO:0005577(fibrinogen complex);GO:0005604(basement membrane);GO:0005615(extracellular space);GO:0005793(endoplasmic reticulum-Golgi int…	04151(PI3K-Akt signaling pathway);04510(Focal adhesion);04512(ECM-receptor interaction);04810(Regulation of actin cytoskeleton);04933(AGE-RAGE signaling pathway in diabetic complications);05100(Bacterial invasion of epithelial cells);05146(Amoebiasis);05165(Human papillomavirus infection);05200(Pathways in cancer);05205(Proteoglycans in cancer);05222(Small cell lung cancer)	yes
periportal	ENSSSCG00000022758	PECR	0.409408	0.00363418	1	0.127	0.073	peroxisomal trans-2-enoyl-CoA reductase [Source:NCBI gene;Acc:100312978]	GO:0005102(signaling receptor binding);GO:0005739(mitochondrion);GO:0005777(peroxisome);GO:0019166(trans-2-enoyl-CoA reductase (NADPH) activity);GO:0033306(phytol metabolic process);GO:0055114(oxidation-reduction process)	04146(Peroxisome)	yes
periportal	ENSSSCG00000035392	IGFBP2	1.52472	1.48206e-41	2.95492e-37	0.259	0.024	insulin like growth factor binding protein 2 [Source:NCBI gene;Acc:397064]	GO:0005520(insulin-like growth factor binding);GO:0005576(extracellular region);GO:0005615(extracellular space);GO:0019838(growth factor binding);GO:0031994(insulin-like growth factor I binding);GO:0031995(insulin-like growth factor II binding);GO:0032868(response to insulin);GO:0040008(regulation of growth);GO:0042104(positive regulation of activated T cell proliferation);GO:0043567(regulation o…	NA	yes
periportal	ENSSSCG00000016223	ACSL3	0.936474	2.7553e-17	5.49351e-13	0.145	0.024	acyl-CoA synthetase long chain family member 3 [Source:NCBI gene;Acc:100233169]	GO:0001676(long-chain fatty acid metabolic process);GO:0003824(catalytic activity);GO:0004467(long-chain fatty acid-CoA ligase activity);GO:0005783(endoplasmic reticulum);GO:0005794(Golgi apparatus);GO:0005811(lipid droplet);GO:0016020(membrane);GO:0016021(integral component of membrane);GO:0019901(protein kinase binding);GO:0019904(protein domain specific binding);GO:0034379(very-low-density lip…	00061(Fatty acid biosynthesis);00071(Fatty acid degradation);03320(PPAR signaling pathway);04146(Peroxisome);04216(Ferroptosis);04714(Thermogenesis);04920(Adipocytokine signaling pathway)	yes
periportal	ENSSSCG00000024373	TRIP12	0.40537	0.00230895	1	0.13	0.086	thyroid hormone receptor interactor 12 [Source:NCBI gene;Acc:100622166]	GO:0004842(ubiquitin-protein transferase activity);GO:0005654(nucleoplasm);GO:0006511(ubiquitin-dependent protein catabolic process);GO:0006974(cellular response to DNA damage stimulus);GO:0008270(zinc ion binding);GO:0016567(protein ubiquitination);GO:0016607(nuclear speck);GO:0016740(transferase activity);GO:0045995(regulation of embryonic development);GO:0046966(thyroid hormone receptor bindin…	04120(Ubiquitin mediated proteolysis)	yes
periportal	ENSSSCG00000036274	ENSSSCG00000036274	0.93729	2.05897e-20	4.10517e-16	0.147	0.019	UDP glucuronosyltransferase 1 family, polypeptide A6 [Source:NCBI gene;Acc:100152603]	GO:0008194(UDP-glycosyltransferase activity);GO:0015020(glucuronosyltransferase activity);GO:0016020(membrane);GO:0016021(integral component of membrane);GO:0016740(transferase activity);GO:0016757(transferase activity, transferring glycosyl groups);GO:0016758(transferase activity, transferring hexosyl groups);GO:0043231(intracellular membrane-bounded organelle);GO:0052696(flavonoid glucuronidati…	00040(Pentose and glucuronate interconversions);00053(Ascorbate and aldarate metabolism);00140(Steroid hormone biosynthesis);00830(Retinol metabolism);00860(Porphyrin and chlorophyll metabolism);00980(Metabolism of xenobiotics by cytochrome P450);00982(Drug metabolism - cytochrome P450);00983(Drug metabolism - other enzymes);05204(Chemical carcinogenesis)	yes
periportal	ENSSSCG00000016315	SPP2	1.77879	6.03795e-56	1.20385e-51	0.438	0.091	secreted phosphoprotein 2 [Source:NCBI gene;Acc:396669]	GO:0005576(extracellular region);GO:0046849(bone remodeling)	NA	yes
periportal	ENSSSCG00000016379	HDLBP	0.463475	0.000533353	1	0.221	0.163	high density lipoprotein binding protein [Source:NCBI gene;Acc:100233187]	GO:0003676(nucleic acid binding);GO:0003723(RNA binding);GO:0005829(cytosol)	NA	yes
periportal	ENSSSCG00000014626	HPX	1.35603	1.91401e-30	3.81615e-26	0.217	0.032	hemopexin [Source:NCBI gene;Acc:396998]	GO:0002639(positive regulation of immunoglobulin production);GO:0002925(positive regulation of humoral immune response mediated by circulating immunoglobulin);GO:0005576(extracellular region);GO:0005615(extracellular space);GO:0005623(cell);GO:0006879(cellular iron ion homeostasis);GO:0015232(heme transporter activity);GO:0015886(heme transport);GO:0020027(hemoglobin metabolic process);GO:0042168…	NA	yes
periportal	ENSSSCG00000014725	HBB	2.0985	1.19073e-199	2.37408e-195	0.983	0.508	hemoglobin, beta [Source:NCBI gene;Acc:407066]	GO:0004601(peroxidase activity);GO:0005344(oxygen carrier activity);GO:0005515(protein binding);GO:0005833(hemoglobin complex);GO:0015671(oxygen transport);GO:0019825(oxygen binding);GO:0020037(heme binding);GO:0031720(haptoglobin binding);GO:0031721(hemoglobin alpha binding);GO:0031838(haptoglobin-hemoglobin complex);GO:0042744(hydrogen peroxide catabolic process);GO:0043177(organic acid binding…	05143(African trypanosomiasis);05144(Malaria)	yes
periportal	ENSSSCG00000039468	SERPINH1	0.855398	7.9627e-11	1.5876e-06	0.156	0.053	serpin family H member 1 [Source:NCBI gene;Acc:396773]	GO:0003433(chondrocyte development involved in endochondral bone morphogenesis);GO:0004867(serine-type endopeptidase inhibitor activity);GO:0005518(collagen binding);GO:0005615(extracellular space);GO:0005737(cytoplasm);GO:0005783(endoplasmic reticulum);GO:0005793(endoplasmic reticulum-Golgi intermediate compartment);GO:0010951(negative regulation of endopeptidase activity);GO:0030199(collagen fi…	NA	yes
periportal	ENSSSCG00000014907	CREBZF	0.832267	7.72764e-11	1.54074e-06	0.125	0.036	CREB/ATF bZIP transcription factor [Source:NCBI gene;Acc:100518742]	GO:0003700(DNA-binding transcription factor activity);GO:0005634(nucleus);GO:0005739(mitochondrion);GO:0006351(transcription, DNA-templated);GO:0006355(regulation of transcription, DNA-templated);GO:0009615(response to virus);GO:0042802(identical protein binding);GO:0045814(negative regulation of gene expression, epigenetic);GO:0045892(negative regulation of transcription, DNA-templated);GO:00510…	NA	yes
periportal	ENSSSCG00000014920	FZD4	0.613197	9.01621e-08	0.00179765	0.112	0.047	frizzled class receptor 4 [Source:NCBI gene;Acc:100520319]	GO:0001540(amyloid-beta binding);GO:0001553(luteinization);GO:0001568(blood vessel development);GO:0001570(vasculogenesis);GO:0004888(transmembrane signaling receptor activity);GO:0004896(cytokine receptor activity);GO:0005515(protein binding);GO:0005886(plasma membrane);GO:0005911(cell-cell junction);GO:0007166(cell surface receptor signaling pathway);GO:0007223(Wnt signaling pathway, calcium mo…	04150(mTOR signaling pathway);04310(Wnt signaling pathway);04390(Hippo signaling pathway);04550(Signaling pathways regulating pluripotency of stem cells);04916(Melanogenesis);04934(Cushing syndrome);05165(Human papillomavirus infection);05200(Pathways in cancer);05205(Proteoglycans in cancer);05217(Basal cell carcinoma);05224(Breast cancer);05225(Hepatocellular carcinoma);05226(Gastric cancer)	yes
periportal	ENSSSCG00000038682	TAF1D	1.01971	7.04396e-17	1.40442e-12	0.259	0.107	TATA-box binding protein associated factor, RNA polymerase I subunit D [Source:NCBI gene;Acc:100738413]	GO:0005634(nucleus);GO:0005654(nucleoplasm);GO:0005668(RNA polymerase transcription factor SL1 complex);GO:0005815(microtubule organizing center);GO:0006355(regulation of transcription, DNA-templated)	NA	yes
periportal	ENSSSCG00000027529	BIRC3	0.734487	8.11681e-08	0.00161833	0.193	0.097	baculoviral IAP repeat-containing protein 2 [Source:NCBI gene;Acc:100622859]	GO:0004842(ubiquitin-protein transferase activity);GO:0005634(nucleus);GO:0005654(nucleoplasm);GO:0005737(cytoplasm);GO:0005829(cytosol);GO:0006915(apoptotic process);GO:0016567(protein ubiquitination);GO:0031398(positive regulation of protein ubiquitination);GO:0042981(regulation of apoptotic process);GO:0043027(cysteine-type endopeptidase inhibitor activity involved in apoptotic process);GO:006…	01524(Platinum drug resistance);04064(NF-kappa B signaling pathway);04120(Ubiquitin mediated proteolysis);04210(Apoptosis);04215(Apoptosis - multiple species);04217(Necroptosis);04510(Focal adhesion);04621(NOD-like receptor signaling pathway);04668(TNF signaling pathway);05145(Toxoplasmosis);05168(Herpes simplex virus 1 infection);05200(Pathways in cancer);05222(Small cell lung cancer)	yes
periportal	ENSSSCG00000015069	APOC3	2.48353	1.15861e-281	2.31004e-277	0.989	0.282	apolipoprotein C3 [Source:NCBI gene;Acc:406187]	GO:0005543(phospholipid binding);GO:0005576(extracellular region);GO:0005615(extracellular space);GO:0006629(lipid metabolic process);GO:0006641(triglyceride metabolic process);GO:0006869(lipid transport);GO:0007186(G protein-coupled receptor signaling pathway);GO:0008289(lipid binding);GO:0010897(negative regulation of triglyceride catabolic process);GO:0010903(negative regulation of very-low-de…	03320(PPAR signaling pathway);04979(Cholesterol metabolism)	yes
periportal	ENSSSCG00000030921	APOA1	2.62961	6.36649e-244	1.26935e-239	0.973	0.277	apolipoprotein A1 [Source:NCBI gene;Acc:397691]	GO:0001540(amyloid-beta binding);GO:0001932(regulation of protein phosphorylation);GO:0001935(endothelial cell proliferation);GO:0002740(negative regulation of cytokine secretion involved in immune response);GO:0005102(signaling receptor binding);GO:0005319(lipid transporter activity);GO:0005543(phospholipid binding);GO:0005576(extracellular region);GO:0005615(extracellular space);GO:0006644(phos…	03320(PPAR signaling pathway);04975(Fat digestion and absorption);04977(Vitamin digestion and absorption);04979(Cholesterol metabolism);05143(African trypanosomiasis)	yes
periportal	ENSSSCG00000015106	HYOU1	0.787808	6.93087e-12	1.38188e-07	0.153	0.052	hypoxia up-regulated 1 [Source:NCBI gene;Acc:100516870]	GO:0000166(nucleotide binding);GO:0002931(response to ischemia);GO:0005524(ATP binding);GO:0005783(endoplasmic reticulum);GO:0006888(endoplasmic reticulum to Golgi vesicle-mediated transport);GO:0034663(endoplasmic reticulum chaperone complex);GO:0034976(response to endoplasmic reticulum stress);GO:0043066(negative regulation of apoptotic process);GO:0071456(cellular response to hypoxia);GO:19032…	04141(Protein processing in endoplasmic reticulum)	yes
periportal	ENSSSCG00000015205	HEPACAM	1.4373	7.02951e-35	1.40154e-30	0.415	0.152	hepatic and glial cell adhesion molecule [Source:NCBI gene;Acc:100523198]	GO:0005911(cell-cell junction);GO:0016020(membrane);GO:0016021(integral component of membrane);GO:0030424(axon);GO:0034613(cellular protein localization)	NA	yes
periportal	ENSSSCG00000015235	ETS1	0.370835	0.000151448	1	0.173	0.134	ETS proto-oncogene 1, transcription factor [Source:NCBI gene;Acc:100302363]	GO:0000978(RNA polymerase II proximal promoter sequence-specific DNA binding);GO:0000981(DNA-binding transcription factor activity, RNA polymerase II-specific);GO:0003677(DNA binding);GO:0003700(DNA-binding transcription factor activity);GO:0005634(nucleus);GO:0005654(nucleoplasm);GO:0005667(transcription factor complex);GO:0006355(regulation of transcription, DNA-templated);GO:0006357(regulation…	04014(Ras signaling pathway);04218(Cellular senescence);05166(Human T-cell leukemia virus 1 infection);05200(Pathways in cancer);05211(Renal cell carcinoma)	yes
periportal	ENSSSCG00000015268	FMO1	0.667416	1.00504e-11	2.00386e-07	0.1	0.019	flavin containing monooxygenase 1 [Source:NCBI gene;Acc:397132]	GO:0004497(monooxygenase activity);GO:0004499(N,N-dimethylaniline monooxygenase activity);GO:0005783(endoplasmic reticulum);GO:0005789(endoplasmic reticulum membrane);GO:0006082(organic acid metabolic process);GO:0009404(toxin metabolic process);GO:0016020(membrane);GO:0016021(integral component of membrane);GO:0016491(oxidoreductase activity);GO:0017144(drug metabolic process);GO:0031090(organel…	00982(Drug metabolism - cytochrome P450)	yes
periportal	ENSSSCG00000028322	BTG2	1.3328	1.28074e-33	2.55353e-29	0.395	0.121	BTG anti-proliferation factor 2 [Source:NCBI gene;Acc:100048932]	GO:0005634(nucleus);GO:0005737(cytoplasm);GO:0006479(protein methylation);GO:0006974(cellular response to DNA damage stimulus);GO:0008285(negative regulation of cell population proliferation);GO:0008306(associative learning);GO:0009952(anterior/posterior pattern specification);GO:0017148(negative regulation of translation);GO:0021542(dentate gyrus development);GO:0021954(central nervous system ne…	03018(RNA degradation)	yes
periportal	ENSSSCG00000028035	ENSSSCG00000028035	0.522052	4.87282e-05	0.971542	0.208	0.134	zinc finger CCCH-type containing 11A [Source:NCBI gene;Acc:100622147]	GO:0046872(metal ion binding)	NA	yes
periportal	ENSSSCG00000015299	STEAP4	0.752537	3.83502e-12	7.64626e-08	0.104	0.018	STEAP4 metalloreductase [Source:NCBI gene;Acc:100310802]	GO:0005768(endosome);GO:0005794(Golgi apparatus);GO:0005886(plasma membrane);GO:0008823(cupric reductase activity);GO:0009055(electron transfer activity);GO:0015677(copper ion import);GO:0016020(membrane);GO:0016021(integral component of membrane);GO:0020037(heme binding);GO:0022900(electron transport chain);GO:0045444(fat cell differentiation);GO:0052851(ferric-chelate reductase (NADPH) activity…	NA	yes
periportal	ENSSSCG00000015310	AKAP9	0.995295	3.67574e-14	7.32869e-10	0.178	0.052	A-kinase anchoring protein 9 [Source:NCBI gene;Acc:396908]	GO:0003677(DNA binding);GO:0005794(Golgi apparatus);GO:0005795(Golgi stack);GO:0005801(cis-Golgi network);GO:0005813(centrosome);GO:0007020(microtubule nucleation);GO:0007165(signal transduction);GO:0008076(voltage-gated potassium channel complex);GO:0015459(potassium channel regulator activity);GO:0031116(positive regulation of microtubule polymerization);GO:0032947(protein-containing complex sc…	NA	yes
periportal	ENSSSCG00000015326	COL1A2	0.621056	0.000318913	1	0.11	0.076	collagen type I alpha 2 chain [Source:NCBI gene;Acc:100626716]	GO:0001501(skeletal system development);GO:0001568(blood vessel development);GO:0002020(protease binding);GO:0005201(extracellular matrix structural constituent);GO:0005581(collagen trimer);GO:0005584(collagen type I trimer);GO:0005615(extracellular space);GO:0005783(endoplasmic reticulum);GO:0007179(transforming growth factor beta receptor signaling pathway);GO:0007266(Rho protein signal transdu…	04151(PI3K-Akt signaling pathway);04510(Focal adhesion);04512(ECM-receptor interaction);04611(Platelet activation);04926(Relaxin signaling pathway);04933(AGE-RAGE signaling pathway in diabetic complications);04974(Protein digestion and absorption);05146(Amoebiasis);05165(Human papillomavirus infection)	yes
periportal	ENSSSCG00000036049	PEG10	1.14795	2.40807e-20	4.80121e-16	0.188	0.036	Sus scrofa paternally expressed 10 (PEG10), transcript variant 2, mRNA. [Source:RefSeq mRNA;Acc:NM_001127224]	GO:0001890(placenta development);GO:0003676(nucleic acid binding);GO:0005634(nucleus);GO:0005829(cytosol);GO:0008270(zinc ion binding)	NA	yes
periportal	ENSSSCG00000015453	PDIA4	0.701033	2.48627e-10	4.95713e-06	0.299	0.175	protein disulfide isomerase family A member 4 [Source:NCBI gene;Acc:100522203]	GO:0003756(protein disulfide isomerase activity);GO:0005783(endoplasmic reticulum);GO:0005788(endoplasmic reticulum lumen);GO:0006457(protein folding);GO:0009986(cell surface);GO:0016853(isomerase activity);GO:0034976(response to endoplasmic reticulum stress);GO:0045454(cell redox homeostasis);GO:0055114(oxidation-reduction process);GO:0061077(chaperone-mediated protein folding)	04141(Protein processing in endoplasmic reticulum);04918(Thyroid hormone synthesis)	yes
periportal	ENSSSCG00000015493	SERPINC1	1.53765	2.64862e-38	5.28082e-34	0.283	0.04	serpin family C member 1 [Source:NCBI gene;Acc:100125972]	GO:0002020(protease binding);GO:0004867(serine-type endopeptidase inhibitor activity);GO:0005615(extracellular space);GO:0008201(heparin binding);GO:0010951(negative regulation of endopeptidase activity);GO:0030193(regulation of blood coagulation);GO:0042802(identical protein binding);GO:2000266(regulation of blood coagulation, intrinsic pathway)	04610(Complement and coagulation cascades)	yes
periportal	ENSSSCG00000015535	QSOX1	0.866607	8.58994e-21	1.71266e-16	0.109	0.005	quiescin sulfhydryl oxidase 1 [Source:NCBI gene;Acc:100620285]	GO:0003756(protein disulfide isomerase activity);GO:0005615(extracellular space);GO:0005794(Golgi apparatus);GO:0016020(membrane);GO:0016021(integral component of membrane);GO:0016242(negative regulation of macroautophagy);GO:0016491(oxidoreductase activity);GO:0016971(flavin-linked sulfhydryl oxidase activity);GO:0016972(thiol oxidase activity);GO:0030173(integral component of Golgi membrane);GO…	NA	yes
periportal	ENSSSCG00000015570	IVNS1ABP	0.482236	0.000411588	1	0.107	0.05	influenza virus NS1A binding protein [Source:NCBI gene;Acc:100302027]	GO:0005515(protein binding);GO:0005634(nucleus);GO:0005829(cytosol);GO:0008380(RNA splicing);GO:0009615(response to virus);GO:0015629(actin cytoskeleton);GO:0031397(negative regulation of protein ubiquitination);GO:2001243(negative regulation of intrinsic apoptotic signaling pathway)	05164(Influenza A)	yes
periportal	ENSSSCG00000015595	ATF3	1.09681	2.68359e-17	5.35055e-13	0.19	0.049	activating transcription factor 3 [Source:NCBI gene;Acc:100738612]	GO:0000122(negative regulation of transcription by RNA polymerase II);GO:0000976(transcription regulatory region sequence-specific DNA binding);GO:0000977(RNA polymerase II regulatory region sequence-specific DNA binding);GO:0000978(RNA polymerase II proximal promoter sequence-specific DNA binding);GO:0001227(DNA-binding transcription repressor activity, RNA polymerase II-specific);GO:0003677(DNA…	NA	yes
periportal	ENSSSCG00000038506	ENSSSCG00000038506	0.798175	5.19819e-10	1.03642e-05	0.138	0.045	CD46 molecule, complement regulatory protein [Source:NCBI gene;Acc:396922]	GO:0002079(inner acrosomal membrane);GO:0007338(single fertilization);GO:0009986(cell surface);GO:0016020(membrane);GO:0016021(integral component of membrane)	04610(Complement and coagulation cascades);05162(Measles)	yes
periportal	ENSSSCG00000008700	HGFAC	1.0989	1.54215e-24	3.07474e-20	0.189	0.028	HGF activator [Source:NCBI gene;Acc:100739841]	GO:0004252(serine-type endopeptidase activity);GO:0005576(extracellular region);GO:0005615(extracellular space);GO:0005737(cytoplasm);GO:0005791(rough endoplasmic reticulum);GO:0006508(proteolysis);GO:0008233(peptidase activity);GO:0008236(serine-type peptidase activity);GO:0016787(hydrolase activity)	NA	yes
periportal	ENSSSCG00000008735	BOD1L1	0.635648	1.42746e-06	0.0284607	0.116	0.052	biorientation of chromosomes in cell division 1 like 1 [Source:NCBI gene;Acc:100525295]	GO:0005654(nucleoplasm);GO:0006974(cellular response to DNA damage stimulus);GO:0031297(replication fork processing)	NA	yes
periportal	ENSSSCG00000008844	KDR	0.695672	8.64948e-10	1.72453e-05	0.17	0.091	kinase insert domain receptor [Source:NCBI gene;Acc:397311]	GO:0000166(nucleotide binding);GO:0001934(positive regulation of protein phosphorylation);GO:0001938(positive regulation of endothelial cell proliferation);GO:0002040(sprouting angiogenesis);GO:0004672(protein kinase activity);GO:0004713(protein tyrosine kinase activity);GO:0004714(transmembrane receptor protein tyrosine kinase activity);GO:0005021(vascular endothelial growth factor-activated rec…	01521(EGFR tyrosine kinase inhibitor resistance);04010(MAPK signaling pathway);04014(Ras signaling pathway);04015(Rap1 signaling pathway);04151(PI3K-Akt signaling pathway);04370(VEGF signaling pathway);04510(Focal adhesion);05205(Proteoglycans in cancer);05418(Fluid shear stress and atherosclerosis)	yes
periportal	ENSSSCG00000008868	TDO2	1.03889	8.01078e-19	1.59719e-14	0.154	0.023	tryptophan 2,3-dioxygenase [Source:NCBI gene;Acc:100301559]	GO:0004833(tryptophan 2,3-dioxygenase activity);GO:0006569(tryptophan catabolic process);GO:0016491(oxidoreductase activity);GO:0019441(tryptophan catabolic process to kynurenine);GO:0019442(tryptophan catabolic process to acetyl-CoA);GO:0020037(heme binding);GO:0042802(identical protein binding);GO:0046872(metal ion binding);GO:0051213(dioxygenase activity);GO:0051289(protein homotetramerization…	00380(Tryptophan metabolism)	yes
periportal	ENSSSCG00000008873	GASK1B	0.770783	3.05477e-12	6.09059e-08	0.163	0.079	golgi associated kinase 1B [Source:NCBI gene;Acc:100515440]	GO:0005794(Golgi apparatus);GO:0016020(membrane);GO:0016021(integral component of membrane)	NA	yes
periportal	ENSSSCG00000008913	IGFBP7	0.937116	9.63421e-11	1.92087e-06	0.121	0.031	insulin like growth factor binding protein 7 [Source:NCBI gene;Acc:100302573]	GO:0001558(regulation of cell growth);GO:0005515(protein binding);GO:0005520(insulin-like growth factor binding);GO:0005576(extracellular region);GO:0007155(cell adhesion)	NA	yes
periportal	ENSSSCG00000035505	YTHDC1	0.428934	0.00565192	1	0.14	0.087	YTH domain containing 1 [Source:NCBI gene;Acc:110262114]	GO:0003723(RNA binding);GO:0005654(nucleoplasm);GO:0005886(plasma membrane);GO:0010608(posttranscriptional regulation of gene expression)	NA	yes
periportal	ENSSSCG00000027609	GC	1.7814	5.65811e-52	1.12811e-47	0.38	0.063	GC, vitamin D binding protein [Source:NCBI gene;Acc:448964]	GO:0003779(actin binding);GO:0005499(vitamin D binding);GO:0005615(extracellular space);GO:0035461(vitamin transmembrane transport);GO:0042359(vitamin D metabolic process);GO:0051180(vitamin transport);GO:0090482(vitamin transmembrane transporter activity);GO:1902118(calcidiol binding)	NA	yes
periportal	ENSSSCG00000008948	ALB	2.62882	1.07525e-258	2.14382e-254	0.982	0.322	albumin [Source:NCBI gene;Acc:396960]	GO:0003677(DNA binding);GO:0005504(fatty acid binding);GO:0005576(extracellular region);GO:0005615(extracellular space);GO:0005737(cytoplasm);GO:0005783(endoplasmic reticulum);GO:0005794(Golgi apparatus);GO:0008144(drug binding);GO:0009267(cellular response to starvation);GO:0015643(toxic substance binding);GO:0019825(oxygen binding);GO:0030170(pyridoxal phosphate binding);GO:0032460(negative reg…	04918(Thyroid hormone synthesis)	yes
periportal	ENSSSCG00000008949	AFP	2.22716	1.48791e-81	2.96659e-77	0.514	0.083	alpha fetoprotein [Source:NCBI gene;Acc:397586]	GO:0001542(ovulation from ovarian follicle);GO:0005576(extracellular region);GO:0005615(extracellular space);GO:0005737(cytoplasm);GO:0019953(sexual reproduction);GO:0042448(progesterone metabolic process);GO:0046872(metal ion binding);GO:0060395(SMAD protein signal transduction)	04390(Hippo signaling pathway)	yes
periportal	ENSSSCG00000024314	FGG	2.84659	4.40484e-241	8.78238e-237	0.948	0.223	fibrinogen gamma chain [Source:NCBI gene;Acc:403164]	GO:0005102(signaling receptor binding);GO:0005198(structural molecule activity);GO:0005577(fibrinogen complex);GO:0005615(extracellular space);GO:0007160(cell-matrix adhesion);GO:0007596(blood coagulation);GO:0009306(protein secretion);GO:0009897(external side of plasma membrane);GO:0009986(cell surface);GO:0030168(platelet activation);GO:0031091(platelet alpha granule);GO:0031639(plasminogen act…	04610(Complement and coagulation cascades);04611(Platelet activation);05150(Staphylococcus aureus infection)	yes
periportal	ENSSSCG00000008998	ENSSSCG00000008998	2.69953	3.94407e-236	7.86368e-232	0.961	0.267	fibrinogen alpha chain [Source:NCBI gene;Acc:100626178]	GO:0005102(signaling receptor binding);GO:0005577(fibrinogen complex);GO:0007596(blood coagulation);GO:0030168(platelet activation);GO:0051258(protein polymerization)	04610(Complement and coagulation cascades);04611(Platelet activation)	yes
periportal	ENSSSCG00000028901	ENSSSCG00000028901	1.13224	1.43469e-22	2.86049e-18	0.172	0.023	NA	GO:0007596(blood coagulation)	NA	yes
periportal	ENSSSCG00000008997	FGB	2.73638	4.14823e-251	8.27073e-247	0.974	0.288	fibrinogen beta chain [Source:NCBI gene;Acc:100514354]	GO:0005102(signaling receptor binding);GO:0005198(structural molecule activity);GO:0005577(fibrinogen complex);GO:0005615(extracellular space);GO:0005783(endoplasmic reticulum);GO:0005938(cell cortex);GO:0007160(cell-matrix adhesion);GO:0007596(blood coagulation);GO:0009897(external side of plasma membrane);GO:0009986(cell surface);GO:0030168(platelet activation);GO:0031091(platelet alpha granule…	04610(Complement and coagulation cascades);04611(Platelet activation)	yes
periportal	ENSSSCG00000009138	ENSSSCG00000009138	1.35209	4.57495e-29	9.12154e-25	0.196	0.021	complement factor I [Source:NCBI gene;Acc:100516921]	GO:0004252(serine-type endopeptidase activity);GO:0005044(scavenger receptor activity);GO:0005515(protein binding);GO:0006508(proteolysis);GO:0006898(receptor-mediated endocytosis);GO:0008233(peptidase activity);GO:0008236(serine-type peptidase activity);GO:0016020(membrane);GO:0016787(hydrolase activity)	04610(Complement and coagulation cascades);05150(Staphylococcus aureus infection)	yes
periportal	ENSSSCG00000009182	ENSSSCG00000009182	1.33215	2.79512e-26	5.5729e-22	0.221	0.045	alcohol dehydrogenase 1C (class I), gamma polypeptide [Source:NCBI gene;Acc:100512615]	GO:0001523(retinoid metabolic process);GO:0004022(alcohol dehydrogenase (NAD) activity);GO:0005739(mitochondrion);GO:0006068(ethanol catabolic process);GO:0008270(zinc ion binding);GO:0016491(oxidoreductase activity);GO:0032526(response to retinoic acid);GO:0033574(response to testosterone);GO:0042572(retinol metabolic process);GO:0042573(retinoic acid metabolic process);GO:0042803(protein homodi…	00010(Glycolysis / Gluconeogenesis);00071(Fatty acid degradation);00350(Tyrosine metabolism);00830(Retinol metabolism);00980(Metabolism of xenobiotics by cytochrome P450);00982(Drug metabolism - cytochrome P450);05204(Chemical carcinogenesis)	yes
periportal	ENSSSCG00000009185	ADH5	0.508249	7.81377e-05	1	0.179	0.121	alcohol dehydrogenase 5 (class III), chi polypeptide [Source:NCBI gene;Acc:100513555]	GO:0004024(alcohol dehydrogenase activity, zinc-dependent);GO:0005829(cytosol);GO:0006069(ethanol oxidation);GO:0008270(zinc ion binding);GO:0016491(oxidoreductase activity);GO:0046294(formaldehyde catabolic process);GO:0046872(metal ion binding);GO:0051903(S-(hydroxymethyl)glutathione dehydrogenase activity);GO:0055114(oxidation-reduction process)	00010(Glycolysis / Gluconeogenesis);00071(Fatty acid degradation);00350(Tyrosine metabolism);00830(Retinol metabolism);00980(Metabolism of xenobiotics by cytochrome P450);00982(Drug metabolism - cytochrome P450);05204(Chemical carcinogenesis)	yes
periportal	ENSSSCG00000009225	HSD17B13	0.670294	9.52235e-09	0.000189857	0.124	0.037	estradiol 17-beta-dehydrogenase 11 [Source:NCBI gene;Acc:100520923]	GO:0005811(lipid droplet);GO:0016229(steroid dehydrogenase activity);GO:0046889(positive regulation of lipid biosynthetic process);GO:0055114(oxidation-reduction process)	NA	yes
periportal	ENSSSCG00000009244	SEC31A	0.522821	4.26439e-05	0.850233	0.135	0.071	SEC31 homolog A, COPII coat complex component [Source:NCBI gene;Acc:100511210]	GO:0000139(Golgi membrane);GO:0005198(structural molecule activity);GO:0005515(protein binding);GO:0005737(cytoplasm);GO:0005783(endoplasmic reticulum);GO:0005829(cytosol);GO:0006886(intracellular protein transport);GO:0006888(endoplasmic reticulum to Golgi vesicle-mediated transport);GO:0007029(endoplasmic reticulum organization);GO:0030120(vesicle coat);GO:0030127(COPII vesicle coat);GO:0030134…	04141(Protein processing in endoplasmic reticulum)	yes
periportal	ENSSSCG00000007671	TFR2	1.20177	7.11768e-27	1.41912e-22	0.169	0.013	transferrin receptor 2 [Source:NCBI gene;Acc:100517580]	GO:0004998(transferrin receptor activity);GO:0005887(integral component of plasma membrane);GO:0006898(receptor-mediated endocytosis);GO:0009897(external side of plasma membrane);GO:0010039(response to iron ion);GO:0016020(membrane);GO:0016021(integral component of membrane);GO:0031410(cytoplasmic vesicle);GO:0033570(transferrin transmembrane transporter activity);GO:0033572(transferrin transport…	NA	yes
periportal	ENSSSCG00000007738	ENSSSCG00000007738	0.556787	6.82484e-06	0.136074	0.116	0.045	argininosuccinate lyase [Source:NCBI gene;Acc:100517757]	GO:0003824(catalytic activity);GO:0004056(argininosuccinate lyase activity);GO:0005737(cytoplasm);GO:0006520(cellular amino acid metabolic process);GO:0007626(locomotory behavior);GO:0009791(post-embryonic development);GO:0019676(ammonia assimilation cycle);GO:0042450(arginine biosynthetic process via ornithine)	00220(Arginine biosynthesis);00250(Alanine, aspartate and glutamate metabolism)	yes
periportal	ENSSSCG00000037878	AHSP	1.04282	1.30844e-21	2.60877e-17	0.278	0.086	alpha hemoglobin stabilizing protein [Source:NCBI gene;Acc:102164536]	GO:0006457(protein folding);GO:0030218(erythrocyte differentiation);GO:0030492(hemoglobin binding);GO:0050821(protein stabilization)	NA	yes
periportal	ENSSSCG00000035364	ENSSSCG00000035364	1.13026	5.9879e-22	1.19387e-17	0.209	0.044	vitamin K epoxide reductase complex subunit 1 [Source:NCBI gene;Acc:100522924]	GO:0016020(membrane);GO:0016021(integral component of membrane)	00130(Ubiquinone and other terpenoid-quinone biosynthesis)	yes
periportal	ENSSSCG00000032369	HSD3B7	0.345291	0.00238865	1	0.104	0.053	hydroxy-delta-5-steroid dehydrogenase, 3 beta- and steroid delta-isomerase 7 [Source:NCBI gene;Acc:100525281]	GO:0003854(3-beta-hydroxy-delta5-steroid dehydrogenase activity);GO:0005811(lipid droplet);GO:0006694(steroid biosynthetic process);GO:0016616(oxidoreductase activity, acting on the CH-OH group of donors, NAD or NADP as acceptor);GO:0035754(B cell chemotaxis);GO:0047016(cholest-5-ene-3-beta,7-alpha-diol 3-beta-dehydrogenase activity);GO:0055114(oxidation-reduction process)	00120(Primary bile acid biosynthesis)	yes
periportal	ENSSSCG00000007907	USP7	0.452827	0.000681492	1	0.104	0.055	ubiquitin specific peptidase 7 [Source:NCBI gene;Acc:100190899]	GO:0002039(p53 binding);GO:0004197(cysteine-type endopeptidase activity);GO:0004843(thiol-dependent ubiquitin-specific protease activity);GO:0005515(protein binding);GO:0005634(nucleus);GO:0005829(cytosol);GO:0006283(transcription-coupled nucleotide-excision repair);GO:0006511(ubiquitin-dependent protein catabolic process);GO:0008022(protein C-terminus binding);GO:0008134(transcription factor bin…	04068(FoxO signaling pathway);05169(Epstein-Barr virus infection);05203(Viral carcinogenesis)	yes
periportal	ENSSSCG00000023304	SRRM2	0.458636	9.27652e-05	1	0.317	0.244	serine/arginine repetitive matrix 2 [Source:NCBI gene;Acc:100511011]	GO:0000398(mRNA splicing, via spliceosome);GO:0005515(protein binding);GO:0005634(nucleus);GO:0015030(Cajal body);GO:0016607(nuclear speck);GO:0047485(protein N-terminus binding);GO:0070742(C2H2 zinc finger domain binding);GO:0071007(U2-type catalytic step 2 spliceosome);GO:0071013(catalytic step 2 spliceosome)	NA	yes
periportal	ENSSSCG00000007978	ENSSSCG00000007978	2.05637	1.22829e-166	2.44897e-162	0.959	0.435	hemoglobin subunit alpha [Source:NCBI gene;Acc:110259958]	GO:0004601(peroxidase activity);GO:0005344(oxygen carrier activity);GO:0005506(iron ion binding);GO:0005515(protein binding);GO:0005833(hemoglobin complex);GO:0015671(oxygen transport);GO:0019825(oxygen binding);GO:0020037(heme binding);GO:0031720(haptoglobin binding);GO:0031838(haptoglobin-hemoglobin complex);GO:0042744(hydrogen peroxide catabolic process);GO:0043177(organic acid binding);GO:004…	05143(African trypanosomiasis);05144(Malaria)	yes
periportal	ENSSSCG00000007977	HBM	1.20615	6.76372e-21	1.34855e-16	0.181	0.032	hemoglobin subunit mu [Source:NCBI gene;Acc:100737727]	GO:0004601(peroxidase activity);GO:0005344(oxygen carrier activity);GO:0005515(protein binding);GO:0005833(hemoglobin complex);GO:0015671(oxygen transport);GO:0019825(oxygen binding);GO:0020037(heme binding);GO:0031720(haptoglobin binding);GO:0031838(haptoglobin-hemoglobin complex);GO:0042744(hydrogen peroxide catabolic process);GO:0043177(organic acid binding);GO:0046872(metal ion binding);GO:00…	NA	yes
periportal	ENSSSCG00000008068	IARS	0.422647	0.000455972	1	0.102	0.05	isoleucyl-tRNA synthetase [Source:NCBI gene;Acc:100624746]	GO:0000049(tRNA binding);GO:0000166(nucleotide binding);GO:0002161(aminoacyl-tRNA editing activity);GO:0004812(aminoacyl-tRNA ligase activity);GO:0004822(isoleucine-tRNA ligase activity);GO:0005524(ATP binding);GO:0005737(cytoplasm);GO:0005829(cytosol);GO:0006412(translation);GO:0006418(tRNA aminoacylation for protein translation);GO:0006428(isoleucyl-tRNA aminoacylation);GO:0016874(ligase activi…	00970(Aminoacyl-tRNA biosynthesis)	yes
periportal	ENSSSCG00000008079	FAM120A	0.344047	0.00735249	1	0.126	0.095	constitutive coactivator of PPAR-gamma-like protein 1 [Source:NCBI gene;Acc:100514399]	GO:0005634(nucleus);GO:0005829(cytosol)	NA	yes
periportal	ENSSSCG00000035971	DUSP2	0.728134	1.07638e-07	0.00214609	0.147	0.061	dual specificity phosphatase 2 [Source:NCBI gene;Acc:100622812]	GO:0000188(inactivation of MAPK activity);GO:0004721(phosphoprotein phosphatase activity);GO:0004725(protein tyrosine phosphatase activity);GO:0005634(nucleus);GO:0006470(protein dephosphorylation);GO:0008138(protein tyrosine/serine/threonine phosphatase activity);GO:0016311(dephosphorylation);GO:0016787(hydrolase activity);GO:0016791(phosphatase activity);GO:0017017(MAP kinase tyrosine/serine/th…	04010(MAPK signaling pathway)	yes
periportal	ENSSSCG00000008164	MAP4K4	0.765898	8.5692e-09	0.000170853	0.182	0.084	mitogen-activated protein kinase kinase kinase kinase 4 [Source:NCBI gene;Acc:100518724]	GO:0000165(MAPK cascade);GO:0004111(creatine kinase activity);GO:0004672(protein kinase activity);GO:0004674(protein serine/threonine kinase activity);GO:0005524(ATP binding);GO:0005737(cytoplasm);GO:0005925(focal adhesion);GO:0006468(protein phosphorylation);GO:0008017(microtubule binding);GO:0023014(signal transduction by protein phosphorylation);GO:0030335(positive regulation of cell migration…	04010(MAPK signaling pathway)	yes
periportal	ENSSSCG00000008192	TMEM131	0.732427	6.52267e-09	0.000130049	0.105	0.034	transmembrane protein 131 [Source:NCBI gene;Acc:100511075]	GO:0016020(membrane);GO:0016021(integral component of membrane)	NA	yes
periportal	ENSSSCG00000008214	FABP1	1.94046	6.25254e-61	1.24663e-56	0.488	0.118	fatty acid binding protein 1 [Source:NCBI gene;Acc:445535]	GO:0003682(chromatin binding);GO:0005504(fatty acid binding);GO:0005634(nucleus);GO:0005654(nucleoplasm);GO:0005737(cytoplasm);GO:0005829(cytosol);GO:0008289(lipid binding);GO:0016209(antioxidant activity);GO:0043066(negative regulation of apoptotic process);GO:0043154(negative regulation of cysteine-type endopeptidase activity involved in apoptotic process);GO:0070301(cellular response to hydrog…	03320(PPAR signaling pathway);04975(Fat digestion and absorption)	yes
periportal	ENSSSCG00000023409	TIA1	0.65731	6.16678e-08	0.00122953	0.116	0.042	TIA1 cytotoxic granule associated RNA binding protein [Source:NCBI gene;Acc:100736894]	GO:0003676(nucleic acid binding);GO:0003723(RNA binding);GO:0005634(nucleus);GO:0005654(nucleoplasm);GO:0005737(cytoplasm);GO:0005829(cytosol);GO:0010494(cytoplasmic stress granule);GO:0017091(AU-rich element binding);GO:0017148(negative regulation of translation);GO:0042036(negative regulation of cytokine biosynthetic process);GO:0048024(regulation of mRNA splicing, via spliceosome);GO:0097165(n…	NA	yes
periportal	ENSSSCG00000008368	UGP2	0.494905	0.000247766	1	0.159	0.094	UDP-glucose pyrophosphorylase 2 [Source:NCBI gene;Acc:397040]	GO:0003983(UTP:glucose-1-phosphate uridylyltransferase activity);GO:0005737(cytoplasm);GO:0005977(glycogen metabolic process);GO:0006011(UDP-glucose metabolic process);GO:0016740(transferase activity);GO:0016779(nucleotidyltransferase activity);GO:0042802(identical protein binding);GO:0070569(uridylyltransferase activity)	00040(Pentose and glucuronate interconversions);00052(Galactose metabolism);00500(Starch and sucrose metabolism);00520(Amino sugar and nucleotide sugar metabolism)	yes
periportal	ENSSSCG00000008388	REL	0.376607	0.000453511	1	0.11	0.07	REL proto-oncogene, NF-kB subunit [Source:NCBI gene;Acc:100525104]	GO:0000122(negative regulation of transcription by RNA polymerase II);GO:0000977(RNA polymerase II regulatory region sequence-specific DNA binding);GO:0000980(RNA polymerase II distal enhancer sequence-specific DNA binding);GO:0000981(DNA-binding transcription factor activity, RNA polymerase II-specific);GO:0001228(DNA-binding transcription activator activity, RNA polymerase II-specific);GO:00036…	04014(Ras signaling pathway);05202(Transcriptional misregulation in cancer);05203(Viral carcinogenesis)	yes
periportal	ENSSSCG00000040786	SPTBN1	0.700003	1.6512e-08	0.000329216	0.182	0.081	spectrin beta, non-erythrocytic 1 [Source:NCBI gene;Acc:100516258]	GO:0000281(mitotic cytokinesis);GO:0003779(actin binding);GO:0005200(structural constituent of cytoskeleton);GO:0005515(protein binding);GO:0005543(phospholipid binding);GO:0005634(nucleus);GO:0005730(nucleolus);GO:0005737(cytoplasm);GO:0005856(cytoskeleton);GO:0005886(plasma membrane);GO:0007009(plasma membrane organization);GO:0007010(cytoskeleton organization);GO:0007182(common-partner SMAD pr…	NA	yes
periportal	ENSSSCG00000038549	ZFP36L2	0.494507	0.000243613	1	0.248	0.173	ZFP36 ring finger protein like 2 [Source:NCBI gene;Acc:100513591]	GO:0000165(MAPK cascade);GO:0000288(nuclear-transcribed mRNA catabolic process, deadenylation-dependent decay);GO:0005634(nucleus);GO:0005737(cytoplasm);GO:0006402(mRNA catabolic process);GO:0009611(response to wounding);GO:0017091(AU-rich element binding);GO:0030097(hemopoiesis);GO:0033077(T cell differentiation in thymus);GO:0035019(somatic stem cell population maintenance);GO:0035925(mRNA 3'-U…	04218(Cellular senescence)	yes
periportal	ENSSSCG00000008557	EMILIN1	0.718004	1.2564e-09	2.50501e-05	0.207	0.099	elastin microfibril interfacer 1 [Source:NCBI gene;Acc:100523665]	GO:0003180(aortic valve morphogenesis);GO:0005515(protein binding);GO:0005576(extracellular region);GO:0005581(collagen trimer);GO:0005615(extracellular space);GO:0007160(cell-matrix adhesion);GO:0010628(positive regulation of gene expression);GO:0010629(negative regulation of gene expression);GO:0010811(positive regulation of cell-substrate adhesion);GO:0016477(cell migration);GO:0016525(negativ…	NA	yes
periportal	ENSSSCG00000008595	APOB	2.48061	1.33215e-101	2.65604e-97	0.586	0.091	apolipoprotein B [Source:NCBI gene;Acc:100523371]	GO:0001701(in utero embryonic development);GO:0005102(signaling receptor binding);GO:0005319(lipid transporter activity);GO:0005543(phospholipid binding);GO:0005737(cytoplasm);GO:0005783(endoplasmic reticulum);GO:0005829(cytosol);GO:0006629(lipid metabolic process);GO:0006642(triglyceride mobilization);GO:0006869(lipid transport);GO:0007283(spermatogenesis);GO:0007399(nervous system development);…	04975(Fat digestion and absorption);04977(Vitamin digestion and absorption);04979(Cholesterol metabolism)	yes
periportal	ENSSSCG00000005943	ST3GAL1	0.677239	1.63095e-07	0.0032518	0.13	0.052	ST3 beta-galactoside alpha-2,3-sialyltransferase 1 [Source:NCBI gene;Acc:445537]	GO:0003836(beta-galactoside (CMP) alpha-2,3-sialyltransferase activity);GO:0005794(Golgi apparatus);GO:0006468(protein phosphorylation);GO:0006486(protein glycosylation);GO:0008373(sialyltransferase activity);GO:0016020(membrane);GO:0016021(integral component of membrane);GO:0016740(transferase activity);GO:0016757(transferase activity, transferring glycosyl groups);GO:0097503(sialylation)	00512(Mucin type O-glycan biosynthesis);00533(Glycosaminoglycan biosynthesis - keratan sulfate);00603(Glycosphingolipid biosynthesis - globo and isoglobo series);00604(Glycosphingolipid biosynthesis - ganglio series)	yes
periportal	ENSSSCG00000038500	TRIB1	0.510098	3.3707e-07	0.00672051	0.122	0.06	tribbles pseudokinase 1 [Source:NCBI gene;Acc:100512960]	GO:0004672(protein kinase activity);GO:0004860(protein kinase inhibitor activity);GO:0005524(ATP binding);GO:0005634(nucleus);GO:0005737(cytoplasm);GO:0006468(protein phosphorylation);GO:0006469(negative regulation of protein kinase activity);GO:0007254(JNK cascade);GO:0008134(transcription factor binding);GO:0014912(negative regulation of smooth muscle cell migration);GO:0031434(mitogen-activate…	NA	yes
periportal	ENSSSCG00000006014	RAD21	0.340861	0.00208319	1	0.115	0.063	RAD21 cohesin complex component [Source:NCBI gene;Acc:100738633]	GO:0000785(chromatin);GO:0000794(condensed nuclear chromosome);GO:0003682(chromatin binding);GO:0005515(protein binding);GO:0005634(nucleus);GO:0005654(nucleoplasm);GO:0006302(double-strand break repair);GO:0006357(regulation of transcription by RNA polymerase II);GO:0007062(sister chromatid cohesion);GO:0008278(cohesin complex);GO:0010972(negative regulation of G2/M transition of mitotic cell cy…	04110(Cell cycle)	yes
periportal	ENSSSCG00000006040	DPYS	1.04018	2.26382e-23	4.5136e-19	0.128	0.006	dihydropyrimidinase [Source:NCBI gene;Acc:100156500]	GO:0004157(dihydropyrimidinase activity);GO:0005737(cytoplasm);GO:0006208(pyrimidine nucleobase catabolic process);GO:0006212(uracil catabolic process);GO:0016787(hydrolase activity);GO:0016810(hydrolase activity, acting on carbon-nitrogen (but not peptide) bonds);GO:0051219(phosphoprotein binding)	00240(Pyrimidine metabolism);00410(beta-Alanine metabolism);00770(Pantothenate and CoA biosynthesis);00983(Drug metabolism - other enzymes)	yes
periportal	ENSSSCG00000006079	RIDA	0.547831	8.97031e-06	0.17885	0.157	0.095	reactive intermediate imine deaminase A homolog [Source:NCBI gene;Acc:100158002]	GO:0005634(nucleus);GO:0005737(cytoplasm);GO:0005829(cytosol);GO:0019239(deaminase activity);GO:1901565(organonitrogen compound catabolic process)	NA	yes
periportal	ENSSSCG00000022092	CYP7B1	0.71658	1.54665e-08	0.000308372	0.119	0.052	25-hydroxycholesterol 7-alpha-hydroxylase-like [Source:NCBI gene;Acc:100738003]	GO:0004497(monooxygenase activity);GO:0005506(iron ion binding);GO:0005783(endoplasmic reticulum);GO:0005789(endoplasmic reticulum membrane);GO:0006699(bile acid biosynthetic process);GO:0008396(oxysterol 7-alpha-hydroxylase activity);GO:0016020(membrane);GO:0016021(integral component of membrane);GO:0016705(oxidoreductase activity, acting on paired donors, with incorporation or reduction of mole…	00120(Primary bile acid biosynthesis);00140(Steroid hormone biosynthesis)	yes
periportal	ENSSSCG00000028902	RB1CC1	0.691493	6.74914e-07	0.0134564	0.146	0.07	RB1 inducible coiled-coil 1 [Source:NCBI gene;Acc:100622699]	GO:0000045(autophagosome assembly);GO:0000407(phagophore assembly site);GO:0000422(autophagy of mitochondrion);GO:0001889(liver development);GO:0001934(positive regulation of protein phosphorylation);GO:0005634(nucleus);GO:0005764(lysosome);GO:0005829(cytosol);GO:0006914(autophagy);GO:0007507(heart development);GO:0019898(extrinsic component of membrane);GO:0019901(protein kinase binding);GO:0030…	04140(Autophagy - animal);04211(Longevity regulating pathway)	yes
periportal	ENSSSCG00000006350	ENSSSCG00000006350	1.07506	4.5103e-20	8.99263e-16	0.295	0.11	Fc fragment of IgG, low affinity IIb, receptor (CD32) [Source:NCBI gene;Acc:613131]	GO:0016020(membrane);GO:0016021(integral component of membrane)	04145(Phagosome);04380(Osteoclast differentiation);04662(B cell receptor signaling pathway);04666(Fc gamma R-mediated phagocytosis);05150(Staphylococcus aureus infection);05152(Tuberculosis);05162(Measles)	yes
periportal	ENSSSCG00000006355	APOA2	2.03036	4.76744e-94	9.50532e-90	0.6	0.11	apolipoprotein A2 [Source:NCBI gene;Acc:100153243]	GO:0002740(negative regulation of cytokine secretion involved in immune response);GO:0005102(signaling receptor binding);GO:0005319(lipid transporter activity);GO:0005543(phospholipid binding);GO:0005576(extracellular region);GO:0005615(extracellular space);GO:0006656(phosphatidylcholine biosynthetic process);GO:0006869(lipid transport);GO:0008035(high-density lipoprotein particle binding);GO:000…	03320(PPAR signaling pathway);04979(Cholesterol metabolism)	yes
periportal	ENSSSCG00000037268	APCS	1.00459	5.97572e-19	1.19144e-14	0.147	0.021	amyloid P component, serum [Source:NCBI gene;Acc:396921]	GO:0001849(complement component C1q binding);GO:0005509(calcium ion binding);GO:0005576(extracellular region);GO:0005615(extracellular space);GO:0006958(complement activation, classical pathway);GO:0030169(low-density lipoprotein particle binding);GO:0030246(carbohydrate binding);GO:0042802(identical protein binding);GO:0044869(negative regulation by host of viral exo-alpha-sialidase activity);GO…	NA	yes
periportal	ENSSSCG00000006455	ENSSSCG00000006455	0.674968	1.26921e-09	2.53055e-05	0.104	0.023	CD5 molecule like [Source:NCBI gene;Acc:100154019]	GO:0005044(scavenger receptor activity);GO:0006898(receptor-mediated endocytosis);GO:0016020(membrane)	NA	yes
periportal	ENSSSCG00000006496	LMNA	0.611116	8.11138e-08	0.00161725	0.104	0.029	lamin A/C [Source:NCBI gene;Acc:100126859]	GO:0005198(structural molecule activity);GO:0005634(nucleus);GO:0005635(nuclear envelope);GO:0005638(lamin filament);GO:0005654(nucleoplasm);GO:0005882(intermediate filament);GO:0006606(protein import into nucleus);GO:0006997(nucleus organization);GO:0006998(nuclear envelope organization);GO:0008285(negative regulation of cell population proliferation);GO:0010628(positive regulation of gene expre…	04210(Apoptosis);05410(Hypertrophic cardiomyopathy (HCM));05412(Arrhythmogenic right ventricular cardiomyopathy (ARVC));05414(Dilated cardiomyopathy (DCM))	yes
periportal	ENSSSCG00000006508	ASH1L	0.860868	1.56059e-11	3.11151e-07	0.157	0.049	ASH1 like histone lysine methyltransferase [Source:NCBI gene;Acc:100155920]	GO:0001501(skeletal system development);GO:0002674(negative regulation of acute inflammatory response);GO:0003677(DNA binding);GO:0003682(chromatin binding);GO:0005515(protein binding);GO:0005634(nucleus);GO:0005654(nucleoplasm);GO:0005794(Golgi apparatus);GO:0007338(single fertilization);GO:0008168(methyltransferase activity);GO:0009791(post-embryonic development);GO:0010468(regulation of gene e…	00310(Lysine degradation)	yes
periportal	ENSSSCG00000031053	S100A1	0.879172	7.98025e-17	1.5911e-12	0.123	0.016	S100 calcium binding protein A1 [Source:NCBI gene;Acc:106504218]	GO:0005509(calcium ion binding);GO:0005634(nucleus);GO:0008016(regulation of heart contraction);GO:0016529(sarcoplasmic reticulum);GO:0042802(identical protein binding);GO:0042803(protein homodimerization activity);GO:0044548(S100 protein binding);GO:0046872(metal ion binding);GO:0051000(positive regulation of nitric-oxide synthase activity);GO:0051117(ATPase binding);GO:1903672(positive regulati…	NA	yes
periportal	ENSSSCG00000006581	ENSSSCG00000006581	0.790834	2.61381e-09	5.21142e-05	0.167	0.068	S100 calcium binding protein A16 [Source:NCBI gene;Acc:100155146]	GO:0005509(calcium ion binding);GO:0046872(metal ion binding)	NA	yes
periportal	ENSSSCG00000006590	S100A8	1.34582	2.76872e-60	5.52027e-56	0.589	0.189	S100 calcium binding protein A8 [Source:NCBI gene;Acc:100127488]	GO:0002523(leukocyte migration involved in inflammatory response);GO:0002793(positive regulation of peptide secretion);GO:0005509(calcium ion binding);GO:0005615(extracellular space);GO:0005829(cytosol);GO:0006914(autophagy);GO:0006919(activation of cysteine-type endopeptidase activity involved in apoptotic process);GO:0008017(microtubule binding);GO:0008270(zinc ion binding);GO:0014002(astrocyte…	04657(IL-17 signaling pathway)	yes
periportal	ENSSSCG00000032857	S100A12	1.54573	3.04139e-112	6.06392e-108	0.831	0.307	S100 calcium binding protein A12 [Source:NCBI gene;Acc:100301483]	GO:0002376(immune system process);GO:0005509(calcium ion binding);GO:0005576(extracellular region);GO:0005634(nucleus);GO:0005737(cytoplasm);GO:0005856(cytoskeleton);GO:0005886(plasma membrane);GO:0006805(xenobiotic metabolic process);GO:0006954(inflammatory response);GO:0008270(zinc ion binding);GO:0016020(membrane);GO:0031640(killing of cells of other organism);GO:0043123(positive regulation of…	NA	yes
periportal	ENSSSCG00000006588	S100A9	1.57115	1.06752e-98	2.12842e-94	0.801	0.298	S100 calcium binding protein A9 [Source:NCBI gene;Acc:100127489]	GO:0002523(leukocyte migration involved in inflammatory response);GO:0005509(calcium ion binding);GO:0005615(extracellular space);GO:0005654(nucleoplasm);GO:0005737(cytoplasm);GO:0005829(cytosol);GO:0006914(autophagy);GO:0006919(activation of cysteine-type endopeptidase activity involved in apoptotic process);GO:0008017(microtubule binding);GO:0008270(zinc ion binding);GO:0030054(cell junction);G…	04657(IL-17 signaling pathway)	yes
periportal	ENSSSCG00000039314	MCL1	0.917077	5.91539e-14	1.17941e-09	0.226	0.102	MCL1, BCL2 family apoptosis regulator [Source:NCBI gene;Acc:397648]	GO:0005634(nucleus);GO:0005737(cytoplasm);GO:0005739(mitochondrion);GO:0005829(cytosol);GO:0008630(intrinsic apoptotic signaling pathway in response to DNA damage);GO:0010507(negative regulation of autophagy);GO:0016020(membrane);GO:0016021(integral component of membrane);GO:0034097(response to cytokine);GO:0042981(regulation of apoptotic process);GO:0043066(negative regulation of apoptotic proce…	04151(PI3K-Akt signaling pathway);04210(Apoptosis);04630(Jak-STAT signaling pathway);05206(MicroRNAs in cancer)	yes
periportal	ENSSSCG00000029230	ECM1	0.634743	4.04098e-07	0.00805691	0.155	0.076	extracellular matrix protein 1 [Source:NCBI gene;Acc:100620701]	GO:0001938(positive regulation of endothelial cell proliferation);GO:0001960(negative regulation of cytokine-mediated signaling pathway);GO:0002020(protease binding);GO:0002063(chondrocyte development);GO:0002828(regulation of type 2 immune response);GO:0003416(endochondral bone growth);GO:0005134(interleukin-2 receptor binding);GO:0005576(extracellular region);GO:0005615(extracellular space);GO:…	NA	yes
periportal	ENSSSCG00000006720	HAO2	0.941671	5.38148e-15	1.07296e-10	0.102	0.01	hydroxyacid oxidase 2 [Source:NCBI gene;Acc:100522133]	GO:0003824(catalytic activity);GO:0003973((S)-2-hydroxy-acid oxidase activity);GO:0005102(signaling receptor binding);GO:0005777(peroxisome);GO:0010181(FMN binding);GO:0016491(oxidoreductase activity);GO:0019395(fatty acid oxidation);GO:0052853(long-chain-(S)-2-hydroxy-long-chain-acid oxidase activity);GO:0055114(oxidation-reduction process)	00630(Glyoxylate and dicarboxylate metabolism);04146(Peroxisome)	yes
periportal	ENSSSCG00000006740	ATP1A1	0.549566	3.64563e-05	0.726865	0.155	0.086	ATPase Na+/K+ transporting subunit alpha 1 [Source:NCBI gene;Acc:397481]	GO:0000166(nucleotide binding);GO:0002026(regulation of the force of heart contraction);GO:0005391(sodium:potassium-exchanging ATPase activity);GO:0005524(ATP binding);GO:0005623(cell);GO:0005886(plasma membrane);GO:0005890(sodium:potassium-exchanging ATPase complex);GO:0006811(ion transport);GO:0006813(potassium ion transport);GO:0006883(cellular sodium ion homeostasis);GO:0008217(regulation of …	04022(cGMP-PKG signaling pathway);04024(cAMP signaling pathway);04260(Cardiac muscle contraction);04261(Adrenergic signaling in cardiomyocytes);04911(Insulin secretion);04918(Thyroid hormone synthesis);04919(Thyroid hormone signaling pathway);04925(Aldosterone synthesis and secretion);04960(Aldosterone-regulated sodium reabsorption);04961(Endocrine and other factor-regulated calcium reabsorption)…	yes
periportal	ENSSSCG00000006760	HIPK1	0.689898	1.41038e-09	2.81202e-05	0.17	0.068	homeodomain interacting protein kinase 1 [Source:NCBI gene;Acc:100156877]	GO:0004672(protein kinase activity);GO:0005524(ATP binding);GO:0005634(nucleus);GO:0005654(nucleoplasm);GO:0005737(cytoplasm);GO:0005813(centrosome);GO:0005829(cytosol);GO:0006468(protein phosphorylation);GO:0007224(smoothened signaling pathway);GO:0008284(positive regulation of cell population proliferation);GO:0009952(anterior/posterior pattern specification);GO:0010803(regulation of tumor necr…	04218(Cellular senescence)	yes
periportal	ENSSSCG00000029849	S1PR1	0.791335	1.23427e-09	2.46088e-05	0.187	0.074	sphingosine-1-phosphate receptor 1 [Source:NCBI gene;Acc:100621202]	GO:0001525(angiogenesis);GO:0001664(G protein-coupled receptor binding);GO:0001955(blood vessel maturation);GO:0003245(cardiac muscle tissue growth involved in heart morphogenesis);GO:0003376(sphingosine-1-phosphate receptor signaling pathway);GO:0004930(G protein-coupled receptor activity);GO:0005654(nucleoplasm);GO:0006935(chemotaxis);GO:0007165(signal transduction);GO:0007186(G protein-coupled…	04068(FoxO signaling pathway);04071(Sphingolipid signaling pathway);04080(Neuroactive ligand-receptor interaction)	yes
periportal	ENSSSCG00000028620	ABCD3	0.460274	8.97956e-06	0.179034	0.102	0.039	ATP binding cassette subfamily D member 3 [Source:NCBI gene;Acc:100626343]	GO:0000166(nucleotide binding);GO:0005324(long-chain fatty acid transporter activity);GO:0005524(ATP binding);GO:0005777(peroxisome);GO:0005778(peroxisomal membrane);GO:0005782(peroxisomal matrix);GO:0006633(fatty acid biosynthetic process);GO:0006635(fatty acid beta-oxidation);GO:0007031(peroxisome organization);GO:0015910(long-chain fatty acid import into peroxisome);GO:0016020(membrane);GO:001…	02010(ABC transporters);04146(Peroxisome)	yes
periportal	ENSSSCG00000006911	TGFBR3	0.360047	0.00739906	1	0.105	0.076	transforming growth factor beta receptor 3 [Source:NCBI gene;Acc:397512]	GO:0001837(epithelial to mesenchymal transition);GO:0005024(transforming growth factor beta-activated receptor activity);GO:0005114(type II transforming growth factor beta receptor binding);GO:0005576(extracellular region);GO:0006955(immune response);GO:0007179(transforming growth factor beta receptor signaling pathway);GO:0009897(external side of plasma membrane);GO:0015026(coreceptor activity);…	NA	yes
periportal	ENSSSCG00000035520	ENSSSCG00000035520	2.31861	5.67388e-217	1.13126e-212	0.935	0.207	NA	GO:0005743(mitochondrial inner membrane);GO:0016020(membrane);GO:0016021(integral component of membrane);GO:0055114(oxidation-reduction process)	NA	yes
periportal	ENSSSCG00000012252	DDX3X	0.325476	0.000918275	1	0.231	0.184	DEAD-box helicase 3 X-linked [Source:NCBI gene;Acc:100515940]	GO:0000166(nucleotide binding);GO:0003676(nucleic acid binding);GO:0003677(DNA binding);GO:0003723(RNA binding);GO:0003924(GTPase activity);GO:0004003(ATP-dependent DNA helicase activity);GO:0004004(ATP-dependent RNA helicase activity);GO:0004386(helicase activity);GO:0005524(ATP binding);GO:0005634(nucleus);GO:0005737(cytoplasm);GO:0005829(cytosol);GO:0005852(eukaryotic translation initiation fa…	04622(RIG-I-like receptor signaling pathway);05161(Hepatitis B);05203(Viral carcinogenesis)	yes
periportal	ENSSSCG00000022390	RGN	0.825065	2.46593e-11	4.91658e-07	0.133	0.034	regucalcin [Source:NCBI gene;Acc:768107]	GO:0004341(gluconolactonase activity);GO:0005509(calcium ion binding);GO:0005634(nucleus);GO:0005737(cytoplasm);GO:0008270(zinc ion binding);GO:0019853(L-ascorbic acid biosynthetic process);GO:0030234(enzyme regulator activity);GO:0050790(regulation of catalytic activity)	00030(Pentose phosphate pathway);00053(Ascorbate and aldarate metabolism)	yes
periportal	ENSSSCG00000012277	TIMP1	0.54264	6.98027e-05	1	0.202	0.12	TIMP metallopeptidase inhibitor 1 [Source:NCBI gene;Acc:396862]	GO:0002020(protease binding);GO:0002248(connective tissue replacement involved in inflammatory response wound healing);GO:0005125(cytokine activity);GO:0005515(protein binding);GO:0005576(extracellular region);GO:0005604(basement membrane);GO:0005615(extracellular space);GO:0008191(metalloendopeptidase inhibitor activity);GO:0008270(zinc ion binding);GO:0008284(positive regulation of cell populat…	04066(HIF-1 signaling pathway)	yes
periportal	ENSSSCG00000012318	MAGED1	0.796834	3.5317e-15	7.04151e-11	0.104	0.011	MAGE family member D1 [Source:NCBI gene;Acc:414852]	GO:0000785(chromatin);GO:0003713(transcription coactivator activity);GO:0005634(nucleus);GO:0005737(cytoplasm);GO:0005886(plasma membrane);GO:0006357(regulation of transcription by RNA polymerase II);GO:0016020(membrane);GO:0032922(circadian regulation of gene expression);GO:0032991(protein-containing complex);GO:0042752(regulation of circadian rhythm);GO:0042802(identical protein binding);GO:004…	04722(Neurotrophin signaling pathway)	yes
periportal	ENSSSCG00000012327	HSD17B10	0.387221	0.00549993	1	0.168	0.117	hydroxysteroid 17-beta dehydrogenase 10 [Source:NCBI gene;Acc:100524293]	GO:0000049(tRNA binding);GO:0003857(3-hydroxyacyl-CoA dehydrogenase activity);GO:0005739(mitochondrion);GO:0007005(mitochondrion organization);GO:0016491(oxidoreductase activity);GO:0030283(testosterone dehydrogenase [NAD(P)] activity);GO:0030678(mitochondrial ribonuclease P complex);GO:0051289(protein homotetramerization);GO:0055114(oxidation-reduction process);GO:0070901(mitochondrial tRNA meth…	00280(Valine, leucine and isoleucine degradation);05010(Alzheimer disease)	yes
periportal	ENSSSCG00000012394	GJB1	0.726252	4.18287e-14	8.33981e-10	0.112	0.016	gap junction protein beta 1 [Source:NCBI gene;Acc:100519581]	GO:0005737(cytoplasm);GO:0005886(plasma membrane);GO:0005921(gap junction);GO:0005922(connexin complex);GO:0007154(cell communication);GO:0016020(membrane);GO:0016021(integral component of membrane);GO:0030054(cell junction);GO:0042803(protein homodimerization activity)	NA	yes
periportal	ENSSSCG00000012434	ATRX	0.609753	8.71546e-08	0.00173769	0.199	0.107	ATRX, chromatin remodeler [Source:NCBI gene;Acc:100514440]	GO:0000212(meiotic spindle organization);GO:0000228(nuclear chromosome);GO:0000780(condensed nuclear chromosome, centromeric region);GO:0000784(nuclear chromosome, telomeric region);GO:0000792(heterochromatin);GO:0003682(chromatin binding);GO:0005524(ATP binding);GO:0005634(nucleus);GO:0005654(nucleoplasm);GO:0005721(pericentric heterochromatin);GO:0006334(nucleosome assembly);GO:0006336(DNA repl…	NA	yes
periportal	ENSSSCG00000012534	MORF4L2	0.635318	4.76562e-07	0.00950168	0.197	0.12	mortality factor 4 like 2 [Source:NCBI gene;Acc:100524842]	GO:0000123(histone acetyltransferase complex);GO:0005634(nucleus);GO:0005654(nucleoplasm);GO:0005730(nucleolus);GO:0005886(plasma membrane);GO:0006325(chromatin organization);GO:0006342(chromatin silencing);GO:0006355(regulation of transcription, DNA-templated);GO:0016573(histone acetylation);GO:0016575(histone deacetylation);GO:0035267(NuA4 histone acetyltransferase complex);GO:0043967(histone H…	NA	yes
periportal	ENSSSCG00000012551	RNF128	0.955716	7.27184e-21	1.44986e-16	0.156	0.019	ring finger protein 128, E3 ubiquitin protein ligase [Source:NCBI gene;Acc:100515872]	GO:0005770(late endosome);GO:0005783(endoplasmic reticulum);GO:0005794(Golgi apparatus);GO:0006511(ubiquitin-dependent protein catabolic process);GO:0016020(membrane);GO:0016021(integral component of membrane);GO:0016567(protein ubiquitination);GO:0031647(regulation of protein stability);GO:0042036(negative regulation of cytokine biosynthetic process);GO:0061630(ubiquitin protein ligase activity)	NA	yes
periportal	ENSSSCG00000012583	ACSL4	0.360898	0.000640765	1	0.185	0.139	acyl-CoA synthetase long chain family member 4 [Source:NCBI gene;Acc:448980]	GO:0001676(long-chain fatty acid metabolic process);GO:0003824(catalytic activity);GO:0004467(long-chain fatty acid-CoA ligase activity);GO:0005737(cytoplasm);GO:0005739(mitochondrion);GO:0005811(lipid droplet);GO:0006629(lipid metabolic process);GO:0016020(membrane);GO:0016021(integral component of membrane);GO:0031957(very long-chain fatty acid-CoA ligase activity);GO:0044233(mitochondria-assoc…	00061(Fatty acid biosynthesis);00071(Fatty acid degradation);03320(PPAR signaling pathway);04146(Peroxisome);04216(Ferroptosis);04714(Thermogenesis);04920(Adipocytokine signaling pathway)	yes
periportal	ENSSSCG00000012633	IL13RA1	0.671482	3.71683e-07	0.00741061	0.16	0.084	interleukin 13 receptor subunit alpha 1 [Source:NCBI gene;Acc:397615]	GO:0004896(cytokine receptor activity);GO:0005515(protein binding);GO:0009897(external side of plasma membrane);GO:0016020(membrane);GO:0016021(integral component of membrane);GO:0016515(interleukin-13 receptor activity);GO:0019221(cytokine-mediated signaling pathway);GO:0019955(cytokine binding);GO:0035772(interleukin-13-mediated signaling pathway);GO:0043235(receptor complex)	04060(Cytokine-cytokine receptor interaction);04630(Jak-STAT signaling pathway);05200(Pathways in cancer)	yes
periportal	ENSSSCG00000012625	PGRMC1	0.883447	2.54477e-14	5.07376e-10	0.243	0.094	progesterone receptor membrane component 1 [Source:NCBI gene;Acc:396946]	GO:0005496(steroid binding);GO:0005783(endoplasmic reticulum);GO:0008289(lipid binding);GO:0016020(membrane);GO:0016021(integral component of membrane);GO:0030868(smooth endoplasmic reticulum membrane);GO:0031090(organelle membrane);GO:0043231(intracellular membrane-bounded organelle)	NA	yes
periportal	ENSSSCG00000012676	MBNL3	1.13506	5.74452e-20	1.14534e-15	0.195	0.042	muscleblind like splicing regulator 3 [Source:NCBI gene;Acc:100512149]	GO:0000381(regulation of alternative mRNA splicing, via spliceosome);GO:0003723(RNA binding);GO:0005634(nucleus);GO:0005654(nucleoplasm);GO:0005737(cytoplasm);GO:0043484(regulation of RNA splicing);GO:0045662(negative regulation of myoblast differentiation);GO:0046872(metal ion binding)	NA	yes
periportal	ENSSSCG00000012680	GPC3	1.9403	1.1441e-58	2.2811e-54	0.386	0.053	glypican 3 [Source:NCBI gene;Acc:100516171]	GO:0001658(branching involved in ureteric bud morphogenesis);GO:0001822(kidney development);GO:0005764(lysosome);GO:0005886(plasma membrane);GO:0008285(negative regulation of cell population proliferation);GO:0009617(response to bacterium);GO:0009887(animal organ morphogenesis);GO:0009948(anterior/posterior axis specification);GO:0009966(regulation of signal transduction);GO:0010171(body morphoge…	05205(Proteoglycans in cancer)	yes
periportal	ENSSSCG00000012711	F9	1.03387	1.11754e-20	2.22816e-16	0.166	0.024	coagulation factor IX [Source:NCBI gene;Acc:397518]	GO:0004175(endopeptidase activity);GO:0004252(serine-type endopeptidase activity);GO:0005509(calcium ion binding);GO:0005576(extracellular region);GO:0005615(extracellular space);GO:0006508(proteolysis);GO:0007596(blood coagulation);GO:0008233(peptidase activity);GO:0008236(serine-type peptidase activity);GO:0016787(hydrolase activity);GO:0031638(zymogen activation)	04610(Complement and coagulation cascades)	yes
periportal	ENSSSCG00000012791	NAA10	0.35514	0.00598059	1	0.118	0.084	N(alpha)-acetyltransferase 10, NatA catalytic subunit [Source:NCBI gene;Acc:106507058]	GO:0004596(peptide alpha-N-acetyltransferase activity);GO:0005634(nucleus);GO:0005730(nucleolus);GO:0005737(cytoplasm);GO:0005829(cytosol);GO:0006473(protein acetylation);GO:0006474(N-terminal protein amino acid acetylation);GO:0008080(N-acetyltransferase activity);GO:0016407(acetyltransferase activity);GO:0017198(N-terminal peptidyl-serine acetylation);GO:0018002(N-terminal peptidyl-glutamic aci…	NA	yes
periportal	ENSSSCG00000033299	FLNA	0.644125	3.24454e-09	6.46895e-05	0.137	0.052	filamin A [Source:NCBI gene;Acc:733585]	GO:0001664(G protein-coupled receptor binding);GO:0003779(actin binding);GO:0005515(protein binding);GO:0005634(nucleus);GO:0005730(nucleolus);GO:0005737(cytoplasm);GO:0005829(cytosol);GO:0005886(plasma membrane);GO:0005911(cell-cell junction);GO:0007195(adenylate cyclase-inhibiting dopamine receptor signaling pathway);GO:0008134(transcription factor binding);GO:0015459(potassium channel regulato…	04010(MAPK signaling pathway);04510(Focal adhesion);05132(Salmonella infection);05205(Proteoglycans in cancer)	yes
periportal	ENSSSCG00000001011	SERPINB1	0.510846	9.1432e-05	1	0.176	0.099	serpin family B member 1 [Source:NCBI gene;Acc:100155145]	GO:0004867(serine-type endopeptidase inhibitor activity);GO:0005615(extracellular space);GO:0010951(negative regulation of endopeptidase activity)	05146(Amoebiasis)	yes
periportal	ENSSSCG00000001002	PRPF4B	0.705436	3.21449e-08	0.000640905	0.193	0.097	pre-mRNA processing factor 4B [Source:NCBI gene;Acc:100157287]	GO:0004672(protein kinase activity);GO:0005524(ATP binding);GO:0005634(nucleus);GO:0005694(chromosome);GO:0006468(protein phosphorylation);GO:0016607(nuclear speck);GO:0071013(catalytic step 2 spliceosome)	NA	yes
periportal	ENSSSCG00000036080	ENSSSCG00000036080	0.473345	0.000194559	1	0.231	0.157	histone H2A type 1 [Source:NCBI gene;Acc:100155734]	GO:0000786(nucleosome);GO:0000790(nuclear chromatin);GO:0003677(DNA binding);GO:0005634(nucleus);GO:0005694(chromosome);GO:0006325(chromatin organization);GO:0046982(protein heterodimerization activity)	04217(Necroptosis);05034(Alcoholism);05322(Systemic lupus erythematosus)	yes
periportal	ENSSSCG00000001411	APOM	1.21916	8.97173e-28	1.78878e-23	0.19	0.023	apolipoprotein M [Source:NCBI gene;Acc:692188]	GO:0005319(lipid transporter activity);GO:0005543(phospholipid binding);GO:0005576(extracellular region);GO:0006869(lipid transport);GO:0016209(antioxidant activity);GO:0033344(cholesterol efflux);GO:0034361(very-low-density lipoprotein particle);GO:0034362(low-density lipoprotein particle);GO:0034364(high-density lipoprotein particle);GO:0034365(discoidal high-density lipoprotein particle);GO:00…	NA	yes
periportal	ENSSSCG00000029160	ENSSSCG00000029160	1.10078	2.33673e-26	4.65897e-22	0.428	0.184	NA	GO:0000166(nucleotide binding);GO:0005524(ATP binding)	NA	yes
periportal	ENSSSCG00000024914	ENSSSCG00000024914	1.86673	4.65616e-54	9.28345e-50	0.372	0.055	complement factor B [Source:NCBI gene;Acc:100124383]	GO:0004252(serine-type endopeptidase activity);GO:0005576(extracellular region);GO:0006508(proteolysis);GO:0006956(complement activation);GO:0008233(peptidase activity);GO:0008236(serine-type peptidase activity);GO:0016787(hydrolase activity)	04610(Complement and coagulation cascades);05150(Staphylococcus aureus infection)	yes
periportal	ENSSSCG00000001453	HLA-DRA	0.605223	3.09875e-08	0.000617829	0.306	0.175	MHC class II DR-alpha [Source:NCBI gene;Acc:100135040]	GO:0002376(immune system process);GO:0002503(peptide antigen assembly with MHC class II protein complex);GO:0002504(antigen processing and presentation of peptide or polysaccharide antigen via MHC class II);GO:0002506(polysaccharide assembly with MHC class II protein complex);GO:0005764(lysosome);GO:0005765(lysosomal membrane);GO:0005886(plasma membrane);GO:0006955(immune response);GO:0009986(cel…	04145(Phagosome);04514(Cell adhesion molecules (CAMs));04612(Antigen processing and presentation);04640(Hematopoietic cell lineage);04658(Th1 and Th2 cell differentiation);04659(Th17 cell differentiation);04672(Intestinal immune network for IgA production);04940(Type I diabetes mellitus);05140(Leishmaniasis);05145(Toxoplasmosis);05150(Staphylococcus aureus infection);05152(Tuberculosis);05164(Inf…	yes
periportal	ENSSSCG00000001455	ENSSSCG00000001455	0.280245	0.00566859	1	0.185	0.134	MHC class II histocompatibility antigen SLA-DRB1 [Source:NCBI gene;Acc:100153386]	GO:0002376(immune system process);GO:0002504(antigen processing and presentation of peptide or polysaccharide antigen via MHC class II);GO:0006955(immune response);GO:0016020(membrane);GO:0016021(integral component of membrane);GO:0019882(antigen processing and presentation);GO:0042613(MHC class II protein complex)	04145(Phagosome);04514(Cell adhesion molecules (CAMs));04612(Antigen processing and presentation);04640(Hematopoietic cell lineage);04658(Th1 and Th2 cell differentiation);04659(Th17 cell differentiation);04672(Intestinal immune network for IgA production);04940(Type I diabetes mellitus);05140(Leishmaniasis);05145(Toxoplasmosis);05150(Staphylococcus aureus infection);05152(Tuberculosis);05164(Inf…	yes
periportal	ENSSSCG00000001457	SLA-DQB1	0.503376	2.62678e-11	5.23728e-07	0.253	0.138	SLA-DQ beta1 domain [Source:NCBI gene;Acc:100037921]	GO:0002344(B cell affinity maturation);GO:0002376(immune system process);GO:0002504(antigen processing and presentation of peptide or polysaccharide antigen via MHC class II);GO:0002579(positive regulation of antigen processing and presentation);GO:0002827(positive regulation of T-helper 1 type immune response);GO:0005769(early endosome);GO:0005771(multivesicular body);GO:0005794(Golgi apparatus)…	04145(Phagosome);04514(Cell adhesion molecules (CAMs));04612(Antigen processing and presentation);04640(Hematopoietic cell lineage);04658(Th1 and Th2 cell differentiation);04659(Th17 cell differentiation);04672(Intestinal immune network for IgA production);04940(Type I diabetes mellitus);05140(Leishmaniasis);05145(Toxoplasmosis);05150(Staphylococcus aureus infection);05152(Tuberculosis);05164(Inf…	yes
periportal	ENSSSCG00000001456	ENSSSCG00000001456	0.534247	0.000238273	1	0.21	0.134	MHC class II histocompatibility antigen SLA-DQA [Source:NCBI gene;Acc:100153387]	GO:0002376(immune system process);GO:0002504(antigen processing and presentation of peptide or polysaccharide antigen via MHC class II);GO:0006955(immune response);GO:0016020(membrane);GO:0016021(integral component of membrane);GO:0019882(antigen processing and presentation);GO:0042613(MHC class II protein complex)	04145(Phagosome);04514(Cell adhesion molecules (CAMs));04612(Antigen processing and presentation);04640(Hematopoietic cell lineage);04658(Th1 and Th2 cell differentiation);04659(Th17 cell differentiation);04672(Intestinal immune network for IgA production);04940(Type I diabetes mellitus);05140(Leishmaniasis);05145(Toxoplasmosis);05150(Staphylococcus aureus infection);05152(Tuberculosis);05164(Inf…	yes
periportal	ENSSSCG00000001471	BRD2	0.403899	0.00112623	1	0.123	0.091	bromodomain containing 2 [Source:NCBI gene;Acc:100141307]	GO:0003682(chromatin binding);GO:0005515(protein binding);GO:0005634(nucleus);GO:0005654(nucleoplasm);GO:0005737(cytoplasm);GO:0006334(nucleosome assembly);GO:0006357(regulation of transcription by RNA polymerase II);GO:0016607(nuclear speck);GO:0070577(lysine-acetylated histone binding)	NA	yes
periportal	ENSSSCG00000001475	SLC39A7	0.356373	0.00245344	1	0.105	0.053	solute carrier family 39 member 7 [Source:NCBI gene;Acc:100155600]	GO:0005385(zinc ion transmembrane transporter activity);GO:0005654(nucleoplasm);GO:0005783(endoplasmic reticulum);GO:0006882(cellular zinc ion homeostasis);GO:0016020(membrane);GO:0016021(integral component of membrane);GO:0030001(metal ion transport);GO:0046873(metal ion transmembrane transporter activity);GO:0055085(transmembrane transport);GO:0071577(zinc ion transmembrane transport)	NA	yes
periportal	ENSSSCG00000001499	DST	0.739527	2.51537e-08	0.000501514	0.114	0.036	dystonin [Source:NCBI gene;Acc:100152205]	GO:0003779(actin binding);GO:0005198(structural molecule activity);GO:0005509(calcium ion binding);GO:0005515(protein binding);GO:0005737(cytoplasm);GO:0005856(cytoskeleton);GO:0005882(intermediate filament);GO:0005925(focal adhesion);GO:0007010(cytoskeleton organization);GO:0008017(microtubule binding);GO:0008092(cytoskeletal protein binding);GO:0016020(membrane);GO:0030056(hemidesmosome);GO:003…	NA	yes
periportal	ENSSSCG00000023760	CLEC14A	0.550808	4.40938e-05	0.879143	0.117	0.055	C-type lectin domain containing 14A [Source:NCBI gene;Acc:100157365]	GO:0002042(cell migration involved in sprouting angiogenesis);GO:0009897(external side of plasma membrane);GO:0016020(membrane);GO:0016021(integral component of membrane);GO:0016477(cell migration);GO:0050840(extracellular matrix binding);GO:1990430(extracellular matrix protein binding)	NA	yes
periportal	ENSSSCG00000001952	NFKBIA	0.646687	2.3232e-07	0.004632	0.308	0.188	NFKB inhibitor alpha [Source:NCBI gene;Acc:406188]	GO:0005515(protein binding);GO:0005634(nucleus);GO:0005737(cytoplasm);GO:0005829(cytosol);GO:0005886(plasma membrane);GO:0006606(protein import into nucleus);GO:0007249(I-kappaB kinase/NF-kappaB signaling);GO:0007253(cytoplasmic sequestering of NF-kappaB);GO:0008139(nuclear localization sequence binding);GO:0010468(regulation of gene expression);GO:0010745(negative regulation of macrophage derive…	04024(cAMP signaling pathway);04062(Chemokine signaling pathway);04064(NF-kappa B signaling pathway);04210(Apoptosis);04380(Osteoclast differentiation);04620(Toll-like receptor signaling pathway);04621(NOD-like receptor signaling pathway);04622(RIG-I-like receptor signaling pathway);04623(Cytosolic DNA-sensing pathway);04625(C-type lectin receptor signaling pathway);04657(IL-17 signaling pathway)…	yes
periportal	ENSSSCG00000001966	ARHGAP5	0.777261	4.40555e-09	8.78378e-05	0.143	0.05	Rho GTPase activating protein 5 [Source:NCBI gene;Acc:100520849]	GO:0005783(endoplasmic reticulum);GO:0005829(cytosol);GO:0007165(signal transduction);GO:0042169(SH2 domain binding)	04510(Focal adhesion);04670(Leukocyte transendothelial migration)	yes
periportal	ENSSSCG00000001971	HECTD1	0.524901	0.000130413	1	0.151	0.083	HECT domain E3 ubiquitin protein ligase 1 [Source:NCBI gene;Acc:100152212]	GO:0004842(ubiquitin-protein transferase activity);GO:0005515(protein binding);GO:0016567(protein ubiquitination);GO:0046872(metal ion binding);GO:0070534(protein K63-linked ubiquitination)	NA	yes
periportal	ENSSSCG00000031538	ANG	0.921781	8.0226e-19	1.59955e-14	0.177	0.036	angiogenin [Source:HGNC Symbol;Acc:HGNC:483]	GO:0001525(angiogenesis);GO:0001666(response to hypoxia);GO:0001938(positive regulation of endothelial cell proliferation);GO:0003676(nucleic acid binding);GO:0003779(actin binding);GO:0004518(nuclease activity);GO:0004519(endonuclease activity);GO:0004540(ribonuclease activity);GO:0005102(signaling receptor binding);GO:0005507(copper ion binding);GO:0005604(basement membrane);GO:0005615(extracel…	NA	yes
periportal	ENSSSCG00000002266	CHD2	0.374545	0.00850636	1	0.108	0.068	chromodomain helicase DNA binding protein 2 [Source:NCBI gene;Acc:100156869]	GO:0000978(RNA polymerase II proximal promoter sequence-specific DNA binding);GO:0005524(ATP binding);GO:0005634(nucleus);GO:0005654(nucleoplasm);GO:0005730(nucleolus);GO:0006974(cellular response to DNA damage stimulus);GO:0007517(muscle organ development);GO:0042393(histone binding);GO:0043231(intracellular membrane-bounded organelle);GO:0060218(hematopoietic stem cell differentiation)	NA	yes
periportal	ENSSSCG00000002259	ENSSSCG00000002259	0.555338	1.19495e-05	0.23825	0.101	0.049	A-kinase anchoring protein 13 [Source:NCBI gene;Acc:397631]	GO:0004691(cAMP-dependent protein kinase activity);GO:0005089(Rho guanyl-nucleotide exchange factor activity);GO:0006468(protein phosphorylation);GO:0035023(regulation of Rho protein signal transduction);GO:0035556(intracellular signal transduction);GO:0046872(metal ion binding)	04928(Parathyroid hormone synthesis, secretion and action);05163(Human cytomegalovirus infection)	yes
periportal	ENSSSCG00000028304	ZFP36L1	0.691175	1.22077e-09	2.43397e-05	0.373	0.244	ZFP36 ring finger protein like 1 [Source:NCBI gene;Acc:100624279]	GO:0000165(MAPK cascade);GO:0000288(nuclear-transcribed mRNA catabolic process, deadenylation-dependent decay);GO:0000932(P-body);GO:0001570(vasculogenesis);GO:0003342(proepicardium development);GO:0003729(mRNA binding);GO:0003730(mRNA 3'-UTR binding);GO:0005634(nucleus);GO:0005737(cytoplasm);GO:0005829(cytosol);GO:0006417(regulation of translation);GO:0006915(apoptotic process);GO:0007507(heart …	04218(Cellular senescence)	yes
periportal	ENSSSCG00000028663	ENSSSCG00000028663	0.637845	9.12588e-08	0.00181952	0.123	0.044	NA	GO:0000381(regulation of alternative mRNA splicing, via spliceosome);GO:0003729(mRNA binding);GO:0006397(mRNA processing)	NA	yes
periportal	ENSSSCG00000035684	TMED10	0.617966	1.49982e-06	0.0299033	0.228	0.139	transmembrane p24 trafficking protein 10 [Source:NCBI gene;Acc:100158015]	GO:0000139(Golgi membrane);GO:0005783(endoplasmic reticulum);GO:0005789(endoplasmic reticulum membrane);GO:0005793(endoplasmic reticulum-Golgi intermediate compartment);GO:0005794(Golgi apparatus);GO:0006886(intracellular protein transport);GO:0007030(Golgi organization);GO:0016020(membrane);GO:0016021(integral component of membrane);GO:0019905(syntaxin binding);GO:0030667(secretory granule membr…	NA	yes
periportal	ENSSSCG00000002383	FOS	1.55067	4.00199e-79	7.97917e-75	0.702	0.23	Fos proto-oncogene, AP-1 transcription factor subunit [Source:NCBI gene;Acc:100144486]	GO:0000978(RNA polymerase II proximal promoter sequence-specific DNA binding);GO:0000979(RNA polymerase II core promoter sequence-specific DNA binding);GO:0001102(RNA polymerase II activating transcription factor binding);GO:0001228(DNA-binding transcription activator activity, RNA polymerase II-specific);GO:0003677(DNA binding);GO:0003682(chromatin binding);GO:0003700(DNA-binding transcription f…	01522(Endocrine resistance);04010(MAPK signaling pathway);04024(cAMP signaling pathway);04210(Apoptosis);04380(Osteoclast differentiation);04620(Toll-like receptor signaling pathway);04657(IL-17 signaling pathway);04658(Th1 and Th2 cell differentiation);04659(Th17 cell differentiation);04660(T cell receptor signaling pathway);04662(B cell receptor signaling pathway);04668(TNF signaling pathway);0…	yes
periportal	ENSSSCG00000002414	SEL1L	0.698992	7.31674e-08	0.00145881	0.141	0.058	SEL1L, ERAD E3 ligase adaptor subunit [Source:NCBI gene;Acc:100520751]	GO:0000839(Hrd1p ubiquitin ligase ERAD-L complex);GO:0005515(protein binding);GO:0005783(endoplasmic reticulum);GO:0006641(triglyceride metabolic process);GO:0009306(protein secretion);GO:0016020(membrane);GO:0016021(integral component of membrane);GO:0030970(retrograde protein transport, ER to cytosol);GO:0034976(response to endoplasmic reticulum stress);GO:0036503(ERAD pathway);GO:0036513(Derli…	04141(Protein processing in endoplasmic reticulum)	yes
periportal	ENSSSCG00000002426	ZC3H14	0.456789	0.000680389	1	0.114	0.068	zinc finger CCCH-type containing 14 [Source:NCBI gene;Acc:100157303]	GO:0005634(nucleus);GO:0005730(nucleolus);GO:0005737(cytoplasm);GO:0008143(poly(A) binding);GO:0016607(nuclear speck);GO:0032839(dendrite cytoplasm);GO:0043488(regulation of mRNA stability);GO:0046872(metal ion binding);GO:1900364(negative regulation of mRNA polyadenylation);GO:1904115(axon cytoplasm);GO:1990904(ribonucleoprotein complex)	NA	yes
periportal	ENSSSCG00000002441	PPP4R3A	0.512077	2.83705e-05	0.565652	0.104	0.05	protein phosphatase 4 regulatory subunit 3A [Source:NCBI gene;Acc:100157672]	GO:0005654(nucleoplasm)	04922(Glucagon signaling pathway)	yes
periportal	ENSSSCG00000002445	TRIP11	0.5197	0.00113635	1	0.111	0.06	thyroid hormone receptor interactor 11 [Source:NCBI gene;Acc:100154452]	GO:0002080(acrosomal membrane);GO:0003281(ventricular septum development);GO:0003413(chondrocyte differentiation involved in endochondral bone morphogenesis);GO:0005634(nucleus);GO:0005794(Golgi apparatus);GO:0005801(cis-Golgi network);GO:0006486(protein glycosylation);GO:0007030(Golgi organization);GO:0016607(nuclear speck);GO:0060122(inner ear receptor cell stereocilium organization);GO:0060348…	NA	yes
periportal	ENSSSCG00000002476	SERPINA1	2.05085	1.91132e-76	3.8108e-72	0.525	0.107	serpin family A member 1 [Source:NCBI gene;Acc:397688]	GO:0002020(protease binding);GO:0004867(serine-type endopeptidase inhibitor activity);GO:0005615(extracellular space);GO:0005783(endoplasmic reticulum);GO:0005794(Golgi apparatus);GO:0010951(negative regulation of endopeptidase activity);GO:0042802(identical protein binding);GO:0043231(intracellular membrane-bounded organelle)	04610(Complement and coagulation cascades)	yes
periportal	ENSSSCG00000002479	SERPINA11	0.73699	4.78853e-15	9.54738e-11	0.101	0.01	serpin family A member 11 [Source:NCBI gene;Acc:100155953]	GO:0004867(serine-type endopeptidase inhibitor activity);GO:0005615(extracellular space);GO:0010951(negative regulation of endopeptidase activity)	NA	yes
periportal	ENSSSCG00000002481	SERPINA5	1.61873	7.00838e-44	1.39733e-39	0.314	0.047	serpin family A member 5 [Source:NCBI gene;Acc:100153513]	GO:0001972(retinoic acid binding);GO:0002020(protease binding);GO:0002080(acrosomal membrane);GO:0004867(serine-type endopeptidase inhibitor activity);GO:0005615(extracellular space);GO:0007283(spermatogenesis);GO:0009897(external side of plasma membrane);GO:0010951(negative regulation of endopeptidase activity);GO:0016020(membrane);GO:0031091(platelet alpha granule);GO:0031094(platelet dense tub…	04610(Complement and coagulation cascades)	yes
periportal	ENSSSCG00000031595	ENSSSCG00000031595	1.29382	3.27399e-22	6.52768e-18	0.185	0.034	serpin A3-8 [Source:NCBI gene;Acc:106504547]	GO:0005615(extracellular space)	NA	yes
periportal	ENSSSCG00000002483	ENSSSCG00000002483	1.74751	7.68639e-49	1.53251e-44	0.34	0.047	serpin A3-8 [Source:NCBI gene;Acc:106504545]	GO:0004867(serine-type endopeptidase inhibitor activity);GO:0005615(extracellular space);GO:0010951(negative regulation of endopeptidase activity)	NA	yes
periportal	ENSSSCG00000030371	ENSSSCG00000030371	2.48477	1.64216e-128	3.27414e-124	0.718	0.141	serpin A3-8 [Source:NCBI gene;Acc:396685]	GO:0004867(serine-type endopeptidase inhibitor activity);GO:0005615(extracellular space);GO:0010951(negative regulation of endopeptidase activity)	NA	yes
periportal	ENSSSCG00000002487	SERPINA3-2	2.30947	2.58108e-102	5.14615e-98	0.596	0.095	alpha-1-antichymotrypsin 2 [Source:NCBI gene;Acc:396686]	GO:0004867(serine-type endopeptidase inhibitor activity);GO:0005615(extracellular space);GO:0010951(negative regulation of endopeptidase activity)	NA	yes
periportal	ENSSSCG00000000033	TSPO	0.430586	0.0014878	1	0.108	0.057	translocator protein [Source:NCBI gene;Acc:396592]	GO:0005739(mitochondrion);GO:0005783(endoplasmic reticulum);GO:0010823(negative regulation of mitochondrion organization);GO:0015485(cholesterol binding);GO:0016020(membrane);GO:0016021(integral component of membrane);GO:0031397(negative regulation of protein ubiquitination);GO:0044325(ion channel binding);GO:0072655(establishment of protein localization to mitochondrion);GO:0072656(maintenance o…	04080(Neuroactive ligand-receptor interaction);04979(Cholesterol metabolism);05166(Human T-cell leukemia virus 1 infection)	yes
periportal	ENSSSCG00000000084	ATF4	0.607211	1.82361e-07	0.00363592	0.341	0.228	activating transcription factor 4 [Source:NCBI gene;Acc:100144302]	GO:0000978(RNA polymerase II proximal promoter sequence-specific DNA binding);GO:0000980(RNA polymerase II distal enhancer sequence-specific DNA binding);GO:0000981(DNA-binding transcription factor activity, RNA polymerase II-specific);GO:0001085(RNA polymerase II transcription factor binding);GO:0001228(DNA-binding transcription activator activity, RNA polymerase II-specific);GO:0003677(DNA bind…	04010(MAPK signaling pathway);04022(cGMP-PKG signaling pathway);04137(Mitophagy - animal);04141(Protein processing in endoplasmic reticulum);04151(PI3K-Akt signaling pathway);04210(Apoptosis);04211(Longevity regulating pathway);04261(Adrenergic signaling in cardiomyocytes);04668(TNF signaling pathway);04720(Long-term potentiation);04722(Neurotrophin signaling pathway);04725(Cholinergic synapse);0…	yes
periportal	ENSSSCG00000000104	DDX17	0.6976	5.8171e-10	1.15981e-05	0.33	0.215	DEAD-box helicase 17 [Source:NCBI gene;Acc:100514347]	GO:0000166(nucleotide binding);GO:0003676(nucleic acid binding);GO:0004386(helicase activity);GO:0005524(ATP binding);GO:0016787(hydrolase activity)	NA	yes
periportal	ENSSSCG00000033854	LGALS1	0.620699	2.65399e-06	0.0529153	0.128	0.053	galectin 1 [Source:NCBI gene;Acc:414915]	GO:0002317(plasma cell differentiation);GO:0005615(extracellular space);GO:0030246(carbohydrate binding);GO:0031295(T cell costimulation);GO:0045445(myoblast differentiation);GO:0046598(positive regulation of viral entry into host cell)	NA	yes
periportal	ENSSSCG00000000133	TST	1.13104	5.71782e-23	1.14002e-18	0.224	0.05	thiosulfate sulfurtransferase [Source:NCBI gene;Acc:100153230]	GO:0004792(thiosulfate sulfurtransferase activity);GO:0005739(mitochondrion);GO:0008097(5S rRNA binding);GO:0016740(transferase activity);GO:0030855(epithelial cell differentiation);GO:0035928(rRNA import into mitochondrion);GO:0051029(rRNA transport)	00270(Cysteine and methionine metabolism);00920(Sulfur metabolism);04122(Sulfur relay system)	yes
periportal	ENSSSCG00000031866	TIMP3	0.656017	6.92963e-07	0.0138163	0.108	0.039	TIMP metallopeptidase inhibitor 3 [Source:NCBI gene;Acc:396775]	GO:0005515(protein binding);GO:0005576(extracellular region);GO:0005604(basement membrane);GO:0008191(metalloendopeptidase inhibitor activity);GO:0051045(negative regulation of membrane protein ectodomain proteolysis);GO:0070373(negative regulation of ERK1 and ERK2 cascade);GO:0071310(cellular response to organic substance);GO:1903984(positive regulation of TRAIL-activated apoptotic signaling pat…	05205(Proteoglycans in cancer);05206(MicroRNAs in cancer)	yes
periportal	ENSSSCG00000028516	LARP4	0.415794	0.00360564	1	0.11	0.063	La ribonucleoprotein domain family member 4 [Source:NCBI gene;Acc:100626466]	GO:0003676(nucleic acid binding);GO:0003723(RNA binding);GO:0005829(cytosol);GO:0005844(polysome);GO:0007010(cytoskeleton organization);GO:0008143(poly(A) binding);GO:0010494(cytoplasmic stress granule);GO:0022604(regulation of cell morphogenesis);GO:0022627(cytosolic small ribosomal subunit);GO:0045727(positive regulation of translation)	NA	yes
periportal	ENSSSCG00000000252	KRT8	1.97777	7.17471e-58	1.43049e-53	0.36	0.044	keratin 8 [Source:NCBI gene;Acc:100152077]	GO:0005198(structural molecule activity);GO:0005737(cytoplasm);GO:0005882(intermediate filament);GO:0005911(cell-cell junction);GO:0016327(apicolateral plasma membrane);GO:0030018(Z disc);GO:0033209(tumor necrosis factor-mediated signaling pathway);GO:0042383(sarcolemma);GO:0045095(keratin filament);GO:0045111(intermediate filament cytoskeleton);GO:0051707(response to other organism);GO:0060706(c…	NA	yes
periportal	ENSSSCG00000000253	KRT18	1.57186	1.63695e-36	3.26376e-32	0.274	0.042	keratin 18 [Source:NCBI gene;Acc:100126286]	GO:0005198(structural molecule activity);GO:0005737(cytoplasm);GO:0005815(microtubule organizing center);GO:0005829(cytosol);GO:0005882(intermediate filament);GO:0033209(tumor necrosis factor-mediated signaling pathway);GO:0034451(centriolar satellite);GO:0043000(Golgi to plasma membrane CFTR protein transport);GO:0043066(negative regulation of apoptotic process);GO:0045095(keratin filament);GO:0…	04915(Estrogen signaling pathway)	yes
periportal	ENSSSCG00000000293	ITGA5	0.540592	2.03336e-05	0.40541	0.108	0.045	integrin subunit alpha 5 [Source:NCBI gene;Acc:100155091]	GO:0005178(integrin binding);GO:0005783(endoplasmic reticulum);GO:0005794(Golgi apparatus);GO:0005886(plasma membrane);GO:0005911(cell-cell junction);GO:0005925(focal adhesion);GO:0007044(cell-substrate junction assembly);GO:0007155(cell adhesion);GO:0007157(heterophilic cell-cell adhesion via plasma membrane cell adhesion molecules);GO:0007159(leukocyte cell-cell adhesion);GO:0007229(integrin-me…	04145(Phagosome);04151(PI3K-Akt signaling pathway);04510(Focal adhesion);04512(ECM-receptor interaction);04640(Hematopoietic cell lineage);04810(Regulation of actin cytoskeleton);05100(Bacterial invasion of epithelial cells);05133(Pertussis);05165(Human papillomavirus infection);05168(Herpes simplex virus 1 infection);05205(Proteoglycans in cancer);05206(MicroRNAs in cancer);05410(Hypertrophic ca…	yes
periportal	ENSSSCG00000000419	RDH16	0.835785	1.0176e-19	2.0289e-15	0.123	0.013	retinol dehydrogenase 16 (all-trans) [Source:NCBI gene;Acc:100511633]	GO:0004745(retinol dehydrogenase activity);GO:0008202(steroid metabolic process);GO:0043231(intracellular membrane-bounded organelle);GO:0047023(androsterone dehydrogenase activity);GO:0047044(androstan-3-alpha,17-beta-diol dehydrogenase activity);GO:0055114(oxidation-reduction process)	00830(Retinol metabolism)	yes
periportal	ENSSSCG00000000504	PTPRB	0.935074	9.19112e-13	1.83253e-08	0.167	0.061	protein tyrosine phosphatase, receptor type B [Source:NCBI gene;Acc:100156181]	GO:0001525(angiogenesis);GO:0004721(phosphoprotein phosphatase activity);GO:0004725(protein tyrosine phosphatase activity);GO:0005515(protein binding);GO:0006470(protein dephosphorylation);GO:0016020(membrane);GO:0016021(integral component of membrane);GO:0016311(dephosphorylation);GO:0016787(hydrolase activity);GO:0016791(phosphatase activity);GO:0035335(peptidyl-tyrosine dephosphorylation);GO:0…	04520(Adherens junction)	yes
periportal	ENSSSCG00000030616	RESF1	0.581037	1.70958e-07	0.00340856	0.188	0.136	retroelement silencing factor 1 [Source:NCBI gene;Acc:100511327]	NA	NA	yes
periportal	ENSSSCG00000000549	PPFIBP1	0.626715	1.60005e-08	0.000319017	0.113	0.05	PPFIA binding protein 1 [Source:NCBI gene;Acc:100516194]	GO:0005515(protein binding)	NA	yes
periportal	ENSSSCG00000021998	ENSSSCG00000021998	0.920373	2.40628e-15	4.79764e-11	0.103	0.01	solute carrier organic anion transporter family member 1B3 [Source:NCBI gene;Acc:100620829]	GO:0005215(transporter activity);GO:0005515(protein binding);GO:0005886(plasma membrane);GO:0005887(integral component of plasma membrane);GO:0006811(ion transport);GO:0015125(bile acid transmembrane transporter activity);GO:0015347(sodium-independent organic anion transmembrane transporter activity);GO:0015721(bile acid and bile salt transport);GO:0016020(membrane);GO:0016021(integral component …	04976(Bile secretion)	yes
periportal	ENSSSCG00000037697	MGP	1.10833	1.44078e-16	2.87263e-12	0.187	0.049	matrix Gla protein [Source:NCBI gene;Acc:397206]	GO:0001503(ossification);GO:0005509(calcium ion binding);GO:0005576(extracellular region);GO:0007275(multicellular organism development);GO:0030154(cell differentiation);GO:0030500(regulation of bone mineralization);GO:0031012(extracellular matrix);GO:0051216(cartilage development);GO:0062023(collagen-containing extracellular matrix)	NA	yes
periportal	ENSSSCG00000000633	YBX3	0.552947	3.86196e-07	0.00769998	0.362	0.236	Y-box binding protein 3 [Source:NCBI gene;Acc:100518125]	GO:0000122(negative regulation of transcription by RNA polymerase II);GO:0000977(RNA polymerase II regulatory region sequence-specific DNA binding);GO:0001227(DNA-binding transcription repressor activity, RNA polymerase II-specific);GO:0001701(in utero embryonic development);GO:0003676(nucleic acid binding);GO:0003677(DNA binding);GO:0003730(mRNA 3'-UTR binding);GO:0005634(nucleus);GO:0005737(cyt…	04530(Tight junction)	yes
periportal	ENSSSCG00000000645	GABARAPL1	0.404606	0.000147303	1	0.115	0.053	GABA type A receptor associated protein like 1 [Source:NCBI gene;Acc:100462751]	GO:0000045(autophagosome assembly);GO:0000421(autophagosome membrane);GO:0000422(autophagy of mitochondrion);GO:0005737(cytoplasm);GO:0005739(mitochondrion);GO:0005776(autophagosome);GO:0005829(cytosol);GO:0006914(autophagy);GO:0006995(cellular response to nitrogen starvation);GO:0030957(Tat protein binding);GO:0031625(ubiquitin protein ligase binding);GO:0050811(GABA receptor binding)	04068(FoxO signaling pathway);04136(Autophagy - other);04137(Mitophagy - animal);04140(Autophagy - animal);04371(Apelin signaling pathway);04621(NOD-like receptor signaling pathway);04727(GABAergic synapse);05167(Kaposi sarcoma-associated herpesvirus infection)	yes
periportal	ENSSSCG00000024402	ENSSSCG00000024402	1.49191	6.71886e-38	1.33961e-33	0.255	0.029	pregnancy zone protein [Source:NCBI gene;Acc:100153288]	GO:0004866(endopeptidase inhibitor activity);GO:0005576(extracellular region);GO:0005615(extracellular space);GO:0007566(embryo implantation);GO:0010951(negative regulation of endopeptidase activity)	NA	yes
periportal	ENSSSCG00000000660	A2M	1.54779	1.75321e-38	3.49554e-34	0.252	0.026	alpha-2-macroglobulin [Source:NCBI gene;Acc:403166]	GO:0001869(negative regulation of complement activation, lectin pathway);GO:0002020(protease binding);GO:0004866(endopeptidase inhibitor activity);GO:0004867(serine-type endopeptidase inhibitor activity);GO:0005102(signaling receptor binding);GO:0005576(extracellular region);GO:0005615(extracellular space);GO:0010951(negative regulation of endopeptidase activity);GO:0019838(growth factor binding)…	04610(Complement and coagulation cascades)	yes
periportal	ENSSSCG00000000802	NELL2	0.768719	1.74756e-10	3.48429e-06	0.224	0.118	neural EGFL like 2 [Source:NCBI gene;Acc:100525817]	GO:0005509(calcium ion binding);GO:0005515(protein binding)	NA	yes
periportal	ENSSSCG00000000806	SCAF11	0.59612	8.61445e-08	0.00171755	0.199	0.125	SR-related CTD associated factor 11 [Source:NCBI gene;Acc:100525109]	GO:0000245(spliceosomal complex assembly);GO:0000375(RNA splicing, via transesterification reactions);GO:0005634(nucleus);GO:0005654(nucleoplasm);GO:0005730(nucleolus);GO:0008380(RNA splicing);GO:0016604(nuclear body)	NA	yes
periportal	ENSSSCG00000000808	SLC38A2	1.24121	3.97895e-26	7.93322e-22	0.258	0.058	solute carrier family 38 member 2 [Source:NCBI gene;Acc:100525644]	GO:0003333(amino acid transmembrane transport);GO:0005886(plasma membrane);GO:0005887(integral component of plasma membrane);GO:0006865(amino acid transport);GO:0006868(glutamine transport);GO:0015171(amino acid transmembrane transporter activity);GO:0015186(L-glutamine transmembrane transporter activity);GO:0016020(membrane);GO:0016021(integral component of membrane)	04724(Glutamatergic synapse);04727(GABAergic synapse);04974(Protein digestion and absorption)	yes
periportal	ENSSSCG00000026597	SLC38A4	0.779036	5.63567e-15	1.12364e-10	0.136	0.024	solute carrier family 38 member 4 [Source:NCBI gene;Acc:100286742]	GO:0003333(amino acid transmembrane transport);GO:0005887(integral component of plasma membrane);GO:0015171(amino acid transmembrane transporter activity);GO:0016020(membrane);GO:0016021(integral component of membrane)	NA	yes
periportal	ENSSSCG00000000849	ENSSSCG00000000849	0.892503	2.66998e-19	5.32341e-15	0.432	0.267	heat shock protein 90 beta family member 1 [Source:NCBI gene;Acc:397191]	GO:0001666(response to hypoxia);GO:0005515(protein binding);GO:0005524(ATP binding);GO:0005783(endoplasmic reticulum);GO:0006457(protein folding);GO:0048471(perinuclear region of cytoplasm);GO:0051082(unfolded protein binding)	04141(Protein processing in endoplasmic reticulum);04151(PI3K-Akt signaling pathway);04657(IL-17 signaling pathway);04915(Estrogen signaling pathway);04918(Thyroid hormone synthesis);05200(Pathways in cancer);05215(Prostate cancer);05418(Fluid shear stress and atherosclerosis)	yes
periportal	ENSSSCG00000000854	ENSSSCG00000000854	0.777393	4.82178e-08	0.000961366	0.16	0.079	stabilin 2 [Source:NCBI gene;Acc:100521556]	GO:0005041(low-density lipoprotein particle receptor activity);GO:0005509(calcium ion binding);GO:0005540(hyaluronic acid binding);GO:0006898(receptor-mediated endocytosis);GO:0007155(cell adhesion);GO:0016020(membrane);GO:0016021(integral component of membrane);GO:0030169(low-density lipoprotein particle binding)	NA	yes
periportal	ENSSSCG00000035790	BTG1	0.875865	5.31017e-13	1.05874e-08	0.196	0.068	BTG anti-proliferation factor 1 [Source:NCBI gene;Acc:100101473]	GO:0005634(nucleus);GO:0005737(cytoplasm);GO:0008285(negative regulation of cell population proliferation);GO:0045930(negative regulation of mitotic cell cycle)	03018(RNA degradation)	yes
periportal	ENSSSCG00000000939	ACSS3	0.995672	2.85301e-18	5.68834e-14	0.14	0.018	acyl-CoA synthetase short chain family member 3 [Source:NCBI gene;Acc:100512104]	GO:0003824(catalytic activity)	00640(Propanoate metabolism)	yes
periportal	ENSSSCG00000038973	PPP1R12A	0.479358	1.85495e-06	0.036984	0.111	0.07	protein phosphatase 1 regulatory subunit 12A [Source:HGNC Symbol;Acc:HGNC:7618]	GO:0000278(mitotic cell cycle);GO:0000776(kinetochore);GO:0004857(enzyme inhibitor activity);GO:0005515(protein binding);GO:0005813(centrosome);GO:0005829(cytosol);GO:0006470(protein dephosphorylation);GO:0007098(centrosome cycle);GO:0007165(signal transduction);GO:0015629(actin cytoskeleton);GO:0019208(phosphatase regulator activity);GO:0019901(protein kinase binding);GO:0030018(Z disc);GO:00301…	NA	yes
periportal	ENSSSCG00000016842	NIPBL	0.712928	1.7579e-08	0.00035049	0.149	0.074	NIPBL, cohesin loading factor [Source:NCBI gene;Acc:100624231]	GO:0000122(negative regulation of transcription by RNA polymerase II);GO:0000228(nuclear chromosome);GO:0000785(chromatin);GO:0000790(nuclear chromatin);GO:0003007(heart morphogenesis);GO:0003151(outflow tract morphogenesis);GO:0003682(chromatin binding);GO:0005634(nucleus);GO:0006302(double-strand break repair);GO:0006357(regulation of transcription by RNA polymerase II);GO:0006974(cellular resp…	NA	yes
periportal	ENSSSCG00000016850	LIFR	0.888907	6.62035e-16	1.31996e-11	0.171	0.068	leukemia inhibitory factor receptor [Source:NCBI gene;Acc:102167255]	GO:0004896(cytokine receptor activity);GO:0004897(ciliary neurotrophic factor receptor activity);GO:0004923(leukemia inhibitory factor receptor activity);GO:0004924(oncostatin-M receptor activity);GO:0005127(ciliary neurotrophic factor receptor binding);GO:0005515(protein binding);GO:0008284(positive regulation of cell population proliferation);GO:0009897(external side of plasma membrane);GO:0016…	NA	yes
periportal	ENSSSCG00000021208	SELENOP	0.390731	5.46475e-12	1.08956e-07	0.882	0.761	selenoprotein P [Source:NCBI gene;Acc:100037964]	GO:0001887(selenium compound metabolic process);GO:0005615(extracellular space);GO:0007420(brain development);GO:0007626(locomotory behavior);GO:0008430(selenium binding);GO:0009791(post-embryonic development);GO:0010269(response to selenium ion);GO:0019953(sexual reproduction);GO:0040008(regulation of growth)	NA	yes
periportal	ENSSSCG00000016916	IL6ST	0.710258	1.24666e-09	2.48559e-05	0.228	0.121	interleukin 6 signal transducer [Source:NCBI gene;Acc:100037294]	GO:0004896(cytokine receptor activity);GO:0004897(ciliary neurotrophic factor receptor activity);GO:0004915(interleukin-6 receptor activity);GO:0004921(interleukin-11 receptor activity);GO:0004923(leukemia inhibitory factor receptor activity);GO:0004924(oncostatin-M receptor activity);GO:0005127(ciliary neurotrophic factor receptor binding);GO:0005138(interleukin-6 receptor binding);GO:0005515(pr…	04060(Cytokine-cytokine receptor interaction);04550(Signaling pathways regulating pluripotency of stem cells);04630(Jak-STAT signaling pathway);04659(Th17 cell differentiation);05167(Kaposi sarcoma-associated herpesvirus infection);05200(Pathways in cancer);05203(Viral carcinogenesis)	yes
periportal	ENSSSCG00000016922	GPBP1	0.528948	1.55088e-05	0.309215	0.138	0.065	GC-rich promoter binding protein 1 [Source:NCBI gene;Acc:100521344]	GO:0003700(DNA-binding transcription factor activity);GO:0005634(nucleus);GO:0005829(cytosol);GO:0005886(plasma membrane);GO:0006351(transcription, DNA-templated);GO:0006355(regulation of transcription, DNA-templated);GO:0043231(intracellular membrane-bounded organelle);GO:0045893(positive regulation of transcription, DNA-templated)	NA	yes
periportal	ENSSSCG00000016925	PLK2	0.495904	0.000171985	1	0.107	0.061	polo like kinase 2 [Source:NCBI gene;Acc:397251]	GO:0000082(G1/S transition of mitotic cell cycle);GO:0000166(nucleotide binding);GO:0000278(mitotic cell cycle);GO:0000785(chromatin);GO:0000922(spindle pole);GO:0004672(protein kinase activity);GO:0004674(protein serine/threonine kinase activity);GO:0005515(protein binding);GO:0005524(ATP binding);GO:0005634(nucleus);GO:0005737(cytoplasm);GO:0005813(centrosome);GO:0005814(centriole);GO:0006468(p…	04068(FoxO signaling pathway)	yes
periportal	ENSSSCG00000032726	SREK1	0.585815	5.44512e-06	0.108565	0.136	0.066	splicing regulatory glutamic acid and lysine rich protein 1 [Source:NCBI gene;Acc:100511789]	GO:0000381(regulation of alternative mRNA splicing, via spliceosome);GO:0003676(nucleic acid binding);GO:0003723(RNA binding);GO:0005654(nucleoplasm);GO:0016607(nuclear speck)	NA	yes
periportal	ENSSSCG00000016991	DUSP1	1.4045	1.39971e-38	2.79073e-34	0.446	0.144	dual specificity phosphatase 1 [Source:NCBI gene;Acc:100522469]	GO:0000188(inactivation of MAPK activity);GO:0004721(phosphoprotein phosphatase activity);GO:0004722(protein serine/threonine phosphatase activity);GO:0004725(protein tyrosine phosphatase activity);GO:0005634(nucleus);GO:0005737(cytoplasm);GO:0006470(protein dephosphorylation);GO:0007162(negative regulation of cell adhesion);GO:0008138(protein tyrosine/serine/threonine phosphatase activity);GO:00…	04010(MAPK signaling pathway);04726(Serotonergic synapse);05418(Fluid shear stress and atherosclerosis)	yes
periportal	ENSSSCG00000009361	POSTN	1.08243	1.4258e-15	2.84275e-11	0.161	0.037	periostin [Source:NCBI gene;Acc:100152401]	GO:0005515(protein binding);GO:0005615(extracellular space);GO:0005802(trans-Golgi network);GO:0007155(cell adhesion);GO:0008201(heparin binding);GO:0008593(regulation of Notch signaling pathway);GO:0009888(tissue development);GO:0030198(extracellular matrix organization);GO:0031012(extracellular matrix);GO:0046872(metal ion binding);GO:0050839(cell adhesion molecule binding);GO:0062023(collagen-…	NA	yes
periportal	ENSSSCG00000009373	SLC25A15	1.23334	9.94984e-22	1.9838e-17	0.174	0.029	solute carrier family 25 member 15 [Source:NCBI gene;Acc:100511895]	GO:0000064(L-ornithine transmembrane transporter activity);GO:0016020(membrane);GO:0016021(integral component of membrane);GO:0022857(transmembrane transporter activity);GO:0055085(transmembrane transport);GO:1990575(mitochondrial L-ornithine transmembrane transport)	NA	yes
periportal	ENSSSCG00000009413	CPB2	1.44956	6.73762e-35	1.34335e-30	0.255	0.034	carboxypeptidase B2 [Source:NCBI gene;Acc:100155038]	GO:0004180(carboxypeptidase activity);GO:0004181(metallocarboxypeptidase activity);GO:0005615(extracellular space);GO:0006508(proteolysis);GO:0008270(zinc ion binding);GO:0042730(fibrinolysis)	04610(Complement and coagulation cascades);04972(Pancreatic secretion);04974(Protein digestion and absorption)	yes
periportal	ENSSSCG00000040929	TPT1	0.447554	7.40606e-19	1.47662e-14	0.996	0.985	tumor protein, translationally-controlled 1 [Source:NCBI gene;Acc:397664]	GO:0000922(spindle pole);GO:0005509(calcium ion binding);GO:0005615(extracellular space);GO:0005737(cytoplasm);GO:0005771(multivesicular body);GO:0005881(cytoplasmic microtubule)	NA	yes
periportal	ENSSSCG00000009422	TSC22D1	0.766712	1.27207e-08	0.000253626	0.151	0.057	TSC22 domain family member 1 [Source:NCBI gene;Acc:100155900]	GO:0003700(DNA-binding transcription factor activity);GO:0006355(regulation of transcription, DNA-templated)	NA	yes
periportal	ENSSSCG00000009479	RBM26	0.576221	4.45322e-08	0.000887883	0.121	0.04	RNA binding motif protein 26 [Source:NCBI gene;Acc:100153235]	GO:0003676(nucleic acid binding);GO:0003723(RNA binding);GO:0003729(mRNA binding);GO:0005634(nucleus);GO:0006397(mRNA processing);GO:0046833(positive regulation of RNA export from nucleus);GO:0046872(metal ion binding)	NA	yes
periportal	ENSSSCG00000009480	NDFIP2	0.45918	1.06157e-05	0.211656	0.109	0.06	Nedd4 family interacting protein 2 [Source:NCBI gene;Acc:100152028]	GO:0005737(cytoplasm);GO:0005739(mitochondrion);GO:0005783(endoplasmic reticulum);GO:0005794(Golgi apparatus);GO:0007034(vacuolar transport);GO:0010629(negative regulation of gene expression);GO:0016020(membrane);GO:0016021(integral component of membrane);GO:0030001(metal ion transport);GO:0031398(positive regulation of protein ubiquitination);GO:0032410(negative regulation of transporter activit…	NA	yes
periportal	ENSSSCG00000031808	TM9SF2	0.396989	0.0017075	1	0.113	0.058	transmembrane 9 superfamily member 2 [Source:NCBI gene;Acc:102161802]	GO:0016020(membrane);GO:0016021(integral component of membrane)	NA	yes
periportal	ENSSSCG00000009545	COL4A2	0.845597	8.39309e-14	1.67341e-09	0.127	0.049	collagen type IV alpha 2 chain [Source:NCBI gene;Acc:100153454]	GO:0005201(extracellular matrix structural constituent);GO:0005581(collagen trimer);GO:0005587(collagen type IV trimer);GO:0005604(basement membrane);GO:0005615(extracellular space);GO:0006351(transcription, DNA-templated);GO:0016525(negative regulation of angiogenesis);GO:0030020(extracellular matrix structural constituent conferring tensile strength);GO:0030198(extracellular matrix organization…	04151(PI3K-Akt signaling pathway);04510(Focal adhesion);04512(ECM-receptor interaction);04926(Relaxin signaling pathway);04933(AGE-RAGE signaling pathway in diabetic complications);04974(Protein digestion and absorption);05146(Amoebiasis);05165(Human papillomavirus infection);05200(Pathways in cancer);05222(Small cell lung cancer)	yes
periportal	ENSSSCG00000009558	F10	1.15012	1.92514e-24	3.83834e-20	0.192	0.029	coagulation factor X [Source:NCBI gene;Acc:733662]	GO:0004252(serine-type endopeptidase activity);GO:0005509(calcium ion binding);GO:0005543(phospholipid binding);GO:0005576(extracellular region);GO:0005615(extracellular space);GO:0006508(proteolysis);GO:0007596(blood coagulation);GO:0008233(peptidase activity);GO:0008236(serine-type peptidase activity);GO:0016020(membrane);GO:0016021(integral component of membrane);GO:0016787(hydrolase activity)…	04610(Complement and coagulation cascades)	yes
periportal	ENSSSCG00000037241	RGS2	0.540208	8.64724e-05	1	0.204	0.128	regulator of G protein signaling 2 [Source:NCBI gene;Acc:733670]	GO:0001965(G-protein alpha-subunit binding);GO:0005096(GTPase activator activity);GO:0005634(nucleus);GO:0005730(nucleolus);GO:0005737(cytoplasm);GO:0005829(cytosol);GO:0005886(plasma membrane);GO:0006417(regulation of translation);GO:0007049(cell cycle);GO:0007283(spermatogenesis);GO:0008277(regulation of G protein-coupled receptor signaling pathway);GO:0009898(cytoplasmic side of plasma membran…	04022(cGMP-PKG signaling pathway);04740(Olfactory transduction);04921(Oxytocin signaling pathway)	yes
periportal	ENSSSCG00000032416	RGS1	1.02958	3.11735e-17	6.21536e-13	0.266	0.095	regulator of G protein signaling 1 [Source:NCBI gene;Acc:397336]	GO:0001965(G-protein alpha-subunit binding);GO:0005096(GTPase activator activity);GO:0005829(cytosol);GO:0007165(signal transduction);GO:0007186(G protein-coupled receptor signaling pathway);GO:0008277(regulation of G protein-coupled receptor signaling pathway);GO:0009617(response to bacterium);GO:0031234(extrinsic component of cytoplasmic side of plasma membrane);GO:0043547(positive regulation o…	NA	yes
periportal	ENSSSCG00000011171	CTSV	1.40076	6.4305e-37	1.28211e-32	0.348	0.091	cathepsin V [Source:NCBI gene;Acc:396926]	GO:0004175(endopeptidase activity);GO:0004197(cysteine-type endopeptidase activity);GO:0005615(extracellular space);GO:0005764(lysosome);GO:0006508(proteolysis);GO:0008233(peptidase activity);GO:0008234(cysteine-type peptidase activity);GO:0016787(hydrolase activity);GO:0051603(proteolysis involved in cellular protein catabolic process)	04140(Autophagy - animal);04142(Lysosome);04145(Phagosome);04210(Apoptosis);04612(Antigen processing and presentation);05205(Proteoglycans in cancer);05323(Rheumatoid arthritis);05418(Fluid shear stress and atherosclerosis)	yes
periportal	ENSSSCG00000031174	FBP1	0.89954	1.35678e-12	2.70515e-08	0.262	0.121	fructose-bisphosphatase 1 [Source:NCBI gene;Acc:397038]	GO:0000122(negative regulation of transcription by RNA polymerase II);GO:0001085(RNA polymerase II transcription factor binding);GO:0003824(catalytic activity);GO:0005634(nucleus);GO:0005737(cytoplasm);GO:0005829(cytosol);GO:0005975(carbohydrate metabolic process);GO:0005986(sucrose biosynthetic process);GO:0006000(fructose metabolic process);GO:0006002(fructose 6-phosphate metabolic process);GO:…	00010(Glycolysis / Gluconeogenesis);00030(Pentose phosphate pathway);00051(Fructose and mannose metabolism);04152(AMPK signaling pathway);04910(Insulin signaling pathway)	yes
periportal	ENSSSCG00000011033	VIM	0.591915	1.54835e-21	3.0871e-17	0.289	0.113	vimentin [Source:NCBI gene;Acc:100522394]	GO:0003725(double-stranded RNA binding);GO:0005198(structural molecule activity);GO:0005200(structural constituent of cytoskeleton);GO:0005212(structural constituent of eye lens);GO:0005634(nucleus);GO:0005737(cytoplasm);GO:0005777(peroxisome);GO:0005829(cytosol);GO:0005844(polysome);GO:0005856(cytoskeleton);GO:0005882(intermediate filament);GO:0005886(plasma membrane);GO:0010628(positive regulat…	05169(Epstein-Barr virus infection);05206(MicroRNAs in cancer)	yes
periportal	ENSSSCG00000011038	MRC1	0.861429	3.05806e-18	6.09717e-14	0.443	0.225	mannose receptor C-type 1 [Source:NCBI gene;Acc:445003]	GO:0004888(transmembrane signaling receptor activity);GO:0005537(mannose binding);GO:0005886(plasma membrane);GO:0006898(receptor-mediated endocytosis);GO:0009986(cell surface);GO:0010008(endosome membrane);GO:0016020(membrane);GO:0016021(integral component of membrane);GO:0038024(cargo receptor activity);GO:0071222(cellular response to lipopolysaccharide);GO:0071346(cellular response to interfer…	04145(Phagosome);05152(Tuberculosis)	yes
periportal	ENSSSCG00000039658	ENSSSCG00000039658	0.450066	0.00304224	1	0.134	0.081	family with sequence similarity 107 member B [Source:NCBI gene;Acc:102160196]	GO:0007605(sensory perception of sound)	NA	yes
periportal	ENSSSCG00000039244	PHYH	0.734037	4.45398e-12	8.88035e-08	0.142	0.04	phytanoyl-CoA 2-hydroxylase [Source:NCBI gene;Acc:100134962]	GO:0001561(fatty acid alpha-oxidation);GO:0003824(catalytic activity);GO:0005777(peroxisome);GO:0006103(2-oxoglutarate metabolic process);GO:0006720(isoprenoid metabolic process);GO:0008198(ferrous iron binding);GO:0031406(carboxylic acid binding);GO:0048037(cofactor binding);GO:0048244(phytanoyl-CoA dioxygenase activity);GO:0097089(methyl-branched fatty acid metabolic process)	04146(Peroxisome)	yes
periportal	ENSSSCG00000011101	ITGB1	0.786677	3.43303e-12	6.84478e-08	0.328	0.17	integrin subunit beta 1 [Source:NCBI gene;Acc:397019]	GO:0000082(G1/S transition of mitotic cell cycle);GO:0001701(in utero embryonic development);GO:0001708(cell fate specification);GO:0001968(fibronectin binding);GO:0002020(protease binding);GO:0002042(cell migration involved in sprouting angiogenesis);GO:0003779(actin binding);GO:0005178(integrin binding);GO:0005737(cytoplasm);GO:0005886(plasma membrane);GO:0005925(focal adhesion);GO:0007155(cell…	04015(Rap1 signaling pathway);04145(Phagosome);04151(PI3K-Akt signaling pathway);04360(Axon guidance);04510(Focal adhesion);04512(ECM-receptor interaction);04514(Cell adhesion molecules (CAMs));04530(Tight junction);04611(Platelet activation);04670(Leukocyte transendothelial migration);04810(Regulation of actin cytoskeleton);05100(Bacterial invasion of epithelial cells);05133(Pertussis);05140(Lei…	yes
periportal	ENSSSCG00000011102	NRP1	0.650012	8.63196e-08	0.00172104	0.123	0.052	neuropilin 1 [Source:NCBI gene;Acc:100286859]	GO:0001525(angiogenesis);GO:0001569(branching involved in blood vessel morphogenesis);GO:0001764(neuron migration);GO:0002040(sprouting angiogenesis);GO:0002042(cell migration involved in sprouting angiogenesis);GO:0003148(outflow tract septum morphogenesis);GO:0005021(vascular endothelial growth factor-activated receptor activity);GO:0005096(GTPase activator activity);GO:0005769(early endosome);…	04360(Axon guidance);05166(Human T-cell leukemia virus 1 infection)	yes
periportal	ENSSSCG00000011117	ENSSSCG00000011117	0.510802	0.000388222	1	0.107	0.06	UPF2, regulator of nonsense mediated mRNA decay [Source:NCBI gene;Acc:100621126]	GO:0000184(nuclear-transcribed mRNA catabolic process, nonsense-mediated decay);GO:0003723(RNA binding);GO:0005515(protein binding);GO:0005737(cytoplasm);GO:0005844(polysome);GO:0035145(exon-exon junction complex)	03013(RNA transport);03015(mRNA surveillance pathway)	yes
periportal	ENSSSCG00000011128	ITIH2	1.04401	5.16295e-20	1.02939e-15	0.175	0.031	inter-alpha-trypsin inhibitor heavy chain 2 [Source:NCBI gene;Acc:396937]	GO:0004867(serine-type endopeptidase inhibitor activity);GO:0010951(negative regulation of endopeptidase activity);GO:0030212(hyaluronan metabolic process)	NA	yes
periportal	ENSSSCG00000011147	ENSSSCG00000011147	0.906308	2.48808e-17	4.96074e-13	0.132	0.018	aldo-keto reductase family 1, member C1 [Source:NCBI gene;Acc:733634]	GO:0001516(prostaglandin biosynthetic process);GO:0004032(alditol:NADP+ 1-oxidoreductase activity);GO:0005829(cytosol);GO:0006693(prostaglandin metabolic process);GO:0008106(alcohol dehydrogenase (NADP+) activity);GO:0008202(steroid metabolic process);GO:0016229(steroid dehydrogenase activity);GO:0016491(oxidoreductase activity);GO:0042448(progesterone metabolic process);GO:0044597(daunorubicin m…	00140(Steroid hormone biosynthesis);00590(Arachidonic acid metabolism);00790(Folate biosynthesis);04913(Ovarian steroidogenesis)	yes
periportal	ENSSSCG00000029066	ENSSSCG00000029066	0.75384	6.16377e-09	0.000122893	0.117	0.045	isopentenyl-diphosphate Delta-isomerase 1 [Source:NCBI gene;Acc:100625049]	GO:0004452(isopentenyl-diphosphate delta-isomerase activity);GO:0008299(isoprenoid biosynthetic process);GO:0009240(isopentenyl diphosphate biosynthetic process);GO:0016787(hydrolase activity)	00900(Terpenoid backbone biosynthesis)	yes
periportal	ENSSSCG00000006970	DLC1	0.914382	8.35777e-16	1.66637e-11	0.184	0.071	DLC1 Rho GTPase activating protein [Source:NCBI gene;Acc:100620787]	GO:0005096(GTPase activator activity);GO:0005515(protein binding);GO:0005634(nucleus);GO:0005737(cytoplasm);GO:0005829(cytosol);GO:0005901(caveola);GO:0005925(focal adhesion);GO:0006915(apoptotic process);GO:0006919(activation of cysteine-type endopeptidase activity involved in apoptotic process);GO:0007165(signal transduction);GO:0008285(negative regulation of cell population proliferation);GO:0…	NA	yes
periportal	ENSSSCG00000006987	SLC7A2	1.09672	1.34103e-21	2.67375e-17	0.154	0.019	solute carrier family 7 member 2 [Source:NCBI gene;Acc:100037298]	GO:0000064(L-ornithine transmembrane transporter activity);GO:0002537(nitric oxide production involved in inflammatory response);GO:0005886(plasma membrane);GO:0006809(nitric oxide biosynthetic process);GO:0006865(amino acid transport);GO:0015181(arginine transmembrane transporter activity);GO:0015189(L-lysine transmembrane transporter activity);GO:0016020(membrane);GO:0016021(integral component …	NA	yes
periportal	ENSSSCG00000035335	FGL1	1.4961	1.85584e-37	3.70017e-33	0.252	0.028	fibrinogen like 1 [Source:NCBI gene;Acc:100516651]	NA	NA	yes
periportal	ENSSSCG00000007085	DSTN	0.79862	5.05301e-12	1.00747e-07	0.104	0.018	destrin, actin depolymerizing factor [Source:NCBI gene;Acc:445516]	GO:0003779(actin binding);GO:0005622(intracellular);GO:0005737(cytoplasm);GO:0015629(actin cytoskeleton);GO:0030042(actin filament depolymerization);GO:0030836(positive regulation of actin filament depolymerization);GO:0030864(cortical actin cytoskeleton);GO:0051014(actin filament severing);GO:0051015(actin filament binding)	NA	yes
periportal	ENSSSCG00000024692	RRBP1	0.984365	1.90255e-17	3.79329e-13	0.325	0.155	ribosome binding protein 1 [Source:NCBI gene;Acc:100154945]	GO:0015031(protein transport);GO:0016020(membrane);GO:0016021(integral component of membrane);GO:0030176(integral component of endoplasmic reticulum membrane)	04141(Protein processing in endoplasmic reticulum)	yes
periportal	ENSSSCG00000007116	CD93	0.829957	1.63025e-10	3.25039e-06	0.243	0.12	CD93 molecule [Source:NCBI gene;Acc:100155660]	GO:0001849(complement component C1q binding);GO:0005509(calcium ion binding);GO:0005886(plasma membrane);GO:0009986(cell surface);GO:0016020(membrane);GO:0016021(integral component of membrane);GO:0031410(cytoplasmic vesicle);GO:0098609(cell-cell adhesion)	NA	yes
periportal	ENSSSCG00000026043	ENSSSCG00000026043	0.750832	1.38603e-09	2.76347e-05	0.176	0.066	transglutaminase 3 [Source:NCBI gene;Acc:100153042]	GO:0003810(protein-glutamine gamma-glutamyltransferase activity);GO:0018149(peptide cross-linking);GO:0046872(metal ion binding)	NA	yes
periportal	ENSSSCG00000028758	LBP	0.842971	1.83569e-16	3.66e-12	0.105	0.008	lipopolysaccharide binding protein [Source:NCBI gene;Acc:397303]	GO:0001530(lipopolysaccharide binding);GO:0002232(leukocyte chemotaxis involved in inflammatory response);GO:0002281(macrophage activation involved in immune response);GO:0005102(signaling receptor binding);GO:0005615(extracellular space);GO:0006953(acute-phase response);GO:0008289(lipid binding);GO:0009986(cell surface);GO:0015920(lipopolysaccharide transport);GO:0031663(lipopolysaccharide-media…	04064(NF-kappa B signaling pathway);04620(Toll-like receptor signaling pathway);05132(Salmonella infection);05152(Tuberculosis)	yes
periportal	ENSSSCG00000007362	SRSF6	0.448336	0.000391831	1	0.161	0.113	serine and arginine rich splicing factor 6 [Source:NCBI gene;Acc:768102]	GO:0000380(alternative mRNA splicing, via spliceosome);GO:0000381(regulation of alternative mRNA splicing, via spliceosome);GO:0003676(nucleic acid binding);GO:0003723(RNA binding);GO:0005634(nucleus);GO:0006376(mRNA splice site selection);GO:0010837(regulation of keratinocyte proliferation);GO:0016607(nuclear speck);GO:0036002(pre-mRNA binding);GO:0045292(mRNA cis splicing, via spliceosome);GO:0…	03040(Spliceosome);05168(Herpes simplex virus 1 infection)	yes
periportal	ENSSSCG00000022258	ENSSSCG00000022258	0.913995	2.2225e-12	4.43122e-08	0.178	0.058	antileukoproteinase [Source:NCBI gene;Acc:100512873]	GO:0005576(extracellular region);GO:0010466(negative regulation of peptidase activity);GO:0030414(peptidase inhibitor activity)	NA	yes
periportal	ENSSSCG00000007469	PTPN1	0.598205	9.53486e-07	0.0190106	0.141	0.07	protein tyrosine phosphatase, non-receptor type 1 [Source:NCBI gene;Acc:396667]	GO:0004721(phosphoprotein phosphatase activity);GO:0004725(protein tyrosine phosphatase activity);GO:0005737(cytoplasm);GO:0005769(early endosome);GO:0005783(endoplasmic reticulum);GO:0005886(plasma membrane);GO:0006470(protein dephosphorylation);GO:0007257(activation of JUN kinase activity);GO:0008270(zinc ion binding);GO:0008286(insulin receptor signaling pathway);GO:0009966(regulation of signa…	04520(Adherens junction);04910(Insulin signaling pathway);04931(Insulin resistance)	yes
periportal	ENSSSCG00000007507	PCK1	1.59335	2.7256e-35	5.4343e-31	0.252	0.039	phosphoenolpyruvate carboxykinase 1 [Source:NCBI gene;Acc:100144531]	GO:0000287(magnesium ion binding);GO:0004611(phosphoenolpyruvate carboxykinase activity);GO:0004613(phosphoenolpyruvate carboxykinase (GTP) activity);GO:0005525(GTP binding);GO:0005739(mitochondrion);GO:0005829(cytosol);GO:0006006(glucose metabolic process);GO:0006090(pyruvate metabolic process);GO:0006094(gluconeogenesis);GO:0006107(oxaloacetate metabolic process);GO:0006475(internal protein ami…	00010(Glycolysis / Gluconeogenesis);00020(Citrate cycle (TCA cycle));00620(Pyruvate metabolism);03320(PPAR signaling pathway);04068(FoxO signaling pathway);04151(PI3K-Akt signaling pathway);04152(AMPK signaling pathway);04910(Insulin signaling pathway);04920(Adipocytokine signaling pathway);04922(Glucagon signaling pathway);04931(Insulin resistance);04964(Proximal tubule bicarbonate reclamation)	yes
periportal	ENSSSCG00000039148	P4HB	0.437595	0.000214806	1	0.212	0.128	prolyl 4-hydroxylase subunit beta [Source:NCBI gene;Acc:110255932]	GO:0003756(protein disulfide isomerase activity);GO:0004656(procollagen-proline 4-dioxygenase activity);GO:0005178(integrin binding);GO:0005783(endoplasmic reticulum);GO:0005793(endoplasmic reticulum-Golgi intermediate compartment);GO:0009897(external side of plasma membrane);GO:0015037(peptide disulfide oxidoreductase activity);GO:0016222(procollagen-proline 4-dioxygenase complex);GO:0016853(iso…	04141(Protein processing in endoplasmic reticulum)	yes
periportal	ENSSSCG00000036956	ENSSSCG00000036956	0.696303	1.82664e-07	0.00364195	0.12	0.047	suppressor of cytokine signaling 3 [Source:NCBI gene;Acc:493186]	GO:0007259(receptor signaling pathway via JAK-STAT);GO:0016567(protein ubiquitination);GO:0035556(intracellular signal transduction);GO:0043066(negative regulation of apoptotic process)	04120(Ubiquitin mediated proteolysis);04380(Osteoclast differentiation);04630(Jak-STAT signaling pathway);04668(TNF signaling pathway);04910(Insulin signaling pathway);04917(Prolactin signaling pathway);04920(Adipocytokine signaling pathway);04930(Type II diabetes mellitus);04931(Insulin resistance);04932(Non-alcoholic fatty liver disease (NAFLD));05160(Hepatitis C);05164(Influenza A);05168(Herpe…	yes
periportal	ENSSSCG00000033636	AFMID	0.960935	4.97808e-13	9.9253e-09	0.123	0.028	arylformamidase [Source:NCBI gene;Acc:110255955]	GO:0004061(arylformamidase activity);GO:0005634(nucleus);GO:0005737(cytoplasm);GO:0005829(cytosol);GO:0006569(tryptophan catabolic process);GO:0016787(hydrolase activity);GO:0019441(tryptophan catabolic process to kynurenine);GO:0034354('de novo' NAD biosynthetic process from tryptophan)	00380(Tryptophan metabolism);00630(Glyoxylate and dicarboxylate metabolism)	yes
periportal	ENSSSCG00000017198	ACOX1	0.974016	1.15837e-14	2.30955e-10	0.217	0.091	acyl-CoA oxidase 1 [Source:NCBI gene;Acc:100113422]	GO:0000038(very long-chain fatty acid metabolic process);GO:0003997(acyl-CoA oxidase activity);GO:0005102(signaling receptor binding);GO:0005504(fatty acid binding);GO:0005634(nucleus);GO:0005654(nucleoplasm);GO:0005730(nucleolus);GO:0005737(cytoplasm);GO:0005777(peroxisome);GO:0005778(peroxisomal membrane);GO:0005886(plasma membrane);GO:0006091(generation of precursor metabolites and energy);GO:…	00071(Fatty acid degradation);00592(alpha-Linolenic acid metabolism);01040(Biosynthesis of unsaturated fatty acids);03320(PPAR signaling pathway);04024(cAMP signaling pathway);04146(Peroxisome)	yes
periportal	ENSSSCG00000017202	ENSSSCG00000017202	0.451882	3.04706e-10	6.07524e-06	0.706	0.62	histone H3.3 [Source:NCBI gene;Acc:100521680]	GO:0000786(nucleosome);GO:0001649(osteoblast differentiation);GO:0001740(Barr body);GO:0003677(DNA binding);GO:0005634(nucleus);GO:0005694(chromosome);GO:0006997(nucleus organization);GO:0007283(spermatogenesis);GO:0007286(spermatid development);GO:0007338(single fertilization);GO:0007566(embryo implantation);GO:0008283(cell population proliferation);GO:0008584(male gonad development);GO:0031492(…	05034(Alcoholism);05202(Transcriptional misregulation in cancer);05322(Systemic lupus erythematosus)	yes
periportal	ENSSSCG00000040910	APOH	2.27998	2.61311e-119	5.21002e-115	0.708	0.147	apolipoprotein H [Source:NCBI gene;Acc:100522100]	GO:0001937(negative regulation of endothelial cell proliferation);GO:0005543(phospholipid binding);GO:0005615(extracellular space);GO:0006641(triglyceride metabolic process);GO:0007597(blood coagulation, intrinsic pathway);GO:0008289(lipid binding);GO:0009986(cell surface);GO:0010596(negative regulation of endothelial cell migration);GO:0016525(negative regulation of angiogenesis);GO:0030193(regu…	04979(Cholesterol metabolism)	yes
periportal	ENSSSCG00000033528	BPTF	0.403158	0.0041585	1	0.121	0.078	bromodomain PHD finger transcription factor [Source:NCBI gene;Acc:100525424]	GO:0000122(negative regulation of transcription by RNA polymerase II);GO:0000790(nuclear chromatin);GO:0001892(embryonic placenta development);GO:0005634(nucleus);GO:0005654(nucleoplasm);GO:0006338(chromatin remodeling);GO:0006357(regulation of transcription by RNA polymerase II);GO:0007420(brain development);GO:0007492(endoderm development);GO:0008094(DNA-dependent ATPase activity);GO:0008134(tr…	NA	yes
periportal	ENSSSCG00000032092	DDX5	0.475839	2.66988e-07	0.0053232	0.507	0.432	DEAD-box helicase 5 [Source:NCBI gene;Acc:102158045]	GO:0000122(negative regulation of transcription by RNA polymerase II);GO:0000166(nucleotide binding);GO:0000380(alternative mRNA splicing, via spliceosome);GO:0000381(regulation of alternative mRNA splicing, via spliceosome);GO:0000956(nuclear-transcribed mRNA catabolic process);GO:0001837(epithelial to mesenchymal transition);GO:0003676(nucleic acid binding);GO:0003724(RNA helicase activity);GO:…	03040(Spliceosome);05202(Transcriptional misregulation in cancer);05205(Proteoglycans in cancer)	yes
periportal	ENSSSCG00000017277	PECAM1	0.682312	3.65808e-07	0.00729348	0.159	0.089	platelet and endothelial cell adhesion molecule 1 [Source:NCBI gene;Acc:396941]	GO:0001525(angiogenesis);GO:0001886(endothelial cell morphogenesis);GO:0005615(extracellular space);GO:0005737(cytoplasm);GO:0005886(plasma membrane);GO:0006909(phagocytosis);GO:0007155(cell adhesion);GO:0007156(homophilic cell adhesion via plasma membrane adhesion molecules);GO:0007159(leukocyte cell-cell adhesion);GO:0007266(Rho protein signal transduction);GO:0009897(external side of plasma me…	04514(Cell adhesion molecules (CAMs));04670(Leukocyte transendothelial migration);05144(Malaria);05418(Fluid shear stress and atherosclerosis)	yes
periportal	ENSSSCG00000030211	NBR1	0.611703	1.01458e-07	0.00202288	0.104	0.031	NBR1, autophagy cargo receptor [Source:NCBI gene;Acc:100625110]	GO:0000407(phagophore assembly site);GO:0005515(protein binding);GO:0005654(nucleoplasm);GO:0005739(mitochondrion);GO:0005770(late endosome);GO:0005776(autophagosome);GO:0005829(cytosol);GO:0008270(zinc ion binding);GO:0016236(macroautophagy);GO:0016604(nuclear body);GO:0030500(regulation of bone mineralization);GO:0032872(regulation of stress-activated MAPK cascade);GO:0043130(ubiquitin binding)…	04137(Mitophagy - animal)	yes
periportal	ENSSSCG00000036449	G6PC	2.24106	4.52986e-98	9.03163e-94	0.596	0.104	glucose-6-phosphatase catalytic subunit [Source:NCBI gene;Acc:100134959]	GO:0004346(glucose-6-phosphatase activity);GO:0005783(endoplasmic reticulum);GO:0005789(endoplasmic reticulum membrane);GO:0005977(glycogen metabolic process);GO:0005980(glycogen catabolic process);GO:0006094(gluconeogenesis);GO:0006641(triglyceride metabolic process);GO:0008202(steroid metabolic process);GO:0010468(regulation of gene expression);GO:0015760(glucose-6-phosphate transport);GO:00160…	00010(Glycolysis / Gluconeogenesis);00052(Galactose metabolism);00500(Starch and sucrose metabolism);04068(FoxO signaling pathway);04151(PI3K-Akt signaling pathway);04152(AMPK signaling pathway);04910(Insulin signaling pathway);04920(Adipocytokine signaling pathway);04922(Glucagon signaling pathway);04931(Insulin resistance);04973(Carbohydrate digestion and absorption)	yes
periportal	ENSSSCG00000017403	STAT3	0.58808	1.43496e-05	0.286103	0.154	0.079	signal transducer and activator of transcription 3 [Source:NCBI gene;Acc:733648]	GO:0000790(nuclear chromatin);GO:0000978(RNA polymerase II proximal promoter sequence-specific DNA binding);GO:0000981(DNA-binding transcription factor activity, RNA polymerase II-specific);GO:0001103(RNA polymerase II repressing transcription factor binding);GO:0001228(DNA-binding transcription activator activity, RNA polymerase II-specific);GO:0001659(temperature homeostasis);GO:0001754(eye pho…	01521(EGFR tyrosine kinase inhibitor resistance);04062(Chemokine signaling pathway);04066(HIF-1 signaling pathway);04068(FoxO signaling pathway);04217(Necroptosis);04550(Signaling pathways regulating pluripotency of stem cells);04630(Jak-STAT signaling pathway);04659(Th17 cell differentiation);04917(Prolactin signaling pathway);04920(Adipocytokine signaling pathway);04931(Insulin resistance);0493…	yes
periportal	ENSSSCG00000017505	MED1	0.640295	6.11192e-08	0.0012186	0.102	0.039	mediator complex subunit 1 [Source:NCBI gene;Acc:100513621]	GO:0000122(negative regulation of transcription by RNA polymerase II);GO:0000902(cell morphogenesis);GO:0000979(RNA polymerase II core promoter sequence-specific DNA binding);GO:0001525(angiogenesis);GO:0001701(in utero embryonic development);GO:0001889(liver development);GO:0001892(embryonic placenta development);GO:0002088(lens development in camera-type eye);GO:0002154(thyroid hormone mediated…	01522(Endocrine resistance);04919(Thyroid hormone signaling pathway)	yes
periportal	ENSSSCG00000017525	NFE2L1	0.429751	0.00191644	1	0.116	0.061	nuclear factor, erythroid 2 like 1 [Source:NCBI gene;Acc:106505015]	GO:0000209(protein polyubiquitination);GO:0000976(transcription regulatory region sequence-specific DNA binding);GO:0000980(RNA polymerase II distal enhancer sequence-specific DNA binding);GO:0001228(DNA-binding transcription activator activity, RNA polymerase II-specific);GO:0003677(DNA binding);GO:0003682(chromatin binding);GO:0003700(DNA-binding transcription factor activity);GO:0005634(nucleu…	NA	yes
periportal	ENSSSCG00000033228	SPAG9	0.551476	2.77015e-06	0.0552312	0.123	0.065	sperm associated antigen 9 [Source:NCBI gene;Acc:100518147]	GO:0000187(activation of MAPK activity);GO:0005078(MAP-kinase scaffold activity);GO:0005515(protein binding);GO:0005737(cytoplasm);GO:0005815(microtubule organizing center);GO:0005829(cytosol);GO:0008432(JUN kinase binding);GO:0016020(membrane);GO:0016021(integral component of membrane);GO:0019894(kinesin binding);GO:0030335(positive regulation of cell migration);GO:0042147(retrograde transport, …	NA	yes
periportal	ENSSSCG00000017626	ENSSSCG00000017626	0.415791	0.00456134	1	0.142	0.091	serine and arginine rich splicing factor 1 [Source:NCBI gene;Acc:654327]	GO:0000381(regulation of alternative mRNA splicing, via spliceosome);GO:0000395(mRNA 5'-splice site recognition);GO:0001701(in utero embryonic development);GO:0003676(nucleic acid binding);GO:0003723(RNA binding);GO:0005634(nucleus);GO:0005654(nucleoplasm);GO:0005681(spliceosomal complex);GO:0005737(cytoplasm);GO:0006397(mRNA processing);GO:0008380(RNA splicing);GO:0016607(nuclear speck);GO:00452…	03040(Spliceosome);04657(IL-17 signaling pathway);05168(Herpes simplex virus 1 infection)	yes
periportal	ENSSSCG00000017668	VMP1	0.853018	2.81724e-10	5.61701e-06	0.253	0.155	vacuole membrane protein 1 [Source:HGNC Symbol;Acc:HGNC:29559]	GO:0000045(autophagosome assembly);GO:0000407(phagophore assembly site);GO:0005730(nucleolus);GO:0005783(endoplasmic reticulum);GO:0006914(autophagy);GO:0007030(Golgi organization);GO:0007566(embryo implantation);GO:0016020(membrane);GO:0016021(integral component of membrane);GO:0034329(cell junction assembly);GO:0098609(cell-cell adhesion)	NA	yes
periportal	ENSSSCG00000032343	ENSSSCG00000032343	1.16419	3.61298e-25	7.20355e-21	0.194	0.028	C-C motif chemokine 3 [Source:NCBI gene;Acc:100515857]	GO:0005125(cytokine activity);GO:0005576(extracellular region);GO:0005615(extracellular space);GO:0006935(chemotaxis);GO:0006955(immune response);GO:0008009(chemokine activity);GO:0010469(regulation of signaling receptor activity);GO:0060326(cell chemotaxis)	04060(Cytokine-cytokine receptor interaction);04062(Chemokine signaling pathway);04620(Toll-like receptor signaling pathway);05132(Salmonella infection);05142(Chagas disease (American trypanosomiasis));05163(Human cytomegalovirus infection);05323(Rheumatoid arthritis)	yes
periportal	ENSSSCG00000017700	CCL3L1	0.464936	4.26193e-13	8.49743e-09	0.355	0.202	chemokine (C-C motif) ligand 3-like 1 [Source:NCBI gene;Acc:494459]	GO:0000165(MAPK cascade);GO:0001649(osteoblast differentiation);GO:0001775(cell activation);GO:0002548(monocyte chemotaxis);GO:0004672(protein kinase activity);GO:0004698(calcium-dependent protein kinase C activity);GO:0005125(cytokine activity);GO:0005576(extracellular region);GO:0005615(extracellular space);GO:0005737(cytoplasm);GO:0005829(cytosol);GO:0006468(protein phosphorylation);GO:0006816…	04060(Cytokine-cytokine receptor interaction);04062(Chemokine signaling pathway);04620(Toll-like receptor signaling pathway);05132(Salmonella infection);05142(Chagas disease (American trypanosomiasis));05163(Human cytomegalovirus infection);05323(Rheumatoid arthritis)	yes
periportal	ENSSSCG00000040940	CCL16	1.52889	1.58103e-43	3.15225e-39	0.354	0.066	C-C motif chemokine ligand 16 [Source:NCBI gene;Acc:100516396]	GO:0005125(cytokine activity);GO:0005576(extracellular region);GO:0005615(extracellular space);GO:0006935(chemotaxis);GO:0006955(immune response);GO:0008009(chemokine activity);GO:0010469(regulation of signaling receptor activity);GO:0042056(chemoattractant activity);GO:0050918(positive chemotaxis);GO:0060326(cell chemotaxis)	04060(Cytokine-cytokine receptor interaction);04062(Chemokine signaling pathway)	yes
periportal	ENSSSCG00000017705	CCL5	0.477774	0.000159917	1	0.138	0.073	C-C motif chemokine ligand 5 [Source:NCBI gene;Acc:396613]	GO:0000165(MAPK cascade);GO:0002548(monocyte chemotaxis);GO:0004435(phosphatidylinositol phospholipase C activity);GO:0004672(protein kinase activity);GO:0005125(cytokine activity);GO:0005576(extracellular region);GO:0005615(extracellular space);GO:0005737(cytoplasm);GO:0006816(calcium ion transport);GO:0006874(cellular calcium ion homeostasis);GO:0006887(exocytosis);GO:0006935(chemotaxis);GO:000…	04060(Cytokine-cytokine receptor interaction);04062(Chemokine signaling pathway);04620(Toll-like receptor signaling pathway);04621(NOD-like receptor signaling pathway);04623(Cytosolic DNA-sensing pathway);04668(TNF signaling pathway);05020(Prion diseases);05142(Chagas disease (American trypanosomiasis));05163(Human cytomegalovirus infection);05164(Influenza A);05168(Herpes simplex virus 1 infecti…	yes
periportal	ENSSSCG00000017752	WSB1	0.32304	0.00128233	1	0.147	0.102	WD repeat and SOCS box containing 1 [Source:NCBI gene;Acc:100525660]	GO:0005515(protein binding);GO:0016567(protein ubiquitination);GO:0035556(intracellular signal transduction)	NA	yes
periportal	ENSSSCG00000027801	VTN	2.23852	2.00934e-104	4.00623e-100	0.651	0.131	vitronectin [Source:NCBI gene;Acc:397192]	GO:0005044(scavenger receptor activity);GO:0005178(integrin binding);GO:0005615(extracellular space);GO:0005783(endoplasmic reticulum);GO:0006898(receptor-mediated endocytosis);GO:0006955(immune response);GO:0007160(cell-matrix adhesion);GO:0008283(cell population proliferation);GO:0010811(positive regulation of cell-substrate adhesion);GO:0010951(negative regulation of endopeptidase activity);GO…	04151(PI3K-Akt signaling pathway);04510(Focal adhesion);04512(ECM-receptor interaction);04610(Complement and coagulation cascades);05165(Human papillomavirus infection);05205(Proteoglycans in cancer)	yes
periportal	ENSSSCG00000017785	NUFIP2	0.508935	2.14104e-06	0.0426881	0.128	0.079	nuclear FMR1 interacting protein 2 [Source:NCBI gene;Acc:100519109]	GO:0003723(RNA binding);GO:0005634(nucleus);GO:0005654(nucleoplasm);GO:0005737(cytoplasm);GO:0005829(cytosol);GO:0010494(cytoplasmic stress granule);GO:0016604(nuclear body);GO:0042788(polysomal ribosome)	NA	yes
periportal	ENSSSCG00000038745	SERPINF2	1.20084	2.41959e-28	4.82418e-24	0.166	0.01	serpin family F member 2 [Source:NCBI gene;Acc:100525254]	GO:0002020(protease binding);GO:0002034(regulation of blood vessel diameter by renin-angiotensin);GO:0004867(serine-type endopeptidase inhibitor activity);GO:0005577(fibrinogen complex);GO:0005615(extracellular space);GO:0009986(cell surface);GO:0010757(negative regulation of plasminogen activation);GO:0010951(negative regulation of endopeptidase activity);GO:0016020(membrane);GO:0016021(integral…	04610(Complement and coagulation cascades)	yes
periportal	ENSSSCG00000017818	SERPINF1	0.464474	0.000156155	1	0.157	0.089	serpin family F member 1 [Source:NCBI gene;Acc:780402]	GO:0005576(extracellular region);GO:0005615(extracellular space);GO:0016525(negative regulation of angiogenesis);GO:0050769(positive regulation of neurogenesis);GO:0060770(negative regulation of epithelial cell proliferation involved in prostate gland development)	04310(Wnt signaling pathway)	yes
periportal	ENSSSCG00000017835	CLUH	0.436061	0.000716177	1	0.102	0.047	clustered mitochondria homolog [Source:NCBI gene;Acc:100513375]	GO:0003723(RNA binding);GO:0003729(mRNA binding);GO:0005515(protein binding);GO:0005737(cytoplasm);GO:0007005(mitochondrion organization);GO:0048312(intracellular distribution of mitochondria)	NA	yes
periportal	ENSSSCG00000017932	ASGR2	0.8771	1.54362e-19	3.07766e-15	0.123	0.01	asialoglycoprotein receptor 2 [Source:NCBI gene;Acc:100739379]	GO:0009100(glycoprotein metabolic process);GO:0016020(membrane);GO:0016021(integral component of membrane);GO:0030246(carbohydrate binding);GO:0031647(regulation of protein stability);GO:0044322(endoplasmic reticulum quality control compartment);GO:0048471(perinuclear region of cytoplasm);GO:0055088(lipid homeostasis)	04918(Thyroid hormone synthesis)	yes
periportal	ENSSSCG00000024926	ASGR1	1.13481	3.40472e-27	6.78834e-23	0.159	0.01	asialoglycoprotein receptor 1 [Source:NCBI gene;Acc:100625649]	GO:0016020(membrane);GO:0016021(integral component of membrane);GO:0030246(carbohydrate binding);GO:0031668(cellular response to extracellular stimulus);GO:0042803(protein homodimerization activity)	04918(Thyroid hormone synthesis)	yes
periportal	ENSSSCG00000017947	ACADVL	0.300954	0.00796752	1	0.116	0.084	acyl-CoA dehydrogenase very long chain [Source:NCBI gene;Acc:100520636]	GO:0000062(fatty-acyl-CoA binding);GO:0001659(temperature homeostasis);GO:0003995(acyl-CoA dehydrogenase activity);GO:0004466(long-chain-acyl-CoA dehydrogenase activity);GO:0005634(nucleus);GO:0005730(nucleolus);GO:0005739(mitochondrion);GO:0005829(cytosol);GO:0009062(fatty acid catabolic process);GO:0009409(response to cold);GO:0016491(oxidoreductase activity);GO:0016627(oxidoreductase activity,…	00071(Fatty acid degradation)	yes
periportal	ENSSSCG00000018041	ALDH3A2	0.671699	6.56325e-09	0.000130858	0.117	0.04	aldehyde dehydrogenase 3 family member A2 [Source:NCBI gene;Acc:100525303]	GO:0004028(3-chloroallyl aldehyde dehydrogenase activity);GO:0004029(aldehyde dehydrogenase (NAD) activity);GO:0005783(endoplasmic reticulum);GO:0006081(cellular aldehyde metabolic process);GO:0007417(central nervous system development);GO:0007422(peripheral nervous system development);GO:0008544(epidermis development);GO:0016020(membrane);GO:0016021(integral component of membrane);GO:0016491(oxi…	00010(Glycolysis / Gluconeogenesis);00053(Ascorbate and aldarate metabolism);00071(Fatty acid degradation);00280(Valine, leucine and isoleucine degradation);00310(Lysine degradation);00330(Arginine and proline metabolism);00340(Histidine metabolism);00380(Tryptophan metabolism);00410(beta-Alanine metabolism);00561(Glycerolipid metabolism);00620(Pyruvate metabolism)	yes
periportal	ENSSSCG00000036208	SHMT1	0.805032	6.53018e-10	1.30199e-05	0.123	0.036	serine hydroxymethyltransferase 1 [Source:NCBI gene;Acc:397181]	GO:0000900(translation repressor activity, mRNA regulatory element binding);GO:0003824(catalytic activity);GO:0004372(glycine hydroxymethyltransferase activity);GO:0005634(nucleus);GO:0005829(cytosol);GO:0006231(dTMP biosynthetic process);GO:0006544(glycine metabolic process);GO:0006563(L-serine metabolic process);GO:0006565(L-serine catabolic process);GO:0006730(one-carbon metabolic process);GO:…	00260(Glycine, serine and threonine metabolism);00630(Glyoxylate and dicarboxylate metabolism);00670(One carbon pool by folate);01523(Antifolate resistance)	yes
periportal	ENSSSCG00000018055	PEMT	1.01255	2.40947e-18	4.804e-14	0.198	0.047	phosphatidylethanolamine N-methyltransferase [Source:NCBI gene;Acc:397654]	GO:0000773(phosphatidyl-N-methylethanolamine N-methyltransferase activity);GO:0001835(blastocyst hatching);GO:0004608(phosphatidylethanolamine N-methyltransferase activity);GO:0005739(mitochondrion);GO:0005783(endoplasmic reticulum);GO:0005789(endoplasmic reticulum membrane);GO:0006629(lipid metabolic process);GO:0006656(phosphatidylcholine biosynthetic process);GO:0006686(sphingomyelin biosynthe…	00564(Glycerophospholipid metabolism)	yes
periportal	ENSSSCG00000016420	INSIG1	0.627103	6.24427e-07	0.0124498	0.119	0.044	insulin induced gene 1 [Source:NCBI gene;Acc:403162]	GO:0005783(endoplasmic reticulum);GO:0005789(endoplasmic reticulum membrane);GO:0006629(lipid metabolic process);GO:0006641(triglyceride metabolic process);GO:0006695(cholesterol biosynthetic process);GO:0006991(response to sterol depletion);GO:0008202(steroid metabolic process);GO:0008203(cholesterol metabolic process);GO:0010894(negative regulation of steroid biosynthetic process);GO:0016020(me…	NA	yes
periportal	ENSSSCG00000016519	AKR1D1	0.875547	1.12549e-20	2.24401e-16	0.112	0.005	aldo-keto reductase family 1 member D1 [Source:NCBI gene;Acc:100520813]	GO:0004032(alditol:NADP+ 1-oxidoreductase activity);GO:0005829(cytosol);GO:0006699(bile acid biosynthetic process);GO:0006707(cholesterol catabolic process);GO:0007586(digestion);GO:0008106(alcohol dehydrogenase (NADP+) activity);GO:0008202(steroid metabolic process);GO:0008207(C21-steroid hormone metabolic process);GO:0008209(androgen metabolic process);GO:0016229(steroid dehydrogenase activity)…	00120(Primary bile acid biosynthesis);00140(Steroid hormone biosynthesis)	yes
periportal	ENSSSCG00000016535	CALD1	1.60188	2.97631e-38	5.93416e-34	0.328	0.065	caldesmon 1 [Source:NCBI gene;Acc:100524227]	GO:0003779(actin binding);GO:0005516(calmodulin binding);GO:0005886(plasma membrane);GO:0006936(muscle contraction);GO:0015629(actin cytoskeleton);GO:0016020(membrane);GO:0017022(myosin binding);GO:0030478(actin cap);GO:0043231(intracellular membrane-bounded organelle)	04270(Vascular smooth muscle contraction)	yes
periportal	ENSSSCG00000016564	UBE2H	0.461144	0.000768572	1	0.103	0.05	ubiquitin conjugating enzyme E2 H [Source:NCBI gene;Acc:100626356]	GO:0000166(nucleotide binding);GO:0004842(ubiquitin-protein transferase activity);GO:0005524(ATP binding);GO:0006511(ubiquitin-dependent protein catabolic process);GO:0016567(protein ubiquitination);GO:0016740(transferase activity);GO:0043161(proteasome-mediated ubiquitin-dependent protein catabolic process);GO:0061631(ubiquitin conjugating enzyme activity);GO:0070936(protein K48-linked ubiquitin…	04120(Ubiquitin mediated proteolysis)	yes
periportal	ENSSSCG00000035419	RARRES2	0.730504	2.24602e-09	4.47811e-05	0.255	0.129	retinoic acid receptor responder 2 [Source:NCBI gene;Acc:100141314]	GO:0001523(retinoid metabolic process);GO:0001934(positive regulation of protein phosphorylation);GO:0005102(signaling receptor binding);GO:0005615(extracellular space);GO:0006954(inflammatory response);GO:0008286(insulin receptor signaling pathway);GO:0010759(positive regulation of macrophage chemotaxis);GO:0019732(antifungal humoral response);GO:0045087(innate immune response);GO:0048566(embryo…	NA	yes
periportal	ENSSSCG00000026430	ENSSSCG00000026430	0.568911	3.20172e-05	0.63836	0.204	0.121	ATP-dependent RNA helicase DDX3X [Source:NCBI gene;Acc:100624590]	GO:0000166(nucleotide binding);GO:0003676(nucleic acid binding);GO:0004386(helicase activity);GO:0005524(ATP binding);GO:0016787(hydrolase activity)	NA	yes
periportal	ENSSSCG00000033734	ENSSSCG00000033734	0.49328	2.25682e-08	0.000449965	0.375	0.249	thymosin beta-4-like [Source:NCBI gene;Acc:110257905]	GO:0003779(actin binding);GO:0003785(actin monomer binding);GO:0005737(cytoplasm);GO:0005856(cytoskeleton);GO:0007015(actin filament organization)	NA	yes
periportal	ENSSSCG00000018063	ENSSSCG00000018063	0.827141	1.71153e-53	3.41245e-49	0.992	0.93	NA	NA	NA	yes
periportal	ENSSSCG00000018075	COX1	0.801617	1.34096e-102	2.6736e-98	0.999	0.969	cytochrome c oxidase subunit I [Source:NCBI gene;Acc:808503]	GO:0004129(cytochrome-c oxidase activity);GO:0005739(mitochondrion);GO:0005743(mitochondrial inner membrane);GO:0005750(mitochondrial respiratory chain complex III);GO:0005751(mitochondrial respiratory chain complex IV);GO:0006119(oxidative phosphorylation);GO:0006123(mitochondrial electron transport, cytochrome c to oxygen);GO:0009060(aerobic respiration);GO:0015990(electron transport coupled pr…	00190(Oxidative phosphorylation);04260(Cardiac muscle contraction);04714(Thermogenesis);04932(Non-alcoholic fatty liver disease (NAFLD));05010(Alzheimer disease);05012(Parkinson disease);05016(Huntington disease)	yes
periportal	ENSSSCG00000018078	COX2	0.459234	5.20518e-59	1.03781e-54	0.998	0.984	cytochrome c oxidase subunit II [Source:NCBI gene;Acc:808504]	GO:0004129(cytochrome-c oxidase activity);GO:0005507(copper ion binding);GO:0005739(mitochondrion);GO:0005743(mitochondrial inner membrane);GO:0016020(membrane);GO:0016021(integral component of membrane);GO:0016491(oxidoreductase activity);GO:0022900(electron transport chain);GO:0042773(ATP synthesis coupled electron transport);GO:0045277(respiratory chain complex IV);GO:0045907(positive regulati…	00190(Oxidative phosphorylation);04260(Cardiac muscle contraction);04714(Thermogenesis);04932(Non-alcoholic fatty liver disease (NAFLD));05010(Alzheimer disease);05012(Parkinson disease);05016(Huntington disease)	yes
periportal	ENSSSCG00000018081	ATP6	0.561793	3.90449e-58	7.78477e-54	1	0.966	ATP synthase F0 subunit 6 [Source:NCBI gene;Acc:808506]	GO:0005739(mitochondrion);GO:0005743(mitochondrial inner membrane);GO:0005753(mitochondrial proton-transporting ATP synthase complex);GO:0006754(ATP biosynthetic process);GO:0006811(ion transport);GO:0015078(proton transmembrane transporter activity);GO:0015986(ATP synthesis coupled proton transport);GO:0016020(membrane);GO:0016021(integral component of membrane);GO:0045259(proton-transporting AT…	00190(Oxidative phosphorylation);04714(Thermogenesis);05010(Alzheimer disease);05012(Parkinson disease);05016(Huntington disease)	yes
periportal	ENSSSCG00000018082	COX3	0.572237	5.77049e-72	1.15052e-67	1	0.982	cytochrome c oxidase subunit III [Source:NCBI gene;Acc:808507]	GO:0004129(cytochrome-c oxidase activity);GO:0005739(mitochondrion);GO:0005743(mitochondrial inner membrane);GO:0006123(mitochondrial electron transport, cytochrome c to oxygen);GO:0008535(respiratory chain complex IV assembly);GO:0009055(electron transfer activity);GO:0009060(aerobic respiration);GO:0015002(heme-copper terminal oxidase activity);GO:0015453(oxidoreduction-driven active transmembr…	00190(Oxidative phosphorylation);04260(Cardiac muscle contraction);04714(Thermogenesis);04932(Non-alcoholic fatty liver disease (NAFLD));05010(Alzheimer disease);05012(Parkinson disease);05016(Huntington disease)	yes
periportal	ENSSSCG00000018084	ND3	0.339469	2.72181e-15	5.42675e-11	0.94	0.84	NADH dehydrogenase subunit 3 [Source:NCBI gene;Acc:808508]	GO:0005739(mitochondrion);GO:0005747(mitochondrial respiratory chain complex I);GO:0008137(NADH dehydrogenase (ubiquinone) activity);GO:0016020(membrane);GO:0016021(integral component of membrane);GO:0030964(NADH dehydrogenase complex);GO:0031966(mitochondrial membrane);GO:0055114(oxidation-reduction process);GO:0070469(respirasome)	00190(Oxidative phosphorylation);04714(Thermogenesis);04723(Retrograde endocannabinoid signaling);05012(Parkinson disease)	yes
periportal	ENSSSCG00000018086	ND4L	0.741973	6.36192e-10	1.26844e-05	0.266	0.146	NADH dehydrogenase subunit 4L [Source:NCBI gene;Acc:808509]	GO:0005739(mitochondrion);GO:0005747(mitochondrial respiratory chain complex I);GO:0008137(NADH dehydrogenase (ubiquinone) activity);GO:0016020(membrane);GO:0016021(integral component of membrane);GO:0016651(oxidoreductase activity, acting on NAD(P)H);GO:0030964(NADH dehydrogenase complex);GO:0031966(mitochondrial membrane);GO:0042773(ATP synthesis coupled electron transport);GO:0055114(oxidation…	00190(Oxidative phosphorylation);04714(Thermogenesis);04723(Retrograde endocannabinoid signaling);05012(Parkinson disease)	yes
periportal	ENSSSCG00000018087	ND4	0.977704	7.40907e-82	1.47722e-77	0.991	0.882	NADH dehydrogenase subunit 4 [Source:NCBI gene;Acc:808510]	GO:0003954(NADH dehydrogenase activity);GO:0005739(mitochondrion);GO:0005747(mitochondrial respiratory chain complex I);GO:0006120(mitochondrial electron transport, NADH to ubiquinone);GO:0008137(NADH dehydrogenase (ubiquinone) activity);GO:0009060(aerobic respiration);GO:0015990(electron transport coupled proton transport);GO:0016020(membrane);GO:0016021(integral component of membrane);GO:003196…	00190(Oxidative phosphorylation);04714(Thermogenesis);04723(Retrograde endocannabinoid signaling);05012(Parkinson disease)	yes
periportal	ENSSSCG00000018091	ND5	1.00007	7.54078e-31	1.50348e-26	0.635	0.383	NADH dehydrogenase subunit 5 [Source:NCBI gene;Acc:808511]	GO:0003954(NADH dehydrogenase activity);GO:0005739(mitochondrion);GO:0005743(mitochondrial inner membrane);GO:0005747(mitochondrial respiratory chain complex I);GO:0008137(NADH dehydrogenase (ubiquinone) activity);GO:0016020(membrane);GO:0016021(integral component of membrane);GO:0042773(ATP synthesis coupled electron transport);GO:0055114(oxidation-reduction process);GO:0070469(respirasome)	00190(Oxidative phosphorylation);04714(Thermogenesis);04723(Retrograde endocannabinoid signaling);05012(Parkinson disease)	yes
periportal	ENSSSCG00000018092	ND6	0.919647	2.07727e-15	4.14166e-11	0.373	0.204	NADH dehydrogenase subunit 6 [Source:NCBI gene;Acc:808512]	GO:0005739(mitochondrion);GO:0008137(NADH dehydrogenase (ubiquinone) activity);GO:0016020(membrane);GO:0016021(integral component of membrane);GO:0031966(mitochondrial membrane);GO:0055114(oxidation-reduction process);GO:0070469(respirasome)	00190(Oxidative phosphorylation);04714(Thermogenesis);04723(Retrograde endocannabinoid signaling);05012(Parkinson disease)	yes
periportal	ENSSSCG00000018094	CYTB	0.395822	1.40252e-26	2.79634e-22	0.995	0.951	cytochrome b [Source:NCBI gene;Acc:808513]	GO:0005739(mitochondrion);GO:0005743(mitochondrial inner membrane);GO:0006122(mitochondrial electron transport, ubiquinol to cytochrome c);GO:0008121(ubiquinol-cytochrome-c reductase activity);GO:0009055(electron transfer activity);GO:0016020(membrane);GO:0016021(integral component of membrane);GO:0016491(oxidoreductase activity);GO:0022904(respiratory electron transport chain);GO:0031305(integra…	00190(Oxidative phosphorylation);04260(Cardiac muscle contraction);04714(Thermogenesis);04932(Non-alcoholic fatty liver disease (NAFLD));05010(Alzheimer disease);05012(Parkinson disease);05016(Huntington disease)	yes
central	ENSSSCG00000003153	FTL	2.19551	1.11484e-247	2.22277e-243	0.987	0.915	ferritin light chain [Source:NCBI gene;Acc:397035]	GO:0005506(iron ion binding);GO:0005737(cytoplasm);GO:0006826(iron ion transport);GO:0006879(cellular iron ion homeostasis);GO:0006880(intracellular sequestering of iron ion);GO:0008043(intracellular ferritin complex);GO:0008198(ferrous iron binding);GO:0008199(ferric iron binding);GO:0042802(identical protein binding);GO:0044754(autolysosome);GO:0046872(metal ion binding);GO:0055114(oxidation-re…	04216(Ferroptosis);04217(Necroptosis);04978(Mineral absorption)	yes
central	ENSSSCG00000007522	CTSZ	2.0806	7.77695e-104	1.55057e-99	0.681	0.215	cathepsin Z [Source:NCBI gene;Acc:100141405]	GO:0004180(carboxypeptidase activity);GO:0004197(cysteine-type endopeptidase activity);GO:0005615(extracellular space);GO:0005764(lysosome);GO:0005783(endoplasmic reticulum);GO:0006508(proteolysis);GO:0008234(cysteine-type peptidase activity);GO:0010757(negative regulation of plasminogen activation);GO:0031410(cytoplasmic vesicle);GO:0032091(negative regulation of protein binding);GO:0043231(intr…	04142(Lysosome);04210(Apoptosis)	yes
central	ENSSSCG00000001064	GMPR	1.99609	5.89859e-77	1.17606e-72	0.419	0.058	guanosine monophosphate reductase [Source:NCBI gene;Acc:100154573]	GO:0003824(catalytic activity);GO:0003920(GMP reductase activity);GO:0006144(purine nucleobase metabolic process);GO:0006163(purine nucleotide metabolic process);GO:0009117(nucleotide metabolic process);GO:0015951(purine ribonucleotide interconversion);GO:0016491(oxidoreductase activity);GO:0046872(metal ion binding);GO:0055114(oxidation-reduction process);GO:1902560(GMP reductase complex)	00230(Purine metabolism)	yes
central	ENSSSCG00000038706	C1QC	1.96332	4.65682e-146	9.28477e-142	0.877	0.565	complement C1q C chain [Source:NCBI gene;Acc:445460]	GO:0005515(protein binding);GO:0005576(extracellular region);GO:0005581(collagen trimer);GO:0005623(cell);GO:0030853(negative regulation of granulocyte differentiation);GO:0045202(synapse);GO:0045650(negative regulation of macrophage differentiation);GO:0098794(postsynapse);GO:0098883(synapse pruning)	04610(Complement and coagulation cascades);05020(Prion diseases);05133(Pertussis);05142(Chagas disease (American trypanosomiasis));05150(Staphylococcus aureus infection);05322(Systemic lupus erythematosus)	yes
central	ENSSSCG00000022236	FOLR1	1.95212	1.169e-162	2.33075e-158	0.927	0.762	folate receptor 3 (gamma) [Source:NCBI gene;Acc:396784]	GO:0001947(heart looping);GO:0003147(neural crest cell migration involved in heart formation);GO:0003253(cardiac neural crest cell migration involved in outflow tract morphogenesis);GO:0005542(folic acid binding);GO:0005634(nucleus);GO:0008144(drug binding);GO:0015884(folic acid transport);GO:0016323(basolateral plasma membrane);GO:0016324(apical plasma membrane);GO:0017015(regulation of transfor…	01523(Antifolate resistance);04144(Endocytosis)	yes
central	ENSSSCG00000033512	C1QB	1.83312	9.62256e-150	1.91855e-145	0.95	0.762	complement C1q B chain [Source:NCBI gene;Acc:100518846]	GO:0005515(protein binding);GO:0005576(extracellular region);GO:0005581(collagen trimer);GO:0005623(cell);GO:0006958(complement activation, classical pathway);GO:0042803(protein homodimerization activity);GO:0045202(synapse);GO:0048839(inner ear development);GO:0098794(postsynapse);GO:0098883(synapse pruning)	04610(Complement and coagulation cascades);05020(Prion diseases);05133(Pertussis);05142(Chagas disease (American trypanosomiasis));05150(Staphylococcus aureus infection);05322(Systemic lupus erythematosus)	yes
central	ENSSSCG00000004870	CNDP2	1.81237	1.22276e-80	2.43794e-76	0.628	0.195	carnosine dipeptidase 2 [Source:NCBI gene;Acc:100158127]	GO:0005654(nucleoplasm);GO:0005829(cytosol);GO:0006508(proteolysis);GO:0008233(peptidase activity);GO:0008237(metallopeptidase activity);GO:0016787(hydrolase activity);GO:0016805(dipeptidase activity);GO:0046872(metal ion binding)	00330(Arginine and proline metabolism);00340(Histidine metabolism);00410(beta-Alanine metabolism)	yes
central	ENSSSCG00000003524	C1QA	1.80977	8.89301e-165	1.77309e-160	0.963	0.819	complement C1q A chain [Source:NCBI gene;Acc:445461]	GO:0005515(protein binding);GO:0005576(extracellular region);GO:0005581(collagen trimer);GO:0005623(cell);GO:0006958(complement activation, classical pathway);GO:0007568(aging);GO:0016322(neuron remodeling);GO:0045202(synapse);GO:0050808(synapse organization);GO:0061890(positive regulation of astrocyte activation);GO:0098794(postsynapse);GO:0098883(synapse pruning);GO:0106003(amyloid-beta complex…	04610(Complement and coagulation cascades);05020(Prion diseases);05133(Pertussis);05142(Chagas disease (American trypanosomiasis));05150(Staphylococcus aureus infection);05322(Systemic lupus erythematosus)	yes
central	ENSSSCG00000021067	BLVRB	1.79829	6.03209e-74	1.20268e-69	0.599	0.192	biliverdin reductase B [Source:NCBI gene;Acc:100625219]	GO:0004074(biliverdin reductase activity);GO:0005654(nucleoplasm);GO:0005829(cytosol);GO:0005886(plasma membrane);GO:0042167(heme catabolic process);GO:0042602(riboflavin reductase (NADPH) activity);GO:0055114(oxidation-reduction process)	00740(Riboflavin metabolism);00860(Porphyrin and chlorophyll metabolism)	yes
central	ENSSSCG00000032341	AIF1	1.79425	2.24825e-100	4.48256e-96	0.759	0.301	allograft inflammatory factor 1 [Source:NCBI gene;Acc:397271]	GO:0001726(ruffle);GO:0001891(phagocytic cup);GO:0005509(calcium ion binding);GO:0005634(nucleus);GO:0005737(cytoplasm);GO:0005829(cytosol);GO:0005884(actin filament);GO:0006911(phagocytosis, engulfment);GO:0008284(positive regulation of cell population proliferation);GO:0016601(Rac protein signal transduction);GO:0030027(lamellipodium);GO:0030041(actin filament polymerization);GO:0030046(paralle…	NA	yes
central	ENSSSCG00000033453	BST2	1.78669	1.62307e-65	3.23608e-61	0.531	0.152	bone marrow stromal cell antigen 2 [Source:NCBI gene;Acc:100302088]	GO:0016020(membrane);GO:0016021(integral component of membrane);GO:0051607(defense response to virus)	05168(Herpes simplex virus 1 infection);05170(Human immunodeficiency virus 1 infection)	yes
central	ENSSSCG00000040981	GMFG	1.75629	2.09816e-84	4.18331e-80	0.663	0.215	glia maturation factor gamma [Source:NCBI gene;Acc:100515973]	GO:0003779(actin binding);GO:0005622(intracellular);GO:0030479(actin cortical patch);GO:0034316(negative regulation of Arp2/3 complex-mediated actin nucleation);GO:0071846(actin filament debranching);GO:0071933(Arp2/3 complex binding);GO:2000249(regulation of actin cytoskeleton reorganization)	NA	yes
central	ENSSSCG00000009330	ALOX5AP	1.7515	5.28256e-61	1.05324e-56	0.453	0.102	arachidonate 5-lipoxygenase activating protein [Source:NCBI gene;Acc:397392]	GO:0002540(leukotriene production involved in inflammatory response);GO:0004364(glutathione transferase activity);GO:0004464(leukotriene-C4 synthase activity);GO:0004602(glutathione peroxidase activity);GO:0005634(nucleus);GO:0005635(nuclear envelope);GO:0005783(endoplasmic reticulum);GO:0006691(leukotriene metabolic process);GO:0008047(enzyme activator activity);GO:0016020(membrane);GO:0016021(i…	04664(Fc epsilon RI signaling pathway)	yes
central	ENSSSCG00000014540	ENSSSCG00000014540	1.73817	3.37955e-208	6.73815e-204	1	1	ferritin heavy chain 1 [Source:NCBI gene;Acc:397030]	GO:0004322(ferroxidase activity);GO:0005506(iron ion binding);GO:0005623(cell);GO:0005737(cytoplasm);GO:0006826(iron ion transport);GO:0006879(cellular iron ion homeostasis);GO:0006880(intracellular sequestering of iron ion);GO:0008198(ferrous iron binding);GO:0008199(ferric iron binding);GO:0042802(identical protein binding);GO:0044754(autolysosome);GO:0046872(metal ion binding);GO:0048147(negat…	04216(Ferroptosis);04217(Necroptosis);04978(Mineral absorption)	yes
central	ENSSSCG00000002452	LGMN	1.73285	1.52806e-80	3.04666e-76	0.686	0.32	legumain [Source:NCBI gene;Acc:100154477]	GO:0003014(renal system process);GO:0004197(cysteine-type endopeptidase activity);GO:0005576(extracellular region);GO:0005737(cytoplasm);GO:0005764(lysosome);GO:0005770(late endosome);GO:0005773(vacuole);GO:0006508(proteolysis);GO:0006624(vacuolar protein processing);GO:0007613(memory);GO:0008233(peptidase activity);GO:0008284(positive regulation of cell population proliferation);GO:0008306(assoc…	04142(Lysosome);04612(Antigen processing and presentation)	yes
central	ENSSSCG00000009097	ANXA5	1.67539	1.25955e-69	2.51129e-65	0.592	0.204	annexin A5 [Source:NCBI gene;Acc:100521982]	GO:0005388(calcium-transporting ATPase activity);GO:0005509(calcium ion binding);GO:0005515(protein binding);GO:0005544(calcium-dependent phospholipid binding);GO:0008201(heparin binding);GO:0009897(external side of plasma membrane);GO:0010033(response to organic substance);GO:0016020(membrane);GO:0017046(peptide hormone binding);GO:0030195(negative regulation of blood coagulation);GO:0030971(rec…	NA	yes
central	ENSSSCG00000007625	ARPC1B	1.66802	1.16194e-67	2.31667e-63	0.568	0.173	actin related protein 2/3 complex subunit 1B [Source:NCBI gene;Acc:100174964]	GO:0003779(actin binding);GO:0005200(structural constituent of cytoskeleton);GO:0005515(protein binding);GO:0005737(cytoplasm);GO:0005856(cytoskeleton);GO:0005885(Arp2/3 protein complex);GO:0015629(actin cytoskeleton);GO:0030833(regulation of actin filament polymerization);GO:0034314(Arp2/3 complex-mediated actin nucleation);GO:0051015(actin filament binding)	04144(Endocytosis);04666(Fc gamma R-mediated phagocytosis);04810(Regulation of actin cytoskeleton);05100(Bacterial invasion of epithelial cells);05132(Salmonella infection)	yes
central	ENSSSCG00000001723	PLA2G7	1.60563	1.59429e-46	3.17869e-42	0.285	0.041	phospholipase A2 group VII [Source:NCBI gene;Acc:396593]	GO:0003847(1-alkyl-2-acetylglycerophosphocholine esterase activity);GO:0005543(phospholipid binding);GO:0006629(lipid metabolic process);GO:0016042(lipid catabolic process);GO:0016787(hydrolase activity);GO:0034362(low-density lipoprotein particle);GO:0034374(low-density lipoprotein particle remodeling);GO:0034440(lipid oxidation);GO:0034441(plasma lipoprotein particle oxidation);GO:0046469(plate…	00565(Ether lipid metabolism)	yes
central	ENSSSCG00000016577	ATP6V1F	1.56723	1.01378e-54	2.02127e-50	0.502	0.151	ATPase H+ transporting V1 subunit F [Source:NCBI gene;Acc:100518811]	GO:0006811(ion transport);GO:0015991(ATP hydrolysis coupled proton transport);GO:0016020(membrane);GO:0016471(vacuolar proton-transporting V-type ATPase complex);GO:0033180(proton-transporting V-type ATPase, V1 domain);GO:0034220(ion transmembrane transport);GO:0042625(ATPase coupled ion transmembrane transporter activity);GO:0046961(proton-transporting ATPase activity, rotational mechanism)	00190(Oxidative phosphorylation);04145(Phagosome);04150(mTOR signaling pathway);04721(Synaptic vesicle cycle);04966(Collecting duct acid secretion);05165(Human papillomavirus infection);05323(Rheumatoid arthritis)	yes
central	ENSSSCG00000006357	FCER1G	1.56285	6.343e-86	1.26467e-81	0.777	0.403	Fc fragment of IgE receptor Ig [Source:NCBI gene;Acc:397406]	GO:0001798(positive regulation of type IIa hypersensitivity);GO:0001805(positive regulation of type III hypersensitivity);GO:0001812(positive regulation of type I hypersensitivity);GO:0002283(neutrophil activation involved in immune response);GO:0002292(T cell differentiation involved in immune response);GO:0002376(immune system process);GO:0002431(Fc receptor mediated stimulatory signaling pathw…	04071(Sphingolipid signaling pathway);04072(Phospholipase D signaling pathway);04611(Platelet activation);04625(C-type lectin receptor signaling pathway);04650(Natural killer cell mediated cytotoxicity);04664(Fc epsilon RI signaling pathway);05152(Tuberculosis);05310(Asthma)	yes
central	ENSSSCG00000008056	ATP6V0C	1.56244	2.57269e-85	5.12943e-81	0.773	0.394	ATPase H+ transporting V0 subunit c [Source:NCBI gene;Acc:100518959]	GO:0005773(vacuole);GO:0005774(vacuolar membrane);GO:0006811(ion transport);GO:0015078(proton transmembrane transporter activity);GO:0015991(ATP hydrolysis coupled proton transport);GO:0016020(membrane);GO:0016021(integral component of membrane);GO:0030177(positive regulation of Wnt signaling pathway);GO:0031625(ubiquitin protein ligase binding);GO:0033177(proton-transporting two-sector ATPase co…	00190(Oxidative phosphorylation);04142(Lysosome);04145(Phagosome);04721(Synaptic vesicle cycle);04966(Collecting duct acid secretion);05152(Tuberculosis);05165(Human papillomavirus infection);05323(Rheumatoid arthritis)	yes
central	ENSSSCG00000006153	FABP5	1.5593	1.08465e-38	2.16258e-34	0.286	0.057	fatty acid binding protein 5 [Source:NCBI gene;Acc:574074]	GO:0008289(lipid binding)	03320(PPAR signaling pathway)	yes
central	ENSSSCG00000015662	C4BPA	1.54416	3.27757e-68	6.53481e-64	0.72	0.436	complement component 4 binding protein, alpha [Source:NCBI gene;Acc:396982]	GO:0005615(extracellular space);GO:0044216(other organism cell);GO:0045732(positive regulation of protein catabolic process);GO:0045959(negative regulation of complement activation, classical pathway)	04610(Complement and coagulation cascades);05133(Pertussis)	yes
central	ENSSSCG00000002919	TYROBP	1.541	3.05755e-85	6.09615e-81	0.782	0.374	TYRO protein tyrosine kinase binding protein [Source:NCBI gene;Acc:397405]	GO:0002274(myeloid leukocyte activation);GO:0002281(macrophage activation involved in immune response);GO:0002282(microglial cell activation involved in immune response);GO:0002283(neutrophil activation involved in immune response);GO:0005102(signaling receptor binding);GO:0005623(cell);GO:0007229(integrin-mediated signaling pathway);GO:0009986(cell surface);GO:0010628(positive regulation of gene…	04380(Osteoclast differentiation);04650(Natural killer cell mediated cytotoxicity)	yes
central	ENSSSCG00000023374	SRGN	1.5349	3.4349e-99	6.8485e-95	0.871	0.551	serglycin [Source:NCBI gene;Acc:100049692]	GO:0005615(extracellular space);GO:0005794(Golgi apparatus);GO:0008626(granzyme-mediated apoptotic signaling pathway);GO:0030502(negative regulation of bone mineralization)	NA	yes
central	ENSSSCG00000012822	MPP1	1.50608	1.4606e-44	2.91215e-40	0.348	0.072	membrane palmitoylated protein 1 [Source:NCBI gene;Acc:100517992]	GO:0005515(protein binding);GO:0005829(cytosol);GO:0016020(membrane);GO:0016607(nuclear speck);GO:0030863(cortical cytoskeleton);GO:0090022(regulation of neutrophil chemotaxis)	NA	yes
central	ENSSSCG00000010948	CTSL	1.50451	1.79061e-28	3.57012e-24	0.328	0.123	cathepsin L [Source:NCBI gene;Acc:100515919]	GO:0001968(fibronectin binding);GO:0002250(adaptive immune response);GO:0004197(cysteine-type endopeptidase activity);GO:0005518(collagen binding);GO:0005615(extracellular space);GO:0005764(lysosome);GO:0006508(proteolysis);GO:0008233(peptidase activity);GO:0008234(cysteine-type peptidase activity);GO:0016787(hydrolase activity);GO:0030574(collagen catabolic process);GO:0042393(histone binding);G…	04140(Autophagy - animal);04142(Lysosome);04145(Phagosome);04210(Apoptosis);04612(Antigen processing and presentation);05205(Proteoglycans in cancer);05323(Rheumatoid arthritis);05418(Fluid shear stress and atherosclerosis)	yes
central	ENSSSCG00000017389	RAMP2	1.4914	1.30331e-55	2.59854e-51	0.589	0.236	receptor activity modifying protein 2 [Source:NCBI gene;Acc:397155]	GO:0001525(angiogenesis);GO:0001570(vasculogenesis);GO:0001605(adrenomedullin receptor activity);GO:0002040(sprouting angiogenesis);GO:0005623(cell);GO:0005737(cytoplasm);GO:0005886(plasma membrane);GO:0006816(calcium ion transport);GO:0006886(intracellular protein transport);GO:0007186(G protein-coupled receptor signaling pathway);GO:0007189(adenylate cyclase-activating G protein-coupled recepto…	04270(Vascular smooth muscle contraction)	yes
central	ENSSSCG00000012920	CORO1B	1.4909	1.22523e-47	2.44286e-43	0.369	0.079	coronin 1B [Source:NCBI gene;Acc:100511677]	GO:0001725(stress fiber);GO:0005515(protein binding);GO:0005737(cytoplasm);GO:0005829(cytosol);GO:0005884(actin filament);GO:0005886(plasma membrane);GO:0016477(cell migration);GO:0030027(lamellipodium);GO:0030036(actin cytoskeleton organization);GO:0031252(cell leading edge);GO:0031529(ruffle organization);GO:0034316(negative regulation of Arp2/3 complex-mediated actin nucleation);GO:0035767(end…	NA	yes
central	ENSSSCG00000016750	YKT6	1.48171	1.69882e-42	3.3871e-38	0.364	0.091	YKT6 v-SNARE homolog [Source:NCBI gene;Acc:100513964]	GO:0016020(membrane);GO:0016021(integral component of membrane);GO:0016192(vesicle-mediated transport)	04130(SNARE interactions in vesicular transport)	yes
central	ENSSSCG00000023495	PITHD1	1.47305	1.01843e-41	2.03055e-37	0.243	0.028	PITH domain containing 1 [Source:NCBI gene;Acc:100620706]	GO:0005634(nucleus)	NA	yes
central	ENSSSCG00000017907	PFN1	1.46847	5.18284e-59	1.03335e-54	0.612	0.23	profilin 1 [Source:NCBI gene;Acc:100512494]	GO:0000774(adenyl-nucleotide exchange factor activity);GO:0003779(actin binding);GO:0003785(actin monomer binding);GO:0005546(phosphatidylinositol-4,5-bisphosphate binding);GO:0005634(nucleus);GO:0005737(cytoplasm);GO:0005938(cell cortex);GO:0010634(positive regulation of epithelial cell migration);GO:0030036(actin cytoskeleton organization);GO:0030833(regulation of actin filament polymerization)…	04015(Rap1 signaling pathway);04810(Regulation of actin cytoskeleton);05132(Salmonella infection)	yes
central	ENSSSCG00000025271	ENSSSCG00000025271	1.4615	9.99778e-41	1.99336e-36	0.27	0.041	paired immunoglobulin-like type 2 receptor beta [Source:NCBI gene;Acc:100514951]	GO:0042288(MHC class I protein binding)	05168(Herpes simplex virus 1 infection)	yes
central	ENSSSCG00000008245	TMSB10	1.43661	1.72654e-171	3.44237e-167	0.992	0.959	thymosin beta 10 [Source:NCBI gene;Acc:100037998]	GO:0003779(actin binding);GO:0003785(actin monomer binding);GO:0005737(cytoplasm);GO:0005856(cytoskeleton);GO:0007015(actin filament organization);GO:0030334(regulation of cell migration);GO:0042989(sequestering of actin monomers)	NA	yes
central	ENSSSCG00000035863	PLIN2	1.4192	4.3633e-43	8.69954e-39	0.432	0.126	perilipin 2 [Source:NCBI gene;Acc:397402]	GO:0005634(nucleus);GO:0005737(cytoplasm);GO:0005811(lipid droplet);GO:0005829(cytosol);GO:0005886(plasma membrane);GO:0015909(long-chain fatty acid transport);GO:0019915(lipid storage)	03320(PPAR signaling pathway)	yes
central	ENSSSCG00000039267	ATP6V0B	1.41534	1.62326e-48	3.23646e-44	0.497	0.168	ATPase H+ transporting V0 subunit b [Source:NCBI gene;Acc:110261242]	GO:0005768(endosome);GO:0006811(ion transport);GO:0015078(proton transmembrane transporter activity);GO:0015991(ATP hydrolysis coupled proton transport);GO:0016020(membrane);GO:0016021(integral component of membrane);GO:0033177(proton-transporting two-sector ATPase complex, proton-transporting domain);GO:0033179(proton-transporting V-type ATPase, V0 domain)	00190(Oxidative phosphorylation);04142(Lysosome);04145(Phagosome);04721(Synaptic vesicle cycle);05152(Tuberculosis);05165(Human papillomavirus infection);05323(Rheumatoid arthritis)	yes
central	ENSSSCG00000014361	ENSSSCG00000014361	1.40515	2.71024e-51	5.40368e-47	0.506	0.165	cysteine rich transmembrane module containing 1 [Source:NCBI gene;Acc:100521956]	NA	NA	yes
central	ENSSSCG00000017754	ENSSSCG00000017754	1.39849	1.82036e-41	3.62943e-37	0.353	0.08	galectin 9 [Source:NCBI gene;Acc:396972]	GO:0030246(carbohydrate binding)	NA	yes
central	ENSSSCG00000039071	ENSSSCG00000039071	1.39599	7.04973e-46	1.40558e-41	0.44	0.127	chloride intracellular channel 1 [Source:NCBI gene;Acc:110255330]	GO:0005244(voltage-gated ion channel activity);GO:0005254(chloride channel activity);GO:0005515(protein binding);GO:0005737(cytoplasm);GO:0006811(ion transport);GO:0006821(chloride transport);GO:0016020(membrane);GO:0034220(ion transmembrane transport);GO:0034707(chloride channel complex);GO:0034765(regulation of ion transmembrane transport);GO:0051726(regulation of cell cycle);GO:1902476(chlorid…	NA	yes
central	ENSSSCG00000004024	ENSSSCG00000004024	1.37023	1.26107e-41	2.51432e-37	0.411	0.123	ribonuclease T2 [Source:NCBI gene;Acc:100157985]	GO:0003723(RNA binding);GO:0004521(endoribonuclease activity);GO:0005576(extracellular region);GO:0006401(RNA catabolic process);GO:0033897(ribonuclease T2 activity);GO:0090502(RNA phosphodiester bond hydrolysis, endonucleolytic)	NA	yes
central	ENSSSCG00000037605	BRI3	1.36973	4.87871e-44	9.72718e-40	0.442	0.133	brain protein I3 [Source:NCBI gene;Acc:100627181]	GO:0016020(membrane);GO:0016021(integral component of membrane);GO:0042802(identical protein binding)	NA	yes
central	ENSSSCG00000006610	S100A11	1.36318	5.41e-63	1.07865e-58	0.73	0.395	S100 calcium binding protein A11 [Source:NCBI gene;Acc:445534]	GO:0001726(ruffle);GO:0005509(calcium ion binding);GO:0005634(nucleus);GO:0005737(cytoplasm);GO:0042127(regulation of cell population proliferation);GO:0042803(protein homodimerization activity);GO:0044548(S100 protein binding);GO:0046872(metal ion binding);GO:0048306(calcium-dependent protein binding)	NA	yes
central	ENSSSCG00000008316	NAGK	1.36081	9.96627e-36	1.98707e-31	0.317	0.076	N-acetylglucosamine kinase [Source:NCBI gene;Acc:100523729]	GO:0045127(N-acetylglucosamine kinase activity);GO:0046835(carbohydrate phosphorylation)	00520(Amino sugar and nucleotide sugar metabolism)	yes
central	ENSSSCG00000016185	ARPC2	1.35501	1.23873e-65	2.46979e-61	0.733	0.408	actin related protein 2/3 complex subunit 2 [Source:NCBI gene;Acc:100153175]	GO:0003779(actin binding);GO:0005200(structural constituent of cytoskeleton);GO:0005737(cytoplasm);GO:0005768(endosome);GO:0005856(cytoskeleton);GO:0005885(Arp2/3 protein complex);GO:0005886(plasma membrane);GO:0005925(focal adhesion);GO:0010592(positive regulation of lamellipodium assembly);GO:0015629(actin cytoskeleton);GO:0030027(lamellipodium);GO:0030041(actin filament polymerization);GO:0030…	04144(Endocytosis);04666(Fc gamma R-mediated phagocytosis);04810(Regulation of actin cytoskeleton);05100(Bacterial invasion of epithelial cells);05132(Salmonella infection)	yes
central	ENSSSCG00000012119	TMSB4X	1.35062	1.66393e-168	3.31755e-164	0.997	0.949	thymosin beta 4 X-linked [Source:NCBI gene;Acc:733606]	GO:0003779(actin binding);GO:0003785(actin monomer binding);GO:0005634(nucleus);GO:0005737(cytoplasm);GO:0005829(cytosol);GO:0005856(cytoskeleton);GO:0007015(actin filament organization);GO:0007253(cytoplasmic sequestering of NF-kappaB);GO:0019899(enzyme binding);GO:0030334(regulation of cell migration);GO:0032088(negative regulation of NF-kappaB transcription factor activity);GO:0033209(tumor ne…	04810(Regulation of actin cytoskeleton)	yes
central	ENSSSCG00000013731	DNASE2	1.33897	2.99926e-42	5.97993e-38	0.367	0.085	deoxyribonuclease 2, lysosomal [Source:NCBI gene;Acc:397398]	GO:0000737(DNA catabolic process, endonucleolytic);GO:0004531(deoxyribonuclease II activity);GO:0006259(DNA metabolic process);GO:0006308(DNA catabolic process);GO:0006309(apoptotic DNA fragmentation);GO:0030218(erythrocyte differentiation);GO:0050776(regulation of immune response)	04142(Lysosome)	yes
central	ENSSSCG00000017936	GABARAP	1.32479	4.07775e-54	8.13022e-50	0.641	0.275	GABA type A receptor-associated protein [Source:NCBI gene;Acc:100462752]	GO:0000045(autophagosome assembly);GO:0000226(microtubule cytoskeleton organization);GO:0000421(autophagosome membrane);GO:0000422(autophagy of mitochondrion);GO:0005737(cytoplasm);GO:0005764(lysosome);GO:0005790(smooth endoplasmic reticulum);GO:0005794(Golgi apparatus);GO:0005829(cytosol);GO:0005875(microtubule associated complex);GO:0005886(plasma membrane);GO:0005930(axoneme);GO:0006914(autoph…	04068(FoxO signaling pathway);04136(Autophagy - other);04137(Mitophagy - animal);04140(Autophagy - animal);04371(Apelin signaling pathway);04621(NOD-like receptor signaling pathway);04727(GABAergic synapse);05167(Kaposi sarcoma-associated herpesvirus infection)	yes
central	ENSSSCG00000040449	ABHD12	1.32153	3.12435e-35	6.22932e-31	0.254	0.043	abhydrolase domain containing 12 [Source:NCBI gene;Acc:100621636]	GO:0002084(protein depalmitoylation);GO:0004622(lysophospholipase activity);GO:0005737(cytoplasm);GO:0006660(phosphatidylserine catabolic process);GO:0007628(adult walking behavior);GO:0008474(palmitoyl-(protein) hydrolase activity);GO:0010996(response to auditory stimulus);GO:0016020(membrane);GO:0016021(integral component of membrane);GO:0032281(AMPA glutamate receptor complex);GO:0032839(dendr…	NA	yes
central	ENSSSCG00000015735	PTPN18	1.29567	6.75724e-38	1.34726e-33	0.411	0.131	protein tyrosine phosphatase, non-receptor type 18 [Source:NCBI gene;Acc:100521585]	GO:0001825(blastocyst formation);GO:0004721(phosphoprotein phosphatase activity);GO:0004725(protein tyrosine phosphatase activity);GO:0004726(non-membrane spanning protein tyrosine phosphatase activity);GO:0005634(nucleus);GO:0005737(cytoplasm);GO:0006470(protein dephosphorylation);GO:0016311(dephosphorylation);GO:0016787(hydrolase activity);GO:0016791(phosphatase activity);GO:0035335(peptidyl-ty…	NA	yes
central	ENSSSCG00000003914	ENSSSCG00000003914	1.28714	9.21652e-58	1.83759e-53	0.704	0.379	peroxiredoxin 1 [Source:NCBI gene;Acc:100512476]	GO:0005623(cell);GO:0005829(cytosol);GO:0006979(response to oxidative stress);GO:0008379(thioredoxin peroxidase activity);GO:0016209(antioxidant activity);GO:0016491(oxidoreductase activity);GO:0019430(removal of superoxide radicals);GO:0042744(hydrogen peroxide catabolic process);GO:0045321(leukocyte activation);GO:0045454(cell redox homeostasis);GO:0051920(peroxiredoxin activity);GO:0055114(oxi…	04146(Peroxisome)	yes
central	ENSSSCG00000018034	ENSSSCG00000018034	1.27214	1.07311e-32	2.13956e-28	0.228	0.035	centromere protein V [Source:NCBI gene;Acc:100524763]	GO:0016846(carbon-sulfur lyase activity)	NA	yes
central	ENSSSCG00000008319	CD207	1.26518	4.42361e-41	8.8198e-37	0.152	0.003	CD207 molecule [Source:NCBI gene;Acc:100037935]	GO:0016020(membrane);GO:0016021(integral component of membrane);GO:0030246(carbohydrate binding);GO:0051607(defense response to virus)	NA	yes
central	ENSSSCG00000009904	DYNLL1	1.25107	1.20499e-47	2.4025e-43	0.615	0.276	dynein light chain LC8-type 1 [Source:NCBI gene;Acc:100157773]	GO:0000776(kinetochore);GO:0003774(motor activity);GO:0005634(nucleus);GO:0005737(cytoplasm);GO:0005813(centrosome);GO:0005856(cytoskeleton);GO:0005868(cytoplasmic dynein complex);GO:0005874(microtubule);GO:0005875(microtubule associated complex);GO:0007017(microtubule-based process);GO:0008180(COP9 signalosome);GO:0008574(ATP-dependent microtubule motor activity, plus-end-directed);GO:0030286(dy…	04962(Vasopressin-regulated water reabsorption)	yes
central	ENSSSCG00000030882	ENSSSCG00000030882	1.24813	6.11326e-34	1.21886e-29	0.181	0.015	NA	GO:0000902(cell morphogenesis);GO:0006955(immune response);GO:0016020(membrane);GO:0016021(integral component of membrane)	NA	yes
central	ENSSSCG00000028113	CAPZA2	1.24334	1.76384e-38	3.51675e-34	0.513	0.205	capping actin protein of muscle Z-line subunit alpha 2 [Source:NCBI gene;Acc:100037958]	GO:0003779(actin binding);GO:0008290(F-actin capping protein complex);GO:0030036(actin cytoskeleton organization);GO:0030479(actin cortical patch);GO:0051015(actin filament binding);GO:0051016(barbed-end actin filament capping);GO:0051693(actin filament capping)	04144(Endocytosis)	yes
central	ENSSSCG00000017236	CD300C	1.24286	7.39111e-34	1.47364e-29	0.314	0.076	CD300c molecule [Source:NCBI gene;Acc:100514248]	GO:0016020(membrane);GO:0016021(integral component of membrane)	NA	yes
central	ENSSSCG00000040889	LAMTOR5	1.23705	5.08825e-32	1.0145e-27	0.38	0.125	late endosomal/lysosomal adaptor, MAPK and MTOR activator 5 [Source:NCBI gene;Acc:448965]	GO:0005085(guanyl-nucleotide exchange factor activity);GO:0005737(cytoplasm);GO:0005764(lysosome);GO:0005829(cytosol);GO:0008361(regulation of cell size);GO:0019079(viral genome replication);GO:0032008(positive regulation of TOR signaling);GO:0032947(protein-containing complex scaffold activity);GO:0043066(negative regulation of apoptotic process);GO:0043154(negative regulation of cysteine-type e…	04150(mTOR signaling pathway)	yes
central	ENSSSCG00000032282	ACP5	1.23484	3.00837e-30	5.9981e-26	0.429	0.182	acid phosphatase 5, tartrate resistant [Source:NCBI gene;Acc:397414]	GO:0001503(ossification);GO:0003993(acid phosphatase activity);GO:0005576(extracellular region);GO:0005764(lysosome);GO:0006811(ion transport);GO:0008198(ferrous iron binding);GO:0008199(ferric iron binding);GO:0016311(dephosphorylation);GO:0016787(hydrolase activity);GO:0032496(response to lipopolysaccharide);GO:0032691(negative regulation of interleukin-1 beta production);GO:0032695(negative re…	00740(Riboflavin metabolism);04142(Lysosome);04380(Osteoclast differentiation);05323(Rheumatoid arthritis)	yes
central	ENSSSCG00000037025	PLVAP	1.23422	1.48869e-36	2.96815e-32	0.534	0.255	plasmalemma vesicle associated protein [Source:NCBI gene;Acc:110259322]	GO:0000165(MAPK cascade);GO:0002693(positive regulation of cellular extravasation);GO:0005901(caveola);GO:0009986(cell surface);GO:0016020(membrane);GO:0016021(integral component of membrane);GO:0033209(tumor necrosis factor-mediated signaling pathway)	NA	yes
central	ENSSSCG00000017956	CD68	1.22856	1.20329e-30	2.39912e-26	0.372	0.129	CD68 molecule [Source:NCBI gene;Acc:103158530]	GO:0005764(lysosome);GO:0005765(lysosomal membrane);GO:0016020(membrane);GO:0016021(integral component of membrane)	04142(Lysosome)	yes
central	ENSSSCG00000036618	ENSSSCG00000036618	1.2256	3.14557e-41	6.27164e-37	0.592	0.274	Fc fragment of IgG receptor IIIa [Source:NCBI gene;Acc:397684]	GO:0009986(cell surface);GO:0016020(membrane);GO:0016021(integral component of membrane);GO:0019767(IgE receptor activity);GO:0019770(IgG receptor activity);GO:0038094(Fc-gamma receptor signaling pathway);GO:0038095(Fc-epsilon receptor signaling pathway);GO:0042119(neutrophil activation);GO:0045780(positive regulation of bone resorption)	04145(Phagosome);04380(Osteoclast differentiation);04650(Natural killer cell mediated cytotoxicity);05140(Leishmaniasis);05150(Staphylococcus aureus infection);05152(Tuberculosis);05322(Systemic lupus erythematosus)	yes
central	ENSSSCG00000015545	ENSSSCG00000015545	1.21971	2.47007e-37	4.92483e-33	0.523	0.229	glutamate-ammonia ligase [Source:NCBI gene;Acc:396944]	GO:0000166(nucleotide binding);GO:0003824(catalytic activity);GO:0004356(glutamate-ammonia ligase activity);GO:0005524(ATP binding);GO:0006542(glutamine biosynthetic process);GO:0006807(nitrogen compound metabolic process);GO:0016874(ligase activity)	00220(Arginine biosynthesis);00250(Alanine, aspartate and glutamate metabolism);00630(Glyoxylate and dicarboxylate metabolism);00910(Nitrogen metabolism);04217(Necroptosis);04724(Glutamatergic synapse);04727(GABAergic synapse)	yes
central	ENSSSCG00000040793	CTSD	1.21676	1.07975e-40	2.1528e-36	0.608	0.334	cathepsin D [Source:NCBI gene;Acc:494568]	GO:0004190(aspartic-type endopeptidase activity);GO:0005764(lysosome);GO:0006508(proteolysis);GO:0008233(peptidase activity);GO:0016787(hydrolase activity)	04071(Sphingolipid signaling pathway);04140(Autophagy - animal);04142(Lysosome);04210(Apoptosis);04915(Estrogen signaling pathway);05152(Tuberculosis)	yes
central	ENSSSCG00000015324	GNG11	1.20671	2.02801e-48	4.04344e-44	0.704	0.381	G protein subunit gamma 11 [Source:NCBI gene;Acc:100522202]	GO:0003924(GTPase activity);GO:0005515(protein binding);GO:0005834(heterotrimeric G-protein complex);GO:0005886(plasma membrane);GO:0007165(signal transduction);GO:0007186(G protein-coupled receptor signaling pathway);GO:0016020(membrane)	04014(Ras signaling pathway);04062(Chemokine signaling pathway);04151(PI3K-Akt signaling pathway);04371(Apelin signaling pathway);04713(Circadian entrainment);04723(Retrograde endocannabinoid signaling);04724(Glutamatergic synapse);04725(Cholinergic synapse);04726(Serotonergic synapse);04727(GABAergic synapse);04728(Dopaminergic synapse);04926(Relaxin signaling pathway);05032(Morphine addiction);…	yes
central	ENSSSCG00000040912	SNX6	1.2057	6.24356e-43	1.24484e-38	0.552	0.222	sorting nexin 6 [Source:NCBI gene;Acc:100154775]	GO:0005623(cell);GO:0006886(intracellular protein transport);GO:0015031(protein transport);GO:0034713(type I transforming growth factor beta receptor binding);GO:0035091(phosphatidylinositol binding)	04144(Endocytosis)	yes
central	ENSSSCG00000009412	LCP1	1.20394	1.78494e-33	3.55882e-29	0.485	0.209	lymphocyte cytosolic protein 1 [Source:NCBI gene;Acc:100156254]	GO:0001725(stress fiber);GO:0001726(ruffle);GO:0001891(phagocytic cup);GO:0002102(podosome);GO:0002286(T cell activation involved in immune response);GO:0003779(actin binding);GO:0005178(integrin binding);GO:0005509(calcium ion binding);GO:0005515(protein binding);GO:0005737(cytoplasm);GO:0005829(cytosol);GO:0005884(actin filament);GO:0005886(plasma membrane);GO:0005925(focal adhesion);GO:0010737…	NA	yes
central	ENSSSCG00000012974	CFL1	1.19256	4.53583e-71	9.04353e-67	0.854	0.586	cofilin 1 [Source:NCBI gene;Acc:445532]	GO:0003779(actin binding);GO:0005622(intracellular);GO:0005634(nucleus);GO:0005737(cytoplasm);GO:0005856(cytoskeleton);GO:0005886(plasma membrane);GO:0007010(cytoskeleton organization);GO:0015629(actin cytoskeleton);GO:0016020(membrane);GO:0016363(nuclear matrix);GO:0022604(regulation of cell morphogenesis);GO:0030027(lamellipodium);GO:0030042(actin filament depolymerization);GO:0031258(lamellipo…	04360(Axon guidance);04666(Fc gamma R-mediated phagocytosis);04810(Regulation of actin cytoskeleton);05133(Pertussis);05170(Human immunodeficiency virus 1 infection)	yes
central	ENSSSCG00000021591	ENSSSCG00000021591	1.18425	2.72397e-30	5.43106e-26	0.379	0.129	RNA binding motif protein 3 [Source:NCBI gene;Acc:100627807]	GO:0003676(nucleic acid binding);GO:0003723(RNA binding);GO:0003730(mRNA 3'-UTR binding);GO:0005681(spliceosomal complex);GO:0005737(cytoplasm);GO:0006417(regulation of translation);GO:0008266(poly(U) RNA binding);GO:0009409(response to cold);GO:0015934(large ribosomal subunit);GO:0017148(negative regulation of translation);GO:0030371(translation repressor activity);GO:0043023(ribosomal large sub…	NA	yes
central	ENSSSCG00000000685	TPI1	1.17309	1.91575e-31	3.81963e-27	0.44	0.181	triosephosphate isomerase 1 [Source:NCBI gene;Acc:100157582]	GO:0003824(catalytic activity);GO:0004807(triose-phosphate isomerase activity);GO:0005829(cytosol);GO:0006006(glucose metabolic process);GO:0006094(gluconeogenesis);GO:0006096(glycolytic process);GO:0007275(multicellular organism development);GO:0016853(isomerase activity);GO:0019563(glycerol catabolic process);GO:0019682(glyceraldehyde-3-phosphate metabolic process);GO:0031625(ubiquitin protein …	00010(Glycolysis / Gluconeogenesis);00051(Fructose and mannose metabolism);00562(Inositol phosphate metabolism)	yes
central	ENSSSCG00000002366	NPC2	1.16951	2.30364e-28	4.593e-24	0.328	0.105	NPC intracellular cholesterol transporter 2 [Source:NCBI gene;Acc:397410]	GO:0005576(extracellular region);GO:0005615(extracellular space);GO:0005764(lysosome);GO:0005783(endoplasmic reticulum);GO:0006629(lipid metabolic process);GO:0006869(lipid transport);GO:0008202(steroid metabolic process);GO:0008203(cholesterol metabolic process);GO:0015485(cholesterol binding);GO:0030301(cholesterol transport);GO:0032367(intracellular cholesterol transport);GO:0033344(cholestero…	04142(Lysosome);04979(Cholesterol metabolism)	yes
central	ENSSSCG00000034722	CCL14	1.15926	1.10743e-37	2.20799e-33	0.537	0.227	C-C motif chemokine ligand 14 [Source:NCBI gene;Acc:100516223]	GO:0005125(cytokine activity);GO:0005576(extracellular region);GO:0005615(extracellular space);GO:0006935(chemotaxis);GO:0006955(immune response);GO:0008009(chemokine activity);GO:0010469(regulation of signaling receptor activity);GO:0060326(cell chemotaxis)	04060(Cytokine-cytokine receptor interaction);04062(Chemokine signaling pathway)	yes
central	ENSSSCG00000010450	LIPA	1.15374	4.38662e-24	8.74604e-20	0.282	0.086	lipase A, lysosomal acid type [Source:NCBI gene;Acc:100142668]	GO:0000902(cell morphogenesis);GO:0001650(fibrillar center);GO:0001816(cytokine production);GO:0004771(sterol esterase activity);GO:0006954(inflammatory response);GO:0008283(cell population proliferation);GO:0016042(lipid catabolic process);GO:0016125(sterol metabolic process);GO:0016298(lipase activity);GO:0016787(hydrolase activity);GO:0016788(hydrolase activity, acting on ester bonds);GO:00303…	00100(Steroid biosynthesis);04142(Lysosome);04979(Cholesterol metabolism)	yes
central	ENSSSCG00000036988	ENSSSCG00000036988	1.15345	3.88397e-31	7.74386e-27	0.317	0.086	proteasome assembly chaperone 4 [Source:NCBI gene;Acc:100156905]	GO:0043248(proteasome assembly)	NA	yes
central	ENSSSCG00000012623	SLC25A5	1.15189	1.53176e-39	3.05402e-35	0.561	0.243	solute carrier family 25 member 5 [Source:NCBI gene;Acc:100158185]	GO:0005471(ATP:ADP antiporter activity);GO:0005739(mitochondrion);GO:0005743(mitochondrial inner membrane);GO:0008284(positive regulation of cell population proliferation);GO:0015866(ADP transport);GO:0015867(ATP transport);GO:0016020(membrane);GO:0016021(integral component of membrane);GO:0022857(transmembrane transporter activity);GO:0031625(ubiquitin protein ligase binding);GO:0042645(mitochon…	04020(Calcium signaling pathway);04022(cGMP-PKG signaling pathway);04217(Necroptosis);04218(Cellular senescence);05012(Parkinson disease);05016(Huntington disease);05166(Human T-cell leukemia virus 1 infection)	yes
central	ENSSSCG00000016737	ENSSSCG00000016737	1.1502	2.43219e-97	4.84931e-93	0.948	0.75	peptidylprolyl isomerase A [Source:NCBI gene;Acc:397637]	GO:0000413(protein peptidyl-prolyl isomerization);GO:0003755(peptidyl-prolyl cis-trans isomerase activity);GO:0005576(extracellular region);GO:0005634(nucleus);GO:0005737(cytoplasm);GO:0005829(cytosol);GO:0006457(protein folding);GO:0016018(cyclosporin A binding);GO:0016853(isomerase activity);GO:0042026(protein refolding);GO:0045069(regulation of viral genome replication);GO:0051082(unfolded pro…	04217(Necroptosis)	yes
central	ENSSSCG00000032010	RNH1	1.14712	3.8128e-32	7.60196e-28	0.4	0.148	ribonuclease/angiogenin inhibitor 1 [Source:NCBI gene;Acc:445517]	GO:0005515(protein binding);GO:0005654(nucleoplasm);GO:0005737(cytoplasm);GO:0005829(cytosol);GO:0008428(ribonuclease inhibitor activity);GO:0032311(angiogenin-PRI complex);GO:0043086(negative regulation of catalytic activity);GO:0045765(regulation of angiogenesis)	NA	yes
central	ENSSSCG00000040608	AKR1B1	1.14206	5.41381e-28	1.07941e-23	0.228	0.045	aldo-keto reductase family 1 member B [Source:NCBI gene;Acc:396816]	GO:0001523(retinoid metabolic process);GO:0001758(retinal dehydrogenase activity);GO:0003091(renal water homeostasis);GO:0004032(alditol:NADP+ 1-oxidoreductase activity);GO:0005654(nucleoplasm);GO:0005829(cytosol);GO:0016491(oxidoreductase activity);GO:0035809(regulation of urine volume);GO:0043066(negative regulation of apoptotic process);GO:0043795(glyceraldehyde oxidoreductase activity);GO:004…	00040(Pentose and glucuronate interconversions);00051(Fructose and mannose metabolism);00052(Galactose metabolism);00561(Glycerolipid metabolism);00790(Folate biosynthesis)	yes
central	ENSSSCG00000027157	SLC40A1	1.14162	7.58673e-31	1.51264e-26	0.332	0.099	solute carrier family 40 member 1 [Source:NCBI gene;Acc:100737517]	GO:0002260(lymphocyte homeostasis);GO:0003158(endothelium development);GO:0005381(iron ion transmembrane transporter activity);GO:0005654(nucleoplasm);GO:0005829(cytosol);GO:0005886(plasma membrane);GO:0006811(ion transport);GO:0006826(iron ion transport);GO:0006879(cellular iron ion homeostasis);GO:0008021(synaptic vesicle);GO:0015093(ferrous iron transmembrane transporter activity);GO:0016020(m…	04216(Ferroptosis);04978(Mineral absorption)	yes
central	ENSSSCG00000006648	CTSS	1.14124	3.87384e-43	7.72366e-39	0.717	0.426	cathepsin S [Source:NCBI gene;Acc:100153090]	GO:0001968(fibronectin binding);GO:0002250(adaptive immune response);GO:0004197(cysteine-type endopeptidase activity);GO:0005518(collagen binding);GO:0005615(extracellular space);GO:0005764(lysosome);GO:0006508(proteolysis);GO:0008233(peptidase activity);GO:0008234(cysteine-type peptidase activity);GO:0010447(response to acidic pH);GO:0016485(protein processing);GO:0016787(hydrolase activity);GO:…	04142(Lysosome);04145(Phagosome);04210(Apoptosis);04612(Antigen processing and presentation);05152(Tuberculosis)	yes
central	ENSSSCG00000000361	CD63	1.14003	2.79341e-66	5.56949e-62	0.853	0.607	CD63 molecule [Source:NCBI gene;Acc:100155929]	GO:0002092(positive regulation of receptor internalization);GO:0005615(extracellular space);GO:0005764(lysosome);GO:0005765(lysosomal membrane);GO:0005770(late endosome);GO:0005887(integral component of plasma membrane);GO:0007160(cell-matrix adhesion);GO:0007166(cell surface receptor signaling pathway);GO:0009986(cell surface);GO:0010008(endosome membrane);GO:0016020(membrane);GO:0016021(integra…	04142(Lysosome);05205(Proteoglycans in cancer)	yes
central	ENSSSCG00000037360	CST3	1.1308	3.61515e-75	7.20788e-71	0.99	0.965	cystatin C [Source:NCBI gene;Acc:733672]	GO:0001540(amyloid-beta binding);GO:0002020(protease binding);GO:0004866(endopeptidase inhibitor activity);GO:0004869(cysteine-type endopeptidase inhibitor activity);GO:0005576(extracellular region);GO:0005615(extracellular space);GO:0005794(Golgi apparatus);GO:0006952(defense response);GO:0010466(negative regulation of peptidase activity);GO:0010711(negative regulation of collagen catabolic proc…	04970(Salivary secretion)	yes
central	ENSSSCG00000016990	ENSSSCG00000016990	1.12916	8.14655e-35	1.62426e-30	0.482	0.199	ATPase H+ transporting V0 subunit e1 [Source:NCBI gene;Acc:733646]	GO:0006811(ion transport);GO:0015078(proton transmembrane transporter activity);GO:0015991(ATP hydrolysis coupled proton transport);GO:0016020(membrane);GO:0016021(integral component of membrane);GO:0016787(hydrolase activity);GO:0033179(proton-transporting V-type ATPase, V0 domain);GO:0055085(transmembrane transport)	00190(Oxidative phosphorylation);04145(Phagosome);04721(Synaptic vesicle cycle);04966(Collecting duct acid secretion);05165(Human papillomavirus infection);05323(Rheumatoid arthritis)	yes
central	ENSSSCG00000017591	NME2	1.12642	1.18583e-59	2.3643e-55	0.814	0.524	NME/NM23 nucleoside diphosphate kinase 2 [Source:NCBI gene;Acc:733683]	GO:0000166(nucleotide binding);GO:0001726(ruffle);GO:0003677(DNA binding);GO:0003713(transcription coactivator activity);GO:0004550(nucleoside diphosphate kinase activity);GO:0004673(protein histidine kinase activity);GO:0005524(ATP binding);GO:0005634(nucleus);GO:0005737(cytoplasm);GO:0006165(nucleoside diphosphate phosphorylation);GO:0006183(GTP biosynthetic process);GO:0006228(UTP biosynthetic…	00230(Purine metabolism);00240(Pyrimidine metabolism);00983(Drug metabolism - other enzymes)	yes
central	ENSSSCG00000006785	RAP1A	1.12091	1.06626e-28	2.1259e-24	0.424	0.17	RAP1A, member of RAS oncogene family [Source:NCBI gene;Acc:100153199]	GO:0000166(nucleotide binding);GO:0003924(GTPase activity);GO:0005525(GTP binding);GO:0005737(cytoplasm);GO:0005886(plasma membrane);GO:0007165(signal transduction);GO:0007264(small GTPase mediated signal transduction);GO:0008565(protein transporter activity);GO:0010976(positive regulation of neuron projection development);GO:0015031(protein transport);GO:0016020(membrane);GO:0017016(Ras GTPase b…	04010(MAPK signaling pathway);04014(Ras signaling pathway);04015(Rap1 signaling pathway);04024(cAMP signaling pathway);04062(Chemokine signaling pathway);04510(Focal adhesion);04530(Tight junction);04611(Platelet activation);04670(Leukocyte transendothelial migration);04720(Long-term potentiation);04722(Neurotrophin signaling pathway);04934(Cushing syndrome);04972(Pancreatic secretion);05211(Rena…	yes
central	ENSSSCG00000022080	RHOA	1.11949	6.90972e-37	1.37766e-32	0.578	0.278	ras homolog family member A [Source:NCBI gene;Acc:396849]	GO:0000166(nucleotide binding);GO:0000212(meiotic spindle organization);GO:0000902(cell morphogenesis);GO:0001998(angiotensin-mediated vasoconstriction involved in regulation of systemic arterial blood pressure);GO:0002363(alpha-beta T cell lineage commitment);GO:0003100(regulation of systemic arterial blood pressure by endothelin);GO:0003924(GTPase activity);GO:0005525(GTP binding);GO:0005622(in…	04014(Ras signaling pathway);04015(Rap1 signaling pathway);04022(cGMP-PKG signaling pathway);04024(cAMP signaling pathway);04062(Chemokine signaling pathway);04071(Sphingolipid signaling pathway);04072(Phospholipase D signaling pathway);04144(Endocytosis);04150(mTOR signaling pathway);04270(Vascular smooth muscle contraction);04310(Wnt signaling pathway);04350(TGF-beta signaling pathway);04360(Ax…	yes
central	ENSSSCG00000032595	RAP1B	1.11835	3.05012e-32	6.08133e-28	0.481	0.199	RAP1B, member of RAS oncogene family [Source:NCBI gene;Acc:100152555]	GO:0000166(nucleotide binding);GO:0003924(GTPase activity);GO:0005525(GTP binding);GO:0005811(lipid droplet);GO:0005829(cytosol);GO:0005911(cell-cell junction);GO:0007165(signal transduction);GO:0016020(membrane);GO:0019003(GDP binding);GO:0032486(Rap protein signal transduction);GO:0044877(protein-containing complex binding);GO:0061028(establishment of endothelial barrier);GO:0071320(cellular re…	04010(MAPK signaling pathway);04014(Ras signaling pathway);04015(Rap1 signaling pathway);04024(cAMP signaling pathway);04062(Chemokine signaling pathway);04510(Focal adhesion);04611(Platelet activation);04670(Leukocyte transendothelial migration);04720(Long-term potentiation);04722(Neurotrophin signaling pathway);04934(Cushing syndrome);04972(Pancreatic secretion);05211(Renal cell carcinoma)	yes
central	ENSSSCG00000015560	ARPC5	1.09846	1.21507e-33	2.42262e-29	0.502	0.214	actin related protein 2/3 complex subunit 5 [Source:NCBI gene;Acc:100174965]	GO:0005200(structural constituent of cytoskeleton);GO:0005737(cytoplasm);GO:0005856(cytoskeleton);GO:0005885(Arp2/3 protein complex);GO:0015629(actin cytoskeleton);GO:0016477(cell migration);GO:0030027(lamellipodium);GO:0030833(regulation of actin filament polymerization);GO:0034314(Arp2/3 complex-mediated actin nucleation);GO:0051015(actin filament binding)	04144(Endocytosis);04666(Fc gamma R-mediated phagocytosis);04810(Regulation of actin cytoskeleton);05100(Bacterial invasion of epithelial cells);05132(Salmonella infection)	yes
central	ENSSSCG00000005444	TMEM245	1.08869	2.78746e-24	5.55763e-20	0.241	0.063	catenin alpha like 1 [Source:NCBI gene;Acc:100626033]	GO:0007155(cell adhesion);GO:0007266(Rho protein signal transduction);GO:0016020(membrane);GO:0016021(integral component of membrane);GO:0045296(cadherin binding);GO:0051015(actin filament binding)	NA	yes
central	ENSSSCG00000000694	GAPDH	1.08608	1.9237e-85	3.83548e-81	0.953	0.767	glyceraldehyde-3-phosphate dehydrogenase [Source:NCBI gene;Acc:396823]	GO:0000166(nucleotide binding);GO:0000226(microtubule cytoskeleton organization);GO:0004365(glyceraldehyde-3-phosphate dehydrogenase (NAD+) (phosphorylating) activity);GO:0005634(nucleus);GO:0005737(cytoplasm);GO:0005811(lipid droplet);GO:0005829(cytosol);GO:0005856(cytoskeleton);GO:0005886(plasma membrane);GO:0006006(glucose metabolic process);GO:0006096(glycolytic process);GO:0006417(regulation…	00010(Glycolysis / Gluconeogenesis);04066(HIF-1 signaling pathway);05010(Alzheimer disease)	yes
central	ENSSSCG00000031577	ATP6V1G1	1.08389	2.69423e-33	5.37175e-29	0.539	0.26	ATPase H+ transporting V1 subunit G1 [Source:NCBI gene;Acc:100154379]	GO:0005886(plasma membrane);GO:0006811(ion transport);GO:0006879(cellular iron ion homeostasis);GO:0016471(vacuolar proton-transporting V-type ATPase complex);GO:0036295(cellular response to increased oxygen levels);GO:0042626(ATPase activity, coupled to transmembrane movement of substances);GO:0051117(ATPase binding);GO:1902600(proton transmembrane transport)	00190(Oxidative phosphorylation);04145(Phagosome);04150(mTOR signaling pathway);04721(Synaptic vesicle cycle);04966(Collecting duct acid secretion);05165(Human papillomavirus infection);05323(Rheumatoid arthritis)	yes
central	ENSSSCG00000035058	PID1	1.07452	5.19622e-27	1.03602e-22	0.157	0.016	phosphotyrosine interaction domain containing 1 [Source:NCBI gene;Acc:100302508]	GO:0001933(negative regulation of protein phosphorylation);GO:0005515(protein binding);GO:0005737(cytoplasm);GO:0010628(positive regulation of gene expression);GO:0042127(regulation of cell population proliferation);GO:0044320(cellular response to leptin stimulus);GO:0045944(positive regulation of transcription by RNA polymerase II);GO:0046325(negative regulation of glucose import);GO:0046627(neg…	NA	yes
central	ENSSSCG00000017206	GRB2	1.06878	4.79219e-30	9.55467e-26	0.481	0.207	growth factor receptor bound protein 2 [Source:NCBI gene;Acc:100192436]	GO:0001784(phosphotyrosine residue binding);GO:0005070(SH3/SH2 adaptor activity);GO:0005154(epidermal growth factor receptor binding);GO:0005168(neurotrophin TRKA receptor binding);GO:0005515(protein binding);GO:0005634(nucleus);GO:0005654(nucleoplasm);GO:0005730(nucleolus);GO:0005737(cytoplasm);GO:0005768(endosome);GO:0005886(plasma membrane);GO:0005911(cell-cell junction);GO:0007265(Ras protein…	01521(EGFR tyrosine kinase inhibitor resistance);01522(Endocrine resistance);04010(MAPK signaling pathway);04012(ErbB signaling pathway);04014(Ras signaling pathway);04062(Chemokine signaling pathway);04068(FoxO signaling pathway);04072(Phospholipase D signaling pathway);04150(mTOR signaling pathway);04151(PI3K-Akt signaling pathway);04380(Osteoclast differentiation);04510(Focal adhesion);04540(G…	yes
central	ENSSSCG00000012452	SH3BGRL	1.06408	8.44033e-25	1.68283e-20	0.246	0.061	SH3 domain binding glutamate rich protein like [Source:NCBI gene;Acc:100520772]	NA	NA	yes
central	ENSSSCG00000022820	VAMP8	1.06199	3.76514e-36	7.50693e-32	0.573	0.263	vesicle associated membrane protein 8 [Source:NCBI gene;Acc:100620246]	GO:0005737(cytoplasm);GO:0005765(lysosomal membrane);GO:0005829(cytosol);GO:0005886(plasma membrane);GO:0016020(membrane);GO:0016021(integral component of membrane);GO:0016192(vesicle-mediated transport);GO:0016240(autophagosome membrane docking);GO:0019869(chloride channel inhibitor activity);GO:0030667(secretory granule membrane);GO:0031201(SNARE complex);GO:0031902(late endosome membrane);GO:0…	04130(SNARE interactions in vesicular transport);04140(Autophagy - animal);04611(Platelet activation)	yes
central	ENSSSCG00000017920	ENSSSCG00000017920	1.05571	7.51748e-26	1.49883e-21	0.44	0.199	C-X-C motif chemokine ligand 16 [Source:NCBI gene;Acc:396735]	GO:0005041(low-density lipoprotein particle receptor activity);GO:0005044(scavenger receptor activity);GO:0006898(receptor-mediated endocytosis);GO:0006935(chemotaxis);GO:0008009(chemokine activity);GO:0016020(membrane);GO:0016021(integral component of membrane);GO:0030307(positive regulation of cell growth);GO:0030335(positive regulation of cell migration);GO:0034097(response to cytokine);GO:003…	04060(Cytokine-cytokine receptor interaction);04062(Chemokine signaling pathway)	yes
central	ENSSSCG00000021408	TKT	1.05503	1.44968e-25	2.89037e-21	0.366	0.136	transketolase [Source:NCBI gene;Acc:100127150]	GO:0003824(catalytic activity);GO:0004802(transketolase activity);GO:0005654(nucleoplasm);GO:0016604(nuclear body);GO:0016607(nuclear speck);GO:0040008(regulation of growth);GO:0042803(protein homodimerization activity);GO:0046166(glyceraldehyde-3-phosphate biosynthetic process);GO:0048037(cofactor binding)	00030(Pentose phosphate pathway)	yes
central	ENSSSCG00000011552	ARPC4	1.05284	1.5279e-31	3.04632e-27	0.508	0.229	actin related protein 2/3 complex subunit 4 [Source:NCBI gene;Acc:100155875]	GO:0003779(actin binding);GO:0005200(structural constituent of cytoskeleton);GO:0005737(cytoplasm);GO:0005856(cytoskeleton);GO:0005885(Arp2/3 protein complex);GO:0015629(actin cytoskeleton);GO:0019899(enzyme binding);GO:0030041(actin filament polymerization);GO:0030674(protein binding, bridging);GO:0030833(regulation of actin filament polymerization);GO:0034314(Arp2/3 complex-mediated actin nucle…	04144(Endocytosis);04666(Fc gamma R-mediated phagocytosis);04810(Regulation of actin cytoskeleton);05100(Bacterial invasion of epithelial cells);05132(Salmonella infection)	yes
central	ENSSSCG00000000522	NAP1L1	1.05128	3.63251e-37	7.24249e-33	0.641	0.351	nucleosome assembly protein 1 like 1 [Source:NCBI gene;Acc:100524086]	GO:0005634(nucleus);GO:0005737(cytoplasm);GO:0006334(nucleosome assembly);GO:0050769(positive regulation of neurogenesis);GO:2000179(positive regulation of neural precursor cell proliferation)	NA	yes
central	ENSSSCG00000022292	NPL	1.05118	3.34712e-24	6.67349e-20	0.228	0.055	N-acetylneuraminate pyruvate lyase [Source:NCBI gene;Acc:397141]	GO:0003824(catalytic activity);GO:0005737(cytoplasm);GO:0005975(carbohydrate metabolic process);GO:0008747(N-acetylneuraminate lyase activity);GO:0016829(lyase activity);GO:0019262(N-acetylneuraminate catabolic process);GO:0042802(identical protein binding)	00520(Amino sugar and nucleotide sugar metabolism)	yes
central	ENSSSCG00000003106	AP2S1	1.05067	1.98638e-29	3.96045e-25	0.508	0.237	adaptor related protein complex 2 subunit sigma 1 [Source:NCBI gene;Acc:100514408]	GO:0006886(intracellular protein transport);GO:0008565(protein transporter activity);GO:0015031(protein transport);GO:0016020(membrane);GO:0016192(vesicle-mediated transport);GO:0030117(membrane coat);GO:0030122(AP-2 adaptor complex)	04144(Endocytosis);04721(Synaptic vesicle cycle);04961(Endocrine and other factor-regulated calcium reabsorption);05016(Huntington disease)	yes
central	ENSSSCG00000027357	CSTB	1.04839	1.16899e-33	2.33073e-29	0.592	0.311	cystatin B [Source:NCBI gene;Acc:100038020]	GO:0002020(protease binding);GO:0004866(endopeptidase inhibitor activity);GO:0004869(cysteine-type endopeptidase inhibitor activity);GO:0005615(extracellular space);GO:0005622(intracellular);GO:0005730(nucleolus);GO:0005737(cytoplasm);GO:0005829(cytosol);GO:0008344(adult locomotory behavior);GO:0010466(negative regulation of peptidase activity);GO:0010951(negative regulation of endopeptidase acti…	NA	yes
central	ENSSSCG00000039656	RHOG	1.04812	2.76218e-23	5.50723e-19	0.324	0.114	ras homolog family member G [Source:NCBI gene;Acc:100144504]	GO:0000166(nucleotide binding);GO:0003924(GTPase activity);GO:0005525(GTP binding);GO:0005622(intracellular);GO:0007264(small GTPase mediated signal transduction);GO:0007266(Rho protein signal transduction);GO:0016601(Rac protein signal transduction);GO:0030036(actin cytoskeleton organization);GO:0045893(positive regulation of transcription, DNA-templated);GO:0060326(cell chemotaxis);GO:0090630(a…	05100(Bacterial invasion of epithelial cells);05132(Salmonella infection)	yes
central	ENSSSCG00000039201	TGIF2-RAB5IF	1.0427	3.93473e-22	7.84507e-18	0.387	0.187	RAB5 interacting factor [Source:NCBI gene;Acc:100155351]	GO:0016020(membrane);GO:0016021(integral component of membrane)	NA	yes
central	ENSSSCG00000023323	ENSSSCG00000023323	1.04148	1.59711e-22	3.18432e-18	0.277	0.089	chromosome 2 C11orf98 homolog [Source:NCBI gene;Acc:100621377]	NA	NA	yes
central	ENSSSCG00000039838	RGS10	1.03889	8.70818e-24	1.73624e-19	0.21	0.048	regulator of G protein signaling 10 [Source:NCBI gene;Acc:100152559]	GO:0001965(G-protein alpha-subunit binding);GO:0005096(GTPase activator activity);GO:0005634(nucleus);GO:0005829(cytosol);GO:0007213(G protein-coupled acetylcholine receptor signaling pathway);GO:0008277(regulation of G protein-coupled receptor signaling pathway);GO:0043547(positive regulation of GTPase activity)	NA	yes
central	ENSSSCG00000022343	ENO1	1.03808	8.29601e-45	1.65406e-40	0.727	0.467	enolase 1 [Source:NCBI gene;Acc:100738870]	GO:0000015(phosphopyruvate hydratase complex);GO:0000122(negative regulation of transcription by RNA polymerase II);GO:0000287(magnesium ion binding);GO:0000977(RNA polymerase II regulatory region sequence-specific DNA binding);GO:0001227(DNA-binding transcription repressor activity, RNA polymerase II-specific);GO:0004634(phosphopyruvate hydratase activity);GO:0005737(cytoplasm);GO:0005829(cytoso…	00010(Glycolysis / Gluconeogenesis);03018(RNA degradation);04066(HIF-1 signaling pathway)	yes
central	ENSSSCG00000033727	GPX1	1.03674	4.58699e-50	9.14555e-46	0.814	0.541	glutathione peroxidase 1 [Source:NCBI gene;Acc:397403]	GO:0000302(response to reactive oxygen species);GO:0001659(temperature homeostasis);GO:0001885(endothelial cell development);GO:0002862(negative regulation of inflammatory response to antigenic stimulus);GO:0004601(peroxidase activity);GO:0004602(glutathione peroxidase activity);GO:0005737(cytoplasm);GO:0005739(mitochondrion);GO:0005829(cytosol);GO:0006629(lipid metabolic process);GO:0006641(trig…	00480(Glutathione metabolism);00590(Arachidonic acid metabolism);04918(Thyroid hormone synthesis)	yes
central	ENSSSCG00000006995	ASAH1	1.02935	2.65428e-22	5.29211e-18	0.249	0.07	N-acylsphingosine amidohydrolase 1 [Source:NCBI gene;Acc:100512932]	GO:0005615(extracellular space);GO:0005634(nucleus);GO:0005764(lysosome);GO:0006629(lipid metabolic process);GO:0016810(hydrolase activity, acting on carbon-nitrogen (but not peptide) bonds);GO:0016811(hydrolase activity, acting on carbon-nitrogen (but not peptide) bonds, in linear amides);GO:0017040(N-acylsphingosine amidohydrolase activity);GO:0030216(keratinocyte differentiation);GO:0046512(sp…	00600(Sphingolipid metabolism);04071(Sphingolipid signaling pathway);04142(Lysosome)	yes
central	ENSSSCG00000038348	NME1	1.02665	2.15816e-22	4.30294e-18	0.33	0.123	NME/NM23 nucleoside diphosphate kinase 1 [Source:NCBI gene;Acc:100142626]	GO:0000166(nucleotide binding);GO:0000287(magnesium ion binding);GO:0004536(deoxyribonuclease activity);GO:0004550(nucleoside diphosphate kinase activity);GO:0005524(ATP binding);GO:0005525(GTP binding);GO:0005634(nucleus);GO:0005829(cytosol);GO:0006165(nucleoside diphosphate phosphorylation);GO:0006183(GTP biosynthetic process);GO:0006228(UTP biosynthetic process);GO:0006241(CTP biosynthetic pro…	00230(Purine metabolism);00240(Pyrimidine metabolism);00983(Drug metabolism - other enzymes)	yes
central	ENSSSCG00000013901	IFI30	1.02019	1.79246e-19	3.5738e-15	0.23	0.068	IFI30, lysosomal thiol reductase [Source:NCBI gene;Acc:100174943]	GO:0002376(immune system process);GO:0005576(extracellular region);GO:0005764(lysosome);GO:0005829(cytosol);GO:0016491(oxidoreductase activity);GO:0016667(oxidoreductase activity, acting on a sulfur group of donors);GO:0030054(cell junction);GO:0042590(antigen processing and presentation of exogenous peptide antigen via MHC class I);GO:0043231(intracellular membrane-bounded organelle);GO:0055114(…	04612(Antigen processing and presentation)	yes
central	ENSSSCG00000005316	TPM2	1.01575	1.18889e-30	2.37042e-26	0.32	0.091	tropomyosin 2 [Source:NCBI gene;Acc:396693]	GO:0003779(actin binding);GO:0005884(actin filament);GO:0007015(actin filament organization);GO:0043462(regulation of ATPase activity);GO:0051015(actin filament binding)	04260(Cardiac muscle contraction);04261(Adrenergic signaling in cardiomyocytes);05410(Hypertrophic cardiomyopathy (HCM));05414(Dilated cardiomyopathy (DCM))	yes
central	ENSSSCG00000001701	ENSSSCG00000001701	1.01092	2.74991e-63	5.48278e-59	0.896	0.722	heat shock protein 90 alpha family class B member 1 [Source:NCBI gene;Acc:396742]	GO:0005515(protein binding);GO:0005524(ATP binding);GO:0005737(cytoplasm);GO:0005829(cytosol);GO:0006457(protein folding);GO:0019901(protein kinase binding);GO:0051082(unfolded protein binding);GO:1901799(negative regulation of proteasomal protein catabolic process);GO:1903827(regulation of cellular protein localization)	04141(Protein processing in endoplasmic reticulum);04151(PI3K-Akt signaling pathway);04217(Necroptosis);04612(Antigen processing and presentation);04621(NOD-like receptor signaling pathway);04657(IL-17 signaling pathway);04659(Th17 cell differentiation);04914(Progesterone-mediated oocyte maturation);04915(Estrogen signaling pathway);05200(Pathways in cancer);05215(Prostate cancer);05418(Fluid she…	yes
central	ENSSSCG00000030156	APBB1IP	1.00765	2.86099e-26	5.70424e-22	0.325	0.11	amyloid beta precursor protein binding family B member 1 interacting protein [Source:NCBI gene;Acc:100514179]	GO:0002291(T cell activation via T cell receptor contact with antigen bound to MHC molecule on antigen presenting cell);GO:0005829(cytosol);GO:0005886(plasma membrane);GO:0007165(signal transduction);GO:0042101(T cell receptor complex);GO:0045785(positive regulation of cell adhesion)	04015(Rap1 signaling pathway);04611(Platelet activation)	yes
central	ENSSSCG00000006175	LY96	1.00239	3.69492e-22	7.36694e-18	0.194	0.04	lymphocyte antigen 96 [Source:NCBI gene;Acc:100125555]	GO:0001530(lipopolysaccharide binding);GO:0001875(lipopolysaccharide receptor activity);GO:0031226(intrinsic component of plasma membrane);GO:0031663(lipopolysaccharide-mediated signaling pathway);GO:0031666(positive regulation of lipopolysaccharide-mediated signaling pathway);GO:0032496(response to lipopolysaccharide);GO:0032497(detection of lipopolysaccharide);GO:0032760(positive regulation of …	04064(NF-kappa B signaling pathway);04620(Toll-like receptor signaling pathway);05133(Pertussis);05145(Toxoplasmosis)	yes
central	ENSSSCG00000040575	ISG15	0.995486	8.08464e-19	1.61191e-14	0.218	0.063	ISG15 ubiquitin-like modifier [Source:NCBI gene;Acc:100145895]	GO:0005515(protein binding);GO:0005576(extracellular region);GO:0009617(response to bacterium);GO:0019941(modification-dependent protein catabolic process);GO:0030501(positive regulation of bone mineralization);GO:0031386(protein tag);GO:0031397(negative regulation of protein ubiquitination);GO:0032020(ISG15-protein conjugation);GO:0032649(regulation of interferon-gamma production);GO:0034340(res…	04622(RIG-I-like receptor signaling pathway);05165(Human papillomavirus infection);05169(Epstein-Barr virus infection)	yes
central	ENSSSCG00000006556	TPM3	0.993862	1.45796e-34	2.90687e-30	0.665	0.417	tropomyosin 3 [Source:NCBI gene;Acc:414388]	GO:0005884(actin filament);GO:0007015(actin filament organization);GO:0051015(actin filament binding)	04260(Cardiac muscle contraction);04261(Adrenergic signaling in cardiomyocytes);05200(Pathways in cancer);05216(Thyroid cancer);05410(Hypertrophic cardiomyopathy (HCM));05414(Dilated cardiomyopathy (DCM))	yes
central	ENSSSCG00000002860	PDCD5	0.99213	2.77248e-22	5.52777e-18	0.427	0.206	programmed cell death 5 [Source:NCBI gene;Acc:100523791]	GO:0003677(DNA binding);GO:0005634(nucleus);GO:0008201(heparin binding);GO:0008285(negative regulation of cell population proliferation);GO:0010628(positive regulation of gene expression);GO:0010698(acetyltransferase activator activity);GO:0043065(positive regulation of apoptotic process);GO:0043280(positive regulation of cysteine-type endopeptidase activity involved in apoptotic process);GO:0048…	NA	yes
central	ENSSSCG00000027967	IGSF6	0.990773	4.71194e-19	9.39466e-15	0.251	0.081	immunoglobulin superfamily member 6 [Source:NCBI gene;Acc:100627993]	GO:0016020(membrane);GO:0016021(integral component of membrane)	NA	yes
central	ENSSSCG00000013041	FERMT3	0.989949	1.78147e-23	3.5519e-19	0.252	0.068	fermitin family member 3 [Source:NCBI gene;Acc:100525326]	GO:0002102(podosome);GO:0005178(integrin binding);GO:0007159(leukocyte cell-cell adhesion);GO:0007229(integrin-mediated signaling pathway);GO:0030335(positive regulation of cell migration);GO:0033622(integrin activation);GO:0033632(regulation of cell-cell adhesion mediated by integrin);GO:0034446(substrate adhesion-dependent cell spreading);GO:0070527(platelet aggregation)	04611(Platelet activation)	yes
central	ENSSSCG00000007585	ACTB	0.979088	3.2621e-86	6.50398e-82	0.992	0.909	actin beta [Source:NCBI gene;Acc:414396]	GO:0000166(nucleotide binding);GO:0005515(protein binding);GO:0005524(ATP binding);GO:0005634(nucleus);GO:0005737(cytoplasm);GO:0005829(cytosol);GO:0005856(cytoskeleton);GO:0005886(plasma membrane);GO:0005925(focal adhesion);GO:0015629(actin cytoskeleton);GO:0019894(kinesin binding);GO:0019901(protein kinase binding);GO:0022898(regulation of transmembrane transporter activity);GO:0030863(cortical…	04015(Rap1 signaling pathway);04145(Phagosome);04210(Apoptosis);04390(Hippo signaling pathway);04510(Focal adhesion);04520(Adherens junction);04530(Tight junction);04611(Platelet activation);04670(Leukocyte transendothelial migration);04714(Thermogenesis);04810(Regulation of actin cytoskeleton);04919(Thyroid hormone signaling pathway);04921(Oxytocin signaling pathway);05100(Bacterial invasion of …	yes
central	ENSSSCG00000004020	SFT2D1	0.978779	1.76001e-23	3.50911e-19	0.34	0.123	SFT2 domain containing 1 [Source:NCBI gene;Acc:100513321]	GO:0015031(protein transport);GO:0016020(membrane);GO:0016021(integral component of membrane);GO:0016192(vesicle-mediated transport)	NA	yes
central	ENSSSCG00000017062	TIMD4	0.978228	1.41118e-19	2.81362e-15	0.303	0.118	T cell immunoglobulin and mucin domain containing 4 [Source:NCBI gene;Acc:100523827]	GO:0016020(membrane);GO:0016021(integral component of membrane)	NA	yes
central	ENSSSCG00000003187	FCGRT	0.97313	1.60231e-35	3.19469e-31	0.684	0.436	Fc fragment of IgG receptor and transporter [Source:NCBI gene;Acc:397399]	GO:0005615(extracellular space);GO:0005886(plasma membrane);GO:0006955(immune response);GO:0009897(external side of plasma membrane);GO:0016020(membrane);GO:0016021(integral component of membrane);GO:0019864(IgG binding);GO:0030881(beta-2-microglobulin binding)	NA	yes
central	ENSSSCG00000016998	NPM1	0.969235	1.76241e-41	3.51389e-37	0.788	0.519	nucleophosmin 1 [Source:NCBI gene;Acc:100525313]	GO:0000055(ribosomal large subunit export from nucleus);GO:0000056(ribosomal small subunit export from nucleus);GO:0001047(core promoter binding);GO:0003676(nucleic acid binding);GO:0003682(chromatin binding);GO:0003713(transcription coactivator activity);GO:0003723(RNA binding);GO:0004860(protein kinase inhibitor activity);GO:0005634(nucleus);GO:0005654(nucleoplasm);GO:0005730(nucleolus);GO:0005…	NA	yes
central	ENSSSCG00000017957	EIF4A1	0.968702	1.77813e-33	3.54524e-29	0.644	0.374	eukaryotic translation initiation factor 4A1 [Source:NCBI gene;Acc:100101929]	GO:0000166(nucleotide binding);GO:0003676(nucleic acid binding);GO:0003725(double-stranded RNA binding);GO:0003743(translation initiation factor activity);GO:0004004(ATP-dependent RNA helicase activity);GO:0004386(helicase activity);GO:0005524(ATP binding);GO:0005737(cytoplasm);GO:0006413(translational initiation);GO:0016020(membrane);GO:0016021(integral component of membrane);GO:0016787(hydrolas…	03013(RNA transport)	yes
central	ENSSSCG00000022404	SLC3A2	0.96833	2.60432e-22	5.1925e-18	0.176	0.034	solute carrier family 3 member 2 [Source:NCBI gene;Acc:100144589]	GO:0003824(catalytic activity);GO:0005634(nucleus);GO:0005829(cytosol);GO:0005886(plasma membrane);GO:0005975(carbohydrate metabolic process);GO:0016020(membrane);GO:0016021(integral component of membrane);GO:0045202(synapse)	04150(mTOR signaling pathway);04216(Ferroptosis);04974(Protein digestion and absorption)	yes
central	ENSSSCG00000012961	BANF1	0.968229	2.41655e-26	4.81812e-22	0.524	0.275	barrier to autointegration factor 1 [Source:NCBI gene;Acc:100622671]	GO:0003677(DNA binding);GO:0005634(nucleus);GO:0005654(nucleoplasm);GO:0005737(cytoplasm);GO:0005829(cytosol);GO:0008022(protein C-terminus binding);GO:0015074(DNA integration);GO:0019899(enzyme binding);GO:0042802(identical protein binding);GO:0042803(protein homodimerization activity);GO:0045071(negative regulation of viral genome replication);GO:0047485(protein N-terminus binding);GO:0097726(L…	NA	yes
central	ENSSSCG00000022301	EIF4EBP1	0.964609	3.44881e-22	6.87623e-18	0.335	0.126	eukaryotic translation initiation factor 4E binding protein 1 [Source:NCBI gene;Acc:100627508]	GO:0000082(G1/S transition of mitotic cell cycle);GO:0002192(IRES-dependent translational initiation of linear mRNA);GO:0005737(cytoplasm);GO:0005829(cytosol);GO:0008190(eukaryotic initiation factor 4E binding);GO:0008286(insulin receptor signaling pathway);GO:0030371(translation repressor activity);GO:0031929(TOR signaling);GO:0045931(positive regulation of mitotic cell cycle);GO:0045947(negativ…	01521(EGFR tyrosine kinase inhibitor resistance);03013(RNA transport);04012(ErbB signaling pathway);04066(HIF-1 signaling pathway);04150(mTOR signaling pathway);04151(PI3K-Akt signaling pathway);04152(AMPK signaling pathway);04211(Longevity regulating pathway);04218(Cellular senescence);04910(Insulin signaling pathway);05163(Human cytomegalovirus infection);05165(Human papillomavirus infection);0…	yes
central	ENSSSCG00000003776	ACADM	0.964159	1.4335e-21	2.85812e-17	0.33	0.131	acyl-CoA dehydrogenase medium chain [Source:NCBI gene;Acc:397104]	GO:0001889(liver development);GO:0003995(acyl-CoA dehydrogenase activity);GO:0005739(mitochondrion);GO:0005759(mitochondrial matrix);GO:0005978(glycogen biosynthetic process);GO:0006082(organic acid metabolic process);GO:0006111(regulation of gluconeogenesis);GO:0006629(lipid metabolic process);GO:0006631(fatty acid metabolic process);GO:0006635(fatty acid beta-oxidation);GO:0007507(heart develop…	00071(Fatty acid degradation);00280(Valine, leucine and isoleucine degradation);00410(beta-Alanine metabolism);00640(Propanoate metabolism);03320(PPAR signaling pathway)	yes
central	ENSSSCG00000023258	CLEC4F	0.962703	8.23277e-15	1.64145e-10	0.15	0.037	C-type lectin domain family 4 member F [Source:NCBI gene;Acc:100524617]	GO:0016020(membrane);GO:0016021(integral component of membrane);GO:0030246(carbohydrate binding)	NA	yes
central	ENSSSCG00000010568	NPM3	0.962209	5.45305e-19	1.08723e-14	0.246	0.079	nucleophosmin/nucleoplasmin 3 [Source:NCBI gene;Acc:100627227]	GO:0003682(chromatin binding);GO:0005654(nucleoplasm);GO:0005730(nucleolus);GO:0005737(cytoplasm);GO:0005829(cytosol);GO:0006338(chromatin remodeling);GO:0006364(rRNA processing);GO:0009303(rRNA transcription);GO:0015629(actin cytoskeleton);GO:0042393(histone binding)	NA	yes
central	ENSSSCG00000038940	GNPDA1	0.960877	1.03039e-20	2.05438e-16	0.206	0.049	glucosamine-6-phosphate deaminase 1 [Source:NCBI gene;Acc:100512094]	GO:0004342(glucosamine-6-phosphate deaminase activity);GO:0005737(cytoplasm);GO:0005975(carbohydrate metabolic process);GO:0006043(glucosamine catabolic process);GO:0006044(N-acetylglucosamine metabolic process);GO:0006091(generation of precursor metabolites and energy);GO:0016787(hydrolase activity)	00520(Amino sugar and nucleotide sugar metabolism)	yes
central	ENSSSCG00000014804	LAMTOR1	0.960062	9.46827e-27	1.88778e-22	0.364	0.142	late endosomal/lysosomal adaptor, MAPK and MTOR activator 1 [Source:NCBI gene;Acc:100520503]	GO:0001558(regulation of cell growth);GO:0001919(regulation of receptor recycling);GO:0005085(guanyl-nucleotide exchange factor activity);GO:0005764(lysosome);GO:0007032(endosome organization);GO:0007040(lysosome organization);GO:0010872(regulation of cholesterol esterification);GO:0010874(regulation of cholesterol efflux);GO:0016197(endosomal transport);GO:0031902(late endosome membrane);GO:0032…	04150(mTOR signaling pathway)	yes
central	ENSSSCG00000022864	EIF6	0.957345	4.49986e-20	8.97182e-16	0.301	0.114	eukaryotic translation initiation factor 6 [Source:NCBI gene;Acc:100627301]	GO:0000054(ribosomal subunit export from nucleus);GO:0003743(translation initiation factor activity);GO:0005634(nucleus);GO:0005638(lamin filament);GO:0005654(nucleoplasm);GO:0005730(nucleolus);GO:0005737(cytoplasm);GO:0005829(cytosol);GO:0005882(intermediate filament);GO:0006110(regulation of glycolytic process);GO:0006412(translation);GO:0006413(translational initiation);GO:0030687(preribosome,…	03008(Ribosome biogenesis in eukaryotes)	yes
central	ENSSSCG00000013366	ENSSSCG00000013366	0.956333	1.59339e-25	3.17691e-21	0.422	0.176	lactate dehydrogenase A [Source:NCBI gene;Acc:407245]	GO:0003824(catalytic activity);GO:0004459(L-lactate dehydrogenase activity);GO:0005737(cytoplasm);GO:0005975(carbohydrate metabolic process);GO:0016491(oxidoreductase activity);GO:0016616(oxidoreductase activity, acting on the CH-OH group of donors, NAD or NADP as acceptor);GO:0019752(carboxylic acid metabolic process);GO:0055114(oxidation-reduction process)	00010(Glycolysis / Gluconeogenesis);00270(Cysteine and methionine metabolism);00620(Pyruvate metabolism);00640(Propanoate metabolism);04922(Glucagon signaling pathway)	yes
central	ENSSSCG00000032556	ENSSSCG00000032556	0.954936	1.74248e-23	3.47415e-19	0.508	0.272	aldolase, fructose-bisphosphate A [Source:NCBI gene;Acc:110260081]	GO:0003824(catalytic activity);GO:0004332(fructose-bisphosphate aldolase activity);GO:0006096(glycolytic process);GO:0016829(lyase activity)	00010(Glycolysis / Gluconeogenesis);00030(Pentose phosphate pathway);00051(Fructose and mannose metabolism)	yes
central	ENSSSCG00000032241	GPNMB	0.954452	7.98586e-20	1.59222e-15	0.201	0.052	glycoprotein nmb [Source:NCBI gene;Acc:100049669]	GO:0001818(negative regulation of cytokine production);GO:0001934(positive regulation of protein phosphorylation);GO:0005178(integrin binding);GO:0005887(integral component of plasma membrane);GO:0007155(cell adhesion);GO:0007165(signal transduction);GO:0007267(cell-cell signaling);GO:0008201(heparin binding);GO:0010469(regulation of signaling receptor activity);GO:0016020(membrane);GO:0016021(in…	NA	yes
central	ENSSSCG00000006775	CAPZA1	0.948975	3.35188e-24	6.68297e-20	0.401	0.165	capping actin protein of muscle Z-line subunit alpha 1 [Source:NCBI gene;Acc:100037957]	GO:0003779(actin binding);GO:0008290(F-actin capping protein complex);GO:0034329(cell junction assembly);GO:0051016(barbed-end actin filament capping);GO:0051693(actin filament capping);GO:0071203(WASH complex)	04144(Endocytosis)	yes
central	ENSSSCG00000009403	ITM2B	0.947082	1.03228e-30	2.05816e-26	0.673	0.445	integral membrane protein 2B [Source:NCBI gene;Acc:595120]	GO:0001540(amyloid-beta binding);GO:0005524(ATP binding);GO:0005615(extracellular space);GO:0005794(Golgi apparatus);GO:0005886(plasma membrane);GO:0016020(membrane);GO:0016021(integral component of membrane);GO:0030660(Golgi-associated vesicle membrane);GO:0031301(integral component of organelle membrane);GO:0042985(negative regulation of amyloid precursor protein biosynthetic process);GO:004323…	NA	yes
central	ENSSSCG00000024028	STARD3NL	0.946211	1.34524e-21	2.68214e-17	0.163	0.028	STARD3 N-terminal like [Source:NCBI gene;Acc:100529117]	GO:0005789(endoplasmic reticulum membrane);GO:0015485(cholesterol binding);GO:0016020(membrane);GO:0016021(integral component of membrane);GO:0031902(late endosome membrane);GO:0042803(protein homodimerization activity);GO:0043231(intracellular membrane-bounded organelle);GO:0044232(organelle membrane contact site);GO:0099044(vesicle tethering to endoplasmic reticulum);GO:0140284(endoplasmic reti…	NA	yes
central	ENSSSCG00000017355	GRN	0.945893	1.18991e-23	2.37243e-19	0.54	0.311	granulin precursor [Source:NCBI gene;Acc:733645]	GO:0005576(extracellular region);GO:0005615(extracellular space);GO:0005764(lysosome);GO:0005765(lysosomal membrane);GO:0005768(endosome);GO:0005770(late endosome);GO:0005783(endoplasmic reticulum);GO:0005794(Golgi apparatus);GO:0005886(plasma membrane);GO:0007041(lysosomal transport);GO:0007042(lysosomal lumen acidification);GO:0016020(membrane);GO:0030335(positive regulation of cell migration);…	NA	yes
central	ENSSSCG00000038694	CCND2	0.943683	1.19046e-16	2.37353e-12	0.259	0.096	cyclin D2 [Source:NCBI gene;Acc:397162]	GO:0000079(regulation of cyclin-dependent protein serine/threonine kinase activity);GO:0000278(mitotic cell cycle);GO:0000307(cyclin-dependent protein kinase holoenzyme complex);GO:0004672(protein kinase activity);GO:0005634(nucleus);GO:0005737(cytoplasm);GO:0006468(protein phosphorylation);GO:0007049(cell cycle);GO:0007088(regulation of mitotic nuclear division);GO:0007616(long-term memory);GO:0…	04068(FoxO signaling pathway);04110(Cell cycle);04115(p53 signaling pathway);04151(PI3K-Akt signaling pathway);04218(Cellular senescence);04310(Wnt signaling pathway);04340(Hedgehog signaling pathway);04390(Hippo signaling pathway);04510(Focal adhesion);04630(Jak-STAT signaling pathway);04917(Prolactin signaling pathway);05162(Measles);05165(Human papillomavirus infection);05166(Human T-cell leuk…	yes
central	ENSSSCG00000009821	ARPC3	0.943526	6.42165e-33	1.28035e-28	0.628	0.345	actin related protein 2/3 complex subunit 3 [Source:NCBI gene;Acc:100154518]	GO:0003779(actin binding);GO:0005200(structural constituent of cytoskeleton);GO:0005737(cytoplasm);GO:0005856(cytoskeleton);GO:0005885(Arp2/3 protein complex);GO:0030027(lamellipodium);GO:0030833(regulation of actin filament polymerization);GO:0034314(Arp2/3 complex-mediated actin nucleation);GO:0051015(actin filament binding)	04144(Endocytosis);04666(Fc gamma R-mediated phagocytosis);04810(Regulation of actin cytoskeleton);05100(Bacterial invasion of epithelial cells);05132(Salmonella infection)	yes
central	ENSSSCG00000017164	TIMP2	0.943209	1.33462e-19	2.66097e-15	0.364	0.16	TIMP metallopeptidase inhibitor 2 [Source:NCBI gene;Acc:396988]	GO:0002020(protease binding);GO:0005515(protein binding);GO:0005576(extracellular region);GO:0005615(extracellular space);GO:0006508(proteolysis);GO:0008191(metalloendopeptidase inhibitor activity);GO:0008233(peptidase activity);GO:0008237(metallopeptidase activity);GO:0008270(zinc ion binding);GO:0009725(response to hormone);GO:0010033(response to organic substance);GO:0010951(negative regulatio…	NA	yes
central	ENSSSCG00000030295	ENSSSCG00000030295	0.942548	6.21925e-17	1.23999e-12	0.249	0.088	nuclear transport factor 2 [Source:NCBI gene;Acc:100520245]	GO:0006606(protein import into nucleus);GO:0006913(nucleocytoplasmic transport);GO:0008565(protein transporter activity);GO:0044613(nuclear pore central transport channel)	NA	yes
central	ENSSSCG00000012746	ENSSSCG00000012746	0.940987	6.75254e-17	1.34632e-12	0.262	0.097	VMA21, vacuolar ATPase assembly factor [Source:NCBI gene;Acc:100515811]	GO:0005783(endoplasmic reticulum);GO:0005789(endoplasmic reticulum membrane);GO:0012507(ER to Golgi transport vesicle membrane);GO:0016020(membrane);GO:0016021(integral component of membrane);GO:0031410(cytoplasmic vesicle);GO:0033116(endoplasmic reticulum-Golgi intermediate compartment membrane);GO:0070072(vacuolar proton-transporting V-type ATPase complex assembly)	NA	yes
central	ENSSSCG00000031493	CYBA	0.935882	2.76761e-22	5.51807e-18	0.285	0.092	cytochrome b-245, alpha polypeptide [Source:NCBI gene;Acc:397507]	GO:0005737(cytoplasm);GO:0005768(endosome);GO:0005886(plasma membrane);GO:0006801(superoxide metabolic process);GO:0006954(inflammatory response);GO:0009055(electron transfer activity);GO:0016020(membrane);GO:0016021(integral component of membrane);GO:0016175(superoxide-generating NADPH oxidase activity);GO:0016491(oxidoreductase activity);GO:0017004(cytochrome complex assembly);GO:0017124(SH3 do…	04145(Phagosome);04380(Osteoclast differentiation);04621(NOD-like receptor signaling pathway);04670(Leukocyte transendothelial migration);05140(Leishmaniasis);05418(Fluid shear stress and atherosclerosis)	yes
central	ENSSSCG00000012847	TALDO1	0.9334	1.82137e-31	3.63144e-27	0.642	0.375	transaldolase 1 [Source:NCBI gene;Acc:100514210]	GO:0003824(catalytic activity);GO:0004801(sedoheptulose-7-phosphate:D-glyceraldehyde-3-phosphate glyceronetransferase activity);GO:0005634(nucleus);GO:0005654(nucleoplasm);GO:0005737(cytoplasm);GO:0005829(cytosol);GO:0005975(carbohydrate metabolic process);GO:0006098(pentose-phosphate shunt);GO:0009052(pentose-phosphate shunt, non-oxidative branch);GO:0016740(transferase activity)	00030(Pentose phosphate pathway)	yes
central	ENSSSCG00000007188	ENSSSCG00000007188	0.931773	8.95913e-24	1.78627e-19	0.463	0.218	FKBP prolyl isomerase 1A [Source:NCBI gene;Acc:654323]	GO:0000413(protein peptidyl-prolyl isomerization);GO:0001933(negative regulation of protein phosphorylation);GO:0003007(heart morphogenesis);GO:0003755(peptidyl-prolyl cis-trans isomerase activity);GO:0005528(FK506 binding);GO:0005737(cytoplasm);GO:0006936(muscle contraction);GO:0008144(drug binding);GO:0016020(membrane);GO:0016853(isomerase activity);GO:0019221(cytokine-mediated signaling pathwa…	NA	yes
central	ENSSSCG00000005273	OSTF1	0.931219	1.73848e-23	3.46619e-19	0.455	0.22	osteoclast stimulating factor 1 [Source:NCBI gene;Acc:397066]	GO:0005515(protein binding);GO:0005737(cytoplasm);GO:0017124(SH3 domain binding)	NA	yes
central	ENSSSCG00000014133	RPS23	0.929969	1.29717e-70	2.58629e-66	0.969	0.835	ribosomal protein S23 [Source:NCBI gene;Acc:396638]	GO:0002181(cytoplasmic translation);GO:0003735(structural constituent of ribosome);GO:0005783(endoplasmic reticulum);GO:0005829(cytosol);GO:0005840(ribosome);GO:0006412(translation);GO:0015935(small ribosomal subunit);GO:0022627(cytosolic small ribosomal subunit);GO:0034063(stress granule assembly);GO:0042788(polysomal ribosome);GO:0045202(synapse);GO:1990145(maintenance of translational fidelity)	03010(Ribosome)	yes
central	ENSSSCG00000004145	ENSSSCG00000004145	0.926765	4.47862e-21	8.92948e-17	0.27	0.086	ABRA C-terminal like [Source:NCBI gene;Acc:100525723]	GO:0016020(membrane);GO:0016021(integral component of membrane);GO:0032970(regulation of actin filament-based process)	NA	yes
central	ENSSSCG00000013237	SPI1	0.925571	6.38338e-25	1.27272e-20	0.364	0.138	Spi-1 proto-oncogene [Source:NCBI gene;Acc:414912]	GO:0000122(negative regulation of transcription by RNA polymerase II);GO:0000790(nuclear chromatin);GO:0000978(RNA polymerase II proximal promoter sequence-specific DNA binding);GO:0000980(RNA polymerase II distal enhancer sequence-specific DNA binding);GO:0000981(DNA-binding transcription factor activity, RNA polymerase II-specific);GO:0001085(RNA polymerase II transcription factor binding);GO:0…	04380(Osteoclast differentiation);05166(Human T-cell leukemia virus 1 infection);05200(Pathways in cancer);05202(Transcriptional misregulation in cancer);05221(Acute myeloid leukemia)	yes
central	ENSSSCG00000003691	ENSSSCG00000003691	0.922881	3.72433e-32	7.42557e-28	0.678	0.416	myosin regulatory light chain 12B [Source:NCBI gene;Acc:414399]	GO:0005509(calcium ion binding)	04360(Axon guidance);04510(Focal adhesion);04530(Tight junction);04611(Platelet activation);04670(Leukocyte transendothelial migration);04810(Regulation of actin cytoskeleton)	yes
central	ENSSSCG00000034570	IFI6	0.920782	2.84847e-25	5.67927e-21	0.587	0.347	interferon alpha inducible protein 6 [Source:NCBI gene;Acc:110261124]	GO:0001836(release of cytochrome c from mitochondria);GO:0005739(mitochondrion);GO:0005743(mitochondrial inner membrane);GO:0006915(apoptotic process);GO:0016020(membrane);GO:0016021(integral component of membrane);GO:0031966(mitochondrial membrane);GO:0042058(regulation of epidermal growth factor receptor signaling pathway);GO:0043066(negative regulation of apoptotic process);GO:0043154(negative…	NA	yes
central	ENSSSCG00000037131	CLTA	0.919802	3.55998e-29	7.09788e-25	0.625	0.357	clathrin light chain A [Source:NCBI gene;Acc:100187581]	GO:0005198(structural molecule activity);GO:0005905(clathrin-coated pit);GO:0006886(intracellular protein transport);GO:0016020(membrane);GO:0016192(vesicle-mediated transport);GO:0030118(clathrin coat);GO:0030130(clathrin coat of trans-Golgi network vesicle);GO:0030132(clathrin coat of coated pit);GO:0030659(cytoplasmic vesicle membrane);GO:0031410(cytoplasmic vesicle);GO:0032050(clathrin heavy …	04142(Lysosome);04144(Endocytosis);04721(Synaptic vesicle cycle);04961(Endocrine and other factor-regulated calcium reabsorption);05016(Huntington disease);05100(Bacterial invasion of epithelial cells)	yes
central	ENSSSCG00000002004	ENSSSCG00000002004	0.919325	1.07637e-23	2.14606e-19	0.333	0.121	proteasome activator subunit 2 [Source:NCBI gene;Acc:397522]	GO:0005654(nucleoplasm);GO:0005737(cytoplasm);GO:0008537(proteasome activator complex);GO:0010950(positive regulation of endopeptidase activity);GO:0061133(endopeptidase activator activity);GO:0061136(regulation of proteasomal protein catabolic process);GO:2000045(regulation of G1/S transition of mitotic cell cycle)	03050(Proteasome);04612(Antigen processing and presentation)	yes
central	ENSSSCG00000010320	ENSSSCG00000010320	0.914084	5.68522e-23	1.13352e-18	0.477	0.247	voltage dependent anion channel 2 [Source:NCBI gene;Acc:397659]	GO:0005741(mitochondrial outer membrane);GO:0008308(voltage-gated anion channel activity);GO:0015698(inorganic anion transport);GO:0055085(transmembrane transport);GO:0098656(anion transmembrane transport)	04020(Calcium signaling pathway);04022(cGMP-PKG signaling pathway);04216(Ferroptosis);04217(Necroptosis);04218(Cellular senescence);04621(NOD-like receptor signaling pathway);04979(Cholesterol metabolism);05012(Parkinson disease);05016(Huntington disease);05166(Human T-cell leukemia virus 1 infection)	yes
central	ENSSSCG00000013460	OAZ1	0.911	3.44099e-40	6.86065e-36	0.78	0.499	Sus scrofa ornithine decarboxylase antizyme 1 (OAZ1), transcript variant 1, mRNA. [Source:RefSeq mRNA;Acc:NM_001122994]	GO:0005829(cytosol);GO:0006595(polyamine metabolic process);GO:0008073(ornithine decarboxylase inhibitor activity);GO:0043086(negative regulation of catalytic activity);GO:0045732(positive regulation of protein catabolic process);GO:0090316(positive regulation of intracellular protein transport);GO:1902268(negative regulation of polyamine transmembrane transport)	NA	yes
central	ENSSSCG00000039731	ENSSSCG00000039731	0.907927	1.09037e-18	2.17397e-14	0.414	0.21	glutaredoxin [Source:NCBI gene;Acc:397463]	GO:0005623(cell);GO:0005737(cytoplasm);GO:0009055(electron transfer activity);GO:0015035(protein disulfide oxidoreductase activity);GO:0022900(electron transport chain);GO:0045454(cell redox homeostasis);GO:0055114(oxidation-reduction process)	NA	yes
central	ENSSSCG00000038308	RANBP1	0.90626	3.09655e-20	6.1739e-16	0.445	0.226	RAN binding protein 1 [Source:NCBI gene;Acc:100151896]	GO:0005096(GTPase activator activity);GO:0005623(cell);GO:0005634(nucleus);GO:0005643(nuclear pore);GO:0005737(cytoplasm);GO:0005813(centrosome);GO:0005829(cytosol);GO:0007051(spindle organization);GO:0008536(Ran GTPase binding);GO:0043547(positive regulation of GTPase activity);GO:0046604(positive regulation of mitotic centrosome separation);GO:0046907(intracellular transport)	05166(Human T-cell leukemia virus 1 infection);05203(Viral carcinogenesis)	yes
central	ENSSSCG00000025092	CDK4	0.905728	4.01097e-16	7.99708e-12	0.231	0.082	cyclin dependent kinase 4 [Source:NCBI gene;Acc:100144492]	GO:0000082(G1/S transition of mitotic cell cycle);GO:0000166(nucleotide binding);GO:0000307(cyclin-dependent protein kinase holoenzyme complex);GO:0000785(chromatin);GO:0004672(protein kinase activity);GO:0004674(protein serine/threonine kinase activity);GO:0004693(cyclin-dependent protein serine/threonine kinase activity);GO:0005524(ATP binding);GO:0005634(nucleus);GO:0005667(transcription facto…	01522(Endocrine resistance);04110(Cell cycle);04115(p53 signaling pathway);04151(PI3K-Akt signaling pathway);04218(Cellular senescence);04530(Tight junction);04660(T cell receptor signaling pathway);04933(AGE-RAGE signaling pathway in diabetic complications);04934(Cushing syndrome);05160(Hepatitis C);05162(Measles);05163(Human cytomegalovirus infection);05165(Human papillomavirus infection);05166…	yes
central	ENSSSCG00000011399	GNAI2	0.903314	2.11471e-24	4.21632e-20	0.518	0.267	G protein subunit alpha i2 [Source:NCBI gene;Acc:397523]	GO:0000166(nucleotide binding);GO:0001664(G protein-coupled receptor binding);GO:0001973(adenosine receptor signaling pathway);GO:0003924(GTPase activity);GO:0005525(GTP binding);GO:0005654(nucleoplasm);GO:0005737(cytoplasm);GO:0005813(centrosome);GO:0005829(cytosol);GO:0005834(heterotrimeric G-protein complex);GO:0005886(plasma membrane);GO:0007165(signal transduction);GO:0007186(G protein-coupl…	04015(Rap1 signaling pathway);04022(cGMP-PKG signaling pathway);04024(cAMP signaling pathway);04062(Chemokine signaling pathway);04071(Sphingolipid signaling pathway);04261(Adrenergic signaling in cardiomyocytes);04360(Axon guidance);04371(Apelin signaling pathway);04540(Gap junction);04611(Platelet activation);04670(Leukocyte transendothelial migration);04713(Circadian entrainment);04723(Retrogr…	yes
central	ENSSSCG00000022757	TIMM13	0.901418	5.50993e-18	1.09857e-13	0.343	0.152	translocase of inner mitochondrial membrane 13 [Source:NCBI gene;Acc:100620885]	GO:0001650(fibrillar center);GO:0005739(mitochondrion);GO:0005743(mitochondrial inner membrane);GO:0005758(mitochondrial intermembrane space);GO:0008565(protein transporter activity);GO:0015031(protein transport);GO:0042719(mitochondrial intermembrane space protein transporter complex);GO:0045039(protein insertion into mitochondrial inner membrane);GO:0046872(metal ion binding);GO:0072321(chapero…	NA	yes
central	ENSSSCG00000003064	ETHE1	0.901191	1.25676e-17	2.50574e-13	0.167	0.041	ETHE1, persulfide dioxygenase [Source:NCBI gene;Acc:106504117]	GO:0005506(iron ion binding);GO:0005654(nucleoplasm);GO:0005737(cytoplasm);GO:0005739(mitochondrion);GO:0006749(glutathione metabolic process);GO:0016788(hydrolase activity, acting on ester bonds);GO:0050313(sulfur dioxygenase activity);GO:0055114(oxidation-reduction process);GO:0070813(hydrogen sulfide metabolic process)	00920(Sulfur metabolism)	yes
central	ENSSSCG00000031640	ENSSSCG00000031640	0.900153	7.75316e-40	1.54583e-35	0.841	0.645	endogenous retrovirus group V member 2 Env polyprotein [Source:NCBI gene;Acc:100624077]	NA	NA	yes
central	ENSSSCG00000002873	GPI	0.89946	3.57117e-18	7.12019e-14	0.319	0.132	glucose-6-phosphate isomerase [Source:NCBI gene;Acc:397602]	GO:0004347(glucose-6-phosphate isomerase activity);GO:0005125(cytokine activity);GO:0005576(extracellular region);GO:0005615(extracellular space);GO:0005737(cytoplasm);GO:0005829(cytosol);GO:0006094(gluconeogenesis);GO:0006096(glycolytic process);GO:0010469(regulation of signaling receptor activity);GO:0016853(isomerase activity);GO:0016866(intramolecular transferase activity);GO:0048029(monosacc…	00010(Glycolysis / Gluconeogenesis);00030(Pentose phosphate pathway);00500(Starch and sucrose metabolism);00520(Amino sugar and nucleotide sugar metabolism)	yes
central	ENSSSCG00000001951	PSMA6	0.898696	1.10336e-20	2.19987e-16	0.411	0.19	proteasome subunit alpha 6 [Source:NCBI gene;Acc:100156790]	GO:0000502(proteasome complex);GO:0000932(P-body);GO:0003723(RNA binding);GO:0004175(endopeptidase activity);GO:0004298(threonine-type endopeptidase activity);GO:0005634(nucleus);GO:0005654(nucleoplasm);GO:0005737(cytoplasm);GO:0005839(proteasome core complex);GO:0005844(polysome);GO:0006508(proteolysis);GO:0006511(ubiquitin-dependent protein catabolic process);GO:0008233(peptidase activity);GO:0…	03050(Proteasome)	yes
central	ENSSSCG00000031913	NDUFB4	0.891887	6.32716e-21	1.26151e-16	0.476	0.247	NADH:ubiquinone oxidoreductase subunit B4 [Source:NCBI gene;Acc:100624335]	GO:0005739(mitochondrion);GO:0005747(mitochondrial respiratory chain complex I);GO:0006979(response to oxidative stress);GO:0008137(NADH dehydrogenase (ubiquinone) activity);GO:0016020(membrane);GO:0016021(integral component of membrane);GO:0031965(nuclear membrane);GO:0032981(mitochondrial respiratory chain complex I assembly);GO:0055114(oxidation-reduction process)	00190(Oxidative phosphorylation);04714(Thermogenesis);04723(Retrograde endocannabinoid signaling);04932(Non-alcoholic fatty liver disease (NAFLD));05010(Alzheimer disease);05012(Parkinson disease);05016(Huntington disease)	yes
central	ENSSSCG00000037734	UBE2M	0.890424	5.61685e-21	1.11989e-16	0.34	0.146	ubiquitin conjugating enzyme E2 M [Source:NCBI gene;Acc:100621774]	GO:0000166(nucleotide binding);GO:0004842(ubiquitin-protein transferase activity);GO:0005524(ATP binding);GO:0006464(cellular protein modification process);GO:0016567(protein ubiquitination);GO:0016740(transferase activity);GO:0019788(NEDD8 transferase activity);GO:0045116(protein neddylation)	04120(Ubiquitin mediated proteolysis)	yes
central	ENSSSCG00000030361	PRKCZ	0.88871	1.72091e-23	3.43114e-19	0.123	0.009	protein kinase C zeta [Source:NCBI gene;Acc:100533200]	GO:0000166(nucleotide binding);GO:0000226(microtubule cytoskeleton organization);GO:0004672(protein kinase activity);GO:0004674(protein serine/threonine kinase activity);GO:0004697(protein kinase C activity);GO:0005515(protein binding);GO:0005524(ATP binding);GO:0005634(nucleus);GO:0005635(nuclear envelope);GO:0005737(cytoplasm);GO:0005815(microtubule organizing center);GO:0005829(cytosol);GO:000…	04015(Rap1 signaling pathway);04062(Chemokine signaling pathway);04071(Sphingolipid signaling pathway);04144(Endocytosis);04360(Axon guidance);04390(Hippo signaling pathway);04530(Tight junction);04611(Platelet activation);04910(Insulin signaling pathway);04926(Relaxin signaling pathway);04930(Type II diabetes mellitus);04931(Insulin resistance);04933(AGE-RAGE signaling pathway in diabetic compli…	yes
central	ENSSSCG00000017213	ENSSSCG00000017213	0.888444	4.93241e-18	9.83425e-14	0.27	0.097	Jupiter microtubule associated homolog 1 [Source:NCBI gene;Acc:450242]	NA	NA	yes
central	ENSSSCG00000000359	ENSSSCG00000000359	0.887723	1.97022e-15	3.92822e-11	0.27	0.11	biogenesis of lysosomal organelles complex 1 subunit 1 [Source:NCBI gene;Acc:100517399]	GO:0016197(endosomal transport);GO:0031083(BLOC-1 complex)	NA	yes
central	ENSSSCG00000013114	SLC15A3	0.887308	1.26589e-18	2.52393e-14	0.201	0.053	solute carrier family 15 member 3 [Source:NCBI gene;Acc:100513135]	GO:0005765(lysosomal membrane);GO:0015333(peptide:proton symporter activity);GO:0016020(membrane);GO:0016021(integral component of membrane);GO:0022857(transmembrane transporter activity);GO:0035672(oligopeptide transmembrane transport);GO:0035673(oligopeptide transmembrane transporter activity);GO:0042886(amide transport);GO:0043231(intracellular membrane-bounded organelle);GO:0055085(transmembr…	NA	yes
central	ENSSSCG00000027826	ENSSSCG00000027826	0.887294	5.48211e-18	1.09302e-13	0.288	0.109	GTPase, IMAP family member 4 [Source:NCBI gene;Acc:100518347]	GO:0005525(GTP binding);GO:0005829(cytosol)	NA	yes
central	ENSSSCG00000010798	GGA2	0.884062	1.86146e-19	3.71138e-15	0.173	0.036	golgi associated, gamma adaptin ear containing, ARF binding protein 2 [Source:NCBI gene;Acc:100524333]	GO:0005622(intracellular);GO:0005794(Golgi apparatus);GO:0005802(trans-Golgi network);GO:0006886(intracellular protein transport);GO:0016192(vesicle-mediated transport);GO:0030136(clathrin-coated vesicle);GO:0030306(ADP-ribosylation factor binding);GO:0034394(protein localization to cell surface);GO:0043001(Golgi to plasma membrane protein transport)	04142(Lysosome)	yes
central	ENSSSCG00000038359	ENSSSCG00000038359	0.88221	3.4842e-21	6.9468e-17	0.468	0.241	eukaryotic translation initiation factor 5A [Source:NCBI gene;Acc:100517970]	GO:0003723(RNA binding);GO:0003746(translation elongation factor activity);GO:0006412(translation);GO:0006452(translational frameshifting);GO:0043022(ribosome binding);GO:0045901(positive regulation of translational elongation);GO:0045905(positive regulation of translational termination)	NA	yes
central	ENSSSCG00000032059	PSENEN	0.875975	3.49488e-16	6.96808e-12	0.215	0.068	presenilin enhancer, gamma-secretase subunit [Source:NCBI gene;Acc:100518735]	GO:0005783(endoplasmic reticulum);GO:0005794(Golgi apparatus);GO:0005887(integral component of plasma membrane);GO:0006509(membrane protein ectodomain proteolysis);GO:0007220(Notch receptor processing);GO:0016020(membrane);GO:0016021(integral component of membrane);GO:0016485(protein processing);GO:0034205(amyloid-beta formation);GO:0042982(amyloid precursor protein metabolic process);GO:0043085(…	04330(Notch signaling pathway);05010(Alzheimer disease)	yes
central	ENSSSCG00000006237	SDCBP	0.875258	3.4502e-19	6.879e-15	0.442	0.226	syndecan binding protein [Source:NCBI gene;Acc:100151838]	GO:0005137(interleukin-5 receptor binding);GO:0005515(protein binding);GO:0005654(nucleoplasm);GO:0005737(cytoplasm);GO:0005829(cytosol);GO:0005886(plasma membrane);GO:0005895(interleukin-5 receptor complex);GO:0007265(Ras protein signal transduction);GO:0007268(chemical synaptic transmission);GO:0008284(positive regulation of cell population proliferation);GO:0010862(positive regulation of pathw…	NA	yes
central	ENSSSCG00000033655	TUBB2B	0.874135	1.07654e-18	2.14641e-14	0.311	0.123	tubulin beta-2A chain [Source:NCBI gene;Acc:100624785]	GO:0000166(nucleotide binding);GO:0001764(neuron migration);GO:0003924(GTPase activity);GO:0005200(structural constituent of cytoskeleton);GO:0005525(GTP binding);GO:0005737(cytoplasm);GO:0005856(cytoskeleton);GO:0005874(microtubule);GO:0007010(cytoskeleton organization);GO:0007017(microtubule-based process);GO:0015630(microtubule cytoskeleton);GO:0046982(protein heterodimerization activity);GO:0…	04145(Phagosome);04540(Gap junction)	yes
central	ENSSSCG00000008195	COX5B	0.861248	6.34207e-28	1.26448e-23	0.654	0.39	mitochondrial cytochrome c oxidase subunit Vb [Source:NCBI gene;Acc:492822]	GO:0004129(cytochrome-c oxidase activity);GO:0005739(mitochondrion);GO:0005740(mitochondrial envelope);GO:0005743(mitochondrial inner membrane);GO:0006123(mitochondrial electron transport, cytochrome c to oxygen);GO:0016020(membrane);GO:0042776(mitochondrial ATP synthesis coupled proton transport);GO:0046872(metal ion binding)	00190(Oxidative phosphorylation);04260(Cardiac muscle contraction);04714(Thermogenesis);04932(Non-alcoholic fatty liver disease (NAFLD));05010(Alzheimer disease);05012(Parkinson disease);05016(Huntington disease)	yes
central	ENSSSCG00000012116	PRPS2	0.860547	4.93855e-18	9.84648e-14	0.152	0.033	phosphoribosyl pyrophosphate synthetase 2 [Source:NCBI gene;Acc:100510993]	GO:0000287(magnesium ion binding);GO:0004749(ribose phosphate diphosphokinase activity);GO:0009116(nucleoside metabolic process);GO:0009156(ribonucleoside monophosphate biosynthetic process);GO:0009165(nucleotide biosynthetic process);GO:0042802(identical protein binding);GO:0044249(cellular biosynthetic process)	00030(Pentose phosphate pathway);00230(Purine metabolism)	yes
central	ENSSSCG00000034937	SH3BGRL3	0.860297	2.02965e-21	4.04672e-17	0.508	0.27	SH3 domain binding glutamate rich protein like 3 [Source:NCBI gene;Acc:100621842]	GO:0009055(electron transfer activity);GO:0015035(protein disulfide oxidoreductase activity);GO:0016604(nuclear body);GO:0022900(electron transport chain);GO:0045454(cell redox homeostasis);GO:0055114(oxidation-reduction process)	NA	yes
central	ENSSSCG00000013524	MICOS13	0.859426	1.38592e-15	2.76324e-11	0.252	0.095	mitochondrial contact site and cristae organizing system subunit 13 [Source:NCBI gene;Acc:100037978]	GO:0005654(nucleoplasm);GO:0005739(mitochondrion);GO:0005743(mitochondrial inner membrane);GO:0042407(cristae formation);GO:0044284(mitochondrial crista junction);GO:0061617(MICOS complex)	NA	yes
central	ENSSSCG00000024052	GPX4	0.856841	1.62363e-20	3.23719e-16	0.417	0.196	glutathione peroxidase 4 [Source:NCBI gene;Acc:399537]	GO:0004601(peroxidase activity);GO:0004602(glutathione peroxidase activity);GO:0005634(nucleus);GO:0005635(nuclear envelope);GO:0005654(nucleoplasm);GO:0005737(cytoplasm);GO:0005739(mitochondrion);GO:0005829(cytosol);GO:0006325(chromatin organization);GO:0006979(response to oxidative stress);GO:0007275(multicellular organism development);GO:0007283(spermatogenesis);GO:0016491(oxidoreductase activ…	00480(Glutathione metabolism);04216(Ferroptosis)	yes
central	ENSSSCG00000036920	SELENOT	0.856487	5.68705e-19	1.13388e-14	0.377	0.173	selenoprotein T [Source:NCBI gene;Acc:100302502]	GO:0005783(endoplasmic reticulum);GO:0009749(response to glucose);GO:0031016(pancreas development);GO:0035773(insulin secretion involved in cellular response to glucose stimulus);GO:0042593(glucose homeostasis);GO:0045454(cell redox homeostasis)	NA	yes
central	ENSSSCG00000027487	LAT2	0.855304	9.53125e-18	1.90034e-13	0.251	0.086	linker for activation of T cells family member 2 [Source:NCBI gene;Acc:100627864]	GO:0002764(immune response-regulating signaling pathway);GO:0016020(membrane);GO:0016021(integral component of membrane);GO:0019722(calcium-mediated signaling);GO:0035556(intracellular signal transduction);GO:0042113(B cell activation);GO:0042169(SH2 domain binding);GO:0045121(membrane raft);GO:0050853(B cell receptor signaling pathway)	NA	yes
central	ENSSSCG00000015037	IL18	0.853386	4.16111e-17	8.29641e-13	0.385	0.188	interleukin 18 [Source:NCBI gene;Acc:397057]	GO:0000165(MAPK cascade);GO:0001525(angiogenesis);GO:0005125(cytokine activity);GO:0005576(extracellular region);GO:0005615(extracellular space);GO:0006954(inflammatory response);GO:0006955(immune response);GO:0008283(cell population proliferation);GO:0008284(positive regulation of cell population proliferation);GO:0008625(extrinsic apoptotic signaling pathway via death domain receptors);GO:00104…	04060(Cytokine-cytokine receptor interaction);04621(NOD-like receptor signaling pathway);04623(Cytosolic DNA-sensing pathway);05132(Salmonella infection);05134(Legionellosis);05143(African trypanosomiasis);05144(Malaria);05152(Tuberculosis);05164(Influenza A);05321(Inflammatory bowel disease (IBD));05323(Rheumatoid arthritis)	yes
central	ENSSSCG00000038708	ENSSSCG00000038708	0.853386	5.17812e-17	1.03241e-12	0.172	0.056	5-formyltetrahydrofolate cyclo-ligase [Source:NCBI gene;Acc:102167410]	GO:0000166(nucleotide binding);GO:0005524(ATP binding);GO:0030272(5-formyltetrahydrofolate cyclo-ligase activity);GO:0046872(metal ion binding)	00670(One carbon pool by folate)	yes
central	ENSSSCG00000035153	TRIM38	0.85302	2.33764e-17	4.66078e-13	0.123	0.018	tripartite motif containing 38 [Source:NCBI gene;Acc:100154512]	GO:0005515(protein binding);GO:0008270(zinc ion binding);GO:0032648(regulation of interferon-beta production);GO:0043123(positive regulation of I-kappaB kinase/NF-kappaB signaling);GO:0043161(proteasome-mediated ubiquitin-dependent protein catabolic process);GO:0045070(positive regulation of viral genome replication);GO:0046598(positive regulation of viral entry into host cell);GO:0046872(metal i…	NA	yes
central	ENSSSCG00000017087	GM2A	0.850094	2.70927e-18	5.40174e-14	0.15	0.028	GM2 ganglioside activator [Source:NCBI gene;Acc:100515283]	GO:0004563(beta-N-acetylhexosaminidase activity);GO:0006689(ganglioside catabolic process);GO:0007611(learning or memory);GO:0008047(enzyme activator activity);GO:0009313(oligosaccharide catabolic process);GO:0019915(lipid storage);GO:0043085(positive regulation of catalytic activity);GO:0050877(nervous system process);GO:0050885(neuromuscular process controlling balance)	04142(Lysosome)	yes
central	ENSSSCG00000030535	SNX9	0.848809	9.1179e-16	1.81793e-11	0.252	0.094	sorting nexin 9 [Source:NCBI gene;Acc:100627455]	GO:0000278(mitotic cell cycle);GO:0000281(mitotic cytokinesis);GO:0005515(protein binding);GO:0005545(1-phosphatidylinositol binding);GO:0005737(cytoplasm);GO:0005802(trans-Golgi network);GO:0005829(cytosol);GO:0005886(plasma membrane);GO:0006886(intracellular protein transport);GO:0006897(endocytosis);GO:0006898(receptor-mediated endocytosis);GO:0015031(protein transport);GO:0016020(membrane);GO…	NA	yes
central	ENSSSCG00000037143	ENSSSCG00000037143	0.848541	3.22114e-16	6.4223e-12	0.359	0.178	ubiquitin conjugating enzyme E2 L3 [Source:NCBI gene;Acc:100154268]	GO:0000151(ubiquitin ligase complex);GO:0000166(nucleotide binding);GO:0005524(ATP binding);GO:0006511(ubiquitin-dependent protein catabolic process);GO:0016740(transferase activity);GO:0031625(ubiquitin protein ligase binding);GO:0061631(ubiquitin conjugating enzyme activity);GO:0070979(protein K11-linked ubiquitination);GO:1903508(positive regulation of nucleic acid-templated transcription)	04120(Ubiquitin mediated proteolysis);05012(Parkinson disease)	yes
central	ENSSSCG00000015504	CACYBP	0.843908	8.01624e-17	1.59828e-12	0.427	0.231	calcyclin binding protein [Source:NCBI gene;Acc:100519266]	GO:0005634(nucleus);GO:0005641(nuclear envelope lumen);GO:0005654(nucleoplasm);GO:0005737(cytoplasm);GO:0005829(cytosol);GO:0007507(heart development);GO:0015631(tubulin binding);GO:0019005(SCF ubiquitin ligase complex);GO:0019904(protein domain specific binding);GO:0030877(beta-catenin destruction complex);GO:0031625(ubiquitin protein ligase binding);GO:0042803(protein homodimerization activity)…	04310(Wnt signaling pathway)	yes
central	ENSSSCG00000006979	MSR1	0.843368	1.57099e-17	3.13225e-13	0.246	0.084	macrophage scavenger receptor 1 [Source:NCBI gene;Acc:100511665]	GO:0001540(amyloid-beta binding);GO:0005044(scavenger receptor activity);GO:0005886(plasma membrane);GO:0006898(receptor-mediated endocytosis);GO:0006911(phagocytosis, engulfment);GO:0010629(negative regulation of gene expression);GO:0010744(positive regulation of macrophage derived foam cell differentiation);GO:0010886(positive regulation of cholesterol storage);GO:0016020(membrane);GO:0016021(i…	04145(Phagosome)	yes
central	ENSSSCG00000014016	SQSTM1	0.842705	7.88756e-16	1.57262e-11	0.348	0.169	sequestosome 1 [Source:NCBI gene;Acc:100518718]	GO:0000122(negative regulation of transcription by RNA polymerase II);GO:0000407(phagophore assembly site);GO:0000423(mitophagy);GO:0000932(P-body);GO:0005080(protein kinase C binding);GO:0005515(protein binding);GO:0005737(cytoplasm);GO:0005776(autophagosome);GO:0005829(cytosol);GO:0006914(autophagy);GO:0007005(mitochondrion organization);GO:0007032(endosome organization);GO:0008270(zinc ion bin…	04137(Mitophagy - animal);04217(Necroptosis);04218(Cellular senescence);04380(Osteoclast differentiation);05418(Fluid shear stress and atherosclerosis)	yes
central	ENSSSCG00000028694	ATP6V1B2	0.841233	7.74956e-14	1.54511e-09	0.183	0.057	ATPase H+ transporting V1 subunit B2 [Source:NCBI gene;Acc:106504095]	GO:0001726(ruffle);GO:0005524(ATP binding);GO:0005737(cytoplasm);GO:0005829(cytosol);GO:0005886(plasma membrane);GO:0005902(microvillus);GO:0015991(ATP hydrolysis coupled proton transport);GO:0016324(apical plasma membrane);GO:0033180(proton-transporting V-type ATPase, V1 domain);GO:0043231(intracellular membrane-bounded organelle);GO:0046034(ATP metabolic process);GO:1902600(proton transmembrane…	00190(Oxidative phosphorylation);04145(Phagosome);04150(mTOR signaling pathway);04721(Synaptic vesicle cycle);04966(Collecting duct acid secretion);05165(Human papillomavirus infection);05323(Rheumatoid arthritis)	yes
central	ENSSSCG00000037425	NFAM1	0.833195	9.21622e-14	1.83753e-09	0.163	0.047	NFAT activating protein with ITAM motif 1 [Source:HGNC Symbol;Acc:HGNC:29872]	GO:0001819(positive regulation of cytokine production);GO:0004888(transmembrane signaling receptor activity);GO:0007165(signal transduction);GO:0016020(membrane);GO:0016021(integral component of membrane);GO:0035556(intracellular signal transduction);GO:0045577(regulation of B cell differentiation);GO:0050861(positive regulation of B cell receptor signaling pathway);GO:0051091(positive regulation…	NA	yes
central	ENSSSCG00000039488	SPON2	0.831856	2.72346e-12	5.43003e-08	0.21	0.084	spondin 2 [Source:NCBI gene;Acc:110262033]	GO:0001530(lipopolysaccharide binding);GO:0002448(mast cell mediated immunity);GO:0003823(antigen binding);GO:0005615(extracellular space);GO:0008228(opsonization);GO:0031012(extracellular matrix);GO:0032496(response to lipopolysaccharide);GO:0032755(positive regulation of interleukin-6 production);GO:0032760(positive regulation of tumor necrosis factor production);GO:0042742(defense response to …	NA	yes
central	ENSSSCG00000032355	LY86	0.830748	4.2198e-21	8.41344e-17	0.112	0.008	lymphocyte antigen 86 [Source:NCBI gene;Acc:396639]	GO:0006955(immune response);GO:0031666(positive regulation of lipopolysaccharide-mediated signaling pathway)	NA	yes
central	ENSSSCG00000017544	ATP5MC1	0.828059	1.53458e-23	3.05964e-19	0.608	0.377	ATP synthase membrane subunit c locus 1 [Source:NCBI gene;Acc:574054]	GO:0000276(mitochondrial proton-transporting ATP synthase complex, coupling factor F(o));GO:0005739(mitochondrion);GO:0006811(ion transport);GO:0008289(lipid binding);GO:0015078(proton transmembrane transporter activity);GO:0015986(ATP synthesis coupled proton transport);GO:0015991(ATP hydrolysis coupled proton transport);GO:0016020(membrane);GO:0016021(integral component of membrane);GO:0033177(…	00190(Oxidative phosphorylation);04714(Thermogenesis);05010(Alzheimer disease);05012(Parkinson disease);05016(Huntington disease)	yes
central	ENSSSCG00000007669	GNB2	0.826807	4.96973e-19	9.90864e-15	0.388	0.179	G protein subunit beta 2 [Source:NCBI gene;Acc:100516546]	GO:0005515(protein binding);GO:0007165(signal transduction);GO:0044877(protein-containing complex binding);GO:0048471(perinuclear region of cytoplasm);GO:0051020(GTPase binding)	04014(Ras signaling pathway);04062(Chemokine signaling pathway);04151(PI3K-Akt signaling pathway);04371(Apelin signaling pathway);04713(Circadian entrainment);04723(Retrograde endocannabinoid signaling);04724(Glutamatergic synapse);04725(Cholinergic synapse);04726(Serotonergic synapse);04727(GABAergic synapse);04728(Dopaminergic synapse);04926(Relaxin signaling pathway);05032(Morphine addiction);…	yes
central	ENSSSCG00000003231	NKG7	0.823154	1.04596e-16	2.08544e-12	0.214	0.066	natural killer cell granule protein 7 [Source:NCBI gene;Acc:100513287]	GO:0005886(plasma membrane);GO:0016020(membrane);GO:0016021(integral component of membrane)	NA	yes
central	ENSSSCG00000017543	CALCOCO2	0.823129	3.83848e-21	7.65316e-17	0.239	0.08	calcium binding and coiled-coil domain 2 [Source:NCBI gene;Acc:100523089]	GO:0005737(cytoplasm);GO:0005776(autophagosome);GO:0005829(cytosol);GO:0034341(response to interferon-gamma);GO:0042803(protein homodimerization activity);GO:0043231(intracellular membrane-bounded organelle);GO:0048471(perinuclear region of cytoplasm);GO:0098792(xenophagy);GO:1901098(positive regulation of autophagosome maturation)	04137(Mitophagy - animal)	yes
central	ENSSSCG00000003226	ENSSSCG00000003226	0.818248	2.13464e-15	4.25605e-11	0.267	0.106	myeloid cell surface antigen CD33-like [Source:NCBI gene;Acc:110261034]	GO:0016020(membrane);GO:0016021(integral component of membrane)	04640(Hematopoietic cell lineage)	yes
central	ENSSSCG00000025034	LAPTM5	0.818157	3.24085e-16	6.46161e-12	0.375	0.183	lysosomal protein transmembrane 5 [Source:NCBI gene;Acc:100624193]	GO:0005764(lysosome);GO:0016020(membrane);GO:0016021(integral component of membrane);GO:1990830(cellular response to leukemia inhibitory factor)	04142(Lysosome)	yes
central	ENSSSCG00000036924	PSMA4	0.816997	1.21769e-15	2.42783e-11	0.351	0.173	proteasome subunit alpha 4 [Source:NCBI gene;Acc:397058]	GO:0000502(proteasome complex);GO:0000932(P-body);GO:0004175(endopeptidase activity);GO:0004298(threonine-type endopeptidase activity);GO:0005634(nucleus);GO:0005737(cytoplasm);GO:0005829(cytosol);GO:0005839(proteasome core complex);GO:0006508(proteolysis);GO:0006511(ubiquitin-dependent protein catabolic process);GO:0008233(peptidase activity);GO:0016787(hydrolase activity);GO:0019773(proteasome …	03050(Proteasome)	yes
central	ENSSSCG00000012902	CDK2AP2	0.816751	9.43576e-15	1.8813e-10	0.286	0.123	cyclin dependent kinase 2 associated protein 2 [Source:NCBI gene;Acc:100526092]	GO:0005634(nucleus);GO:0005737(cytoplasm);GO:0005874(microtubule);GO:0070507(regulation of microtubule cytoskeleton organization);GO:2000035(regulation of stem cell division);GO:2000134(negative regulation of G1/S transition of mitotic cell cycle)	NA	yes
central	ENSSSCG00000017212	SUMO2	0.815978	2.27806e-22	4.542e-18	0.568	0.325	small ubiquitin-like modifier 2 [Source:NCBI gene;Acc:397044]	GO:0005515(protein binding);GO:0005634(nucleus);GO:0016605(PML body);GO:0016925(protein sumoylation);GO:0031386(protein tag);GO:0031625(ubiquitin protein ligase binding);GO:0044389(ubiquitin-like protein ligase binding)	03013(RNA transport);05418(Fluid shear stress and atherosclerosis)	yes
central	ENSSSCG00000014997	ENSSSCG00000014997	0.813976	1.03747e-18	2.06851e-14	0.328	0.137	caspase-13 [Source:NCBI gene;Acc:100522887]	GO:0004197(cysteine-type endopeptidase activity);GO:0005737(cytoplasm);GO:0006508(proteolysis);GO:0006915(apoptotic process);GO:0006919(activation of cysteine-type endopeptidase activity involved in apoptotic process);GO:0008233(peptidase activity);GO:0008234(cysteine-type peptidase activity);GO:0016787(hydrolase activity);GO:0042981(regulation of apoptotic process);GO:0097190(apoptotic signaling…	04621(NOD-like receptor signaling pathway)	yes
central	ENSSSCG00000031938	NEDD8	0.812684	5.66094e-19	1.12868e-14	0.372	0.171	neural precursor cell expressed, developmentally down-regulated 8 [Source:NCBI gene;Acc:100520086]	GO:0005515(protein binding);GO:0005634(nucleus);GO:0005654(nucleoplasm);GO:0005829(cytosol);GO:0006357(regulation of transcription by RNA polymerase II);GO:0008104(protein localization);GO:0031625(ubiquitin protein ligase binding);GO:0045116(protein neddylation)	NA	yes
central	ENSSSCG00000009746	RAN	0.812376	7.07785e-26	1.41118e-21	0.663	0.428	RAN, member RAS oncogene family [Source:NCBI gene;Acc:397655]	GO:0000055(ribosomal large subunit export from nucleus);GO:0000056(ribosomal small subunit export from nucleus);GO:0000070(mitotic sister chromatid segregation);GO:0000166(nucleotide binding);GO:0000287(magnesium ion binding);GO:0000785(chromatin);GO:0003924(GTPase activity);GO:0005525(GTP binding);GO:0005634(nucleus);GO:0005635(nuclear envelope);GO:0005654(nucleoplasm);GO:0005730(nucleolus);GO:0…	03008(Ribosome biogenesis in eukaryotes);03013(RNA transport);05166(Human T-cell leukemia virus 1 infection)	yes
central	ENSSSCG00000000767	ENSSSCG00000000767	0.811942	2.52353e-14	5.03142e-10	0.364	0.193	ATPase H+ transporting V1 subunit E1 [Source:NCBI gene;Acc:100156112]	GO:0005737(cytoplasm);GO:0005768(endosome);GO:0005829(cytosol);GO:0005902(microvillus);GO:0008553(proton-exporting ATPase activity, phosphorylative mechanism);GO:0015991(ATP hydrolysis coupled proton transport);GO:0016324(apical plasma membrane);GO:0033178(proton-transporting two-sector ATPase complex, catalytic domain);GO:0046961(proton-transporting ATPase activity, rotational mechanism)	00190(Oxidative phosphorylation);04145(Phagosome);04150(mTOR signaling pathway);04721(Synaptic vesicle cycle);04966(Collecting duct acid secretion);05165(Human papillomavirus infection);05323(Rheumatoid arthritis)	yes
central	ENSSSCG00000035533	ANKRD39	0.811846	1.30629e-15	2.60449e-11	0.16	0.039	ankyrin repeat domain 39 [Source:NCBI gene;Acc:100525640]	GO:0005515(protein binding)	NA	yes
central	ENSSSCG00000007109	XRN2	0.810419	1.00106e-12	1.99591e-08	0.196	0.069	5'-3' exoribonuclease 2 [Source:NCBI gene;Acc:100517201]	GO:0000738(DNA catabolic process, exonucleolytic);GO:0001147(transcription termination site sequence-specific DNA binding);GO:0003676(nucleic acid binding);GO:0004518(nuclease activity);GO:0004527(exonuclease activity);GO:0004534(5'-3' exoribonuclease activity);GO:0005634(nucleus);GO:0005730(nucleolus);GO:0006139(nucleobase-containing compound metabolic process);GO:0006397(mRNA processing);GO:000…	03008(Ribosome biogenesis in eukaryotes);03018(RNA degradation)	yes
central	ENSSSCG00000033212	ENSSSCG00000033212	0.80983	4.56989e-18	9.11144e-14	0.35	0.153	translocase of outer mitochondrial membrane 5 [Source:NCBI gene;Acc:100520533]	GO:0005742(mitochondrial outer membrane translocase complex)	NA	yes
central	ENSSSCG00000000025	PARVG	0.809127	6.18397e-18	1.23296e-13	0.181	0.046	parvin gamma [Source:NCBI gene;Acc:100520379]	GO:0003779(actin binding);GO:0005515(protein binding);GO:0005737(cytoplasm);GO:0005925(focal adhesion);GO:0007155(cell adhesion);GO:0007163(establishment or maintenance of cell polarity);GO:0015629(actin cytoskeleton);GO:0030031(cell projection assembly);GO:0031532(actin cytoskeleton reorganization);GO:0034446(substrate adhesion-dependent cell spreading)	04510(Focal adhesion)	yes
central	ENSSSCG00000003278	ENSSSCG00000003278	0.80802	4.51781e-17	9.0076e-13	0.108	0.013	leukocyte immunoglobulin-like receptor subfamily B member 3-like [Source:NCBI gene;Acc:100511639]	GO:0016020(membrane);GO:0016021(integral component of membrane)	NA	yes
central	ENSSSCG00000014071	ENSSSCG00000014071	0.807902	1.1085e-23	2.21013e-19	0.631	0.408	basic transcription factor 3 [Source:NCBI gene;Acc:100514824]	GO:0001701(in utero embryonic development)	NA	yes
central	ENSSSCG00000036775	SLC48A1	0.800865	6.14176e-15	1.22454e-10	0.162	0.042	solute carrier family 48 member 1 [Source:NCBI gene;Acc:100621096]	GO:0005765(lysosomal membrane);GO:0005886(plasma membrane);GO:0010008(endosome membrane);GO:0015232(heme transporter activity);GO:0015886(heme transport);GO:0016020(membrane);GO:0016021(integral component of membrane);GO:0020037(heme binding)	NA	yes
central	ENSSSCG00000027689	ENSSSCG00000027689	0.797051	1.00327e-13	2.00033e-09	0.283	0.13	spermidine synthase [Source:NCBI gene;Acc:414385]	GO:0003824(catalytic activity);GO:0004766(spermidine synthase activity);GO:0006595(polyamine metabolic process);GO:0006596(polyamine biosynthetic process);GO:0008295(spermidine biosynthetic process);GO:0016740(transferase activity)	00270(Cysteine and methionine metabolism);00330(Arginine and proline metabolism);00410(beta-Alanine metabolism);00480(Glutathione metabolism)	yes
central	ENSSSCG00000022790	SNX2	0.795677	2.92975e-16	5.84133e-12	0.35	0.164	sorting nexin 2 [Source:NCBI gene;Acc:100626970]	GO:0005154(epidermal growth factor receptor binding);GO:0005158(insulin receptor binding);GO:0005737(cytoplasm);GO:0005764(lysosome);GO:0005768(endosome);GO:0005829(cytosol);GO:0006886(intracellular protein transport);GO:0006897(endocytosis);GO:0010008(endosome membrane);GO:0016020(membrane);GO:0030904(retromer complex);GO:0030905(retromer, tubulation complex);GO:0032991(protein-containing comple…	04144(Endocytosis)	yes
central	ENSSSCG00000010058	SNRPD3	0.795018	2.16082e-14	4.30824e-10	0.304	0.138	small nuclear ribonucleoprotein D3 polypeptide [Source:NCBI gene;Acc:100153480]	GO:0000243(commitment complex);GO:0000387(spliceosomal snRNP assembly);GO:0000398(mRNA splicing, via spliceosome);GO:0003723(RNA binding);GO:0005634(nucleus);GO:0005654(nucleoplasm);GO:0005681(spliceosomal complex);GO:0005682(U5 snRNP);GO:0005683(U7 snRNP);GO:0005685(U1 snRNP);GO:0005686(U2 snRNP);GO:0005687(U4 snRNP);GO:0005689(U12-type spliceosomal complex);GO:0005697(telomerase holoenzyme comp…	03040(Spliceosome);05322(Systemic lupus erythematosus)	yes
central	ENSSSCG00000000137	NCF4	0.793818	1.92985e-14	3.84773e-10	0.231	0.088	neutrophil cytosolic factor 4 [Source:NCBI gene;Acc:100152055]	GO:0005515(protein binding);GO:0005737(cytoplasm);GO:0005829(cytosol);GO:0006801(superoxide metabolic process);GO:0006909(phagocytosis);GO:0010008(endosome membrane);GO:0016020(membrane);GO:0016176(superoxide-generating NADPH oxidase activator activity);GO:0032266(phosphatidylinositol-3-phosphate binding);GO:0035091(phosphatidylinositol binding);GO:0043020(NADPH oxidase complex);GO:0043085(positi…	04145(Phagosome);04380(Osteoclast differentiation);04670(Leukocyte transendothelial migration);05140(Leishmaniasis)	yes
central	ENSSSCG00000007431	CTSA	0.793139	4.90609e-15	9.78175e-11	0.248	0.098	cathepsin A [Source:NCBI gene;Acc:100156798]	GO:0004180(carboxypeptidase activity);GO:0004185(serine-type carboxypeptidase activity);GO:0005654(nucleoplasm);GO:0006508(proteolysis);GO:0008233(peptidase activity);GO:0016787(hydrolase activity);GO:0043231(intracellular membrane-bounded organelle);GO:0051603(proteolysis involved in cellular protein catabolic process)	04142(Lysosome);04614(Renin-angiotensin system)	yes
central	ENSSSCG00000033586	DBNDD2	0.786159	1.51131e-17	3.01324e-13	0.133	0.026	dysbindin domain containing 2 [Source:NCBI gene;Acc:100157614]	GO:0005737(cytoplasm);GO:0006469(negative regulation of protein kinase activity)	NA	yes
central	ENSSSCG00000008232	RNF181	0.785169	4.09538e-12	8.16536e-08	0.225	0.096	ring finger protein 181 [Source:NCBI gene;Acc:100628060]	GO:0004842(ubiquitin-protein transferase activity);GO:0005737(cytoplasm);GO:0016567(protein ubiquitination);GO:0051865(protein autoubiquitination);GO:0061630(ubiquitin protein ligase activity)	NA	yes
central	ENSSSCG00000009407	ESD	0.783539	5.99322e-13	1.19493e-08	0.233	0.093	esterase D [Source:NCBI gene;Acc:397127]	GO:0005737(cytoplasm);GO:0005829(cytosol);GO:0016787(hydrolase activity);GO:0016788(hydrolase activity, acting on ester bonds);GO:0018738(S-formylglutathione hydrolase activity);GO:0031410(cytoplasmic vesicle);GO:0042802(identical protein binding);GO:0046294(formaldehyde catabolic process);GO:0052689(carboxylic ester hydrolase activity)	NA	yes
central	ENSSSCG00000003520	CDC42	0.781185	1.14688e-16	2.28666e-12	0.46	0.256	cell division cycle 42 [Source:NCBI gene;Acc:780428]	GO:0000166(nucleotide binding);GO:0000322(storage vacuole);GO:0003161(cardiac conduction system development);GO:0003924(GTPase activity);GO:0005525(GTP binding);GO:0005622(intracellular);GO:0005737(cytoplasm);GO:0005815(microtubule organizing center);GO:0005819(spindle);GO:0005829(cytosol);GO:0005856(cytoskeleton);GO:0005886(plasma membrane);GO:0005911(cell-cell junction);GO:0005938(cell cortex);…	04010(MAPK signaling pathway);04014(Ras signaling pathway);04015(Rap1 signaling pathway);04062(Chemokine signaling pathway);04144(Endocytosis);04360(Axon guidance);04370(VEGF signaling pathway);04510(Focal adhesion);04520(Adherens junction);04530(Tight junction);04660(T cell receptor signaling pathway);04666(Fc gamma R-mediated phagocytosis);04670(Leukocyte transendothelial migration);04722(Neuro…	yes
central	ENSSSCG00000009176	LAMTOR3	0.780899	2.92739e-12	5.83663e-08	0.197	0.073	late endosomal/lysosomal adaptor, MAPK and MTOR activator 3 [Source:NCBI gene;Acc:100526122]	GO:0000186(activation of MAPKK activity);GO:0005085(guanyl-nucleotide exchange factor activity);GO:0005770(late endosome);GO:0019209(kinase activator activity);GO:0032006(regulation of TOR signaling);GO:0032008(positive regulation of TOR signaling);GO:0032947(protein-containing complex scaffold activity);GO:0034613(cellular protein localization);GO:0071230(cellular response to amino acid stimulus…	04010(MAPK signaling pathway);04150(mTOR signaling pathway)	yes
central	ENSSSCG00000015568	RNF2	0.780464	2.91117e-16	5.80429e-12	0.162	0.041	ring finger protein 2 [Source:NCBI gene;Acc:100517846]	GO:0000122(negative regulation of transcription by RNA polymerase II);GO:0000151(ubiquitin ligase complex);GO:0000278(mitotic cell cycle);GO:0000791(euchromatin);GO:0000792(heterochromatin);GO:0001702(gastrulation with mouth forming second);GO:0001739(sex chromatin);GO:0003682(chromatin binding);GO:0004842(ubiquitin-protein transferase activity);GO:0005634(nucleus);GO:0005654(nucleoplasm);GO:0007…	NA	yes
central	ENSSSCG00000023984	RSL1D1	0.77808	1.74248e-12	3.47416e-08	0.262	0.116	ribosomal L1 domain containing 1 [Source:NCBI gene;Acc:102166714]	GO:0000470(maturation of LSU-rRNA);GO:0003723(RNA binding);GO:0003730(mRNA 3'-UTR binding);GO:0005730(nucleolus);GO:0030686(90S preribosome);GO:0032880(regulation of protein localization);GO:0042981(regulation of apoptotic process);GO:0048027(mRNA 5'-UTR binding);GO:2000772(regulation of cellular senescence)	NA	yes
central	ENSSSCG00000010400	MSMB	0.777996	2.6469e-13	5.27739e-09	0.138	0.033	microseminoprotein beta [Source:NCBI gene;Acc:396852]	GO:0005576(extracellular region)	NA	yes
central	ENSSSCG00000033332	PSMA7	0.773462	2.41857e-18	4.82214e-14	0.513	0.295	proteasome subunit alpha 7 [Source:NCBI gene;Acc:100626738]	GO:0000502(proteasome complex);GO:0004175(endopeptidase activity);GO:0004298(threonine-type endopeptidase activity);GO:0005634(nucleus);GO:0005737(cytoplasm);GO:0005839(proteasome core complex);GO:0006508(proteolysis);GO:0006511(ubiquitin-dependent protein catabolic process);GO:0008233(peptidase activity);GO:0016787(hydrolase activity);GO:0019773(proteasome core complex, alpha-subunit complex);GO…	03050(Proteasome)	yes
central	ENSSSCG00000015040	ENSSSCG00000015040	0.769987	5.3196e-13	1.06062e-08	0.375	0.213	6-pyruvoyltetrahydropterin synthase [Source:NCBI gene;Acc:100737784]	GO:0003874(6-pyruvoyltetrahydropterin synthase activity);GO:0005739(mitochondrion);GO:0006729(tetrahydrobiopterin biosynthetic process);GO:0016829(lyase activity);GO:0046872(metal ion binding)	00790(Folate biosynthesis)	yes
central	ENSSSCG00000035090	RAC1	0.768369	2.47455e-19	4.93375e-15	0.557	0.337	Rac family small GTPase 1 [Source:NCBI gene;Acc:100627149]	GO:0000166(nucleotide binding);GO:0001934(positive regulation of protein phosphorylation);GO:0003924(GTPase activity);GO:0005525(GTP binding);GO:0005622(intracellular);GO:0005737(cytoplasm);GO:0005802(trans-Golgi network);GO:0005884(actin filament);GO:0005886(plasma membrane);GO:0007264(small GTPase mediated signal transduction);GO:0008361(regulation of cell size);GO:0010591(regulation of lamelli…	04010(MAPK signaling pathway);04014(Ras signaling pathway);04015(Rap1 signaling pathway);04024(cAMP signaling pathway);04062(Chemokine signaling pathway);04071(Sphingolipid signaling pathway);04145(Phagosome);04151(PI3K-Akt signaling pathway);04310(Wnt signaling pathway);04360(Axon guidance);04370(VEGF signaling pathway);04380(Osteoclast differentiation);04510(Focal adhesion);04520(Adherens junct…	yes
central	ENSSSCG00000011565	BRK1	0.767632	1.48578e-13	2.96236e-09	0.283	0.128	BRICK1, SCAR/WAVE actin nucleating complex subunit [Source:NCBI gene;Acc:100522899]	GO:0001701(in utero embryonic development);GO:0007015(actin filament organization);GO:0008064(regulation of actin polymerization or depolymerization);GO:0008284(positive regulation of cell population proliferation);GO:0010592(positive regulation of lamellipodium assembly);GO:0016601(Rac protein signal transduction);GO:0030027(lamellipodium);GO:0030036(actin cytoskeleton organization);GO:0031209(S…	04810(Regulation of actin cytoskeleton)	yes
central	ENSSSCG00000004385	SNX3	0.764507	1.07876e-13	2.15083e-09	0.33	0.16	sorting nexin 3 [Source:NCBI gene;Acc:100627262]	GO:0005737(cytoplasm);GO:0005769(early endosome);GO:0005829(cytosol);GO:0009617(response to bacterium);GO:0010008(endosome membrane);GO:0010324(membrane invagination);GO:0019903(protein phosphatase binding);GO:0022615(protein to membrane docking);GO:0030111(regulation of Wnt signaling pathway);GO:0030136(clathrin-coated vesicle);GO:0030904(retromer complex);GO:0031901(early endosome membrane);GO:…	04144(Endocytosis)	yes
central	ENSSSCG00000008980	SCARB2	0.764059	7.74067e-11	1.54333e-06	0.286	0.148	scavenger receptor class B member 2 [Source:NCBI gene;Acc:414407]	GO:0001786(phosphatidylserine binding);GO:0005044(scavenger receptor activity);GO:0005548(phospholipid transporter activity);GO:0005764(lysosome);GO:0005765(lysosomal membrane);GO:0005886(plasma membrane);GO:0006622(protein targeting to lysosome);GO:0006898(receptor-mediated endocytosis);GO:0008565(protein transporter activity);GO:0015485(cholesterol binding);GO:0015917(aminophospholipid transpor…	04142(Lysosome)	yes
central	ENSSSCG00000037170	POMP	0.763705	1.55903e-15	3.10839e-11	0.451	0.255	proteasome maturation protein [Source:HGNC Symbol;Acc:HGNC:20330]	GO:0005634(nucleus);GO:0005737(cytoplasm);GO:0016607(nuclear speck);GO:0043248(proteasome assembly)	NA	yes
central	ENSSSCG00000032073	ENSSSCG00000032073	0.763085	4.59898e-11	9.16945e-07	0.194	0.076	DiGeorge syndrome critical region gene 6 like [Source:NCBI gene;Acc:110256627]	NA	NA	yes
central	ENSSSCG00000004687	B2M	0.761491	3.51496e-35	7.00813e-31	0.877	0.752	beta-2-microglobulin [Source:NCBI gene;Acc:110255236]	GO:0001916(positive regulation of T cell mediated cytotoxicity);GO:0002237(response to molecule of bacterial origin);GO:0002376(immune system process);GO:0002474(antigen processing and presentation of peptide antigen via MHC class I);GO:0002481(antigen processing and presentation of exogenous protein antigen via MHC class Ib, TAP-dependent);GO:0002726(positive regulation of T cell cytokine produc…	04612(Antigen processing and presentation);05163(Human cytomegalovirus infection);05166(Human T-cell leukemia virus 1 infection);05168(Herpes simplex virus 1 infection);05169(Epstein-Barr virus infection);05170(Human immunodeficiency virus 1 infection)	yes
central	ENSSSCG00000036075	WASHC3	0.759867	2.48851e-11	4.96159e-07	0.199	0.079	WASH complex subunit 3 [Source:NCBI gene;Acc:102165500]	GO:0071203(WASH complex)	04144(Endocytosis)	yes
[truncated: 719 more rows]

## Sheet: D
KEGG analysis of the periportal hepatocyte-specific genes
[truncated: 266 more rows]

## Sheet: E
KEGG analysis of the central hepatocyte-specific genes
[truncated: 277 more rows]

## Sheet: F
Differentially expressed genes between LT and LW piglets in porcine periportal hepatocytes
[truncated: 13,442 more rows]

[truncated: 3 more sheets: G, H, I]
