# Supplementary material for: Integrated meta-omics reveals the regulatory landscape involved in lipid metabolism between pig breeds
Source: Microbiome. 2024 Feb 20;12:33. doi: 10.1186/s40168-023-01743-3 (PMC10877772; doi:10.1186/s40168-023-01743-3)
Supplement: Supplementary file 11 — Additional file 10: Table S7A. List of canonical cell type-specific markers in porcine muscle tissues. Table S7B The cell type-specific genes identified in porcine muscle. Table S7C The proportions of the 12 major cell types in porcine muscle tissues. Table S7D KEGG analysis of the significantly up-expressed genes in oxidative myofibers. Table S7E KEGG analysis of the significantly up-expressed genes in glycolytic myofibers. Table S7F KEGG analysis of the significantly up-expressed genes in intermuscular fat cells. Table S7G Differentially expressed genes between LT and LW piglets in porcine IMF subtypes. Table S7H KEGG analysis of differentially expressed genes in porcine IMF subtypes between LT and LW piglets. Table S7I The expression levels of identified genes in each cluster of FAP subpopulation. Table S7J Differentially expressed genes in porcine FAP subtypes between LT and LW piglets. Table S7K Differentially expressed genes in porcine endothelial cells between LT and LW piglets. [file 40168_2023_1743_MOESM10_ESM.xlsx]

## Sheet: A
List of canonical cell type-specific markers in porcine muscle tissues
Cell Type	Cluster	Marker genes	References
Fibroadipogenic precursors	2, 3, 4, 6, 8, 10, 18, 22	LUM, PDGFRA, COL1A1	Rubenstein AB, Smith GR, Raue U, et al. Single-cell transcriptional profiles in human skeletal muscle. Sci Rep. 2020;10(1):229. Published 2020 Jan 14. doi:10.1038/s41598-019-57110-6; Xu Z, You W, Chen W, et al. Single-cell RNA sequencing and lipidomics reveal cell and lipid dynamics of fat infiltration in skeletal muscle. J Cachexia Sarcopenia Muscle. 2021;12(1):109-129. doi:10.1002/jcsm.12643; D…
Tenocyte-like cells	16	COMP, TNMD, SCX	Giordani L, He GJ, Negroni E, et al. High-Dimensional Single-Cell Cartography Reveals Novel Skeletal Muscle-Resident Cell Populations. Mol Cell. 2019;74(3):609-621.e6. doi:10.1016/j.molcel.2019.02.026; De Micheli AJ, Laurilliard EJ, Heinke CL, et al. Single-Cell Analysis of the Muscle Stem Cell Hierarchy Identifies Heterotypic Communication Signals Involved in Skeletal Muscle Regeneration. Cell R…
Endothelial cells	17	PECAM1	Dell'Orso S, Juan AH, Ko KD, et al. Single cell analysis of adult mouse skeletal muscle stem cells in homeostatic and regenerative conditions [published correction appears in Development. 2019 Jun 28;146(13):]. Development. 2019;146(12):dev174177. Published 2019 Apr 11.
T cell	20	CD3E, CD3G	MacParland SA, Liu JC, Ma XZ, et al. Single cell RNA sequencing of human liver reveals distinct intrahepatic macrophage populations. Nat Commun. 2018;9(1):4383. Published 2018 Oct 22. doi:10.1038/s41467-018-06318-7
B cell	19	CD19, CD79a, MS4A1	Norris S, Collins C, Doherty DG, et al. Resident human hepatic lymphocytes are phenotypically different from circulating lymphocytes. J Hepatol. 1998;28(1):84-90. doi:10.1016/s0168-8278(98)80206-7
Muscle stem cells	0, 1, 21	PAX7, MYF5	Giordani L, He GJ, Negroni E, et al. High-Dimensional Single-Cell Cartography Reveals Novel Skeletal Muscle-Resident Cell Populations. Mol Cell. 2019;74(3):609-621.e6. doi:10.1016/j.molcel.2019.02.026; Dell'Orso S, Juan AH, Ko KD, et al. Single cell analysis of adult mouse skeletal muscle stem cells in homeostatic and regenerative conditions [published correction appears in Development. 2019 Jun …
Myoblast	7, 15	MYOD1	Rudnicki MA, Le Grand F, McKinnell I, Kuang S. The molecular regulation of muscle stem cell function. Cold Spring Harb Symp Quant Biol. 2008;73:323-331. doi:10.1101/sqb.2008.73.064
Myocyte	5	MYOG	Rudnicki MA, Le Grand F, McKinnell I, Kuang S. The molecular regulation of muscle stem cell function. Cold Spring Harb Symp Quant Biol. 2008;73:323-331. doi:10.1101/sqb.2008.73.064
Oxidative myofiber	14	ACTA1, MYH7	De Micheli AJ, Laurilliard EJ, Heinke CL, et al. Single-Cell Analysis of the Muscle Stem Cell Hierarchy Identifies Heterotypic Communication Signals Involved in Skeletal Muscle Regeneration. Cell Rep. 2020;30(10):3583-3595.e5. doi:10.1016/j.celrep.2020.02.067
Glycolytic myofiber	9	ACTA1, MYH4	De Micheli AJ, Laurilliard EJ, Heinke CL, et al. Single-Cell Analysis of the Muscle Stem Cell Hierarchy Identifies Heterotypic Communication Signals Involved in Skeletal Muscle Regeneration. Cell Rep. 2020;30(10):3583-3595.e5. doi:10.1016/j.celrep.2020.02.067
Smooth muscle cells	11, 12	MYL9	De Micheli AJ, Laurilliard EJ, Heinke CL, et al. Single-Cell Analysis of the Muscle Stem Cell Hierarchy Identifies Heterotypic Communication Signals Involved in Skeletal Muscle Regeneration. Cell Rep. 2020;30(10):3583-3595.e5. doi:10.1016/j.celrep.2020.02.067; Dell'Orso S, Juan AH, Ko KD, et al. Single cell analysis of adult mouse skeletal muscle stem cells in homeostatic and regenerative conditi…
Intermuscular fat	13	APOA1	Li J, Xing S, Zhao G, et al. Identification of diverse cell populations in skeletal muscles and biomarkers for intramuscular fat of chicken by single-cell RNA sequencing. BMC Genomics. 2020;21(1):752. Published 2020 Oct 31. doi:10.1186/s12864-020-07136-2

## Sheet: B
The cell type-specific genes identified in porcine muscle
Oxidative myofiber	Gene ID	Gene name	log2FC	P vlaue	Q value	pct.1	pct.2	Description	GO	KEGG	Significant
Oxidative_myofiber	ENSSSCG00000040317	SOD2	0.66839	1.40305e-25	2.79741e-21	0.407	0.283	superoxide dismutase 2 [Source:NCBI gene;Acc:100154319]	GO:0000302(response to reactive oxygen species);GO:0000303(response to superoxide);GO:0001306(age-dependent response to oxidative stress);GO:0001836(release of cytochrome c from mitochondria);GO:0001889(liver development);GO:0003032(detection of oxygen);GO:0003069(acetylcholine-mediated vasodilation involved in regulation of systemic arterial blood pressure);GO:0004784(superoxide dismutase activi…	04068(FoxO signaling pathway);04146(Peroxisome);04211(Longevity regulating pathway);04213(Longevity regulating pathway - multiple species);05016(Huntington disease)	yes
Oxidative_myofiber	ENSSSCG00000033107	DYNLT1	0.318653	3.25869e-11	6.49718e-07	0.365	0.353	dynein light chain Tctex-type 1 [Source:NCBI gene;Acc:100158053]	GO:0005868(cytoplasmic dynein complex);GO:0005881(cytoplasmic microtubule);GO:0019060(intracellular transport of viral protein in host cell);GO:0042802(identical protein binding);GO:0043657(host cell);GO:0099503(secretory vesicle)	NA	yes
Oxidative_myofiber	ENSSSCG00000004143	TXLNB	1.52406	3.00692e-104	5.9952e-100	0.416	0.034	taxilin beta [Source:NCBI gene;Acc:100511845]	GO:0005737(cytoplasm);GO:0019905(syntaxin binding)	NA	yes
Oxidative_myofiber	ENSSSCG00000027613	ENSSSCG00000027613	2.04302	9.12813e-177	1.81997e-172	0.638	0.056	NA	GO:0005102(signaling receptor binding);GO:0005886(plasma membrane);GO:0010880(regulation of release of sequestered calcium ion into cytosol by sarcoplasmic reticulum);GO:0014701(junctional sarcoplasmic reticulum membrane);GO:0016020(membrane);GO:0016021(integral component of membrane);GO:0016529(sarcoplasmic reticulum);GO:0044325(ion channel binding);GO:0060047(heart contraction);GO:0060316(posit…	NA	yes
Oxidative_myofiber	ENSSSCG00000004300	SMIM8	0.395275	9.8887e-14	1.97161e-09	0.167	0.087	small integral membrane protein 8 [Source:NCBI gene;Acc:100154764]	GO:0016020(membrane);GO:0016021(integral component of membrane)	NA	yes
Oxidative_myofiber	ENSSSCG00000004373	RTN4IP1	0.384862	4.52678e-16	9.0255e-12	0.103	0.039	reticulon 4 interacting protein 1 [Source:NCBI gene;Acc:100519752]	GO:0005739(mitochondrion);GO:0005741(mitochondrial outer membrane);GO:0008270(zinc ion binding);GO:0016491(oxidoreductase activity);GO:0055114(oxidation-reduction process)	NA	yes
Oxidative_myofiber	ENSSSCG00000037985	C6orf203	0.323734	7.91536e-08	0.00157816	0.176	0.117	chromosome 1 C6orf203 homolog [Source:NCBI gene;Acc:100157575]	NA	NA	yes
Oxidative_myofiber	ENSSSCG00000004446	ENSSSCG00000004446	0.428621	1.07318e-24	2.13971e-20	0.505	0.517	RWD domain containing 1 [Source:NCBI gene;Acc:100153343]	GO:0002181(cytoplasmic translation);GO:0005515(protein binding);GO:0005844(polysome)	NA	yes
Oxidative_myofiber	ENSSSCG00000004480	COX7A2	0.662805	7.66519e-48	1.52829e-43	0.714	0.697	COX7A2 protein [Source:NCBI gene;Acc:100038000]	GO:0002082(regulation of oxidative phosphorylation);GO:0004129(cytochrome-c oxidase activity);GO:0005746(mitochondrial respirasome);GO:0009055(electron transfer activity);GO:0022900(electron transport chain);GO:0097250(mitochondrial respirasome assembly);GO:1902600(proton transmembrane transport)	00190(Oxidative phosphorylation);04260(Cardiac muscle contraction);04714(Thermogenesis);04932(Non-alcoholic fatty liver disease (NAFLD));05010(Alzheimer disease);05012(Parkinson disease);05016(Huntington disease)	yes
Oxidative_myofiber	ENSSSCG00000004499	ATP5F1A	1.59336	5.29716e-200	1.05615e-195	0.857	0.677	ATP synthase F1 subunit alpha [Source:NCBI gene;Acc:100157880]	GO:0000166(nucleotide binding);GO:0000275(mitochondrial proton-transporting ATP synthase complex, catalytic core F(1));GO:0001937(negative regulation of endothelial cell proliferation);GO:0005524(ATP binding);GO:0005739(mitochondrion);GO:0005743(mitochondrial inner membrane);GO:0005753(mitochondrial proton-transporting ATP synthase complex);GO:0005886(plasma membrane);GO:0006629(lipid metabolic p…	00190(Oxidative phosphorylation);04714(Thermogenesis);05010(Alzheimer disease);05012(Parkinson disease);05016(Huntington disease)	yes
Oxidative_myofiber	ENSSSCG00000004510	ACAA2	0.566992	1.75366e-23	3.49645e-19	0.252	0.164	acetyl-CoA acyltransferase 2 [Source:NCBI gene;Acc:100312959]	GO:0003824(catalytic activity);GO:0003985(acetyl-CoA C-acetyltransferase activity);GO:0003988(acetyl-CoA C-acyltransferase activity);GO:0005739(mitochondrion);GO:0006635(fatty acid beta-oxidation);GO:0016740(transferase activity);GO:0016746(transferase activity, transferring acyl groups);GO:0016747(transferase activity, transferring acyl groups other than amino-acyl groups);GO:0071456(cellular re…	00062(Fatty acid elongation);00071(Fatty acid degradation);00280(Valine, leucine and isoleucine degradation)	yes
Oxidative_myofiber	ENSSSCG00000034124	CIAO2A	0.352149	9.45658e-10	1.88545e-05	0.179	0.11	cytosolic iron-sulfur assembly component 2A [Source:NCBI gene;Acc:100156836]	GO:0005634(nucleus);GO:0005654(nucleoplasm);GO:0005829(cytosol);GO:0016226(iron-sulfur cluster assembly);GO:0097361(CIA complex);GO:0097428(protein maturation by iron-sulfur cluster transfer);GO:0106035(protein maturation by [4Fe-4S] cluster transfer)	NA	yes
Oxidative_myofiber	ENSSSCG00000023158	RPS27L	0.273943	1.20103e-20	2.39462e-16	0.553	0.638	ribosomal protein S27 like [Source:NCBI gene;Acc:100738416]	GO:0000028(ribosomal small subunit assembly);GO:0003735(structural constituent of ribosome);GO:0005622(intracellular);GO:0005634(nucleus);GO:0005840(ribosome);GO:0006412(translation);GO:0006919(activation of cysteine-type endopeptidase activity involved in apoptotic process);GO:0006978(DNA damage response, signal transduction by p53 class mediator resulting in transcription of p21 class mediator)…	03010(Ribosome)	yes
Oxidative_myofiber	ENSSSCG00000004570	TPM1	4.2539	0	0	0.997	0.592	tropomyosin 1 [Source:NCBI gene;Acc:100037999]	GO:0001701(in utero embryonic development);GO:0001725(stress fiber);GO:0003065(positive regulation of heart rate by epinephrine);GO:0005737(cytoplasm);GO:0005829(cytosol);GO:0005884(actin filament);GO:0007015(actin filament organization);GO:0008092(cytoskeletal protein binding);GO:0008360(regulation of cell shape);GO:0015629(actin cytoskeleton);GO:0030016(myofibril);GO:0032059(bleb);GO:0032587(ru…	04260(Cardiac muscle contraction);04261(Adrenergic signaling in cardiomyocytes);05206(MicroRNAs in cancer);05410(Hypertrophic cardiomyopathy (HCM));05414(Dilated cardiomyopathy (DCM))	yes
Oxidative_myofiber	ENSSSCG00000004803	ACTC1	3.66167	0	0	0.976	0.277	actin, alpha, cardiac muscle 1 [Source:NCBI gene;Acc:100152267]	GO:0000166(nucleotide binding);GO:0005515(protein binding);GO:0005524(ATP binding);GO:0005737(cytoplasm);GO:0005884(actin filament);GO:0010628(positive regulation of gene expression);GO:0016887(ATPase activity);GO:0017022(myosin binding);GO:0030017(sarcomere);GO:0030027(lamellipodium);GO:0030048(actin filament-based movement);GO:0030175(filopodium);GO:0030240(skeletal muscle thin filament assembl…	04260(Cardiac muscle contraction);04261(Adrenergic signaling in cardiomyocytes);05410(Hypertrophic cardiomyopathy (HCM));05414(Dilated cardiomyopathy (DCM))	yes
Oxidative_myofiber	ENSSSCG00000035696	MCEE	0.671983	1.00411e-31	2.002e-27	0.249	0.122	methylmalonyl-CoA epimerase [Source:NCBI gene;Acc:100037986]	GO:0004493(methylmalonyl-CoA epimerase activity);GO:0046491(L-methylmalonyl-CoA metabolic process)	00280(Valine, leucine and isoleucine degradation);00630(Glyoxylate and dicarboxylate metabolism);00640(Propanoate metabolism)	yes
Oxidative_myofiber	ENSSSCG00000032488	ZADH2	0.350757	1.05808e-09	2.10959e-05	0.195	0.134	zinc binding alcohol dehydrogenase domain containing 2 [Source:NCBI gene;Acc:100737192]	GO:0005777(peroxisome);GO:0006693(prostaglandin metabolic process);GO:0016491(oxidoreductase activity);GO:0036132(13-prostaglandin reductase activity);GO:0045599(negative regulation of fat cell differentiation);GO:0055114(oxidation-reduction process)	NA	yes
Oxidative_myofiber	ENSSSCG00000021217	FKBP3	1.07521	9.30746e-82	1.85572e-77	0.632	0.445	FKBP prolyl isomerase 3 [Source:NCBI gene;Acc:100152728]	GO:0000413(protein peptidyl-prolyl isomerization);GO:0003755(peptidyl-prolyl cis-trans isomerase activity);GO:0005634(nucleus);GO:0016853(isomerase activity)	NA	yes
Oxidative_myofiber	ENSSSCG00000005047	CDKN3	0.332793	7.42177e-11	1.47975e-06	0.112	0.061	cyclin dependent kinase inhibitor 3 [Source:NCBI gene;Acc:397589]	GO:0004721(phosphoprotein phosphatase activity);GO:0004722(protein serine/threonine phosphatase activity);GO:0004725(protein tyrosine phosphatase activity);GO:0005737(cytoplasm);GO:0005829(cytosol);GO:0006470(protein dephosphorylation);GO:0007049(cell cycle);GO:0007050(cell cycle arrest);GO:0016311(dephosphorylation);GO:0016787(hydrolase activity);GO:0016791(phosphatase activity);GO:0035335(pepti…	NA	yes
Oxidative_myofiber	ENSSSCG00000027270	TIMM9	0.655948	4.78575e-27	9.54183e-23	0.362	0.237	translocase of inner mitochondrial membrane 9 [Source:NCBI gene;Acc:100621083]	GO:0005215(transporter activity);GO:0005739(mitochondrion);GO:0005743(mitochondrial inner membrane);GO:0015031(protein transport);GO:0042719(mitochondrial intermembrane space protein transporter complex);GO:0042803(protein homodimerization activity);GO:0045039(protein insertion into mitochondrial inner membrane);GO:0046872(metal ion binding);GO:0051087(chaperone binding);GO:0072321(chaperone-medi…	NA	yes
Oxidative_myofiber	ENSSSCG00000005166	MLLT3	0.744215	1.27763e-34	2.54735e-30	0.204	0.034	MLLT3, super elongation complex subunit [Source:NCBI gene;Acc:100524063]	GO:0003682(chromatin binding);GO:0005634(nucleus);GO:0006355(regulation of transcription, DNA-templated);GO:0007379(segment specification);GO:0008023(transcription elongation factor complex);GO:0009952(anterior/posterior pattern specification);GO:0042393(histone binding);GO:0045893(positive regulation of transcription, DNA-templated);GO:0070577(lysine-acetylated histone binding);GO:0090090(negati…	05202(Transcriptional misregulation in cancer)	yes
Oxidative_myofiber	ENSSSCG00000035863	PLIN2	0.363877	1.0451e-13	2.08372e-09	0.283	0.267	perilipin 2 [Source:NCBI gene;Acc:397402]	GO:0005634(nucleus);GO:0005737(cytoplasm);GO:0005811(lipid droplet);GO:0005829(cytosol);GO:0005886(plasma membrane);GO:0015909(long-chain fatty acid transport);GO:0019915(lipid storage)	03320(PPAR signaling pathway)	yes
Oxidative_myofiber	ENSSSCG00000005212	PLGRKT	0.359574	8.81443e-11	1.75742e-06	0.234	0.178	plasminogen receptor with a C-terminal lysine [Source:NCBI gene;Acc:100155714]	GO:0005515(protein binding);GO:0005887(integral component of plasma membrane);GO:0010756(positive regulation of plasminogen activation);GO:0016020(membrane);GO:0016021(integral component of membrane)	NA	yes
Oxidative_myofiber	ENSSSCG00000005219	CDC37L1	0.366899	1.10916e-13	2.21145e-09	0.207	0.17	cell division cycle 37 like 1 [Source:NCBI gene;Acc:100522234]	GO:0005737(cytoplasm);GO:0005829(cytosol);GO:0006457(protein folding);GO:0031072(heat shock protein binding);GO:0050821(protein stabilization);GO:0051082(unfolded protein binding);GO:0051087(chaperone binding)	NA	yes
Oxidative_myofiber	ENSSSCG00000039782	STOML2	0.302302	1.17393e-14	2.34058e-10	0.252	0.254	stomatin like 2 [Source:NCBI gene;Acc:100625031]	GO:0001772(immunological synapse);GO:0005739(mitochondrion);GO:0005743(mitochondrial inner membrane);GO:0005758(mitochondrial intermembrane space);GO:0006851(mitochondrial calcium ion transmembrane transport);GO:0006874(cellular calcium ion homeostasis);GO:0007005(mitochondrion organization);GO:0008180(COP9 signalosome);GO:0010876(lipid localization);GO:0010918(positive regulation of mitochondria…	NA	yes
Oxidative_myofiber	ENSSSCG00000005316	TPM2	4.47759	0	0	1	0.417	tropomyosin 2 [Source:NCBI gene;Acc:396693]	GO:0003779(actin binding);GO:0005884(actin filament);GO:0007015(actin filament organization);GO:0043462(regulation of ATPase activity);GO:0051015(actin filament binding)	04260(Cardiac muscle contraction);04261(Adrenergic signaling in cardiomyocytes);05410(Hypertrophic cardiomyopathy (HCM));05414(Dilated cardiomyopathy (DCM))	yes
Oxidative_myofiber	ENSSSCG00000033212	ENSSSCG00000033212	0.429639	3.48546e-29	6.94931e-25	0.383	0.403	translocase of outer mitochondrial membrane 5 [Source:NCBI gene;Acc:100520533]	GO:0005742(mitochondrial outer membrane translocase complex)	NA	yes
Oxidative_myofiber	ENSSSCG00000023010	TMOD1	1.20088	4.97107e-93	9.91131e-89	0.353	0.026	tropomodulin 1 [Source:NCBI gene;Acc:100316850]	GO:0003779(actin binding);GO:0005523(tropomyosin binding);GO:0005865(striated muscle thin filament);GO:0005884(actin filament);GO:0006936(muscle contraction);GO:0008180(COP9 signalosome);GO:0008344(adult locomotory behavior);GO:0016020(membrane);GO:0030016(myofibril);GO:0030017(sarcomere);GO:0030239(myofibril assembly);GO:0030863(cortical cytoskeleton);GO:0051015(actin filament binding);GO:005169…	NA	yes
Oxidative_myofiber	ENSSSCG00000037954	CAVIN4	0.903369	1.10137e-46	2.19592e-42	0.231	0.024	caveolae associated protein 4 [Source:NCBI gene;Acc:100620754]	GO:0005737(cytoplasm);GO:0005886(plasma membrane);GO:0005901(caveola);GO:0010468(regulation of gene expression);GO:0030018(Z disc);GO:0035023(regulation of Rho protein signal transduction);GO:0045944(positive regulation of transcription by RNA polymerase II)	NA	yes
Oxidative_myofiber	ENSSSCG00000005467	HSDL2	1.40856	1.63906e-102	3.26796e-98	0.514	0.196	hydroxysteroid dehydrogenase like 2 [Source:NCBI gene;Acc:100155587]	GO:0005739(mitochondrion);GO:0005777(peroxisome)	NA	yes
Oxidative_myofiber	ENSSSCG00000005528	NDUFA8	1.81734	3.49767e-254	6.97366e-250	0.802	0.426	NADH:ubiquinone oxidoreductase subunit A8 [Source:NCBI gene;Acc:100154443]	GO:0005747(mitochondrial respiratory chain complex I);GO:0006120(mitochondrial electron transport, NADH to ubiquinone)	00190(Oxidative phosphorylation);04714(Thermogenesis);04723(Retrograde endocannabinoid signaling);04932(Non-alcoholic fatty liver disease (NAFLD));05010(Alzheimer disease);05012(Parkinson disease);05016(Huntington disease)	yes
Oxidative_myofiber	ENSSSCG00000005627	AK1	3.35805	0	0	0.815	0.07	adenylate kinase 1 [Source:NCBI gene;Acc:100521423]	GO:0000166(nucleotide binding);GO:0001520(outer dense fiber);GO:0004017(adenylate kinase activity);GO:0004550(nucleoside diphosphate kinase activity);GO:0005524(ATP binding);GO:0005737(cytoplasm);GO:0005829(cytosol);GO:0005886(plasma membrane);GO:0006139(nucleobase-containing compound metabolic process);GO:0006165(nucleoside diphosphate phosphorylation);GO:0006172(ADP biosynthetic process);GO:000…	00230(Purine metabolism);00730(Thiamine metabolism)	yes
Oxidative_myofiber	ENSSSCG00000005628	ST6GALNAC4	0.727572	8.6771e-28	1.73004e-23	0.295	0.142	ST6 N-acetylgalactosaminide alpha-2,6-sialyltransferase 4 [Source:NCBI gene;Acc:396676]	GO:0005794(Golgi apparatus);GO:0006486(protein glycosylation);GO:0008373(sialyltransferase activity);GO:0016020(membrane);GO:0016021(integral component of membrane);GO:0016740(transferase activity);GO:0016757(transferase activity, transferring glycosyl groups);GO:0097503(sialylation)	00604(Glycosphingolipid biosynthesis - ganglio series)	yes
Oxidative_myofiber	ENSSSCG00000022655	PTGES2	0.336518	9.67251e-12	1.92851e-07	0.116	0.043	prostaglandin E synthase 2 [Source:NCBI gene;Acc:100155133]	GO:0003677(DNA binding);GO:0005515(protein binding);GO:0005634(nucleus);GO:0005739(mitochondrion);GO:0005829(cytosol);GO:0009055(electron transfer activity);GO:0015035(protein disulfide oxidoreductase activity);GO:0022900(electron transport chain);GO:0045454(cell redox homeostasis);GO:0045893(positive regulation of transcription, DNA-templated);GO:0046903(secretion);GO:0050220(prostaglandin-E syn…	00590(Arachidonic acid metabolism)	yes
Oxidative_myofiber	ENSSSCG00000005671	CRAT	1.0506	1.95401e-62	3.89591e-58	0.419	0.166	carnitine O-acetyltransferase [Source:NCBI gene;Acc:100127351]	GO:0004092(carnitine O-acetyltransferase activity);GO:0005102(signaling receptor binding);GO:0005739(mitochondrion);GO:0005777(peroxisome);GO:0016740(transferase activity);GO:0016746(transferase activity, transferring acyl groups);GO:0019254(carnitine metabolic process, CoA-linked)	04146(Peroxisome)	yes
Oxidative_myofiber	ENSSSCG00000005678	NTMT1	0.376264	7.4624e-14	1.48785e-09	0.131	0.044	N-terminal Xaa-Pro-Lys N-methyltransferase 1 [Source:NCBI gene;Acc:100153919]	GO:0005634(nucleus);GO:0005654(nucleoplasm);GO:0005737(cytoplasm);GO:0005829(cytosol);GO:0006480(N-terminal protein amino acid methylation);GO:0007051(spindle organization);GO:0007059(chromosome segregation);GO:0008168(methyltransferase activity);GO:0008276(protein methyltransferase activity);GO:0016571(histone methylation);GO:0018012(N-terminal peptidyl-alanine trimethylation);GO:0018013(N-termi…	NA	yes
Oxidative_myofiber	ENSSSCG00000005713	PLPP7	0.339034	2.17418e-09	4.33488e-05	0.134	0.069	phospholipid phosphatase 7 (inactive) [Source:NCBI gene;Acc:102165958]	GO:0005635(nuclear envelope);GO:0010832(negative regulation of myotube differentiation);GO:0016020(membrane);GO:0016021(integral component of membrane)	NA	yes
Oxidative_myofiber	ENSSSCG00000038459	SURF2	0.447485	1.08808e-14	2.16942e-10	0.182	0.1	surfeit 2 [Source:NCBI gene;Acc:110256514]	GO:0005634(nucleus);GO:0005730(nucleolus);GO:0005886(plasma membrane);GO:0016607(nuclear speck)	NA	yes
Oxidative_myofiber	ENSSSCG00000011196	DPH3	0.329144	1.1357e-11	2.26435e-07	0.204	0.164	diphthamide biosynthesis 3 [Source:NCBI gene;Acc:100156362]	GO:0002098(tRNA wobble uridine modification);GO:0005634(nucleus);GO:0005829(cytosol);GO:0017183(peptidyl-diphthamide biosynthetic process from peptidyl-histidine);GO:0046872(metal ion binding)	NA	yes
Oxidative_myofiber	ENSSSCG00000029811	PLCL2	0.330013	4.25536e-08	0.000848434	0.122	0.048	phospholipase C like 2 [Source:NCBI gene;Acc:100625981]	GO:0002322(B cell proliferation involved in immune response);GO:0002337(B-1a B cell differentiation);GO:0004435(phosphatidylinositol phospholipase C activity);GO:0006629(lipid metabolic process);GO:0007165(signal transduction);GO:0007214(gamma-aminobutyric acid signaling pathway);GO:0008081(phosphoric diester hydrolase activity);GO:0016042(lipid catabolic process);GO:0016787(hydrolase activity);G…	NA	yes
Oxidative_myofiber	ENSSSCG00000011208	ZNF385D	0.712095	2.91108e-24	5.8041e-20	0.28	0.124	zinc finger protein 385D [Source:NCBI gene;Acc:100520455]	GO:0003676(nucleic acid binding);GO:0008270(zinc ion binding);GO:0046872(metal ion binding)	NA	yes
Oxidative_myofiber	ENSSSCG00000038607	GADL1	0.708796	1.21503e-50	2.42252e-46	0.155	0.006	glutamate decarboxylase like 1 [Source:NCBI gene;Acc:100623700]	GO:0003824(catalytic activity);GO:0016829(lyase activity);GO:0016831(carboxy-lyase activity);GO:0019752(carboxylic acid metabolic process);GO:0030170(pyridoxal phosphate binding)	00410(beta-Alanine metabolism);00430(Taurine and hypotaurine metabolism);00770(Pantothenate and CoA biosynthesis)	yes
Oxidative_myofiber	ENSSSCG00000011238	ARPP21	0.41925	1.81009e-15	3.60895e-11	0.164	0.043	cAMP regulated phosphoprotein 21 [Source:NCBI gene;Acc:100512986]	GO:0003676(nucleic acid binding);GO:0034605(cellular response to heat)	NA	yes
Oxidative_myofiber	ENSSSCG00000027711	SS18L2	0.880366	1.03916e-48	2.07188e-44	0.435	0.26	SS18 like 2 [Source:NCBI gene;Acc:100523140]	GO:0003713(transcription coactivator activity);GO:0005634(nucleus);GO:0045893(positive regulation of transcription, DNA-templated);GO:0045944(positive regulation of transcription by RNA polymerase II);GO:0050775(positive regulation of dendrite morphogenesis)	NA	yes
Oxidative_myofiber	ENSSSCG00000011287	HHATL	0.699372	2.90625e-45	5.79447e-41	0.176	0.011	hedgehog acyltransferase like [Source:NCBI gene;Acc:100523865]	GO:0005783(endoplasmic reticulum);GO:0016020(membrane);GO:0016021(integral component of membrane);GO:0048471(perinuclear region of cytoplasm);GO:0060262(negative regulation of N-terminal protein palmitoylation)	NA	yes
Oxidative_myofiber	ENSSSCG00000011290	ENSSSCG00000011290	0.572261	2.78645e-27	5.55563e-23	0.295	0.21	HIG1 hypoxia inducible domain family member 1A [Source:NCBI gene;Acc:100524219]	GO:0016020(membrane);GO:0016021(integral component of membrane)	NA	yes
Oxidative_myofiber	ENSSSCG00000011325	MYL3	2.1684	3.49868e-154	6.97567e-150	0.337	0.011	myosin light chain 3 [Source:NCBI gene;Acc:100515755]	GO:0002026(regulation of the force of heart contraction);GO:0003785(actin monomer binding);GO:0005509(calcium ion binding);GO:0006942(regulation of striated muscle contraction);GO:0031672(A band);GO:0031674(I band);GO:0055010(ventricular cardiac muscle tissue morphogenesis);GO:0060048(cardiac muscle contraction)	04260(Cardiac muscle contraction);04261(Adrenergic signaling in cardiomyocytes);04371(Apelin signaling pathway);05410(Hypertrophic cardiomyopathy (HCM));05414(Dilated cardiomyopathy (DCM))	yes
Oxidative_myofiber	ENSSSCG00000011356	UQCRC1	1.45534	3.56481e-154	7.10751e-150	0.669	0.4	cytochrome b-c1 complex subunit 1, mitochondrial [Source:NCBI gene;Acc:100156879]	GO:0003824(catalytic activity);GO:0005739(mitochondrion);GO:0005743(mitochondrial inner membrane);GO:0005829(cytosol);GO:0006122(mitochondrial electron transport, ubiquinol to cytochrome c);GO:0031625(ubiquitin protein ligase binding);GO:0046872(metal ion binding)	00190(Oxidative phosphorylation);04260(Cardiac muscle contraction);04714(Thermogenesis);04932(Non-alcoholic fatty liver disease (NAFLD));05010(Alzheimer disease);05012(Parkinson disease);05016(Huntington disease)	yes
Oxidative_myofiber	ENSSSCG00000011363	PRKAR2A	0.277548	6.66706e-09	0.000132928	0.173	0.144	protein kinase cAMP-dependent type II regulatory subunit alpha [Source:NCBI gene;Acc:397493]	GO:0000166(nucleotide binding);GO:0001932(regulation of protein phosphorylation);GO:0004862(cAMP-dependent protein kinase inhibitor activity);GO:0005515(protein binding);GO:0005737(cytoplasm);GO:0005813(centrosome);GO:0005829(cytosol);GO:0005886(plasma membrane);GO:0005930(axoneme);GO:0005952(cAMP-dependent protein kinase complex);GO:0008603(cAMP-dependent protein kinase regulator activity);GO:00…	04910(Insulin signaling pathway)	yes
Oxidative_myofiber	ENSSSCG00000011371	NDUFAF3	0.587967	1.03618e-27	2.06593e-23	0.392	0.319	NADH:ubiquinone oxidoreductase complex assembly factor 3 [Source:NCBI gene;Acc:100156018]	GO:0005634(nucleus);GO:0005743(mitochondrial inner membrane);GO:0032981(mitochondrial respiratory chain complex I assembly)	04714(Thermogenesis)	yes
Oxidative_myofiber	ENSSSCG00000011401	LSMEM2	0.607127	6.55609e-47	1.30715e-42	0.164	0.009	leucine rich single-pass membrane protein 2 [Source:NCBI gene;Acc:100154429]	GO:0016020(membrane);GO:0016021(integral component of membrane)	NA	yes
Oxidative_myofiber	ENSSSCG00000023325	ENSSSCG00000023325	0.388215	1.21545e-15	2.42336e-11	0.204	0.15	aminoacylase 1 [Source:NCBI gene;Acc:396930]	GO:0004046(aminoacylase activity);GO:0005737(cytoplasm);GO:0006508(proteolysis);GO:0006520(cellular amino acid metabolic process);GO:0008237(metallopeptidase activity);GO:0016787(hydrolase activity);GO:0046872(metal ion binding)	00220(Arginine biosynthesis)	yes
Oxidative_myofiber	ENSSSCG00000011435	TWF2	0.793929	1.31602e-39	2.62388e-35	0.264	0.118	toll like receptor 9 [Source:NCBI gene;Acc:397007]	GO:0003779(actin binding);GO:0003785(actin monomer binding);GO:0005080(protein kinase C binding);GO:0005524(ATP binding);GO:0005546(phosphatidylinositol-4,5-bisphosphate binding);GO:0005622(intracellular);GO:0005737(cytoplasm);GO:0005884(actin filament);GO:0010591(regulation of lamellipodium assembly);GO:0010592(positive regulation of lamellipodium assembly);GO:0010976(positive regulation of neur…	04620(Toll-like receptor signaling pathway);05142(Chagas disease (American trypanosomiasis));05143(African trypanosomiasis);05144(Malaria);05152(Tuberculosis);05162(Measles);05168(Herpes simplex virus 1 infection)	yes
Oxidative_myofiber	ENSSSCG00000011441	TNNC1	3.00591	5.33616e-103	1.06392e-98	0.322	0.04	troponin C1, slow skeletal and cardiac type [Source:NCBI gene;Acc:100156435]	GO:0003009(skeletal muscle contraction);GO:0005509(calcium ion binding);GO:0005861(troponin complex);GO:0006937(regulation of muscle contraction);GO:0014883(transition between fast and slow fiber);GO:0031013(troponin I binding);GO:0031014(troponin T binding);GO:0032972(regulation of muscle filament sliding speed);GO:0042803(protein homodimerization activity);GO:0043462(regulation of ATPase activi…	04020(Calcium signaling pathway);04260(Cardiac muscle contraction);04261(Adrenergic signaling in cardiomyocytes);05410(Hypertrophic cardiomyopathy (HCM));05414(Dilated cardiomyopathy (DCM))	yes
Oxidative_myofiber	ENSSSCG00000034529	SMIM4	0.319565	2.18563e-07	0.00435772	0.179	0.121	small integral membrane protein 4 [Source:HGNC Symbol;Acc:HGNC:37257]	GO:0016020(membrane);GO:0016021(integral component of membrane)	NA	yes
Oxidative_myofiber	ENSSSCG00000011453	ITIH4	3.1544	8.59478e-253	1.71363e-248	0.866	0.133	inter-alpha-trypsin inhibitor heavy chain family member 4 [Source:NCBI gene;Acc:396799]	GO:0004867(serine-type endopeptidase inhibitor activity);GO:0005737(cytoplasm);GO:0005886(plasma membrane);GO:0006953(acute-phase response);GO:0010951(negative regulation of endopeptidase activity);GO:0030212(hyaluronan metabolic process);GO:0034097(response to cytokine)	NA	yes
Oxidative_myofiber	ENSSSCG00000038873	SLMAP	0.303537	7.42359e-08	0.00148012	0.191	0.152	sarcolemma associated protein [Source:NCBI gene;Acc:100514321]	GO:0005515(protein binding);GO:0006936(muscle contraction);GO:0016020(membrane);GO:0016021(integral component of membrane);GO:0072659(protein localization to plasma membrane);GO:1900825(regulation of membrane depolarization during cardiac muscle cell action potential);GO:1902305(regulation of sodium ion transmembrane transport);GO:1905150(regulation of voltage-gated sodium channel activity)	NA	yes
Oxidative_myofiber	ENSSSCG00000025881	PDHB	0.657898	5.68433e-32	1.13334e-27	0.337	0.238	pyruvate dehydrogenase E1 beta subunit [Source:NCBI gene;Acc:100516042]	GO:0003824(catalytic activity);GO:0004738(pyruvate dehydrogenase activity);GO:0005654(nucleoplasm);GO:0005739(mitochondrion);GO:0006086(acetyl-CoA biosynthetic process from pyruvate);GO:0006099(tricarboxylic acid cycle);GO:0034604(pyruvate dehydrogenase (NAD+) activity);GO:0045254(pyruvate dehydrogenase complex)	00010(Glycolysis / Gluconeogenesis);00020(Citrate cycle (TCA cycle));00620(Pyruvate metabolism);04066(HIF-1 signaling pathway);04922(Glucagon signaling pathway);05230(Central carbon metabolism in cancer)	yes
Oxidative_myofiber	ENSSSCG00000011508	LMOD3	1.74989	1.74544e-139	3.48006e-135	0.495	0.034	leiomodin 3 [Source:NCBI gene;Acc:100524108]	GO:0003779(actin binding);GO:0003785(actin monomer binding);GO:0005523(tropomyosin binding);GO:0005737(cytoplasm);GO:0005865(striated muscle thin filament);GO:0006936(muscle contraction);GO:0006941(striated muscle contraction);GO:0030016(myofibril);GO:0030239(myofibril assembly);GO:0030240(skeletal muscle thin filament assembly);GO:0031430(M band);GO:0031672(A band);GO:0045010(actin nucleation);G…	NA	yes
Oxidative_myofiber	ENSSSCG00000011538	LMCD1	1.1559	5.49209e-71	1.09501e-66	0.255	0.029	LIM and cysteine rich domains 1 [Source:NCBI gene;Acc:494020]	GO:0000122(negative regulation of transcription by RNA polymerase II);GO:0003714(transcription corepressor activity);GO:0005634(nucleus);GO:0005737(cytoplasm);GO:0008270(zinc ion binding);GO:0010611(regulation of cardiac muscle hypertrophy);GO:0046872(metal ion binding);GO:0070886(positive regulation of calcineurin-NFAT signaling cascade)	NA	yes
Oxidative_myofiber	ENSSSCG00000040643	CAV3	2.10354	4.56037e-180	9.09246e-176	0.693	0.091	caveolin 3 [Source:NCBI gene;Acc:641358]	GO:0000139(Golgi membrane);GO:0001778(plasma membrane repair);GO:0002027(regulation of heart rate);GO:0005198(structural molecule activity);GO:0005246(calcium channel regulator activity);GO:0005737(cytoplasm);GO:0005783(endoplasmic reticulum);GO:0005794(Golgi apparatus);GO:0005886(plasma membrane);GO:0005887(integral component of plasma membrane);GO:0005901(caveola);GO:0005925(focal adhesion);GO:…	04144(Endocytosis);04510(Focal adhesion);05100(Bacterial invasion of epithelial cells);05205(Proteoglycans in cancer);05418(Fluid shear stress and atherosclerosis)	yes
Oxidative_myofiber	ENSSSCG00000011698	GYG1	0.976119	9.7376e-49	1.94148e-44	0.31	0.076	glycogenin 1 [Source:NCBI gene;Acc:100620160]	GO:0005978(glycogen biosynthetic process);GO:0008466(glycogenin glucosyltransferase activity);GO:0016740(transferase activity);GO:0016757(transferase activity, transferring glycosyl groups);GO:0030145(manganese ion binding);GO:0042803(protein homodimerization activity);GO:0102751(UDP-alpha-D-glucose:glucosyl-glycogenin alpha-D-glucosyltransferase activity)	00500(Starch and sucrose metabolism)	yes
Oxidative_myofiber	ENSSSCG00000037461	MLF1	0.385765	1.54371e-18	3.07786e-14	0.116	0.017	myeloid leukemia factor 1 [Source:NCBI gene;Acc:100620289]	GO:0007050(cell cycle arrest);GO:0019904(protein domain specific binding)	05202(Transcriptional misregulation in cancer)	yes
Oxidative_myofiber	ENSSSCG00000011729	ENSSSCG00000011729	0.824989	9.04879e-55	1.80415e-50	0.252	0.023	NA	NA	NA	yes
Oxidative_myofiber	ENSSSCG00000011764	ENSSSCG00000011764	1.31337	1.72712e-156	3.44354e-152	0.644	0.486	NADH:ubiquinone oxidoreductase subunit B5 [Source:NCBI gene;Acc:100523751]	GO:0016020(membrane);GO:0016021(integral component of membrane)	00190(Oxidative phosphorylation);04714(Thermogenesis);04723(Retrograde endocannabinoid signaling);04932(Non-alcoholic fatty liver disease (NAFLD));05010(Alzheimer disease);05012(Parkinson disease);05016(Huntington disease)	yes
Oxidative_myofiber	ENSSSCG00000011765	USP13	0.651657	7.35483e-23	1.46641e-18	0.182	0.064	ubiquitin specific peptidase 13 [Source:NCBI gene;Acc:100524109]	GO:0004197(cysteine-type endopeptidase activity);GO:0004843(thiol-dependent ubiquitin-specific protease activity);GO:0005515(protein binding);GO:0006355(regulation of transcription, DNA-templated);GO:0006508(proteolysis);GO:0006511(ubiquitin-dependent protein catabolic process);GO:0008233(peptidase activity);GO:0008234(cysteine-type peptidase activity);GO:0008270(zinc ion binding);GO:0008283(cell…	NA	yes
Oxidative_myofiber	ENSSSCG00000011769	FXR1	0.950973	4.1056e-53	8.18575e-49	0.617	0.458	FMR1 autosomal homolog 1 [Source:NCBI gene;Acc:100525539]	GO:0003676(nucleic acid binding);GO:0003723(RNA binding);GO:0003729(mRNA binding);GO:0003730(mRNA 3'-UTR binding);GO:0005634(nucleus);GO:0005737(cytoplasm);GO:0005829(cytosol);GO:0005844(polysome);GO:0006417(regulation of translation);GO:0007517(muscle organ development);GO:0014069(postsynaptic density);GO:0016020(membrane);GO:0017148(negative regulation of translation);GO:0030424(axon);GO:003042…	03013(RNA transport)	yes
Oxidative_myofiber	ENSSSCG00000011770	DNAJC19	0.586641	3.41223e-24	6.80331e-20	0.31	0.211	DnaJ heat shock protein family (Hsp40) member C19 [Source:NCBI gene;Acc:100154656]	GO:0001405(PAM complex, Tim23 associated import motor);GO:0001671(ATPase activator activity);GO:0005739(mitochondrion);GO:0005743(mitochondrial inner membrane);GO:0007601(visual perception);GO:0008565(protein transporter activity);GO:0030150(protein import into mitochondrial matrix);GO:0032781(positive regulation of ATPase activity);GO:0032991(protein-containing complex);GO:0048806(genitalia deve…	NA	yes
Oxidative_myofiber	ENSSSCG00000022783	DCUN1D1	0.472478	2.38671e-20	4.75862e-16	0.24	0.197	defective in cullin neddylation 1 domain containing 1 [Source:NCBI gene;Acc:100624319]	GO:0000151(ubiquitin ligase complex);GO:0005515(protein binding);GO:0005634(nucleus);GO:0005829(cytosol);GO:0031624(ubiquitin conjugating enzyme binding);GO:0032182(ubiquitin-like protein binding);GO:0045116(protein neddylation);GO:0051443(positive regulation of ubiquitin-protein transferase activity);GO:0097602(cullin family protein binding);GO:2000436(positive regulation of protein neddylation)	NA	yes
Oxidative_myofiber	ENSSSCG00000036094	HRASLS	0.406522	1.91649e-30	3.8211e-26	0.119	0.007	HRAS like suppressor [Source:NCBI gene;Acc:100522036]	GO:0016020(membrane);GO:0016021(integral component of membrane)	NA	yes
Oxidative_myofiber	ENSSSCG00000026990	FAM162A	1.61534	1.37189e-198	2.73528e-194	0.72	0.383	family with sequence similarity 162 member A [Source:NCBI gene;Acc:100627352]	GO:0005739(mitochondrion);GO:0005829(cytosol);GO:0006919(activation of cysteine-type endopeptidase activity involved in apoptotic process);GO:0016020(membrane);GO:0016021(integral component of membrane);GO:0043065(positive regulation of apoptotic process);GO:0051402(neuron apoptotic process);GO:0071456(cellular response to hypoxia);GO:0090200(positive regulation of release of cytochrome c from mi…	NA	yes
Oxidative_myofiber	ENSSSCG00000025107	ENSSSCG00000025107	0.422023	1.10455e-15	2.20225e-11	0.204	0.137	coiled-coil domain containing 58 [Source:NCBI gene;Acc:100627794]	NA	NA	yes
Oxidative_myofiber	ENSSSCG00000031913	NDUFB4	1.69827	2.39992e-246	4.78497e-242	0.842	0.582	NADH:ubiquinone oxidoreductase subunit B4 [Source:NCBI gene;Acc:100624335]	GO:0005739(mitochondrion);GO:0005747(mitochondrial respiratory chain complex I);GO:0006979(response to oxidative stress);GO:0008137(NADH dehydrogenase (ubiquinone) activity);GO:0016020(membrane);GO:0016021(integral component of membrane);GO:0031965(nuclear membrane);GO:0032981(mitochondrial respiratory chain complex I assembly);GO:0055114(oxidation-reduction process)	00190(Oxidative phosphorylation);04714(Thermogenesis);04723(Retrograde endocannabinoid signaling);04932(Non-alcoholic fatty liver disease (NAFLD));05010(Alzheimer disease);05012(Parkinson disease);05016(Huntington disease)	yes
Oxidative_myofiber	ENSSSCG00000011893	COX17	0.841213	4.47963e-47	8.93149e-43	0.611	0.496	COX17 cytochrome c oxidase assembly homolog [Source:NCBI gene;Acc:100156799]	GO:0005507(copper ion binding);GO:0005737(cytoplasm);GO:0005758(mitochondrial intermembrane space);GO:0006825(copper ion transport);GO:0008284(positive regulation of cell population proliferation);GO:0016531(copper chaperone activity);GO:0033617(mitochondrial respiratory chain complex IV assembly);GO:1903136(cuprous ion binding);GO:1904960(positive regulation of cytochrome-c oxidase activity)	00190(Oxidative phosphorylation);04714(Thermogenesis)	yes
Oxidative_myofiber	ENSSSCG00000011894	POPDC2	0.40969	1.95448e-22	3.89685e-18	0.119	0.013	popeye domain containing 2 [Source:NCBI gene;Acc:100155597]	GO:0007507(heart development);GO:0007519(skeletal muscle tissue development);GO:0016020(membrane);GO:0016021(integral component of membrane);GO:0030552(cAMP binding);GO:0042383(sarcolemma);GO:0042391(regulation of membrane potential);GO:0051146(striated muscle cell differentiation)	NA	yes
Oxidative_myofiber	ENSSSCG00000011917	NAA50	0.580097	4.56862e-20	9.10892e-16	0.286	0.19	N(alpha)-acetyltransferase 50, NatE catalytic subunit [Source:NCBI gene;Acc:100513438]	GO:0004596(peptide alpha-N-acetyltransferase activity);GO:0005634(nucleus);GO:0005737(cytoplasm);GO:0005829(cytosol);GO:0006474(N-terminal protein amino acid acetylation);GO:0007064(mitotic sister chromatid cohesion);GO:0008080(N-acetyltransferase activity);GO:0010485(H4 histone acetyltransferase activity);GO:0016573(histone acetylation);GO:0031415(NatA complex);GO:0034087(establishment of mitoti…	NA	yes
Oxidative_myofiber	ENSSSCG00000038399	ATP5PF	1.11202	5.15485e-123	1.02777e-118	0.863	0.79	ATP synthase peripheral stalk subunit F6 [Source:NCBI gene;Acc:100622245]	GO:0000276(mitochondrial proton-transporting ATP synthase complex, coupling factor F(o));GO:0005739(mitochondrion);GO:0005743(mitochondrial inner membrane);GO:0005753(mitochondrial proton-transporting ATP synthase complex);GO:0006811(ion transport);GO:0015078(proton transmembrane transporter activity);GO:0015986(ATP synthesis coupled proton transport);GO:0016020(membrane);GO:0016887(ATPase activi…	00190(Oxidative phosphorylation);04714(Thermogenesis);05010(Alzheimer disease);05012(Parkinson disease);05016(Huntington disease)	yes
Oxidative_myofiber	ENSSSCG00000012042	ATP5PO	1.59924	5.98384e-219	1.19306e-214	0.799	0.611	ATP synthase peripheral stalk subunit OSCP [Source:NCBI gene;Acc:733678]	GO:0015986(ATP synthesis coupled proton transport);GO:0016020(membrane);GO:0046933(proton-transporting ATP synthase activity, rotational mechanism);GO:0099132(ATP hydrolysis coupled cation transmembrane transport)	00190(Oxidative phosphorylation);04714(Thermogenesis);05010(Alzheimer disease);05012(Parkinson disease);05016(Huntington disease)	yes
Oxidative_myofiber	ENSSSCG00000012046	ENSSSCG00000012046	1.04189	3.29443e-73	6.56844e-69	0.486	0.297	small integral membrane protein 11A [Source:NCBI gene;Acc:100511159]	GO:0016020(membrane);GO:0016021(integral component of membrane)	NA	yes
Oxidative_myofiber	ENSSSCG00000029219	SH3BGR	1.56405	3.9586e-119	7.89267e-115	0.48	0.056	SH3 domain binding glutamate rich protein [Source:NCBI gene;Acc:100626262]	NA	NA	yes
Oxidative_myofiber	ENSSSCG00000021991	ENSSSCG00000021991	1.05437	8.58523e-97	1.71172e-92	0.681	0.546	NADH:ubiquinone oxidoreductase subunit V3 [Source:NCBI gene;Acc:100620809]	GO:0005739(mitochondrion);GO:0005747(mitochondrial respiratory chain complex I)	00190(Oxidative phosphorylation);04714(Thermogenesis);04723(Retrograde endocannabinoid signaling);04932(Non-alcoholic fatty liver disease (NAFLD));05010(Alzheimer disease);05012(Parkinson disease);05016(Huntington disease)	yes
Oxidative_myofiber	ENSSSCG00000025525	ENSSSCG00000025525	1.04932	2.63165e-78	5.24698e-74	0.535	0.355	glutamine amidotransferase like class 1 domain containing 3A [Source:NCBI gene;Acc:100623793]	GO:0005739(mitochondrion)	NA	yes
Oxidative_myofiber	ENSSSCG00000002654	FBXO31	0.312826	7.03319e-08	0.00140228	0.143	0.08	F-box protein 31 [Source:NCBI gene;Acc:100512607]	GO:0005515(protein binding);GO:0006974(cellular response to DNA damage stimulus);GO:0019005(SCF ubiquitin ligase complex);GO:0030332(cyclin binding);GO:0031145(anaphase-promoting complex-dependent catabolic process);GO:0031146(SCF-dependent proteasomal ubiquitin-dependent protein catabolic process);GO:0031571(mitotic G1 DNA damage checkpoint);GO:0043025(neuronal cell body)	NA	yes
Oxidative_myofiber	ENSSSCG00000029034	COX4I1	1.61166	0	0	0.994	0.959	cytochrome c oxidase subunit 4 isoform 1, mitochondrial [Source:NCBI gene;Acc:100624067]	GO:0004129(cytochrome-c oxidase activity);GO:0005634(nucleus);GO:0005739(mitochondrion);GO:0005743(mitochondrial inner membrane);GO:0005751(mitochondrial respiratory chain complex IV);GO:0006123(mitochondrial electron transport, cytochrome c to oxygen);GO:0016020(membrane);GO:0016021(integral component of membrane);GO:0031966(mitochondrial membrane);GO:1902600(proton transmembrane transport)	00190(Oxidative phosphorylation);04260(Cardiac muscle contraction);04714(Thermogenesis);04932(Non-alcoholic fatty liver disease (NAFLD));05010(Alzheimer disease);05012(Parkinson disease);05016(Huntington disease)	yes
Oxidative_myofiber	ENSSSCG00000040203	ENSSSCG00000040203	0.330961	2.45755e-12	4.89987e-08	0.286	0.259	glycine cleavage system protein H [Source:NCBI gene;Acc:110261260]	GO:0005739(mitochondrion);GO:0005960(glycine cleavage complex);GO:0019464(glycine decarboxylation via glycine cleavage system)	00260(Glycine, serine and threonine metabolism);00630(Glyoxylate and dicarboxylate metabolism)	yes
Oxidative_myofiber	ENSSSCG00000032060	ENSSSCG00000032060	0.861088	1.7566e-45	3.50231e-41	0.307	0.14	C-X9-C motif containing 2 [Source:NCBI gene;Acc:110261262]	GO:0005739(mitochondrion)	NA	yes
Oxidative_myofiber	ENSSSCG00000040607	MAF	0.266705	1.64951e-07	0.0032888	0.204	0.18	MAF bZIP transcription factor [Source:NCBI gene;Acc:106510466]	GO:0000122(negative regulation of transcription by RNA polymerase II);GO:0001228(DNA-binding transcription activator activity, RNA polymerase II-specific);GO:0001816(cytokine production);GO:0002088(lens development in camera-type eye);GO:0003677(DNA binding);GO:0003700(DNA-binding transcription factor activity);GO:0005634(nucleus);GO:0005737(cytoplasm);GO:0006355(regulation of transcription, DNA-…	04658(Th1 and Th2 cell differentiation);05202(Transcriptional misregulation in cancer);05321(Inflammatory bowel disease (IBD))	yes
Oxidative_myofiber	ENSSSCG00000025284	COQ9	1.13736	1.96364e-74	3.91512e-70	0.465	0.192	coenzyme Q9 [Source:NCBI gene;Acc:100620830]	GO:0005743(mitochondrial inner membrane);GO:0006120(mitochondrial electron transport, NADH to ubiquinone);GO:0006744(ubiquinone biosynthetic process);GO:0008289(lipid binding);GO:0042803(protein homodimerization activity)	NA	yes
Oxidative_myofiber	ENSSSCG00000032985	GOT2	1.59331	3.39721e-144	6.77336e-140	0.52	0.183	glutamic-oxaloacetic transaminase 2 [Source:NCBI gene;Acc:396968]	GO:0003824(catalytic activity);GO:0004069(L-aspartate:2-oxoglutarate aminotransferase activity);GO:0005739(mitochondrion);GO:0005743(mitochondrial inner membrane);GO:0005759(mitochondrial matrix);GO:0005886(plasma membrane);GO:0006103(2-oxoglutarate metabolic process);GO:0006107(oxaloacetate metabolic process);GO:0006520(cellular amino acid metabolic process);GO:0006531(aspartate metabolic proces…	00220(Arginine biosynthesis);00250(Alanine, aspartate and glutamate metabolism);00270(Cysteine and methionine metabolism);00330(Arginine and proline metabolism);00350(Tyrosine metabolism);00360(Phenylalanine metabolism);00400(Phenylalanine, tyrosine and tryptophan biosynthesis);04975(Fat digestion and absorption)	yes
Oxidative_myofiber	ENSSSCG00000027085	ENSSSCG00000027085	1.91531	1.82618e-278	3.64105e-274	0.851	0.423	cytochrome b-c1 complex subunit Rieske, mitochondrial [Source:NCBI gene;Acc:100522678]	GO:0005739(mitochondrion);GO:0005743(mitochondrial inner membrane);GO:0005750(mitochondrial respiratory chain complex III);GO:0006122(mitochondrial electron transport, ubiquinol to cytochrome c);GO:0008121(ubiquinol-cytochrome-c reductase activity);GO:0016020(membrane);GO:0016491(oxidoreductase activity);GO:0016679(oxidoreductase activity, acting on diphenols and related substances as donors);GO:…	00190(Oxidative phosphorylation);04260(Cardiac muscle contraction);04714(Thermogenesis);04932(Non-alcoholic fatty liver disease (NAFLD));05010(Alzheimer disease);05012(Parkinson disease);05016(Huntington disease)	yes
Oxidative_myofiber	ENSSSCG00000002860	PDCD5	0.844712	1.93481e-62	3.85762e-58	0.62	0.512	programmed cell death 5 [Source:NCBI gene;Acc:100523791]	GO:0003677(DNA binding);GO:0005634(nucleus);GO:0008201(heparin binding);GO:0008285(negative regulation of cell population proliferation);GO:0010628(positive regulation of gene expression);GO:0010698(acetyltransferase activator activity);GO:0043065(positive regulation of apoptotic process);GO:0043280(positive regulation of cysteine-type endopeptidase activity involved in apoptotic process);GO:0048…	NA	yes
Oxidative_myofiber	ENSSSCG00000002873	GPI	0.625516	1.82275e-31	3.6342e-27	0.283	0.208	glucose-6-phosphate isomerase [Source:NCBI gene;Acc:397602]	GO:0004347(glucose-6-phosphate isomerase activity);GO:0005125(cytokine activity);GO:0005576(extracellular region);GO:0005615(extracellular space);GO:0005737(cytoplasm);GO:0005829(cytosol);GO:0006094(gluconeogenesis);GO:0006096(glycolytic process);GO:0010469(regulation of signaling receptor activity);GO:0016853(isomerase activity);GO:0016866(intramolecular transferase activity);GO:0048029(monosacc…	00010(Glycolysis / Gluconeogenesis);00030(Pentose phosphate pathway);00500(Starch and sucrose metabolism);00520(Amino sugar and nucleotide sugar metabolism)	yes
Oxidative_myofiber	ENSSSCG00000023267	SCN1B	0.619246	2.92974e-33	5.84132e-29	0.188	0.031	sodium voltage-gated channel beta subunit 1 [Source:NCBI gene;Acc:100736963]	GO:0001518(voltage-gated sodium channel complex);GO:0005248(voltage-gated sodium channel activity);GO:0005887(integral component of plasma membrane);GO:0006814(sodium ion transport);GO:0007411(axon guidance);GO:0010765(positive regulation of sodium ion transport);GO:0010976(positive regulation of neuron projection development);GO:0014704(intercalated disc);GO:0016020(membrane);GO:0016021(integral…	04261(Adrenergic signaling in cardiomyocytes)	yes
Oxidative_myofiber	ENSSSCG00000021374	FXYD1	0.915006	9.70611e-62	1.9352e-57	0.824	0.686	FXYD domain containing ion transport regulator 1 [Source:HGNC Symbol;Acc:HGNC:4025]	GO:0006811(ion transport);GO:0016020(membrane);GO:0016021(integral component of membrane);GO:0017080(sodium channel regulator activity);GO:0042383(sarcolemma);GO:0043269(regulation of ion transport);GO:0086036(regulation of cardiac muscle cell membrane potential);GO:0099106(ion channel regulator activity);GO:1903278(positive regulation of sodium ion export across plasma membrane);GO:2000649(regul…	NA	yes
Oxidative_myofiber	ENSSSCG00000002907	ENSSSCG00000002907	2.01416	0	0	0.93	0.626	COX6B protein [Source:NCBI gene;Acc:100038022]	GO:0005515(protein binding);GO:0005739(mitochondrion);GO:0045277(respiratory chain complex IV)	00190(Oxidative phosphorylation);04260(Cardiac muscle contraction);04714(Thermogenesis);04932(Non-alcoholic fatty liver disease (NAFLD));05010(Alzheimer disease);05012(Parkinson disease);05016(Huntington disease)	yes
Oxidative_myofiber	ENSSSCG00000002898	ENSSSCG00000002898	0.315738	4.60881e-08	0.000918905	0.155	0.103	lin-37 DREAM MuvB core complex component [Source:NCBI gene;Acc:100628065]	GO:0017053(transcriptional repressor complex)	04218(Cellular senescence)	yes
Oxidative_myofiber	ENSSSCG00000023498	HSPB6	1.34218	5.79863e-87	1.15613e-82	0.69	0.379	heat shock protein family B (small) member 6 [Source:NCBI gene;Acc:494560]	GO:0005212(structural constituent of eye lens);GO:0005576(extracellular region);GO:0005634(nucleus);GO:0005737(cytoplasm);GO:0045766(positive regulation of angiogenesis);GO:0051082(unfolded protein binding);GO:0051087(chaperone binding);GO:0061077(chaperone-mediated protein folding)	NA	yes
Oxidative_myofiber	ENSSSCG00000039196	POLR2I	0.645679	8.90742e-30	1.77596e-25	0.517	0.42	RNA polymerase II subunit I [Source:NCBI gene;Acc:414403]	GO:0001193(maintenance of transcriptional fidelity during DNA-templated transcription elongation from RNA polymerase II promoter);GO:0003676(nucleic acid binding);GO:0003899(DNA-directed 5'-3' RNA polymerase activity);GO:0005634(nucleus);GO:0005654(nucleoplasm);GO:0005665(RNA polymerase II, core complex);GO:0005730(nucleolus);GO:0006283(transcription-coupled nucleotide-excision repair);GO:0006351…	03020(RNA polymerase);05016(Huntington disease)	yes
Oxidative_myofiber	ENSSSCG00000037792	COX7A1	2.0275	3.43002e-240	6.83877e-236	0.805	0.342	cytochrome c oxidase polypeptide VIIa-muscle/heart [Source:NCBI gene;Acc:399685]	GO:0002082(regulation of oxidative phosphorylation);GO:0004129(cytochrome-c oxidase activity);GO:0005739(mitochondrion);GO:0005743(mitochondrial inner membrane);GO:0005746(mitochondrial respirasome);GO:0009055(electron transfer activity);GO:0016020(membrane);GO:0016021(integral component of membrane);GO:0022900(electron transport chain);GO:0097250(mitochondrial respirasome assembly);GO:1902600(pr…	00190(Oxidative phosphorylation);04260(Cardiac muscle contraction);04714(Thermogenesis);04932(Non-alcoholic fatty liver disease (NAFLD));05010(Alzheimer disease);05012(Parkinson disease);05016(Huntington disease)	yes
Oxidative_myofiber	ENSSSCG00000028943	ECH1	0.477073	6.55912e-17	1.30776e-12	0.191	0.108	enoyl-CoA hydratase 1 [Source:NCBI gene;Acc:733679]	GO:0003824(catalytic activity);GO:0005102(signaling receptor binding);GO:0005739(mitochondrion);GO:0051750(delta3,5-delta2,4-dienoyl-CoA isomerase activity)	04146(Peroxisome)	yes
Oxidative_myofiber	ENSSSCG00000031860	MRPS12	0.799252	9.73774e-45	1.94151e-40	0.322	0.165	mitochondrial ribosomal protein S12 [Source:HGNC Symbol;Acc:HGNC:10380]	GO:0003735(structural constituent of ribosome);GO:0005763(mitochondrial small ribosomal subunit);GO:0005840(ribosome);GO:0006412(translation);GO:0015935(small ribosomal subunit)	NA	yes
Oxidative_myofiber	ENSSSCG00000027197	DYRK1B	0.542864	3.20342e-16	6.38698e-12	0.237	0.112	dual specificity tyrosine phosphorylation regulated kinase 1B [Source:NCBI gene;Acc:100625631]	GO:0003713(transcription coactivator activity);GO:0004672(protein kinase activity);GO:0004674(protein serine/threonine kinase activity);GO:0004713(protein tyrosine kinase activity);GO:0005524(ATP binding);GO:0005634(nucleus);GO:0006468(protein phosphorylation);GO:0007520(myoblast fusion);GO:0018108(peptidyl-tyrosine phosphorylation);GO:0045893(positive regulation of transcription, DNA-templated);…	NA	yes
Oxidative_myofiber	ENSSSCG00000027016	C19orf47	0.565213	2.55593e-22	5.09602e-18	0.17	0.04	chromosome 6 C19orf47 homolog [Source:NCBI gene;Acc:100624888]	GO:0005654(nucleoplasm)	NA	yes
Oxidative_myofiber	ENSSSCG00000003089	ENSSSCG00000003089	0.521964	6.98482e-20	1.39263e-15	0.274	0.187	translocase of outer mitochondrial membrane 40 [Source:NCBI gene;Acc:102165927]	GO:0005739(mitochondrion);GO:0005741(mitochondrial outer membrane);GO:0005742(mitochondrial outer membrane translocase complex);GO:0005743(mitochondrial inner membrane);GO:0005829(cytosol);GO:0006626(protein targeting to mitochondrion);GO:0008320(protein transmembrane transporter activity);GO:0016021(integral component of membrane);GO:0030150(protein import into mitochondrial matrix);GO:0032592(i…	05014(Amyotrophic lateral sclerosis (ALS))	yes
Oxidative_myofiber	ENSSSCG00000036132	CKM	2.94729	0	0	0.809	0.054	creatine kinase, M-type [Source:NCBI gene;Acc:397264]	GO:0000166(nucleotide binding);GO:0003824(catalytic activity);GO:0004111(creatine kinase activity);GO:0005524(ATP binding);GO:0005615(extracellular space);GO:0016301(kinase activity);GO:0016310(phosphorylation);GO:0016740(transferase activity);GO:0016772(transferase activity, transferring phosphorus-containing groups);GO:0046314(phosphocreatine biosynthetic process)	00330(Arginine and proline metabolism)	yes
Oxidative_myofiber	ENSSSCG00000036870	RTN2	0.518906	1.36122e-10	2.714e-06	0.31	0.207	reticulon 2 [Source:NCBI gene;Acc:100170115]	GO:0005783(endoplasmic reticulum);GO:0005789(endoplasmic reticulum membrane);GO:0014802(terminal cisterna);GO:0016020(membrane);GO:0016021(integral component of membrane);GO:0030315(T-tubule);GO:0046324(regulation of glucose import);GO:0065002(intracellular protein transmembrane transport)	NA	yes
Oxidative_myofiber	ENSSSCG00000038969	DMPK	0.385448	8.78189e-11	1.75093e-06	0.222	0.174	DM1 protein kinase [Source:NCBI gene;Acc:100627008]	GO:0000166(nucleotide binding);GO:0002028(regulation of sodium ion transport);GO:0004672(protein kinase activity);GO:0004674(protein serine/threonine kinase activity);GO:0005524(ATP binding);GO:0005886(plasma membrane);GO:0006468(protein phosphorylation);GO:0006874(cellular calcium ion homeostasis);GO:0006998(nuclear envelope organization);GO:0008016(regulation of heart contraction);GO:0010657(mu…	NA	yes
Oxidative_myofiber	ENSSSCG00000003154	GYS1	0.469889	1.71907e-13	3.42748e-09	0.188	0.093	glycogen synthase 1 [Source:NCBI gene;Acc:574064]	GO:0004373(glycogen (starch) synthase activity);GO:0005737(cytoplasm);GO:0005978(glycogen biosynthetic process);GO:0007507(heart development);GO:0016234(inclusion body);GO:0016740(transferase activity);GO:0016757(transferase activity, transferring glycosyl groups);GO:0019901(protein kinase binding)	00500(Starch and sucrose metabolism);04151(PI3K-Akt signaling pathway);04152(AMPK signaling pathway);04910(Insulin signaling pathway);04922(Glucagon signaling pathway);04931(Insulin resistance)	yes
Oxidative_myofiber	ENSSSCG00000003189	PRMT1	0.504508	5.81007e-20	1.15841e-15	0.505	0.447	protein arginine methyltransferase 1 [Source:NCBI gene;Acc:100286877]	GO:0001701(in utero embryonic development);GO:0005634(nucleus);GO:0005737(cytoplasm);GO:0005829(cytosol);GO:0006355(regulation of transcription, DNA-templated);GO:0006479(protein methylation);GO:0008168(methyltransferase activity);GO:0008170(N-methyltransferase activity);GO:0008276(protein methyltransferase activity);GO:0008284(positive regulation of cell population proliferation);GO:0008327(meth…	04068(FoxO signaling pathway);04922(Glucagon signaling pathway)	yes
Oxidative_myofiber	ENSSSCG00000003218	MYBPC2	1.30744	1.46435e-96	2.91962e-92	0.343	0.021	myosin binding protein C, fast type [Source:NCBI gene;Acc:100511817]	GO:0005515(protein binding);GO:0005865(striated muscle thin filament);GO:0006936(muscle contraction);GO:0008307(structural constituent of muscle);GO:0030017(sarcomere);GO:0030018(Z disc);GO:0030240(skeletal muscle thin filament assembly);GO:0030241(skeletal muscle myosin thick filament assembly);GO:0031430(M band);GO:0045214(sarcomere organization);GO:0048739(cardiac muscle fiber development);GO:…	NA	yes
Oxidative_myofiber	ENSSSCG00000003261	ENSSSCG00000003261	0.731914	4.24033e-44	8.45437e-40	0.514	0.436	NADH:ubiquinone oxidoreductase subunit A3 [Source:NCBI gene;Acc:100520312]	GO:0005743(mitochondrial inner membrane);GO:0005747(mitochondrial respiratory chain complex I);GO:0016020(membrane);GO:0016021(integral component of membrane)	00190(Oxidative phosphorylation);04714(Thermogenesis);04723(Retrograde endocannabinoid signaling);04932(Non-alcoholic fatty liver disease (NAFLD));05010(Alzheimer disease);05012(Parkinson disease);05016(Huntington disease)	yes
Oxidative_myofiber	ENSSSCG00000003229	ETFB	1.30438	2.67056e-125	5.32457e-121	0.714	0.487	electron transfer flavoprotein subunit beta [Source:NCBI gene;Acc:396614]	GO:0000166(nucleotide binding);GO:0005739(mitochondrion);GO:0005759(mitochondrial matrix);GO:0005829(cytosol);GO:0009055(electron transfer activity);GO:0022900(electron transport chain);GO:0033539(fatty acid beta-oxidation using acyl-CoA dehydrogenase);GO:0055114(oxidation-reduction process)	NA	yes
Oxidative_myofiber	ENSSSCG00000025353	TNNT1	3.62083	1.29571e-131	2.58338e-127	0.158	0.047	troponin T1, slow skeletal type [Source:NCBI gene;Acc:396579]	GO:0003009(skeletal muscle contraction);GO:0005509(calcium ion binding);GO:0005515(protein binding);GO:0005523(tropomyosin binding);GO:0005861(troponin complex);GO:0006936(muscle contraction);GO:0006937(regulation of muscle contraction);GO:0014883(transition between fast and slow fiber);GO:0030899(calcium-dependent ATPase activity);GO:0031014(troponin T binding);GO:0045214(sarcomere organization)…	NA	yes
Oxidative_myofiber	ENSSSCG00000037734	UBE2M	0.9239	5.05205e-67	1.00728e-62	0.626	0.465	ubiquitin conjugating enzyme E2 M [Source:NCBI gene;Acc:100621774]	GO:0000166(nucleotide binding);GO:0004842(ubiquitin-protein transferase activity);GO:0005524(ATP binding);GO:0006464(cellular protein modification process);GO:0016567(protein ubiquitination);GO:0016740(transferase activity);GO:0019788(NEDD8 transferase activity);GO:0045116(protein neddylation)	04120(Ubiquitin mediated proteolysis)	yes
Oxidative_myofiber	ENSSSCG00000038474	AURKAIP1	0.389148	7.13912e-20	1.4234e-15	0.362	0.347	aurora kinase A interacting protein 1 [Source:NCBI gene;Acc:110261341]	GO:0005634(nucleus);GO:0005654(nucleoplasm);GO:0005739(mitochondrion);GO:0043231(intracellular membrane-bounded organelle);GO:0045862(positive regulation of proteolysis)	NA	yes
Oxidative_myofiber	ENSSSCG00000033374	MRPL20	0.338541	2.12978e-24	4.24635e-20	0.48	0.532	mitochondrial ribosomal protein L20 [Source:NCBI gene;Acc:100511022]	GO:0003735(structural constituent of ribosome);GO:0005622(intracellular);GO:0005739(mitochondrion);GO:0005761(mitochondrial ribosome);GO:0005762(mitochondrial large ribosomal subunit);GO:0005840(ribosome);GO:0006412(translation);GO:0019843(rRNA binding)	03010(Ribosome)	yes
Oxidative_myofiber	ENSSSCG00000028530	TMEM52	0.858418	5.02456e-33	1.0018e-28	0.65	0.362	transmembrane protein 52 [Source:NCBI gene;Acc:100623445]	GO:0016020(membrane);GO:0016021(integral component of membrane)	NA	yes
Oxidative_myofiber	ENSSSCG00000026554	PRXL2B	1.58404	7.92051e-103	1.57919e-98	0.675	0.258	peroxiredoxin like 2B [Source:NCBI gene;Acc:100134955]	GO:0001516(prostaglandin biosynthetic process);GO:0004601(peroxidase activity);GO:0005737(cytoplasm);GO:0005783(endoplasmic reticulum);GO:0005829(cytosol);GO:0006629(lipid metabolic process);GO:0006631(fatty acid metabolic process);GO:0006633(fatty acid biosynthetic process);GO:0006693(prostaglandin metabolic process);GO:0016209(antioxidant activity);GO:0016491(oxidoreductase activity);GO:0016616…	00590(Arachidonic acid metabolism)	yes
Oxidative_myofiber	ENSSSCG00000003385	PARK7	0.38373	1.02978e-27	2.05318e-23	0.62	0.681	Parkinsonism associated deglycase [Source:NCBI gene;Acc:780404]	GO:0000785(chromatin);GO:0001933(negative regulation of protein phosphorylation);GO:0001963(synaptic transmission, dopaminergic);GO:0002866(positive regulation of acute inflammatory response to antigenic stimulus);GO:0003713(transcription coactivator activity);GO:0003729(mRNA binding);GO:0005102(signaling receptor binding);GO:0005507(copper ion binding);GO:0005634(nucleus);GO:0005737(cytoplasm);G…	05012(Parkinson disease)	yes
Oxidative_myofiber	ENSSSCG00000036868	CTNNBIP1	0.279842	3.06567e-07	0.00611233	0.128	0.096	catenin beta interacting protein 1 [Source:NCBI gene;Acc:100627651]	GO:0000122(negative regulation of transcription by RNA polymerase II);GO:0001658(branching involved in ureteric bud morphogenesis);GO:0002528(regulation of vascular permeability involved in acute inflammatory response);GO:0005634(nucleus);GO:0005737(cytoplasm);GO:0005829(cytosol);GO:0008013(beta-catenin binding);GO:0009952(anterior/posterior pattern specification);GO:0016055(Wnt signaling pathway…	04310(Wnt signaling pathway)	yes
Oxidative_myofiber	ENSSSCG00000003434	MFN2	0.405245	1.82015e-12	3.62902e-08	0.152	0.058	mitofusin 2 [Source:NCBI gene;Acc:100512354]	GO:0001825(blastocyst formation);GO:0003924(GTPase activity);GO:0005525(GTP binding);GO:0005739(mitochondrion);GO:0005741(mitochondrial outer membrane);GO:0006626(protein targeting to mitochondrion);GO:0007006(mitochondrial membrane organization);GO:0008053(mitochondrial fusion);GO:0015630(microtubule cytoskeleton);GO:0016020(membrane);GO:0016021(integral component of membrane);GO:0031306(intrins…	04137(Mitophagy - animal);04621(NOD-like receptor signaling pathway)	yes
Oxidative_myofiber	ENSSSCG00000003468	PLEKHM2	0.292629	1.31297e-13	2.61779e-09	0.185	0.189	pleckstrin homology and RUN domain containing M2 [Source:NCBI gene;Acc:100522681]	GO:0007030(Golgi organization);GO:0010008(endosome membrane);GO:0019894(kinesin binding);GO:0032418(lysosome localization);GO:0032880(regulation of protein localization);GO:1903527(positive regulation of membrane tubulation)	05132(Salmonella infection)	yes
Oxidative_myofiber	ENSSSCG00000032950	SLC25A34	1.12156	1.74002e-68	3.46925e-64	0.31	0.047	solute carrier family 25 member 34 [Source:NCBI gene;Acc:100522495]	GO:0001835(blastocyst hatching);GO:0016020(membrane);GO:0016021(integral component of membrane);GO:0022857(transmembrane transporter activity);GO:0055085(transmembrane transport)	NA	yes
Oxidative_myofiber	ENSSSCG00000037457	HSPB7	2.80668	3.12071e-304	6.22208e-300	0.663	0.028	heat shock protein family B (small) member 7 [Source:NCBI gene;Acc:100627988]	GO:0005654(nucleoplasm);GO:0007507(heart development);GO:0015629(actin cytoskeleton);GO:0016235(aggresome);GO:0031005(filamin binding)	NA	yes
Oxidative_myofiber	ENSSSCG00000020926	SDHB	1.32586	5.51415e-129	1.09941e-124	0.678	0.417	succinate dehydrogenase complex iron sulfur subunit B [Source:NCBI gene;Acc:414412]	GO:0005654(nucleoplasm);GO:0005739(mitochondrion);GO:0005743(mitochondrial inner membrane);GO:0005749(mitochondrial respiratory chain complex II, succinate dehydrogenase complex (ubiquinone));GO:0005886(plasma membrane);GO:0006099(tricarboxylic acid cycle);GO:0008177(succinate dehydrogenase (ubiquinone) activity);GO:0009055(electron transfer activity);GO:0009060(aerobic respiration);GO:0016491(ox…	00020(Citrate cycle (TCA cycle));00190(Oxidative phosphorylation);04714(Thermogenesis);04932(Non-alcoholic fatty liver disease (NAFLD));05010(Alzheimer disease);05012(Parkinson disease);05016(Huntington disease)	yes
Oxidative_myofiber	ENSSSCG00000028414	ENSSSCG00000028414	1.42545	1.87437e-201	3.73713e-197	0.863	0.669	mitochondrial contact site and cristae organizing system subunit 10 [Source:NCBI gene;Acc:100623381]	GO:0005739(mitochondrion);GO:0005743(mitochondrial inner membrane);GO:0016020(membrane);GO:0016021(integral component of membrane);GO:0061617(MICOS complex)	NA	yes
Oxidative_myofiber	ENSSSCG00000032674	TCEA3	0.990452	9.13809e-40	1.82195e-35	0.347	0.111	transcription elongation factor A3 [Source:NCBI gene;Acc:100624383]	GO:0003676(nucleic acid binding);GO:0005634(nucleus);GO:0006351(transcription, DNA-templated);GO:0006355(regulation of transcription, DNA-templated);GO:0008270(zinc ion binding);GO:0046872(metal ion binding)	NA	yes
Oxidative_myofiber	ENSSSCG00000027684	TRIM63	0.440454	8.90652e-20	1.77578e-15	0.164	0.036	tripartite motif containing 63 [Source:NCBI gene;Acc:100431101]	GO:0005622(intracellular);GO:0005737(cytoplasm);GO:0008270(zinc ion binding);GO:0031432(titin binding);GO:0046872(metal ion binding)	NA	yes
Oxidative_myofiber	ENSSSCG00000027072	ATP5IF1	2.18998	0	0	0.951	0.663	ATP synthase inhibitory factor subunit 1 [Source:NCBI gene;Acc:100038002]	GO:0001937(negative regulation of endothelial cell proliferation);GO:0005516(calmodulin binding);GO:0005739(mitochondrion);GO:0006783(heme biosynthetic process);GO:0009986(cell surface);GO:0019899(enzyme binding);GO:0030218(erythrocyte differentiation);GO:0032780(negative regulation of ATPase activity);GO:0042030(ATPase inhibitor activity);GO:0042803(protein homodimerization activity);GO:0043532(…	NA	yes
Oxidative_myofiber	ENSSSCG00000036883	FABP3	3.4179	0	0	0.818	0.118	fatty acid binding protein 3 [Source:NCBI gene;Acc:399532]	GO:0005737(cytoplasm);GO:0008289(lipid binding)	03320(PPAR signaling pathway)	yes
Oxidative_myofiber	ENSSSCG00000039885	PTP4A2	0.313038	8.55193e-19	1.70508e-14	0.432	0.464	protein tyrosine phosphatase type IVA, member 2 [Source:NCBI gene;Acc:100625391]	GO:0004725(protein tyrosine phosphatase activity);GO:0005737(cytoplasm);GO:0006470(protein dephosphorylation);GO:0008138(protein tyrosine/serine/threonine phosphatase activity);GO:0016311(dephosphorylation);GO:0016791(phosphatase activity);GO:0035335(peptidyl-tyrosine dephosphorylation)	NA	yes
Oxidative_myofiber	ENSSSCG00000032067	ENSSSCG00000032067	0.378936	2.64037e-16	5.26437e-12	0.182	0.145	adenylate kinase 2 [Source:NCBI gene;Acc:100620859]	GO:0000166(nucleotide binding);GO:0004017(adenylate kinase activity);GO:0005524(ATP binding);GO:0005739(mitochondrion);GO:0005758(mitochondrial intermembrane space);GO:0006139(nucleobase-containing compound metabolic process);GO:0006172(ADP biosynthetic process);GO:0016301(kinase activity);GO:0016310(phosphorylation);GO:0016740(transferase activity);GO:0016776(phosphotransferase activity, phospha…	00230(Purine metabolism);00730(Thiamine metabolism)	yes
Oxidative_myofiber	ENSSSCG00000035914	PSMB2	0.45782	6.15007e-24	1.2262e-19	0.45	0.433	proteasome subunit beta 2 [Source:NCBI gene;Acc:100622444]	GO:0000502(proteasome complex);GO:0004175(endopeptidase activity);GO:0004298(threonine-type endopeptidase activity);GO:0005634(nucleus);GO:0005654(nucleoplasm);GO:0005737(cytoplasm);GO:0005839(proteasome core complex);GO:0006508(proteolysis);GO:0008233(peptidase activity);GO:0016787(hydrolase activity);GO:0051603(proteolysis involved in cellular protein catabolic process)	03050(Proteasome)	yes
Oxidative_myofiber	ENSSSCG00000034647	MRPS15	0.932989	2.93736e-58	5.85651e-54	0.45	0.247	mitochondrial ribosomal protein S15 [Source:NCBI gene;Acc:100622235]	GO:0003735(structural constituent of ribosome);GO:0005622(intracellular);GO:0005634(nucleus);GO:0005730(nucleolus);GO:0005739(mitochondrion);GO:0005761(mitochondrial ribosome);GO:0005763(mitochondrial small ribosomal subunit);GO:0005840(ribosome);GO:0006412(translation)	03010(Ribosome)	yes
Oxidative_myofiber	ENSSSCG00000003644	FHL3	1.77252	3.20326e-131	6.38667e-127	0.568	0.091	four and a half LIM domains 3 [Source:NCBI gene;Acc:396986]	GO:0001725(stress fiber);GO:0003779(actin binding);GO:0005634(nucleus);GO:0030018(Z disc);GO:0030036(actin cytoskeleton organization);GO:0046872(metal ion binding)	NA	yes
Oxidative_myofiber	ENSSSCG00000003653	NDUFS5	0.499516	1.94347e-35	3.87489e-31	0.641	0.667	NADH:ubiquinone oxidoreductase subunit S5 [Source:NCBI gene;Acc:100514655]	GO:0005739(mitochondrion);GO:0005747(mitochondrial respiratory chain complex I);GO:0032981(mitochondrial respiratory chain complex I assembly)	00190(Oxidative phosphorylation);04714(Thermogenesis);04723(Retrograde endocannabinoid signaling);04932(Non-alcoholic fatty liver disease (NAFLD));05010(Alzheimer disease);05012(Parkinson disease);05016(Huntington disease)	yes
Oxidative_myofiber	ENSSSCG00000038465	VAPA	1.07534	4.77597e-100	9.52232e-96	0.684	0.518	VAMP associated protein A [Source:NCBI gene;Acc:100623614]	GO:0000139(Golgi membrane);GO:0005783(endoplasmic reticulum);GO:0005789(endoplasmic reticulum membrane);GO:0005886(plasma membrane);GO:0005923(bicellular tight junction);GO:0006888(endoplasmic reticulum to Golgi vesicle-mediated transport);GO:0008017(microtubule binding);GO:0008219(cell death);GO:0015630(microtubule cytoskeleton);GO:0016020(membrane);GO:0016021(integral component of membrane);GO:…	04979(Cholesterol metabolism)	yes
Oxidative_myofiber	ENSSSCG00000038826	NDUFV2	1.74239	1.95449e-248	3.89686e-244	0.787	0.422	NADH:ubiquinone oxidoreductase core subunit V2 [Source:NCBI gene;Acc:100037991]	GO:0003954(NADH dehydrogenase activity);GO:0005747(mitochondrial respiratory chain complex I);GO:0006120(mitochondrial electron transport, NADH to ubiquinone);GO:0016491(oxidoreductase activity);GO:0046872(metal ion binding);GO:0051536(iron-sulfur cluster binding);GO:0051537(2 iron, 2 sulfur cluster binding);GO:0055114(oxidation-reduction process)	00190(Oxidative phosphorylation);04714(Thermogenesis);04723(Retrograde endocannabinoid signaling);04932(Non-alcoholic fatty liver disease (NAFLD));05010(Alzheimer disease);05012(Parkinson disease);05016(Huntington disease)	yes
Oxidative_myofiber	ENSSSCG00000003693	MYOM1	0.938341	3.79055e-47	7.55759e-43	0.246	0.031	myomesin 1 [Source:NCBI gene;Acc:100522496]	GO:0005515(protein binding);GO:0005865(striated muscle thin filament);GO:0006936(muscle contraction);GO:0008307(structural constituent of muscle);GO:0010628(positive regulation of gene expression);GO:0010737(protein kinase A signaling);GO:0019900(kinase binding);GO:0030017(sarcomere);GO:0030018(Z disc);GO:0030240(skeletal muscle thin filament assembly);GO:0030241(skeletal muscle myosin thick fila…	NA	yes
Oxidative_myofiber	ENSSSCG00000028047	DTNA	0.43954	1.42765e-11	2.84645e-07	0.185	0.068	dystrobrevin alpha [Source:NCBI gene;Acc:100627907]	GO:0005737(cytoplasm);GO:0008270(zinc ion binding);GO:0032991(protein-containing complex);GO:0046872(metal ion binding)	NA	yes
Oxidative_myofiber	ENSSSCG00000038859	INO80C	0.281433	3.79598e-08	0.000756842	0.164	0.13	INO80 complex subunit C [Source:NCBI gene;Acc:100620435]	GO:0001650(fibrillar center);GO:0006338(chromatin remodeling);GO:0031011(Ino80 complex);GO:0071339(MLL1 complex)	NA	yes
Oxidative_myofiber	ENSSSCG00000003768	NEXN	1.35859	4.87524e-73	9.72026e-69	0.644	0.374	nexilin F-actin binding protein [Source:NCBI gene;Acc:100510913]	GO:0005886(plasma membrane);GO:0007156(homophilic cell adhesion via plasma membrane adhesion molecules);GO:0007411(axon guidance);GO:0008307(structural constituent of muscle);GO:0009617(response to bacterium);GO:0030334(regulation of cell migration);GO:0030424(axon);GO:0051015(actin filament binding);GO:0051493(regulation of cytoskeleton organization);GO:0070593(dendrite self-avoidance);GO:009863…	NA	yes
Oxidative_myofiber	ENSSSCG00000003776	ACADM	0.753574	3.01409e-38	6.0095e-34	0.334	0.242	acyl-CoA dehydrogenase medium chain [Source:NCBI gene;Acc:397104]	GO:0001889(liver development);GO:0003995(acyl-CoA dehydrogenase activity);GO:0005739(mitochondrion);GO:0005759(mitochondrial matrix);GO:0005978(glycogen biosynthetic process);GO:0006082(organic acid metabolic process);GO:0006111(regulation of gluconeogenesis);GO:0006629(lipid metabolic process);GO:0006631(fatty acid metabolic process);GO:0006635(fatty acid beta-oxidation);GO:0007507(heart develop…	00071(Fatty acid degradation);00280(Valine, leucine and isoleucine degradation);00410(beta-Alanine metabolism);00640(Propanoate metabolism);03320(PPAR signaling pathway)	yes
Oxidative_myofiber	ENSSSCG00000003812	PGM1	2.02336	1.6407e-218	3.27124e-214	0.681	0.163	phosphoglucomutase 1 [Source:NCBI gene;Acc:397566]	GO:0000287(magnesium ion binding);GO:0004614(phosphoglucomutase activity);GO:0005829(cytosol);GO:0005975(carbohydrate metabolic process);GO:0005978(glycogen biosynthetic process);GO:0006006(glucose metabolic process);GO:0015629(actin cytoskeleton);GO:0016868(intramolecular transferase activity, phosphotransferases);GO:0019388(galactose catabolic process);GO:0046872(metal ion binding);GO:0071704(o…	00010(Glycolysis / Gluconeogenesis);00030(Pentose phosphate pathway);00052(Galactose metabolism);00230(Purine metabolism);00500(Starch and sucrose metabolism);00520(Amino sugar and nucleotide sugar metabolism)	yes
Oxidative_myofiber	ENSSSCG00000039434	ENSSSCG00000039434	0.8844	2.26246e-49	4.5109e-45	0.34	0.156	NA	GO:0005739(mitochondrion);GO:0016020(membrane);GO:0016021(integral component of membrane)	NA	yes
Oxidative_myofiber	ENSSSCG00000036145	PRKAA2	0.635043	2.00858e-21	4.0047e-17	0.204	0.054	protein kinase AMP-activated catalytic subunit alpha 2 [Source:NCBI gene;Acc:397504]	GO:0000166(nucleotide binding);GO:0003682(chromatin binding);GO:0004672(protein kinase activity);GO:0004674(protein serine/threonine kinase activity);GO:0004679(AMP-activated protein kinase activity);GO:0004712(protein serine/threonine/tyrosine kinase activity);GO:0005524(ATP binding);GO:0005634(nucleus);GO:0005737(cytoplasm);GO:0005794(Golgi apparatus);GO:0006325(chromatin organization);GO:00064…	04068(FoxO signaling pathway);04140(Autophagy - animal);04150(mTOR signaling pathway);04151(PI3K-Akt signaling pathway);04152(AMPK signaling pathway);04211(Longevity regulating pathway);04213(Longevity regulating pathway - multiple species);04371(Apelin signaling pathway);04530(Tight junction);04710(Circadian rhythm);04714(Thermogenesis);04910(Insulin signaling pathway);04920(Adipocytokine signal…	yes
Oxidative_myofiber	ENSSSCG00000032083	MRPL37	0.366255	1.11481e-15	2.22271e-11	0.222	0.176	mitochondrial ribosomal protein L37 [Source:NCBI gene;Acc:100621283]	GO:0003735(structural constituent of ribosome);GO:0005739(mitochondrion);GO:0005840(ribosome);GO:0006412(translation)	NA	yes
Oxidative_myofiber	ENSSSCG00000003903	ENSSSCG00000003903	1.85182	0	7.10009e-306	0.93	0.674	cytochrome b-c1 complex subunit 6, mitochondrial [Source:NCBI gene;Acc:100524873]	GO:0005739(mitochondrion);GO:0005743(mitochondrial inner membrane);GO:0005750(mitochondrial respiratory chain complex III);GO:0006122(mitochondrial electron transport, ubiquinol to cytochrome c);GO:0008121(ubiquinol-cytochrome-c reductase activity);GO:0009060(aerobic respiration);GO:0016020(membrane);GO:0055114(oxidation-reduction process);GO:0070469(respirasome)	00190(Oxidative phosphorylation);04260(Cardiac muscle contraction);04714(Thermogenesis);04932(Non-alcoholic fatty liver disease (NAFLD));05010(Alzheimer disease);05012(Parkinson disease);05016(Huntington disease)	yes
Oxidative_myofiber	ENSSSCG00000028485	ENSSSCG00000028485	1.23374	1.42729e-169	2.84573e-165	0.985	0.939	Y-box binding protein 1 [Source:NCBI gene;Acc:100620708]	GO:0003676(nucleic acid binding)	NA	yes
Oxidative_myofiber	ENSSSCG00000014560	COX8H	3.2351	0	0	0.888	0.116	COX8H protein [Source:NCBI gene;Acc:100038031]	GO:0004129(cytochrome-c oxidase activity);GO:0005739(mitochondrion);GO:0022900(electron transport chain);GO:0045277(respiratory chain complex IV);GO:1902600(proton transmembrane transport)	00190(Oxidative phosphorylation);04260(Cardiac muscle contraction);04714(Thermogenesis);04932(Non-alcoholic fatty liver disease (NAFLD));05010(Alzheimer disease);05012(Parkinson disease);05016(Huntington disease)	yes
Oxidative_myofiber	ENSSSCG00000031513	HRAS	0.511333	8.15256e-17	1.62546e-12	0.301	0.225	HRas proto-oncogene, GTPase [Source:NCBI gene;Acc:110259208]	GO:0000166(nucleotide binding);GO:0001934(positive regulation of protein phosphorylation);GO:0003924(GTPase activity);GO:0005525(GTP binding);GO:0005794(Golgi apparatus);GO:0005886(plasma membrane);GO:0006897(endocytosis);GO:0007050(cell cycle arrest);GO:0007093(mitotic cell cycle checkpoint);GO:0007165(signal transduction);GO:0007264(small GTPase mediated signal transduction);GO:0007265(Ras prot…	01521(EGFR tyrosine kinase inhibitor resistance);01522(Endocrine resistance);04010(MAPK signaling pathway);04012(ErbB signaling pathway);04014(Ras signaling pathway);04015(Rap1 signaling pathway);04062(Chemokine signaling pathway);04068(FoxO signaling pathway);04071(Sphingolipid signaling pathway);04072(Phospholipase D signaling pathway);04137(Mitophagy - animal);04140(Autophagy - animal);04144(E…	yes
Oxidative_myofiber	ENSSSCG00000012842	RPLP2	0.325478	6.76956e-15	1.34971e-10	0.988	0.985	ribosomal protein lateral stalk subunit P2 [Source:NCBI gene;Acc:100513643]	GO:0003735(structural constituent of ribosome);GO:0005622(intracellular);GO:0005840(ribosome);GO:0006414(translational elongation)	03010(Ribosome)	yes
Oxidative_myofiber	ENSSSCG00000033068	ENSSSCG00000033068	0.28321	5.05861e-14	1.00859e-09	0.477	0.512	RNA polymerase II subunit L [Source:NCBI gene;Acc:100511241]	GO:0003677(DNA binding);GO:0003899(DNA-directed 5'-3' RNA polymerase activity);GO:0006351(transcription, DNA-templated);GO:0008270(zinc ion binding)	03020(RNA polymerase);04623(Cytosolic DNA-sensing pathway);05016(Huntington disease)	yes
Oxidative_myofiber	ENSSSCG00000033260	TNNI2	4.44842	0	0	0.994	0.413	troponin I2, fast skeletal type [Source:NCBI gene;Acc:606751]	GO:0003009(skeletal muscle contraction);GO:0003779(actin binding);GO:0005634(nucleus);GO:0005861(troponin complex);GO:0031014(troponin T binding);GO:0045893(positive regulation of transcription, DNA-templated)	NA	yes
Oxidative_myofiber	ENSSSCG00000031903	TNNT3	4.40278	0	0	0.997	0.379	troponin T3, fast skeletal type [Source:NCBI gene;Acc:414906]	GO:0003009(skeletal muscle contraction);GO:0003779(actin binding);GO:0005509(calcium ion binding);GO:0005515(protein binding);GO:0005523(tropomyosin binding);GO:0005861(troponin complex);GO:0006936(muscle contraction);GO:0006937(regulation of muscle contraction);GO:0006942(regulation of striated muscle contraction);GO:0030172(troponin C binding);GO:0030899(calcium-dependent ATPase activity);GO:00…	NA	yes
Oxidative_myofiber	ENSSSCG00000012879	MRPL21	0.649153	1.04716e-29	2.08784e-25	0.319	0.214	mitochondrial ribosomal protein L21 [Source:HGNC Symbol;Acc:HGNC:14479]	GO:0003723(RNA binding);GO:0003735(structural constituent of ribosome);GO:0005622(intracellular);GO:0005739(mitochondrion);GO:0005762(mitochondrial large ribosomal subunit);GO:0005840(ribosome);GO:0006412(translation)	NA	yes
Oxidative_myofiber	ENSSSCG00000037455	NDUFS8	1.8507	0	0	0.918	0.677	NADH:ubiquinone oxidoreductase core subunit S8 [Source:NCBI gene;Acc:100521945]	GO:0003954(NADH dehydrogenase activity);GO:0005739(mitochondrion);GO:0005747(mitochondrial respiratory chain complex I);GO:0006979(response to oxidative stress);GO:0008137(NADH dehydrogenase (ubiquinone) activity);GO:0016020(membrane);GO:0016651(oxidoreductase activity, acting on NAD(P)H);GO:0032981(mitochondrial respiratory chain complex I assembly);GO:0051539(4 iron, 4 sulfur cluster binding);G…	00190(Oxidative phosphorylation);04714(Thermogenesis);04723(Retrograde endocannabinoid signaling);04932(Non-alcoholic fatty liver disease (NAFLD));05010(Alzheimer disease);05012(Parkinson disease);05016(Huntington disease)	yes
Oxidative_myofiber	ENSSSCG00000012896	NDUFV1	0.971505	9.98866e-72	1.99154e-67	0.505	0.374	NADH:ubiquinone oxidoreductase core subunit V1 [Source:NCBI gene;Acc:100522783]	GO:0003954(NADH dehydrogenase activity);GO:0005739(mitochondrion);GO:0005743(mitochondrial inner membrane);GO:0005747(mitochondrial respiratory chain complex I);GO:0005829(cytosol);GO:0006120(mitochondrial electron transport, NADH to ubiquinone);GO:0008137(NADH dehydrogenase (ubiquinone) activity);GO:0010181(FMN binding);GO:0016020(membrane);GO:0016651(oxidoreductase activity, acting on NAD(P)H);…	00190(Oxidative phosphorylation);04714(Thermogenesis);04723(Retrograde endocannabinoid signaling);04932(Non-alcoholic fatty liver disease (NAFLD));05010(Alzheimer disease);05012(Parkinson disease);05016(Huntington disease)	yes
Oxidative_myofiber	ENSSSCG00000038323	ACTN3	1.04308	3.12186e-52	6.22437e-48	0.191	0.012	actinin alpha 3 [Source:NCBI gene;Acc:100519531]	GO:0003779(actin binding);GO:0005509(calcium ion binding);GO:0005515(protein binding);GO:0005903(brush border);GO:0006936(muscle contraction);GO:0014728(regulation of the force of skeletal muscle contraction);GO:0014732(skeletal muscle atrophy);GO:0014883(transition between fast and slow fiber);GO:0014894(response to denervation involved in regulation of muscle adaptation);GO:0030017(sarcomere);G…	05412(Arrhythmogenic right ventricular cardiomyopathy (ARVC))	yes
Oxidative_myofiber	ENSSSCG00000012943	MRPL11	0.499878	1.55054e-21	3.09148e-17	0.304	0.236	mitochondrial ribosomal protein L11 [Source:NCBI gene;Acc:100518767]	GO:0000027(ribosomal large subunit assembly);GO:0003735(structural constituent of ribosome);GO:0005739(mitochondrion);GO:0005762(mitochondrial large ribosomal subunit);GO:0005840(ribosome);GO:0006412(translation);GO:0015934(large ribosomal subunit);GO:0019843(rRNA binding);GO:0070180(large ribosomal subunit rRNA binding)	03010(Ribosome)	yes
Oxidative_myofiber	ENSSSCG00000012961	BANF1	0.264264	1.84558e-22	3.67971e-18	0.696	0.784	barrier to autointegration factor 1 [Source:NCBI gene;Acc:100622671]	GO:0003677(DNA binding);GO:0005634(nucleus);GO:0005654(nucleoplasm);GO:0005737(cytoplasm);GO:0005829(cytosol);GO:0008022(protein C-terminus binding);GO:0015074(DNA integration);GO:0019899(enzyme binding);GO:0042802(identical protein binding);GO:0042803(protein homodimerization activity);GO:0045071(negative regulation of viral genome replication);GO:0047485(protein N-terminus binding);GO:0097726(L…	NA	yes
Oxidative_myofiber	ENSSSCG00000013017	EHD1	0.360614	3.33312e-10	6.64557e-06	0.216	0.185	EH domain containing 1 [Source:NCBI gene;Acc:100516416]	GO:0005509(calcium ion binding);GO:0005515(protein binding);GO:0005525(GTP binding);GO:0005623(cell);GO:0005768(endosome);GO:0005769(early endosome);GO:0005811(lipid droplet);GO:0005886(plasma membrane);GO:0006897(endocytosis);GO:0010886(positive regulation of cholesterol storage);GO:0016197(endosomal transport);GO:0030139(endocytic vesicle);GO:0031095(platelet dense tubular network membrane);GO:…	04144(Endocytosis)	yes
Oxidative_myofiber	ENSSSCG00000013022	PYGM	3.09395	0	0	0.888	0.105	glycogen phosphorylase, muscle associated [Source:NCBI gene;Acc:733659]	GO:0004645(phosphorylase activity);GO:0005737(cytoplasm);GO:0005975(carbohydrate metabolic process);GO:0005980(glycogen catabolic process);GO:0008184(glycogen phosphorylase activity);GO:0016740(transferase activity);GO:0016757(transferase activity, transferring glycosyl groups);GO:0030170(pyridoxal phosphate binding);GO:0102250(linear malto-oligosaccharide phosphorylase activity);GO:0102499(SHG a…	00500(Starch and sucrose metabolism);04217(Necroptosis);04910(Insulin signaling pathway);04922(Glucagon signaling pathway);04931(Insulin resistance)	yes
Oxidative_myofiber	ENSSSCG00000013028	ESRRA	0.735182	8.02491e-29	1.60001e-24	0.274	0.104	estrogen related receptor alpha [Source:NCBI gene;Acc:100322868]	GO:0000122(negative regulation of transcription by RNA polymerase II);GO:0000978(RNA polymerase II proximal promoter sequence-specific DNA binding);GO:0001227(DNA-binding transcription repressor activity, RNA polymerase II-specific);GO:0001228(DNA-binding transcription activator activity, RNA polymerase II-specific);GO:0001650(fibrillar center);GO:0003677(DNA binding);GO:0003700(DNA-binding trans…	NA	yes
Oxidative_myofiber	ENSSSCG00000013037	VEGFB	0.470949	1.70857e-18	3.40655e-14	0.304	0.246	vascular endothelial growth factor B [Source:NCBI gene;Acc:100521837]	GO:0001525(angiogenesis);GO:0001666(response to hypoxia);GO:0001934(positive regulation of protein phosphorylation);GO:0001938(positive regulation of endothelial cell proliferation);GO:0002040(sprouting angiogenesis);GO:0005172(vascular endothelial growth factor receptor binding);GO:0005576(extracellular region);GO:0005615(extracellular space);GO:0006493(protein O-linked glycosylation);GO:0007507…	04010(MAPK signaling pathway);04014(Ras signaling pathway);04015(Rap1 signaling pathway);04151(PI3K-Akt signaling pathway);04510(Focal adhesion);04926(Relaxin signaling pathway);04933(AGE-RAGE signaling pathway in diabetic complications);05200(Pathways in cancer)	yes
Oxidative_myofiber	ENSSSCG00000021620	STIP1	0.308657	1.66614e-08	0.000332194	0.322	0.295	stress induced phosphoprotein 1 [Source:NCBI gene;Acc:100623923]	GO:0005515(protein binding);GO:0032991(protein-containing complex);GO:0051879(Hsp90 protein binding);GO:0098761(cellular response to interleukin-7);GO:0101031(chaperone complex)	05020(Prion diseases)	yes
Oxidative_myofiber	ENSSSCG00000013043	MACROD1	1.81019	8.25354e-145	1.64559e-140	0.684	0.18	MACRO domain containing 1 [Source:NCBI gene;Acc:100522538]	GO:0005634(nucleus);GO:0005654(nucleoplasm);GO:0006974(cellular response to DNA damage stimulus);GO:0016798(hydrolase activity, acting on glycosyl bonds);GO:0019213(deacetylase activity);GO:0042278(purine nucleoside metabolic process);GO:0051725(protein de-ADP-ribosylation);GO:0140291(peptidyl-glutamate ADP-deribosylation);GO:0140293(ADP-ribosylglutamate hydrolase activity)	NA	yes
Oxidative_myofiber	ENSSSCG00000038711	ENSSSCG00000038711	0.281261	1.18794e-23	2.36852e-19	0.471	0.549	transmembrane protein 223 [Source:NCBI gene;Acc:100620450]	GO:0016020(membrane);GO:0016021(integral component of membrane)	NA	yes
Oxidative_myofiber	ENSSSCG00000023110	UBXN1	0.262271	3.36029e-16	6.69975e-12	0.371	0.417	UBX domain protein 1 [Source:NCBI gene;Acc:100621165]	GO:0005515(protein binding);GO:0005737(cytoplasm);GO:0005783(endoplasmic reticulum);GO:0005829(cytosol);GO:0031397(negative regulation of protein ubiquitination);GO:0031593(polyubiquitin modification-dependent protein binding);GO:0031625(ubiquitin protein ligase binding);GO:0032435(negative regulation of proteasomal ubiquitin-dependent protein catabolic process);GO:0034098(VCP-NPL4-UFD1 AAA ATPas…	NA	yes
Oxidative_myofiber	ENSSSCG00000013064	ENSSSCG00000013064	0.300428	1.47641e-10	2.94367e-06	0.93	0.932	eukaryotic translation elongation factor 1 gamma [Source:NCBI gene;Acc:397022]	GO:0003746(translation elongation factor activity);GO:0005515(protein binding);GO:0005634(nucleus);GO:0005737(cytoplasm);GO:0006412(translation);GO:0006414(translational elongation)	05134(Legionellosis)	yes
Oxidative_myofiber	ENSSSCG00000014540	ENSSSCG00000014540	1.18007	1.02677e-158	2.04717e-154	0.997	0.99	ferritin heavy chain 1 [Source:NCBI gene;Acc:397030]	GO:0004322(ferroxidase activity);GO:0005506(iron ion binding);GO:0005623(cell);GO:0005737(cytoplasm);GO:0006826(iron ion transport);GO:0006879(cellular iron ion homeostasis);GO:0006880(intracellular sequestering of iron ion);GO:0008198(ferrous iron binding);GO:0008199(ferric iron binding);GO:0042802(identical protein binding);GO:0044754(autolysosome);GO:0046872(metal ion binding);GO:0048147(negat…	04216(Ferroptosis);04217(Necroptosis);04978(Mineral absorption)	yes
Oxidative_myofiber	ENSSSCG00000013082	SDHAF2	0.388676	5.5107e-14	1.09872e-09	0.191	0.13	succinate dehydrogenase complex assembly factor 2 [Source:NCBI gene;Acc:100519294]	GO:0005730(nucleolus);GO:0005739(mitochondrion);GO:0005759(mitochondrial matrix);GO:0005829(cytosol);GO:0006099(tricarboxylic acid cycle);GO:0006121(mitochondrial electron transport, succinate to ubiquinone);GO:0006470(protein dephosphorylation);GO:0010719(negative regulation of epithelial to mesenchymal transition);GO:0018293(protein-FAD linkage);GO:0034553(mitochondrial respiratory chain comple…	NA	yes
Oxidative_myofiber	ENSSSCG00000013118	MRPL16	0.328997	7.35591e-14	1.46662e-09	0.185	0.161	mitochondrial ribosomal protein L16 [Source:NCBI gene;Acc:100514446]	GO:0003735(structural constituent of ribosome);GO:0005739(mitochondrion);GO:0005762(mitochondrial large ribosomal subunit);GO:0005840(ribosome);GO:0006412(translation);GO:0019843(rRNA binding);GO:0032543(mitochondrial translation)	03010(Ribosome)	yes
Oxidative_myofiber	ENSSSCG00000031163	ENSSSCG00000031163	1.45974	3.59976e-132	7.1772e-128	0.38	0.013	NA	GO:0005515(protein binding)	NA	yes
Oxidative_myofiber	ENSSSCG00000039659	TIMM10	0.34577	2.01967e-16	4.02681e-12	0.264	0.257	translocase of inner mitochondrial membrane 10 [Source:HGNC Symbol;Acc:HGNC:11814]	GO:0005215(transporter activity);GO:0005739(mitochondrion);GO:0005743(mitochondrial inner membrane);GO:0008565(protein transporter activity);GO:0015031(protein transport);GO:0042719(mitochondrial intermembrane space protein transporter complex);GO:0042721(TIM22 mitochondrial import inner membrane insertion complex);GO:0042803(protein homodimerization activity);GO:0045039(protein insertion into mi…	NA	yes
Oxidative_myofiber	ENSSSCG00000013232	ENSSSCG00000013232	0.811958	2.5437e-44	5.07163e-40	0.407	0.25	mitochondrial carrier 2 [Source:NCBI gene;Acc:100627768]	GO:0005739(mitochondrion);GO:0016020(membrane);GO:0016021(integral component of membrane);GO:0043065(positive regulation of apoptotic process)	NA	yes
Oxidative_myofiber	ENSSSCG00000032081	NDUFS3	1.67687	6.70015e-194	1.33588e-189	0.666	0.306	NADH:ubiquinone oxidoreductase core subunit S3 [Source:NCBI gene;Acc:100510948]	GO:0003954(NADH dehydrogenase activity);GO:0005739(mitochondrion);GO:0005747(mitochondrial respiratory chain complex I);GO:0008137(NADH dehydrogenase (ubiquinone) activity);GO:0016604(nuclear body);GO:0016651(oxidoreductase activity, acting on NAD(P)H);GO:0030308(negative regulation of cell growth);GO:0031966(mitochondrial membrane);GO:0055114(oxidation-reduction process);GO:0072593(reactive oxyg…	00190(Oxidative phosphorylation);04714(Thermogenesis);04723(Retrograde endocannabinoid signaling);04932(Non-alcoholic fatty liver disease (NAFLD));05010(Alzheimer disease);05012(Parkinson disease);05016(Huntington disease)	yes
Oxidative_myofiber	ENSSSCG00000013226	PTPMT1	0.751507	3.48382e-31	6.94603e-27	0.301	0.132	protein tyrosine phosphatase, mitochondrial 1 [Source:NCBI gene;Acc:100514336]	GO:0004439(phosphatidylinositol-4,5-bisphosphate 5-phosphatase activity);GO:0004725(protein tyrosine phosphatase activity);GO:0006470(protein dephosphorylation);GO:0008138(protein tyrosine/serine/threonine phosphatase activity);GO:0008962(phosphatidylglycerophosphatase activity);GO:0016311(dephosphorylation);GO:0016787(hydrolase activity);GO:0016791(phosphatase activity);GO:0035335(peptidyl-tyros…	NA	yes
Oxidative_myofiber	ENSSSCG00000013244	PACSIN3	0.862611	4.12786e-31	8.23012e-27	0.404	0.186	protein kinase C and casein kinase substrate in neurons 3 [Source:NCBI gene;Acc:100512824]	GO:0005515(protein binding);GO:0005543(phospholipid binding);GO:0005737(cytoplasm);GO:0005829(cytosol);GO:0005856(cytoskeleton);GO:0005886(plasma membrane);GO:0007010(cytoskeleton organization);GO:0008092(cytoskeletal protein binding);GO:0008289(lipid binding);GO:0019855(calcium channel inhibitor activity);GO:0045806(negative regulation of endocytosis);GO:0051044(positive regulation of membrane p…	NA	yes
Oxidative_myofiber	ENSSSCG00000013354	CSRP3	3.32397	0	0	0.69	0.028	cysteine and glycine rich protein 3 [Source:NCBI gene;Acc:100337687]	GO:0002026(regulation of the force of heart contraction);GO:0003300(cardiac muscle hypertrophy);GO:0006874(cellular calcium ion homeostasis);GO:0006954(inflammatory response);GO:0007507(heart development);GO:0008286(insulin receptor signaling pathway);GO:0008307(structural constituent of muscle);GO:0030018(Z disc);GO:0031433(telethonin binding);GO:0033292(T-tubule organization);GO:0033365(protein…	NA	yes
Oxidative_myofiber	ENSSSCG00000013366	ENSSSCG00000013366	2.54959	0	0	0.775	0.22	lactate dehydrogenase A [Source:NCBI gene;Acc:407245]	GO:0003824(catalytic activity);GO:0004459(L-lactate dehydrogenase activity);GO:0005737(cytoplasm);GO:0005975(carbohydrate metabolic process);GO:0016491(oxidoreductase activity);GO:0016616(oxidoreductase activity, acting on the CH-OH group of donors, NAD or NADP as acceptor);GO:0019752(carboxylic acid metabolic process);GO:0055114(oxidation-reduction process)	00010(Glycolysis / Gluconeogenesis);00270(Cysteine and methionine metabolism);00620(Pyruvate metabolism);00640(Propanoate metabolism);04922(Glucagon signaling pathway)	yes
Oxidative_myofiber	ENSSSCG00000013936	NDUFA13	0.536292	8.41673e-45	1.67813e-40	0.629	0.695	NADH:ubiquinone oxidoreductase subunit A13 [Source:NCBI gene;Acc:100622110]	GO:0005747(mitochondrial respiratory chain complex I);GO:0008137(NADH dehydrogenase (ubiquinone) activity);GO:0016020(membrane);GO:0016021(integral component of membrane);GO:0055114(oxidation-reduction process)	00190(Oxidative phosphorylation);04714(Thermogenesis);04723(Retrograde endocannabinoid signaling);04932(Non-alcoholic fatty liver disease (NAFLD));05010(Alzheimer disease);05012(Parkinson disease);05016(Huntington disease)	yes
Oxidative_myofiber	ENSSSCG00000031251	DDA1	0.291137	3.29735e-08	0.000657426	0.155	0.114	DET1 and DDB1 associated 1 [Source:NCBI gene;Acc:100626587]	GO:0032434(regulation of proteasomal ubiquitin-dependent protein catabolic process);GO:0080008(Cul4-RING E3 ubiquitin ligase complex)	NA	yes
Oxidative_myofiber	ENSSSCG00000013864	TMEM38A	0.905639	3.36651e-41	6.71214e-37	0.289	0.053	transmembrane protein 38A [Source:NCBI gene;Acc:100514568]	GO:0005261(cation channel activity);GO:0005267(potassium channel activity);GO:0007029(endoplasmic reticulum organization);GO:0010881(regulation of cardiac muscle contraction by regulation of the release of sequestered calcium ion);GO:0014808(release of sequestered calcium ion into cytosol by sarcoplasmic reticulum);GO:0015672(monovalent inorganic cation transport);GO:0016020(membrane);GO:0016021(…	NA	yes
Oxidative_myofiber	ENSSSCG00000031299	TECR	0.593026	1.94033e-24	3.86862e-20	0.286	0.195	trans-2,3-enoyl-CoA reductase [Source:NCBI gene;Acc:100515709]	GO:0005783(endoplasmic reticulum);GO:0006629(lipid metabolic process);GO:0016020(membrane);GO:0016021(integral component of membrane);GO:0016627(oxidoreductase activity, acting on the CH-CH group of donors);GO:0030176(integral component of endoplasmic reticulum membrane);GO:0030497(fatty acid elongation);GO:0042761(very long-chain fatty acid biosynthetic process);GO:0055114(oxidation-reduction pr…	00062(Fatty acid elongation);01040(Biosynthesis of unsaturated fatty acids)	yes
Oxidative_myofiber	ENSSSCG00000013778	NDUFB7	1.98912	0	0	0.857	0.476	NADH:ubiquinone oxidoreductase subunit B7 [Source:NCBI gene;Acc:100737726]	GO:0003954(NADH dehydrogenase activity);GO:0005739(mitochondrion);GO:0005747(mitochondrial respiratory chain complex I);GO:0005758(mitochondrial intermembrane space);GO:0008137(NADH dehydrogenase (ubiquinone) activity);GO:0032981(mitochondrial respiratory chain complex I assembly);GO:0055114(oxidation-reduction process)	00190(Oxidative phosphorylation);04714(Thermogenesis);04723(Retrograde endocannabinoid signaling);04932(Non-alcoholic fatty liver disease (NAFLD));05010(Alzheimer disease);05012(Parkinson disease);05016(Huntington disease)	yes
Oxidative_myofiber	ENSSSCG00000013771	PRKACA	0.617189	1.3095e-26	2.61088e-22	0.289	0.185	protein kinase cAMP-activated catalytic subunit alpha [Source:NCBI gene;Acc:397652]	GO:0000166(nucleotide binding);GO:0000287(magnesium ion binding);GO:0001669(acrosomal vesicle);GO:0001707(mesoderm formation);GO:0001843(neural tube closure);GO:0004672(protein kinase activity);GO:0004674(protein serine/threonine kinase activity);GO:0004691(cAMP-dependent protein kinase activity);GO:0004712(protein serine/threonine/tyrosine kinase activity);GO:0005524(ATP binding);GO:0005623(cell…	01522(Endocrine resistance);04010(MAPK signaling pathway);04014(Ras signaling pathway);04020(Calcium signaling pathway);04024(cAMP signaling pathway);04062(Chemokine signaling pathway);04114(Oocyte meiosis);04140(Autophagy - animal);04211(Longevity regulating pathway);04213(Longevity regulating pathway - multiple species);04261(Adrenergic signaling in cardiomyocytes);04270(Vascular smooth muscle …	yes
Oxidative_myofiber	ENSSSCG00000013768	MISP3	0.336648	5.21962e-09	0.000104069	0.134	0.064	MISP family member 3 [Source:NCBI gene;Acc:100513647]	NA	NA	yes
Oxidative_myofiber	ENSSSCG00000013757	C19orf53	0.408224	1.02954e-15	2.0527e-11	0.319	0.277	chromosome 2 C19orf53 homolog [Source:NCBI gene;Acc:100526037]	GO:0005634(nucleus);GO:0005730(nucleolus)	NA	yes
Oxidative_myofiber	ENSSSCG00000034859	GADD45GIP1	0.377551	1.80765e-12	3.6041e-08	0.237	0.178	GADD45G interacting protein 1 [Source:NCBI gene;Acc:100524669]	GO:0005634(nucleus);GO:0005739(mitochondrion);GO:0071850(mitotic cell cycle arrest)	NA	yes
Oxidative_myofiber	ENSSSCG00000013747	RAD23A	0.405111	5.87893e-17	1.17214e-12	0.316	0.285	RAD23 homolog A, nucleotide excision repair protein [Source:NCBI gene;Acc:100524483]	GO:0000502(proteasome complex);GO:0003684(damaged DNA binding);GO:0005515(protein binding);GO:0005634(nucleus);GO:0005654(nucleoplasm);GO:0005737(cytoplasm);GO:0005815(microtubule organizing center);GO:0005829(cytosol);GO:0006289(nucleotide-excision repair);GO:0006974(cellular response to DNA damage stimulus);GO:0019900(kinase binding);GO:0031593(polyubiquitin modification-dependent protein bindi…	03420(Nucleotide excision repair);04141(Protein processing in endoplasmic reticulum)	yes
Oxidative_myofiber	ENSSSCG00000013736	PRDX2	0.486609	2.52233e-28	5.02901e-24	0.571	0.597	peroxiredoxin 2 [Source:NCBI gene;Acc:100512521]	GO:0005623(cell);GO:0005829(cytosol);GO:0006979(response to oxidative stress);GO:0008379(thioredoxin peroxidase activity);GO:0016209(antioxidant activity);GO:0016491(oxidoreductase activity);GO:0019430(removal of superoxide radicals);GO:0042744(hydrogen peroxide catabolic process);GO:0045321(leukocyte activation);GO:0045454(cell redox homeostasis);GO:0051920(peroxiredoxin activity);GO:0055114(oxi…	NA	yes
Oxidative_myofiber	ENSSSCG00000013723	ENSSSCG00000013723	0.4321	9.61782e-13	1.9176e-08	0.185	0.095	deoxyhypusine synthase [Source:NCBI gene;Acc:100519413]	GO:0005737(cytoplasm);GO:0008612(peptidyl-lysine modification to peptidyl-hypusine);GO:0034038(deoxyhypusine synthase activity);GO:0042102(positive regulation of T cell proliferation);GO:0042593(glucose homeostasis)	NA	yes
Oxidative_myofiber	ENSSSCG00000013614	CNN1	0.275229	3.23333e-24	6.44662e-20	0.131	0.023	calponin 1 [Source:NCBI gene;Acc:396911]	GO:0003779(actin binding);GO:0005515(protein binding);GO:0005516(calmodulin binding);GO:0005856(cytoskeleton);GO:0031032(actomyosin structure organization);GO:1904706(negative regulation of vascular smooth muscle cell proliferation)	NA	yes
Oxidative_myofiber	ENSSSCG00000013596	ENSSSCG00000013596	1.3594	1.08035e-128	2.15401e-124	0.66	0.407	NADH:ubiquinone oxidoreductase subunit A7 [Source:NCBI gene;Acc:100517634]	GO:0005743(mitochondrial inner membrane);GO:0005747(mitochondrial respiratory chain complex I);GO:0006120(mitochondrial electron transport, NADH to ubiquinone);GO:0008137(NADH dehydrogenase (ubiquinone) activity);GO:0042773(ATP synthesis coupled electron transport)	00190(Oxidative phosphorylation);04714(Thermogenesis);04723(Retrograde endocannabinoid signaling);04932(Non-alcoholic fatty liver disease (NAFLD));05010(Alzheimer disease);05012(Parkinson disease);05016(Huntington disease)	yes
Oxidative_myofiber	ENSSSCG00000013591	TIMM44	0.378562	2.38709e-13	4.75939e-09	0.176	0.128	translocase of inner mitochondrial membrane 44 [Source:NCBI gene;Acc:100521124]	GO:0005739(mitochondrion);GO:0005743(mitochondrial inner membrane);GO:0005759(mitochondrial matrix);GO:0015031(protein transport);GO:0016020(membrane);GO:0030150(protein import into mitochondrial matrix);GO:0051087(chaperone binding)	NA	yes
Oxidative_myofiber	ENSSSCG00000027307	NDUFA11	1.73839	1.17658e-247	2.34587e-243	0.815	0.512	NADH:ubiquinone oxidoreductase subunit A11 [Source:NCBI gene;Acc:100514033]	GO:0005747(mitochondrial respiratory chain complex I);GO:0032981(mitochondrial respiratory chain complex I assembly)	00190(Oxidative phosphorylation);04714(Thermogenesis);04723(Retrograde endocannabinoid signaling);04932(Non-alcoholic fatty liver disease (NAFLD));05010(Alzheimer disease);05012(Parkinson disease);05016(Huntington disease)	yes
Oxidative_myofiber	ENSSSCG00000013524	MICOS13	0.963987	4.29575e-65	8.56487e-61	0.511	0.338	mitochondrial contact site and cristae organizing system subunit 13 [Source:NCBI gene;Acc:100037978]	GO:0005654(nucleoplasm);GO:0005739(mitochondrion);GO:0005743(mitochondrial inner membrane);GO:0042407(cristae formation);GO:0044284(mitochondrial crista junction);GO:0061617(MICOS complex)	NA	yes
Oxidative_myofiber	ENSSSCG00000013513	PLIN5	0.798733	3.11217e-56	6.20504e-52	0.191	0.011	perilipin 5 [Source:NCBI gene;Acc:100142670]	GO:0005737(cytoplasm);GO:0005811(lipid droplet);GO:0005829(cytosol);GO:0010867(positive regulation of triglyceride biosynthetic process);GO:0010890(positive regulation of sequestering of triglyceride);GO:0010897(negative regulation of triglyceride catabolic process);GO:0019915(lipid storage);GO:0031999(negative regulation of fatty acid beta-oxidation);GO:0032000(positive regulation of fatty acid …	03320(PPAR signaling pathway)	yes
Oxidative_myofiber	ENSSSCG00000013510	UBXN6	1.59979	3.98641e-157	7.94811e-153	0.553	0.182	UBX domain protein 6 [Source:NCBI gene;Acc:100524481]	GO:0005515(protein binding);GO:0005737(cytoplasm);GO:0005765(lysosomal membrane);GO:0005829(cytosol);GO:0016236(macroautophagy);GO:0019898(extrinsic component of membrane);GO:0031901(early endosome membrane);GO:0031902(late endosome membrane);GO:0032510(endosome to lysosome transport via multivesicular body sorting pathway);GO:0032991(protein-containing complex);GO:0036503(ERAD pathway)	04141(Protein processing in endoplasmic reticulum)	yes
Oxidative_myofiber	ENSSSCG00000027127	MAP2K2	0.347	5.4491e-20	1.08644e-15	0.383	0.399	mitogen-activated protein kinase kinase 2 [Source:NCBI gene;Acc:100525505]	GO:0000166(nucleotide binding);GO:0000187(activation of MAPK activity);GO:0001932(regulation of protein phosphorylation);GO:0004672(protein kinase activity);GO:0004674(protein serine/threonine kinase activity);GO:0004708(MAP kinase kinase activity);GO:0005515(protein binding);GO:0005524(ATP binding);GO:0005737(cytoplasm);GO:0006468(protein phosphorylation);GO:0007507(heart development);GO:0023014…	01521(EGFR tyrosine kinase inhibitor resistance);01522(Endocrine resistance);04010(MAPK signaling pathway);04012(ErbB signaling pathway);04014(Ras signaling pathway);04015(Rap1 signaling pathway);04022(cGMP-PKG signaling pathway);04024(cAMP signaling pathway);04066(HIF-1 signaling pathway);04068(FoxO signaling pathway);04071(Sphingolipid signaling pathway);04072(Phospholipase D signaling pathway)…	yes
Oxidative_myofiber	ENSSSCG00000040860	NMRK2	2.14256	1.07225e-179	2.13785e-175	0.514	0.027	nicotinamide riboside kinase 2 [Source:NCBI gene;Acc:100624588]	GO:0005654(nucleoplasm);GO:0005886(plasma membrane);GO:0043231(intracellular membrane-bounded organelle);GO:0045662(negative regulation of myoblast differentiation)	00760(Nicotinate and nicotinamide metabolism)	yes
Oxidative_myofiber	ENSSSCG00000022757	TIMM13	0.632635	4.42555e-29	8.82367e-25	0.404	0.31	translocase of inner mitochondrial membrane 13 [Source:NCBI gene;Acc:100620885]	GO:0001650(fibrillar center);GO:0005739(mitochondrion);GO:0005743(mitochondrial inner membrane);GO:0005758(mitochondrial intermembrane space);GO:0008565(protein transporter activity);GO:0015031(protein transport);GO:0042719(mitochondrial intermembrane space protein transporter complex);GO:0045039(protein insertion into mitochondrial inner membrane);GO:0046872(metal ion binding);GO:0072321(chapero…	NA	yes
Oxidative_myofiber	ENSSSCG00000031899	JSRP1	0.552018	4.68256e-11	9.3361e-07	0.374	0.234	junctional sarcoplasmic reticulum protein 1 [Source:NCBI gene;Acc:110259372]	GO:0003009(skeletal muscle contraction)	NA	yes
Oxidative_myofiber	ENSSSCG00000013436	ENSSSCG00000013436	1.78653	3.35491e-249	6.68901e-245	0.884	0.584	cytochrome b-c1 complex subunit 10 [Source:NCBI gene;Acc:100524239]	GO:0005739(mitochondrion);GO:0008121(ubiquinol-cytochrome-c reductase activity);GO:0009055(electron transfer activity);GO:0016020(membrane);GO:0016021(integral component of membrane);GO:0022900(electron transport chain)	00190(Oxidative phosphorylation);04260(Cardiac muscle contraction);04714(Thermogenesis);04932(Non-alcoholic fatty liver disease (NAFLD));05010(Alzheimer disease);05012(Parkinson disease);05016(Huntington disease)	yes
Oxidative_myofiber	ENSSSCG00000024144	NDUFS7	1.84535	3.79997e-285	7.57638e-281	0.833	0.521	NADH:ubiquinone oxidoreductase core subunit S7 [Source:NCBI gene;Acc:100624738]	GO:0003954(NADH dehydrogenase activity);GO:0005747(mitochondrial respiratory chain complex I);GO:0008137(NADH dehydrogenase (ubiquinone) activity);GO:0032981(mitochondrial respiratory chain complex I assembly);GO:0046872(metal ion binding);GO:0048038(quinone binding);GO:0051536(iron-sulfur cluster binding);GO:0051539(4 iron, 4 sulfur cluster binding);GO:0055114(oxidation-reduction process)	00190(Oxidative phosphorylation);04714(Thermogenesis);04723(Retrograde endocannabinoid signaling);04932(Non-alcoholic fatty liver disease (NAFLD));05010(Alzheimer disease);05012(Parkinson disease);05016(Huntington disease)	yes
Oxidative_myofiber	ENSSSCG00000035532	ATP5F1D	1.12001	1.36069e-80	2.71294e-76	0.462	0.215	ATP synthase F1 subunit delta [Source:NCBI gene;Acc:100523423]	GO:0005753(mitochondrial proton-transporting ATP synthase complex);GO:0009060(aerobic respiration);GO:0015986(ATP synthesis coupled proton transport);GO:0016887(ATPase activity);GO:0033615(mitochondrial proton-transporting ATP synthase complex assembly);GO:0045261(proton-transporting ATP synthase complex, catalytic core F(1));GO:0046933(proton-transporting ATP synthase activity, rotational mechan…	00190(Oxidative phosphorylation);04714(Thermogenesis);05010(Alzheimer disease);05012(Parkinson disease);05016(Huntington disease)	yes
Oxidative_myofiber	ENSSSCG00000039640	CDC34	1.48715	9.98333e-147	1.99048e-142	0.568	0.273	cell division cycle 34 [Source:NCBI gene;Acc:100620788]	GO:0000166(nucleotide binding);GO:0000209(protein polyubiquitination);GO:0004842(ubiquitin-protein transferase activity);GO:0005524(ATP binding);GO:0005829(cytosol);GO:0016567(protein ubiquitination);GO:0016607(nuclear speck);GO:0016740(transferase activity);GO:0035458(cellular response to interferon-beta);GO:0043161(proteasome-mediated ubiquitin-dependent protein catabolic process);GO:0043951(ne…	04120(Ubiquitin mediated proteolysis)	yes
Oxidative_myofiber	ENSSSCG00000039635	ENSSSCG00000039635	0.320856	8.44921e-15	1.6846e-10	0.234	0.222	NHP2 ribonucleoprotein [Source:NCBI gene;Acc:100526157]	GO:0003723(RNA binding);GO:0005730(nucleolus)	03008(Ribosome biogenesis in eukaryotes)	yes
Oxidative_myofiber	ENSSSCG00000040507	PDLIM7	2.33805	3.07038e-298	6.12171e-294	0.827	0.244	PDZ and LIM domain 7 [Source:NCBI gene;Acc:100624749]	GO:0001725(stress fiber);GO:0001726(ruffle);GO:0005515(protein binding);GO:0005634(nucleus);GO:0005737(cytoplasm);GO:0005913(cell-cell adherens junction);GO:0005925(focal adhesion);GO:0015629(actin cytoskeleton);GO:0030036(actin cytoskeleton organization);GO:0046872(metal ion binding)	NA	yes
Oxidative_myofiber	ENSSSCG00000014058	CLTB	0.388203	8.35335e-15	1.66549e-10	0.343	0.332	clathrin light chain B [Source:NCBI gene;Acc:100525860]	GO:0005198(structural molecule activity);GO:0005802(trans-Golgi network);GO:0005829(cytosol);GO:0005886(plasma membrane);GO:0005905(clathrin-coated pit);GO:0006886(intracellular protein transport);GO:0016020(membrane);GO:0016192(vesicle-mediated transport);GO:0030125(clathrin vesicle coat);GO:0030130(clathrin coat of trans-Golgi network vesicle);GO:0030132(clathrin coat of coated pit);GO:0030659(…	04142(Lysosome);04144(Endocytosis);04721(Synaptic vesicle cycle);04961(Endocrine and other factor-regulated calcium reabsorption);05016(Huntington disease);05100(Bacterial invasion of epithelial cells)	yes
Oxidative_myofiber	ENSSSCG00000029179	HIGD2A	0.9032	6.06696e-63	1.20963e-58	0.535	0.403	HIG1 hypoxia inducible domain family member 2A [Source:NCBI gene;Acc:100037984]	GO:0016020(membrane);GO:0016021(integral component of membrane);GO:0097250(mitochondrial respirasome assembly)	NA	yes
Oxidative_myofiber	ENSSSCG00000026098	CMYA5	2.63678	5.26965e-200	1.05066e-195	0.699	0.079	cardiomyopathy associated 5 [Source:NCBI gene;Acc:100505410]	GO:0005515(protein binding)	NA	yes
Oxidative_myofiber	ENSSSCG00000014128	CKMT2	2.46169	2.71452e-221	5.41222e-217	0.556	0.028	creatine kinase, mitochondrial 2 [Source:NCBI gene;Acc:733602]	GO:0000166(nucleotide binding);GO:0003824(catalytic activity);GO:0005524(ATP binding);GO:0016301(kinase activity);GO:0016310(phosphorylation);GO:0016740(transferase activity);GO:0016772(transferase activity, transferring phosphorus-containing groups)	00330(Arginine and proline metabolism)	yes
Oxidative_myofiber	ENSSSCG00000040325	COX7C	1.60991	1.03292e-260	2.05944e-256	0.942	0.791	cytochrome c oxidase subunit VIIc [Source:NCBI gene;Acc:100037990]	GO:0004129(cytochrome-c oxidase activity);GO:0005739(mitochondrion);GO:0005743(mitochondrial inner membrane);GO:0006123(mitochondrial electron transport, cytochrome c to oxygen);GO:0016020(membrane);GO:0016021(integral component of membrane);GO:1902600(proton transmembrane transport)	00190(Oxidative phosphorylation);04260(Cardiac muscle contraction);04714(Thermogenesis);04932(Non-alcoholic fatty liver disease (NAFLD));05010(Alzheimer disease);05012(Parkinson disease);05016(Huntington disease)	yes
Oxidative_myofiber	ENSSSCG00000014149	MEF2C	1.43895	7.89865e-83	1.57483e-78	0.556	0.122	myocyte enhancer factor 2C [Source:NCBI gene;Acc:733590]	GO:0000122(negative regulation of transcription by RNA polymerase II);GO:0000165(MAPK cascade);GO:0000790(nuclear chromatin);GO:0000977(RNA polymerase II regulatory region sequence-specific DNA binding);GO:0000978(RNA polymerase II proximal promoter sequence-specific DNA binding);GO:0000980(RNA polymerase II distal enhancer sequence-specific DNA binding);GO:0000981(DNA-binding transcription facto…	04010(MAPK signaling pathway);04022(cGMP-PKG signaling pathway);04371(Apelin signaling pathway);04921(Oxytocin signaling pathway);04928(Parathyroid hormone synthesis, secretion and action);05202(Transcriptional misregulation in cancer);05418(Fluid shear stress and atherosclerosis)	yes
Oxidative_myofiber	ENSSSCG00000039731	ENSSSCG00000039731	0.429188	1.96715e-14	3.9221e-10	0.122	0.039	glutaredoxin [Source:NCBI gene;Acc:397463]	GO:0005623(cell);GO:0005737(cytoplasm);GO:0009055(electron transfer activity);GO:0015035(protein disulfide oxidoreductase activity);GO:0022900(electron transport chain);GO:0045454(cell redox homeostasis);GO:0055114(oxidation-reduction process)	NA	yes
Oxidative_myofiber	ENSSSCG00000036570	CTXN3	0.330586	3.08168e-05	0.614426	0.128	0.062	cortexin 3 [Source:NCBI gene;Acc:100514279]	GO:0016020(membrane);GO:0016021(integral component of membrane);GO:0031224(intrinsic component of membrane)	NA	yes
Oxidative_myofiber	ENSSSCG00000014264	ENSSSCG00000014264	0.72122	3.6041e-51	7.18585e-47	0.802	0.762	histidine triad nucleotide binding protein 1 [Source:NCBI gene;Acc:100518898]	GO:0003824(catalytic activity);GO:0005515(protein binding)	NA	yes
Oxidative_myofiber	ENSSSCG00000014289	UQCRQ	2.25009	0	0	0.833	0.433	cytochrome b-c1 complex subunit 8 [Source:NCBI gene;Acc:100524308]	GO:0005739(mitochondrion);GO:0005750(mitochondrial respiratory chain complex III);GO:0006122(mitochondrial electron transport, ubiquinol to cytochrome c);GO:0008121(ubiquinol-cytochrome-c reductase activity);GO:0016020(membrane);GO:0016021(integral component of membrane);GO:0021539(subthalamus development);GO:0021548(pons development);GO:0021680(cerebellar Purkinje cell layer development);GO:0021…	00190(Oxidative phosphorylation);04260(Cardiac muscle contraction);04714(Thermogenesis);04932(Non-alcoholic fatty liver disease (NAFLD));05010(Alzheimer disease);05012(Parkinson disease);05016(Huntington disease)	yes
Oxidative_myofiber	ENSSSCG00000014296	ENSSSCG00000014296	1.59692	2.32935e-202	4.64425e-198	0.775	0.483	voltage dependent anion channel 1 [Source:NCBI gene;Acc:397010]	GO:0000166(nucleotide binding);GO:0005739(mitochondrion);GO:0005741(mitochondrial outer membrane);GO:0005757(mitochondrial permeability transition pore complex);GO:0005886(plasma membrane);GO:0006811(ion transport);GO:0006820(anion transport);GO:0006915(apoptotic process);GO:0008308(voltage-gated anion channel activity);GO:0015288(porin activity);GO:0015698(inorganic anion transport);GO:0016020(m…	04020(Calcium signaling pathway);04022(cGMP-PKG signaling pathway);04217(Necroptosis);04218(Cellular senescence);04621(NOD-like receptor signaling pathway);04979(Cholesterol metabolism);05012(Parkinson disease);05016(Huntington disease);05164(Influenza A);05166(Human T-cell leukemia virus 1 infection)	yes
Oxidative_myofiber	ENSSSCG00000038953	UBE2B	0.463952	1.16626e-23	2.3253e-19	0.593	0.589	ubiquitin conjugating enzyme E2 B [Source:NCBI gene;Acc:100513527]	GO:0000166(nucleotide binding);GO:0000209(protein polyubiquitination);GO:0000785(chromatin);GO:0000790(nuclear chromatin);GO:0001701(in utero embryonic development);GO:0001741(XY body);GO:0004842(ubiquitin-protein transferase activity);GO:0005524(ATP binding);GO:0005634(nucleus);GO:0005657(replication fork);GO:0005737(cytoplasm);GO:0006281(DNA repair);GO:0006301(postreplication repair);GO:0006344…	04120(Ubiquitin mediated proteolysis)	yes
Oxidative_myofiber	ENSSSCG00000014324	MYOT	1.74037	1.5151e-148	3.02081e-144	0.462	0.024	myotilin [Source:NCBI gene;Acc:100101550]	GO:0005886(plasma membrane);GO:0007156(homophilic cell adhesion via plasma membrane adhesion molecules);GO:0007411(axon guidance);GO:0030018(Z disc);GO:0030424(axon);GO:0070593(dendrite self-avoidance);GO:0098632(cell-cell adhesion mediator activity)	NA	yes
Oxidative_myofiber	ENSSSCG00000014338	HSPA9	0.561781	1.05652e-24	2.10649e-20	0.35	0.296	heat shock protein family A (Hsp70) member 9 [Source:NCBI gene;Acc:100521183]	GO:0000166(nucleotide binding);GO:0005524(ATP binding);GO:0005737(cytoplasm);GO:0005739(mitochondrion);GO:0005759(mitochondrial matrix);GO:0006457(protein folding);GO:0006611(protein export from nucleus);GO:0006986(response to unfolded protein);GO:0016226(iron-sulfur cluster assembly);GO:0016887(ATPase activity);GO:0019899(enzyme binding);GO:0030218(erythrocyte differentiation);GO:0031072(heat sh…	03018(RNA degradation);05152(Tuberculosis)	yes
Oxidative_myofiber	ENSSSCG00000036711	UBE2D2	0.599128	3.70432e-22	7.38567e-18	0.322	0.199	ubiquitin conjugating enzyme E2 D2 [Source:NCBI gene;Acc:396580]	GO:0000151(ubiquitin ligase complex);GO:0000166(nucleotide binding);GO:0000209(protein polyubiquitination);GO:0004842(ubiquitin-protein transferase activity);GO:0005524(ATP binding);GO:0016567(protein ubiquitination);GO:0016740(transferase activity);GO:0032991(protein-containing complex);GO:0051865(protein autoubiquitination);GO:0061631(ubiquitin conjugating enzyme activity);GO:0070936(protein K4…	04120(Ubiquitin mediated proteolysis);04141(Protein processing in endoplasmic reticulum)	yes
Oxidative_myofiber	ENSSSCG00000038493	PFDN1	0.711551	1.98306e-40	3.95382e-36	0.477	0.391	prefoldin subunit 1 [Source:NCBI gene;Acc:100737972]	GO:0006457(protein folding);GO:0016272(prefoldin complex);GO:0044183(protein folding chaperone);GO:0051082(unfolded protein binding)	NA	yes
Oxidative_myofiber	ENSSSCG00000014371	ENSSSCG00000014371	1.33165	2.00991e-153	4.00736e-149	0.684	0.49	NADH:ubiquinone oxidoreductase subunit A2 [Source:NCBI gene;Acc:100520950]	GO:0005739(mitochondrion);GO:0005743(mitochondrial inner membrane);GO:0005747(mitochondrial respiratory chain complex I);GO:0016020(membrane);GO:0055114(oxidation-reduction process);GO:0070469(respirasome)	00190(Oxidative phosphorylation);04714(Thermogenesis);04723(Retrograde endocannabinoid signaling);04932(Non-alcoholic fatty liver disease (NAFLD));05010(Alzheimer disease);05012(Parkinson disease);05016(Huntington disease)	yes
Oxidative_myofiber	ENSSSCG00000014443	CAMK2A	1.26277	3.72219e-81	7.42131e-77	0.398	0.049	calcium/calmodulin dependent protein kinase II alpha [Source:NCBI gene;Acc:100626014]	GO:0000082(G1/S transition of mitotic cell cycle);GO:0000166(nucleotide binding);GO:0002931(response to ischemia);GO:0004672(protein kinase activity);GO:0004674(protein serine/threonine kinase activity);GO:0004683(calmodulin-dependent protein kinase activity);GO:0005516(calmodulin binding);GO:0005524(ATP binding);GO:0005737(cytoplasm);GO:0005739(mitochondrion);GO:0005954(calcium- and calmodulin-d…	04012(ErbB signaling pathway);04020(Calcium signaling pathway);04024(cAMP signaling pathway);04066(HIF-1 signaling pathway);04114(Oocyte meiosis);04217(Necroptosis);04261(Adrenergic signaling in cardiomyocytes);04310(Wnt signaling pathway);04360(Axon guidance);04713(Circadian entrainment);04720(Long-term potentiation);04722(Neurotrophin signaling pathway);04725(Cholinergic synapse);04728(Dopamine…	yes
Oxidative_myofiber	ENSSSCG00000035729	MYOZ3	2.21152	6.3299e-258	1.26206e-253	0.617	0.02	myozenin 3 [Source:NCBI gene;Acc:733664]	NA	NA	yes
Oxidative_myofiber	ENSSSCG00000009631	PEBP4	0.952302	1.2363e-67	2.46493e-63	0.237	0.013	phosphatidylethanolamine binding protein 4 [Source:NCBI gene;Acc:100302365]	NA	NA	yes
Oxidative_myofiber	ENSSSCG00000009773	RILPL1	0.282134	7.49122e-10	1.4936e-05	0.164	0.137	Rab interacting lysosomal protein like 1 [Source:NCBI gene;Acc:100152494]	GO:0003382(epithelial cell morphogenesis);GO:0005654(nucleoplasm);GO:0005737(cytoplasm);GO:0005813(centrosome);GO:0005829(cytosol);GO:0005886(plasma membrane);GO:0005929(cilium);GO:0031267(small GTPase binding);GO:0036064(ciliary basal body);GO:0046983(protein dimerization activity);GO:0051959(dynein light intermediate chain binding);GO:0060271(cilium assembly);GO:1901214(regulation of neuron dea…	NA	yes
Oxidative_myofiber	ENSSSCG00000039710	MYL2	4.38544	7.48525e-214	1.49241e-209	0.301	0.046	myosin light chain 2 [Source:NCBI gene;Acc:396690]	GO:0003007(heart morphogenesis);GO:0003785(actin monomer binding);GO:0005509(calcium ion binding);GO:0005856(cytoskeleton);GO:0007507(heart development);GO:0009791(post-embryonic development);GO:0015629(actin cytoskeleton);GO:0030016(myofibril);GO:0030308(negative regulation of cell growth);GO:0042694(muscle cell fate specification);GO:0048747(muscle fiber development);GO:0055003(cardiac myofibri…	04260(Cardiac muscle contraction);04261(Adrenergic signaling in cardiomyocytes);04371(Apelin signaling pathway);04510(Focal adhesion);04530(Tight junction);04670(Leukocyte transendothelial migration);04810(Regulation of actin cytoskeleton);05410(Hypertrophic cardiomyopathy (HCM));05414(Dilated cardiomyopathy (DCM))	yes
Oxidative_myofiber	ENSSSCG00000009842	CCDC60	0.647541	1.66454e-45	3.31876e-41	0.149	0.007	coiled-coil domain containing 60 [Source:NCBI gene;Acc:110255219]	GO:0016020(membrane);GO:0016021(integral component of membrane)	NA	yes
Oxidative_myofiber	ENSSSCG00000009844	HSPB8	0.896646	3.56842e-39	7.11472e-35	0.334	0.078	heat shock protein family B (small) member 8 [Source:NCBI gene;Acc:100155338]	GO:0005634(nucleus);GO:0005737(cytoplasm);GO:0005829(cytosol);GO:0034620(cellular response to unfolded protein);GO:0042802(identical protein binding);GO:0042803(protein homodimerization activity);GO:0101031(chaperone complex);GO:1905337(positive regulation of aggrephagy)	NA	yes
Oxidative_myofiber	ENSSSCG00000031152	ENSSSCG00000031152	0.438638	2.77704e-17	5.53686e-13	0.255	0.198	TP53 regulated inhibitor of apoptosis 1 [Source:NCBI gene;Acc:110256624]	NA	NA	yes
Oxidative_myofiber	ENSSSCG00000009903	COQ5	0.505113	2.43434e-21	4.8536e-17	0.176	0.079	coenzyme Q5, methyltransferase [Source:NCBI gene;Acc:100157055]	GO:0005739(mitochondrion);GO:0005743(mitochondrial inner membrane);GO:0005759(mitochondrial matrix);GO:0006744(ubiquinone biosynthetic process);GO:0008168(methyltransferase activity);GO:0008425(2-polyprenyl-6-methoxy-1,4-benzoquinone methyltransferase activity);GO:0016020(membrane);GO:0016740(transferase activity);GO:0031314(extrinsic component of mitochondrial inner membrane);GO:0032259(methylat…	00130(Ubiquinone and other terpenoid-quinone biosynthesis)	yes
Oxidative_myofiber	ENSSSCG00000009916	ACADS	0.417562	1.33318e-12	2.65809e-08	0.167	0.08	acyl-CoA dehydrogenase short chain [Source:NCBI gene;Acc:396932]	GO:0003995(acyl-CoA dehydrogenase activity);GO:0004085(butyryl-CoA dehydrogenase activity);GO:0005654(nucleoplasm);GO:0005739(mitochondrion);GO:0016491(oxidoreductase activity);GO:0016627(oxidoreductase activity, acting on the CH-CH group of donors);GO:0033539(fatty acid beta-oxidation using acyl-CoA dehydrogenase);GO:0046359(butyrate catabolic process);GO:0050660(flavin adenine dinucleotide bind…	00071(Fatty acid degradation);00280(Valine, leucine and isoleucine degradation);00650(Butanoate metabolism)	yes
Oxidative_myofiber	ENSSSCG00000023380	ISCU	0.474399	1.56247e-25	3.11526e-21	0.505	0.492	iron-sulfur cluster assembly enzyme [Source:NCBI gene;Acc:100621691]	GO:0005506(iron ion binding);GO:0005737(cytoplasm);GO:0005739(mitochondrion);GO:0005759(mitochondrial matrix);GO:0005829(cytosol);GO:0006879(cellular iron ion homeostasis);GO:0008198(ferrous iron binding);GO:0016226(iron-sulfur cluster assembly);GO:0032947(protein-containing complex scaffold activity);GO:0051536(iron-sulfur cluster binding);GO:0051537(2 iron, 2 sulfur cluster binding);GO:0051539(…	NA	yes
Oxidative_myofiber	ENSSSCG00000024550	UQCR10	1.97708	0	0	0.845	0.56	ubiquinol-cytochrome c reductase complex 7.2 kDa protein [Source:NCBI gene;Acc:100155687]	GO:0005739(mitochondrion);GO:0005743(mitochondrial inner membrane);GO:0005750(mitochondrial respiratory chain complex III);GO:0006122(mitochondrial electron transport, ubiquinol to cytochrome c);GO:0008121(ubiquinol-cytochrome-c reductase activity);GO:0009060(aerobic respiration);GO:0034551(mitochondrial respiratory chain complex III assembly)	00190(Oxidative phosphorylation);04260(Cardiac muscle contraction);04714(Thermogenesis);04932(Non-alcoholic fatty liver disease (NAFLD));05010(Alzheimer disease);05012(Parkinson disease);05016(Huntington disease)	yes
Oxidative_myofiber	ENSSSCG00000010073	CHCHD10	2.88608	0	0	0.954	0.357	coiled-coil-helix-coiled-coil-helix domain containing 10 [Source:NCBI gene;Acc:100152325]	GO:0005634(nucleus);GO:0005739(mitochondrion);GO:0007005(mitochondrion organization);GO:0030322(stabilization of membrane potential);GO:0031930(mitochondria-nucleus signaling pathway);GO:0034504(protein localization to nucleus);GO:0099558(maintenance of synapse structure);GO:1903109(positive regulation of mitochondrial transcription)	NA	yes
Oxidative_myofiber	ENSSSCG00000034014	MRPL40	0.502233	1.02241e-19	2.03848e-15	0.319	0.237	mitochondrial ribosomal protein L40 [Source:NCBI gene;Acc:100155568]	GO:0005739(mitochondrion);GO:0005762(mitochondrial large ribosomal subunit)	NA	yes
Oxidative_myofiber	ENSSSCG00000010144	ACTN2	3.28588	0	0	0.921	0.127	actinin alpha 2 [Source:NCBI gene;Acc:100157406]	GO:0003779(actin binding);GO:0005509(calcium ion binding);GO:0005515(protein binding);GO:0005546(phosphatidylinositol-4,5-bisphosphate binding);GO:0005886(plasma membrane);GO:0005925(focal adhesion);GO:0006936(muscle contraction);GO:0008092(cytoskeletal protein binding);GO:0019904(protein domain specific binding);GO:0030017(sarcomere);GO:0030018(Z disc);GO:0030035(microspike assembly);GO:0030175(…	05412(Arrhythmogenic right ventricular cardiomyopathy (ARVC))	yes
Oxidative_myofiber	ENSSSCG00000010158	ENSSSCG00000010158	0.490182	5.02459e-24	1.0018e-19	0.471	0.443	translocase of outer mitochondrial membrane 20 [Source:NCBI gene;Acc:100152814]	GO:0005739(mitochondrion);GO:0005741(mitochondrial outer membrane);GO:0005742(mitochondrial outer membrane translocase complex);GO:0006605(protein targeting);GO:0006886(intracellular protein transport);GO:0008320(protein transmembrane transporter activity);GO:0015450(P-P-bond-hydrolysis-driven protein transmembrane transporter activity);GO:0016020(membrane);GO:0016021(integral component of membra…	NA	yes
Oxidative_myofiber	ENSSSCG00000010190	ACTA1	5.81187	0	0	1	0.774	actin, alpha 1, skeletal muscle [Source:NCBI gene;Acc:100154254]	GO:0000166(nucleotide binding);GO:0001725(stress fiber);GO:0005524(ATP binding);GO:0005737(cytoplasm);GO:0005856(cytoskeleton);GO:0005865(striated muscle thin filament);GO:0005884(actin filament);GO:0010628(positive regulation of gene expression);GO:0015629(actin cytoskeleton);GO:0030017(sarcomere);GO:0030027(lamellipodium);GO:0030175(filopodium);GO:0030240(skeletal muscle thin filament assembly)…	NA	yes
Oxidative_myofiber	ENSSSCG00000029311	MYPN	1.01858	1.25102e-55	2.49429e-51	0.264	0.028	myopalladin [Source:NCBI gene;Acc:100624901]	GO:0008092(cytoskeletal protein binding);GO:0017124(SH3 domain binding);GO:0030018(Z disc);GO:0031674(I band);GO:0045214(sarcomere organization);GO:0051371(muscle alpha-actinin binding)	NA	yes
Oxidative_myofiber	ENSSSCG00000010290	MCU	0.389657	1.70776e-10	3.40494e-06	0.155	0.077	mitochondrial calcium uniporter [Source:NCBI gene;Acc:100153794]	GO:0005262(calcium channel activity);GO:0005739(mitochondrion);GO:0005743(mitochondrial inner membrane);GO:0006851(mitochondrial calcium ion transmembrane transport);GO:0015292(uniporter activity);GO:0016020(membrane);GO:0016021(integral component of membrane);GO:0019722(calcium-mediated signaling);GO:0031305(integral component of mitochondrial inner membrane);GO:0032024(positive regulation of in…	04020(Calcium signaling pathway);04218(Cellular senescence);04621(NOD-like receptor signaling pathway)	yes
Oxidative_myofiber	ENSSSCG00000010304	MYOZ1	4.07238	0	0	0.991	0.106	myozenin 1 [Source:NCBI gene;Acc:574060]	GO:0000122(negative regulation of transcription by RNA polymerase II);GO:0003779(actin binding);GO:0004865(protein serine/threonine phosphatase inhibitor activity);GO:0005634(nucleus);GO:0007519(skeletal muscle tissue development);GO:0015629(actin cytoskeleton);GO:0030018(Z disc);GO:0031143(pseudopodium);GO:0031433(telethonin binding);GO:0032515(negative regulation of phosphoprotein phosphatase a…	NA	yes
Oxidative_myofiber	ENSSSCG00000010303	SYNPO2L	0.762375	5.0937e-38	1.01558e-33	0.213	0.031	synaptopodin 2 like [Source:NCBI gene;Acc:100152222]	GO:0003779(actin binding);GO:0005634(nucleus);GO:0005654(nucleoplasm);GO:0005829(cytosol);GO:0015629(actin cytoskeleton);GO:0016607(nuclear speck);GO:0030018(Z disc);GO:0030054(cell junction);GO:0032233(positive regulation of actin filament bundle assembly)	NA	yes
Oxidative_myofiber	ENSSSCG00000010317	DUPD1	0.768018	2.58873e-52	5.1614e-48	0.219	0.021	dual specificity phosphatase and pro isomerase domain containing 1 [Source:NCBI gene;Acc:100155430]	GO:0004725(protein tyrosine phosphatase activity);GO:0006470(protein dephosphorylation);GO:0008138(protein tyrosine/serine/threonine phosphatase activity);GO:0016311(dephosphorylation);GO:0016787(hydrolase activity);GO:0016791(phosphatase activity);GO:0032991(protein-containing complex);GO:0035335(peptidyl-tyrosine dephosphorylation);GO:0042803(protein homodimerization activity)	NA	yes
Oxidative_myofiber	ENSSSCG00000035105	DUSP13	0.403598	1.56698e-23	3.12424e-19	0.119	0.012	dual specificity phosphatase 13 [Source:NCBI gene;Acc:100154205]	GO:0004725(protein tyrosine phosphatase activity);GO:0006470(protein dephosphorylation);GO:0008138(protein tyrosine/serine/threonine phosphatase activity);GO:0016311(dephosphorylation);GO:0016787(hydrolase activity);GO:0016791(phosphatase activity);GO:0035335(peptidyl-tyrosine dephosphorylation)	NA	yes
Oxidative_myofiber	ENSSSCG00000010320	ENSSSCG00000010320	1.65793	1.89413e-228	3.77652e-224	0.836	0.534	voltage dependent anion channel 2 [Source:NCBI gene;Acc:397659]	GO:0005741(mitochondrial outer membrane);GO:0008308(voltage-gated anion channel activity);GO:0015698(inorganic anion transport);GO:0055085(transmembrane transport);GO:0098656(anion transmembrane transport)	04020(Calcium signaling pathway);04022(cGMP-PKG signaling pathway);04216(Ferroptosis);04217(Necroptosis);04218(Cellular senescence);04621(NOD-like receptor signaling pathway);04979(Cholesterol metabolism);05012(Parkinson disease);05016(Huntington disease);05166(Human T-cell leukemia virus 1 infection)	yes
Oxidative_myofiber	ENSSSCG00000037237	COMTD1	0.371805	1.84357e-13	3.6757e-09	0.185	0.14	catechol-O-methyltransferase domain containing 1 [Source:NCBI gene;Acc:100155847]	GO:0008171(O-methyltransferase activity);GO:0032259(methylation)	NA	yes
Oxidative_myofiber	ENSSSCG00000010330	PPIF	0.850263	6.06711e-52	1.20966e-47	0.237	0.032	peptidylprolyl isomerase F [Source:NCBI gene;Acc:100152612]	GO:0000413(protein peptidyl-prolyl isomerization);GO:0002931(response to ischemia);GO:0003755(peptidyl-prolyl cis-trans isomerase activity);GO:0005739(mitochondrion);GO:0005757(mitochondrial permeability transition pore complex);GO:0006457(protein folding);GO:0006979(response to oxidative stress);GO:0008637(apoptotic mitochondrial changes);GO:0010849(regulation of proton-transporting ATPase activ…	04020(Calcium signaling pathway);04022(cGMP-PKG signaling pathway);05012(Parkinson disease);05016(Huntington disease);05145(Toxoplasmosis)	yes
Oxidative_myofiber	ENSSSCG00000010345	GHITM	0.299254	7.25295e-12	1.44609e-07	0.316	0.311	growth hormone inducible transmembrane protein [Source:NCBI gene;Acc:100156458]	GO:0005739(mitochondrion);GO:0016020(membrane);GO:0016021(integral component of membrane)	NA	yes
Oxidative_myofiber	ENSSSCG00000010351	CCSER2	0.568271	2.35927e-14	4.70391e-10	0.389	0.274	coiled-coil serine rich protein 2 [Source:NCBI gene;Acc:100156899]	GO:0001578(microtubule bundle formation);GO:0008017(microtubule binding);GO:0015630(microtubule cytoskeleton)	NA	yes
Oxidative_myofiber	ENSSSCG00000010359	ENSSSCG00000010359	2.34219	3.29785e-220	6.57525e-216	0.62	0.036	NA	GO:0005515(protein binding)	NA	yes
Oxidative_myofiber	ENSSSCG00000033700	ENSSSCG00000033700	0.667712	2.88182e-31	5.74577e-27	0.304	0.194	mitochondrial import inner membrane translocase subunit Tim23 [Source:NCBI gene;Acc:100157391]	GO:0005739(mitochondrion);GO:0005743(mitochondrial inner membrane);GO:0005744(TIM23 mitochondrial import inner membrane translocase complex);GO:0006886(intracellular protein transport);GO:0015031(protein transport);GO:0015450(P-P-bond-hydrolysis-driven protein transmembrane transporter activity);GO:0016020(membrane);GO:0016021(integral component of membrane);GO:0071806(protein transmembrane trans…	NA	yes
Oxidative_myofiber	ENSSSCG00000035762	ENSSSCG00000035762	1.29584	1.43063e-90	2.8524e-86	0.523	0.258	CDGSH iron sulfur domain 1 [Source:NCBI gene;Acc:110256737]	GO:0016020(membrane);GO:0016021(integral component of membrane);GO:0043231(intracellular membrane-bounded organelle);GO:0051537(2 iron, 2 sulfur cluster binding)	NA	yes
Oxidative_myofiber	ENSSSCG00000010461	ANKRD1	1.31846	1.06425e-60	2.1219e-56	0.216	0.012	ankyrin repeat domain 1 [Source:NCBI gene;Acc:396959]	GO:0001085(RNA polymerase II transcription factor binding);GO:0001650(fibrillar center);GO:0002039(p53 binding);GO:0003677(DNA binding);GO:0003713(transcription coactivator activity);GO:0003779(actin binding);GO:0005515(protein binding);GO:0005634(nucleus);GO:0005737(cytoplasm);GO:0005829(cytosol);GO:0006357(regulation of transcription by RNA polymerase II);GO:0007519(skeletal muscle tissue devel…	NA	yes
Oxidative_myofiber	ENSSSCG00000010522	ANKRD2	1.70468	1.57882e-128	3.14786e-124	0.328	0.015	ankyrin repeat domain 2 [Source:HGNC Symbol;Acc:HGNC:495]	GO:0000122(negative regulation of transcription by RNA polymerase II);GO:0000791(euchromatin);GO:0001817(regulation of cytokine production);GO:0003682(chromatin binding);GO:0005515(protein binding);GO:0005634(nucleus);GO:0005737(cytoplasm);GO:0005829(cytosol);GO:0006357(regulation of transcription by RNA polymerase II);GO:0007519(skeletal muscle tissue development);GO:0010832(negative regulation …	NA	yes
Oxidative_myofiber	ENSSSCG00000036824	AVPI1	1.16533	1.62812e-76	3.24615e-72	0.404	0.14	arginine vasopressin induced 1 [Source:NCBI gene;Acc:100155615]	GO:0000187(activation of MAPK activity)	NA	yes
Oxidative_myofiber	ENSSSCG00000010537	GOT1	1.37931	1.76961e-99	3.52825e-95	0.383	0.08	glutamic-oxaloacetic transaminase 1 [Source:NCBI gene;Acc:396967]	GO:0003824(catalytic activity);GO:0004069(L-aspartate:2-oxoglutarate aminotransferase activity);GO:0004609(phosphatidylserine decarboxylase activity);GO:0005654(nucleoplasm);GO:0005737(cytoplasm);GO:0005829(cytosol);GO:0006103(2-oxoglutarate metabolic process);GO:0006107(oxaloacetate metabolic process);GO:0006114(glycerol biosynthetic process);GO:0006520(cellular amino acid metabolic process);GO:…	00220(Arginine biosynthesis);00250(Alanine, aspartate and glutamate metabolism);00270(Cysteine and methionine metabolism);00330(Arginine and proline metabolism);00350(Tyrosine metabolism);00360(Phenylalanine metabolism);00400(Phenylalanine, tyrosine and tryptophan biosynthesis)	yes
Oxidative_myofiber	ENSSSCG00000006166	NDUFB8	1.5437	1.09456e-185	2.18233e-181	0.714	0.449	NADH:ubiquinone oxidoreductase subunit B8 [Source:NCBI gene;Acc:448979]	GO:0003954(NADH dehydrogenase activity);GO:0005739(mitochondrion);GO:0005743(mitochondrial inner membrane);GO:0005747(mitochondrial respiratory chain complex I);GO:0006120(mitochondrial electron transport, NADH to ubiquinone);GO:0008137(NADH dehydrogenase (ubiquinone) activity);GO:0016020(membrane);GO:0016021(integral component of membrane);GO:0055114(oxidation-reduction process);GO:0070469(respi…	00190(Oxidative phosphorylation);04714(Thermogenesis);04723(Retrograde endocannabinoid signaling);04932(Non-alcoholic fatty liver disease (NAFLD));05010(Alzheimer disease);05012(Parkinson disease);05016(Huntington disease)	yes
Oxidative_myofiber	ENSSSCG00000032165	ATP5MD	1.57009	2.99959e-191	5.98058e-187	0.796	0.557	ATP synthase membrane subunit DAPIT [Source:NCBI gene;Acc:100520866]	GO:0005739(mitochondrion);GO:0005753(mitochondrial proton-transporting ATP synthase complex);GO:0016020(membrane);GO:0016021(integral component of membrane)	NA	yes
Oxidative_myofiber	ENSSSCG00000010640	NRAP	1.29083	7.05217e-78	1.40606e-73	0.286	0.022	nebulin related anchoring protein [Source:NCBI gene;Acc:733691]	GO:0003779(actin binding);GO:0005916(fascia adherens);GO:0005927(muscle tendon junction);GO:0017166(vinculin binding);GO:0030016(myofibril);GO:0030018(Z disc);GO:0046872(metal ion binding);GO:0048747(muscle fiber development);GO:0051015(actin filament binding);GO:0051371(muscle alpha-actinin binding);GO:0071691(cardiac muscle thin filament assembly)	NA	yes
Oxidative_myofiber	ENSSSCG00000010681	SFXN4	0.278415	2.49513e-07	0.00497478	0.143	0.102	sideroflexin 4 [Source:NCBI gene;Acc:100154966]	GO:0005739(mitochondrion);GO:0006811(ion transport);GO:0015075(ion transmembrane transporter activity);GO:0016020(membrane);GO:0016021(integral component of membrane);GO:0034220(ion transmembrane transport);GO:0043231(intracellular membrane-bounded organelle);GO:0055085(transmembrane transport)	NA	yes
Oxidative_myofiber	ENSSSCG00000010682	PRDX3	0.70439	3.08513e-46	6.15113e-42	0.331	0.263	peroxiredoxin 3 [Source:NCBI gene;Acc:100154143]	GO:0001893(maternal placenta development);GO:0005737(cytoplasm);GO:0005739(mitochondrion);GO:0005769(early endosome);GO:0005829(cytosol);GO:0006915(apoptotic process);GO:0006979(response to oxidative stress);GO:0007005(mitochondrion organization);GO:0008022(protein C-terminus binding);GO:0008284(positive regulation of cell population proliferation);GO:0008379(thioredoxin peroxidase activity);GO:0…	NA	yes
Oxidative_myofiber	ENSSSCG00000010742	UROS	0.287735	5.29594e-07	0.0105591	0.161	0.115	uroporphyrinogen III synthase [Source:NCBI gene;Acc:100153444]	GO:0004852(uroporphyrinogen-III synthase activity);GO:0006779(porphyrin-containing compound biosynthetic process);GO:0006780(uroporphyrinogen III biosynthetic process);GO:0006783(heme biosynthetic process);GO:0033014(tetrapyrrole biosynthetic process)	00860(Porphyrin and chlorophyll metabolism)	yes
Oxidative_myofiber	ENSSSCG00000010759	GLRX3	0.472463	1.73445e-26	3.45814e-22	0.389	0.357	glutaredoxin 3 [Source:NCBI gene;Acc:100511783]	GO:0002026(regulation of the force of heart contraction);GO:0005623(cell);GO:0005634(nucleus);GO:0005829(cytosol);GO:0006879(cellular iron ion homeostasis);GO:0009055(electron transfer activity);GO:0010614(negative regulation of cardiac muscle hypertrophy);GO:0015035(protein disulfide oxidoreductase activity);GO:0015038(glutathione disulfide oxidoreductase activity);GO:0022900(electron transport …	NA	yes
Oxidative_myofiber	ENSSSCG00000016397	NEB	2.11081	3.74096e-110	7.45872e-106	0.599	0.116	nebulin [Source:NCBI gene;Acc:100515976]	GO:0003779(actin binding);GO:0005515(protein binding);GO:0030018(Z disc);GO:0043292(contractile fiber);GO:0048747(muscle fiber development);GO:0051015(actin filament binding);GO:0071691(cardiac muscle thin filament assembly)	NA	yes
Oxidative_myofiber	ENSSSCG00000015720	BIN1	1.64772	3.41434e-116	6.80751e-112	0.757	0.323	bridging integrator 1 [Source:NCBI gene;Acc:100037305]	GO:0002020(protease binding);GO:0005515(protein binding);GO:0005543(phospholipid binding);GO:0005634(nucleus);GO:0005635(nuclear envelope);GO:0005737(cytoplasm);GO:0005829(cytosol);GO:0005856(cytoskeleton);GO:0005886(plasma membrane);GO:0006997(nucleus organization);GO:0008021(synaptic vesicle);GO:0008333(endosome to lysosome transport);GO:0016020(membrane);GO:0030100(regulation of endocytosis);G…	04144(Endocytosis);04666(Fc gamma R-mediated phagocytosis)	yes
Oxidative_myofiber	ENSSSCG00000040701	GYPC	0.293301	0.000195689	1	0.185	0.113	glycophorin C (Gerbich blood group) [Source:NCBI gene;Acc:100518277]	GO:0005515(protein binding);GO:0016020(membrane);GO:0016021(integral component of membrane);GO:0019897(extrinsic component of plasma membrane);GO:0030863(cortical cytoskeleton)	05144(Malaria)	yes
Oxidative_myofiber	ENSSSCG00000015747	ENSSSCG00000015747	1.34871	2.41182e-87	4.80869e-83	0.292	0.017	myomesin 2 [Source:NCBI gene;Acc:100523824]	GO:0005515(protein binding);GO:0005865(striated muscle thin filament);GO:0006936(muscle contraction);GO:0008307(structural constituent of muscle);GO:0030017(sarcomere);GO:0030018(Z disc);GO:0030240(skeletal muscle thin filament assembly);GO:0030241(skeletal muscle myosin thick filament assembly);GO:0031430(M band);GO:0045214(sarcomere organization);GO:0048739(cardiac muscle fiber development);GO:…	NA	yes
Oxidative_myofiber	ENSSSCG00000015784	ACSL1	0.574305	3.96116e-19	7.89775e-15	0.185	0.066	acyl-CoA synthetase long chain family member 1 [Source:NCBI gene;Acc:448982]	GO:0001676(long-chain fatty acid metabolic process);GO:0003824(catalytic activity);GO:0004467(long-chain fatty acid-CoA ligase activity);GO:0005739(mitochondrion);GO:0008610(lipid biosynthetic process);GO:0033211(adiponectin-activated signaling pathway);GO:0044539(long-chain fatty acid import into cell);GO:0071902(positive regulation of protein serine/threonine kinase activity);GO:0120162(positiv…	00061(Fatty acid biosynthesis);00071(Fatty acid degradation);03320(PPAR signaling pathway);04146(Peroxisome);04216(Ferroptosis);04714(Thermogenesis);04920(Adipocytokine signaling pathway)	yes
Oxidative_myofiber	ENSSSCG00000015790	SLC25A4	4.32441	0	0	0.997	0.41	solute carrier family 25 member 4 [Source:NCBI gene;Acc:100517196]	GO:0005471(ATP:ADP antiporter activity);GO:0005739(mitochondrion);GO:0005743(mitochondrial inner membrane);GO:0008637(apoptotic mitochondrial changes);GO:0015866(ADP transport);GO:0015867(ATP transport);GO:0016020(membrane);GO:0016021(integral component of membrane);GO:0022857(transmembrane transporter activity);GO:0055085(transmembrane transport);GO:0060546(negative regulation of necroptotic pro…	04020(Calcium signaling pathway);04022(cGMP-PKG signaling pathway);04217(Necroptosis);04218(Cellular senescence);05012(Parkinson disease);05016(Huntington disease);05166(Human T-cell leukemia virus 1 infection)	yes
Oxidative_myofiber	ENSSSCG00000015796	PDLIM3	2.21554	1.26485e-189	2.52185e-185	0.681	0.075	PDZ and LIM domain 3 [Source:NCBI gene;Acc:414421]	GO:0005515(protein binding);GO:0005737(cytoplasm);GO:0007015(actin filament organization);GO:0007507(heart development);GO:0008092(cytoskeletal protein binding);GO:0008307(structural constituent of muscle);GO:0015629(actin cytoskeleton);GO:0030018(Z disc);GO:0046872(metal ion binding)	NA	yes
Oxidative_myofiber	ENSSSCG00000022301	EIF4EBP1	1.47351	9.82115e-138	1.95814e-133	0.745	0.439	eukaryotic translation initiation factor 4E binding protein 1 [Source:NCBI gene;Acc:100627508]	GO:0000082(G1/S transition of mitotic cell cycle);GO:0002192(IRES-dependent translational initiation of linear mRNA);GO:0005737(cytoplasm);GO:0005829(cytosol);GO:0008190(eukaryotic initiation factor 4E binding);GO:0008286(insulin receptor signaling pathway);GO:0030371(translation repressor activity);GO:0031929(TOR signaling);GO:0045931(positive regulation of mitotic cell cycle);GO:0045947(negativ…	01521(EGFR tyrosine kinase inhibitor resistance);03013(RNA transport);04012(ErbB signaling pathway);04066(HIF-1 signaling pathway);04150(mTOR signaling pathway);04151(PI3K-Akt signaling pathway);04152(AMPK signaling pathway);04211(Longevity regulating pathway);04218(Cellular senescence);04910(Insulin signaling pathway);05163(Human cytomegalovirus infection);05165(Human papillomavirus infection);0…	yes
Oxidative_myofiber	ENSSSCG00000022797	PPP1R3B	0.901763	1.91781e-46	3.82373e-42	0.231	0.027	protein phosphatase 1 regulatory subunit 3B [Source:NCBI gene;Acc:100515931]	GO:0000164(protein phosphatase type 1 complex);GO:0005515(protein binding);GO:0005975(carbohydrate metabolic process);GO:0005977(glycogen metabolic process);GO:0005981(regulation of glycogen catabolic process);GO:0019888(protein phosphatase regulator activity);GO:0043666(regulation of phosphoprotein phosphatase activity)	04910(Insulin signaling pathway);04931(Insulin resistance)	yes
Oxidative_myofiber	ENSSSCG00000015892	PSMD14	0.358605	9.14966e-13	1.82426e-08	0.249	0.21	proteasome 26S subunit, non-ATPase 14 [Source:NCBI gene;Acc:100156327]	GO:0000502(proteasome complex);GO:0000724(double-strand break repair via homologous recombination);GO:0004843(thiol-dependent ubiquitin-specific protease activity);GO:0005515(protein binding);GO:0006303(double-strand break repair via nonhomologous end joining);GO:0008237(metallopeptidase activity);GO:0008541(proteasome regulatory particle, lid subcomplex);GO:0010950(positive regulation of endopep…	03050(Proteasome);05169(Epstein-Barr virus infection)	yes
Oxidative_myofiber	ENSSSCG00000015917	XIRP2	3.35518	4.70197e-273	9.37478e-269	0.763	0.068	xin actin binding repeat containing 2 [Source:NCBI gene;Acc:397689]	GO:0001725(stress fiber);GO:0003281(ventricular septum development);GO:0003779(actin binding);GO:0005925(focal adhesion);GO:0007507(heart development);GO:0030018(Z disc);GO:0030036(actin cytoskeleton organization);GO:0030054(cell junction);GO:0045216(cell-cell junction organization);GO:0051015(actin filament binding);GO:0051393(alpha-actinin binding);GO:0055008(cardiac muscle tissue morphogenesis)	NA	yes
Oxidative_myofiber	ENSSSCG00000033049	KLHL41	2.5723	7.09232e-224	1.41407e-219	0.805	0.118	kelch like family member 41 [Source:NCBI gene;Acc:100627572]	GO:0005515(protein binding);GO:0005634(nucleus);GO:0005737(cytoplasm);GO:0005789(endoplasmic reticulum membrane);GO:0005829(cytosol);GO:0005856(cytoskeleton);GO:0005886(plasma membrane);GO:0016567(protein ubiquitination);GO:0030239(myofibril assembly);GO:0031430(M band);GO:0031463(Cul3-RING ubiquitin ligase complex);GO:0033017(sarcoplasmic reticulum membrane);GO:0035914(skeletal muscle cell diffe…	NA	yes
Oxidative_myofiber	ENSSSCG00000015949	SLC25A12	0.675961	6.84052e-27	1.36386e-22	0.222	0.072	solute carrier family 25 member 12 [Source:NCBI gene;Acc:100524283]	GO:0005313(L-glutamate transmembrane transporter activity);GO:0005509(calcium ion binding);GO:0005739(mitochondrion);GO:0015183(L-aspartate transmembrane transporter activity);GO:0015810(aspartate transmembrane transport);GO:0015813(L-glutamate transmembrane transport);GO:0016020(membrane);GO:0016021(integral component of membrane);GO:0022857(transmembrane transporter activity);GO:0042802(identic…	NA	yes
Oxidative_myofiber	ENSSSCG00000015960	MAP3K20	0.450381	4.42979e-08	0.000883212	0.225	0.124	mitogen-activated protein kinase kinase kinase 20 [Source:NCBI gene;Acc:100152572]	GO:0000077(DNA damage checkpoint);GO:0000165(MAPK cascade);GO:0000166(nucleotide binding);GO:0000186(activation of MAPKK activity);GO:0000287(magnesium ion binding);GO:0004672(protein kinase activity);GO:0004674(protein serine/threonine kinase activity);GO:0004709(MAP kinase kinase kinase activity);GO:0005515(protein binding);GO:0005524(ATP binding);GO:0005634(nucleus);GO:0005737(cytoplasm);GO:00…	04010(MAPK signaling pathway)	yes
Oxidative_myofiber	ENSSSCG00000015973	ATP5MC3	1.88352	0	1.95257e-307	0.936	0.739	ATP synthase membrane subunit c locus 3 [Source:NCBI gene;Acc:100513629]	GO:0000276(mitochondrial proton-transporting ATP synthase complex, coupling factor F(o));GO:0006811(ion transport);GO:0008289(lipid binding);GO:0015078(proton transmembrane transporter activity);GO:0015986(ATP synthesis coupled proton transport);GO:0015991(ATP hydrolysis coupled proton transport);GO:0016020(membrane);GO:0016021(integral component of membrane);GO:0033177(proton-transporting two-se…	00190(Oxidative phosphorylation);04714(Thermogenesis);05010(Alzheimer disease);05012(Parkinson disease);05016(Huntington disease)	yes
Oxidative_myofiber	ENSSSCG00000036052	ENSSSCG00000036052	0.666975	8.05665e-28	1.60633e-23	0.201	0.037	NA	NA	NA	yes
Oxidative_myofiber	ENSSSCG00000037545	ENSSSCG00000037545	1.2232	3.44602e-72	6.87068e-68	0.353	0.04	NA	NA	NA	yes
Oxidative_myofiber	ENSSSCG00000016078	HSPE1	1.08608	5.72659e-90	1.14177e-85	0.872	0.735	heat shock protein family E (Hsp10) member 1 [Source:NCBI gene;Acc:397575]	GO:0005524(ATP binding);GO:0005737(cytoplasm);GO:0005739(mitochondrion);GO:0005759(mitochondrial matrix);GO:0006457(protein folding);GO:0046872(metal ion binding);GO:0051082(unfolded protein binding);GO:0051085(chaperone cofactor-dependent protein refolding);GO:0051087(chaperone binding)	NA	yes
Oxidative_myofiber	ENSSSCG00000016100	ENSSSCG00000016100	1.84819	5.03132e-293	1.00315e-288	0.839	0.506	NADH:ubiquinone oxidoreductase subunit B3 [Source:NCBI gene;Acc:100525083]	GO:0005739(mitochondrion);GO:0005747(mitochondrial respiratory chain complex I);GO:0016020(membrane);GO:0016021(integral component of membrane);GO:0022900(electron transport chain);GO:0032981(mitochondrial respiratory chain complex I assembly)	00190(Oxidative phosphorylation);04714(Thermogenesis);04723(Retrograde endocannabinoid signaling);04932(Non-alcoholic fatty liver disease (NAFLD));05010(Alzheimer disease);05012(Parkinson disease);05016(Huntington disease)	yes
Oxidative_myofiber	ENSSSCG00000031271	STRADB	0.583438	1.20758e-20	2.40766e-16	0.216	0.079	STE20 related adaptor beta [Source:NCBI gene;Acc:100511661]	GO:0000902(cell morphogenesis);GO:0004672(protein kinase activity);GO:0005524(ATP binding);GO:0005634(nucleus);GO:0005737(cytoplasm);GO:0005829(cytosol);GO:0006468(protein phosphorylation);GO:0006611(protein export from nucleus);GO:0007254(JNK cascade);GO:0016235(aggresome);GO:0032147(activation of protein kinase activity);GO:2001240(negative regulation of extrinsic apoptotic signaling pathway in…	04150(mTOR signaling pathway);04152(AMPK signaling pathway)	yes
Oxidative_myofiber	ENSSSCG00000016127	NDUFS1	0.272676	5.29466e-10	1.05565e-05	0.161	0.141	NADH:ubiquinone oxidoreductase core subunit S1 [Source:NCBI gene;Acc:100516402]	GO:0003954(NADH dehydrogenase activity);GO:0005739(mitochondrion);GO:0005747(mitochondrial respiratory chain complex I);GO:0005758(mitochondrial intermembrane space);GO:0008137(NADH dehydrogenase (ubiquinone) activity);GO:0008637(apoptotic mitochondrial changes);GO:0009055(electron transfer activity);GO:0016020(membrane);GO:0016491(oxidoreductase activity);GO:0016651(oxidoreductase activity, acti…	00190(Oxidative phosphorylation);04714(Thermogenesis);04723(Retrograde endocannabinoid signaling);04932(Non-alcoholic fatty liver disease (NAFLD));05010(Alzheimer disease);05012(Parkinson disease);05016(Huntington disease)	yes
Oxidative_myofiber	ENSSSCG00000016156	ACADL	0.499327	7.98468e-17	1.59199e-12	0.249	0.161	acyl-CoA dehydrogenase long chain [Source:NCBI gene;Acc:396931]	GO:0003995(acyl-CoA dehydrogenase activity);GO:0004466(long-chain-acyl-CoA dehydrogenase activity);GO:0005739(mitochondrion);GO:0005759(mitochondrial matrix);GO:0006629(lipid metabolic process);GO:0006631(fatty acid metabolic process);GO:0016401(palmitoyl-CoA oxidase activity);GO:0016491(oxidoreductase activity);GO:0016627(oxidoreductase activity, acting on the CH-CH group of donors);GO:0019254(c…	00071(Fatty acid degradation);03320(PPAR signaling pathway)	yes
Oxidative_myofiber	ENSSSCG00000016157	MYL1	5.13874	0	0	1	0.373	myosin light chain 1 [Source:NCBI gene;Acc:397666]	GO:0005509(calcium ion binding)	NA	yes
Oxidative_myofiber	ENSSSCG00000029002	PNKD	0.400199	7.91829e-11	1.57875e-06	0.216	0.146	PNKD, MBL domain containing [Source:NCBI gene;Acc:102161004]	GO:0004416(hydroxyacylglutathione hydrolase activity);GO:0005739(mitochondrion);GO:0016020(membrane);GO:0016021(integral component of membrane);GO:0019243(methylglyoxal catabolic process to D-lactate via S-lactoyl-glutathione);GO:0032225(regulation of synaptic transmission, dopaminergic);GO:0042053(regulation of dopamine metabolic process);GO:0046929(negative regulation of neurotransmitter secret…	NA	yes
Oxidative_myofiber	ENSSSCG00000016216	TUBA4A	2.34436	4.76565e-216	9.50175e-212	0.702	0.085	tubulin alpha 4a [Source:NCBI gene;Acc:100151951]	GO:0000166(nucleotide binding);GO:0000226(microtubule cytoskeleton organization);GO:0000278(mitotic cell cycle);GO:0003924(GTPase activity);GO:0005200(structural constituent of cytoskeleton);GO:0005525(GTP binding);GO:0005737(cytoplasm);GO:0005856(cytoskeleton);GO:0005874(microtubule);GO:0007010(cytoskeleton organization);GO:0007017(microtubule-based process);GO:0015630(microtubule cytoskeleton);…	04145(Phagosome);04210(Apoptosis);04530(Tight junction);04540(Gap junction)	yes
Oxidative_myofiber	ENSSSCG00000020785	DES	4.42296	0	0	0.994	0.316	desmin [Source:NCBI gene;Acc:396725]	GO:0005198(structural molecule activity);GO:0005634(nucleus);GO:0005737(cytoplasm);GO:0005856(cytoskeleton);GO:0005882(intermediate filament);GO:0005886(plasma membrane);GO:0005911(cell-cell junction);GO:0005916(fascia adherens);GO:0008092(cytoskeletal protein binding);GO:0014704(intercalated disc);GO:0016020(membrane);GO:0030018(Z disc);GO:0031594(neuromuscular junction);GO:0042383(sarcolemma);G…	05410(Hypertrophic cardiomyopathy (HCM));05412(Arrhythmogenic right ventricular cardiomyopathy (ARVC));05414(Dilated cardiomyopathy (DCM))	yes
Oxidative_myofiber	ENSSSCG00000016330	ENSSSCG00000016330	1.05444	7.16887e-61	1.42933e-56	0.392	0.158	LRR binding FLII interacting protein 1 [Source:NCBI gene;Acc:100517377]	GO:0006355(regulation of transcription, DNA-templated)	NA	yes
Oxidative_myofiber	ENSSSCG00000016331	RAMP1	2.11073	9.64169e-203	1.92236e-198	0.69	0.063	receptor activity modifying protein 1 [Source:NCBI gene;Acc:397401]	GO:0001525(angiogenesis);GO:0001635(calcitonin gene-related peptide receptor activity);GO:0005623(cell);GO:0005886(plasma membrane);GO:0006816(calcium ion transport);GO:0006886(intracellular protein transport);GO:0007186(G protein-coupled receptor signaling pathway);GO:0007189(adenylate cyclase-activating G protein-coupled receptor signaling pathway);GO:0008277(regulation of G protein-coupled rec…	04270(Vascular smooth muscle contraction)	yes
Oxidative_myofiber	ENSSSCG00000016349	NDUFA10	1.23473	5.27787e-112	1.0523e-107	0.644	0.408	NADH:ubiquinone oxidoreductase subunit A10 [Source:NCBI gene;Acc:100521478]	GO:0005737(cytoplasm);GO:0005739(mitochondrion);GO:0005747(mitochondrial respiratory chain complex I);GO:0005759(mitochondrial matrix);GO:0006120(mitochondrial electron transport, NADH to ubiquinone);GO:0008137(NADH dehydrogenase (ubiquinone) activity);GO:0032981(mitochondrial respiratory chain complex I assembly);GO:0055114(oxidation-reduction process);GO:0070469(respirasome)	00190(Oxidative phosphorylation);04714(Thermogenesis);04723(Retrograde endocannabinoid signaling);04932(Non-alcoholic fatty liver disease (NAFLD));05010(Alzheimer disease);05012(Parkinson disease);05016(Huntington disease)	yes
Oxidative_myofiber	ENSSSCG00000024693	MRPL17	0.400593	7.77101e-18	1.54938e-13	0.553	0.534	mitochondrial ribosomal protein L17 [Source:NCBI gene;Acc:100512482]	GO:0003735(structural constituent of ribosome);GO:0005622(intracellular);GO:0005739(mitochondrion);GO:0005762(mitochondrial large ribosomal subunit);GO:0005840(ribosome);GO:0006412(translation);GO:0019904(protein domain specific binding)	03010(Ribosome)	yes
Oxidative_myofiber	ENSSSCG00000014829	MRPL48	0.334157	2.97157e-12	5.92471e-08	0.152	0.107	mitochondrial ribosomal protein L48 [Source:NCBI gene;Acc:100516686]	GO:0005739(mitochondrion);GO:0005761(mitochondrial ribosome);GO:0005762(mitochondrial large ribosomal subunit)	NA	yes
Oxidative_myofiber	ENSSSCG00000014830	COA4	0.343735	8.36466e-12	1.66775e-07	0.155	0.096	cytochrome c oxidase assembly factor 4 homolog, mitochondrial [Source:NCBI gene;Acc:100514530]	GO:0005739(mitochondrion);GO:0005758(mitochondrial intermembrane space);GO:0033617(mitochondrial respiratory chain complex IV assembly)	04714(Thermogenesis)	yes
Oxidative_myofiber	ENSSSCG00000037251	ENSSSCG00000037251	0.497549	3.58862e-17	7.155e-13	0.325	0.235	adipogenesis associated Mth938 domain containing [Source:NCBI gene;Acc:100737883]	NA	NA	yes
Oxidative_myofiber	ENSSSCG00000039494	NDUFC2	1.22193	4.79387e-131	9.55802e-127	0.705	0.558	NADH:ubiquinone oxidoreductase subunit C2 [Source:NCBI gene;Acc:100513030]	GO:0005739(mitochondrion);GO:0005743(mitochondrial inner membrane);GO:0006120(mitochondrial electron transport, NADH to ubiquinone);GO:0008137(NADH dehydrogenase (ubiquinone) activity);GO:0016020(membrane);GO:0016021(integral component of membrane);GO:0055114(oxidation-reduction process);GO:0070469(respirasome)	00190(Oxidative phosphorylation);04714(Thermogenesis);04723(Retrograde endocannabinoid signaling);04932(Non-alcoholic fatty liver disease (NAFLD));05010(Alzheimer disease);05012(Parkinson disease);05016(Huntington disease)	yes
Oxidative_myofiber	ENSSSCG00000025187	TMEM126A	0.597627	1.83344e-23	3.65551e-19	0.255	0.135	transmembrane protein 126A [Source:NCBI gene;Acc:100627094]	GO:0005739(mitochondrion);GO:0016020(membrane);GO:0016021(integral component of membrane);GO:0021554(optic nerve development)	NA	yes
Oxidative_myofiber	ENSSSCG00000021210	HIKESHI	0.417329	3.02867e-19	6.03856e-15	0.374	0.351	Hikeshi, heat shock protein nuclear import factor [Source:NCBI gene;Acc:100739665]	GO:0005634(nucleus);GO:0005737(cytoplasm);GO:0005829(cytosol);GO:0006606(protein import into nucleus);GO:0007030(Golgi organization);GO:0008565(protein transporter activity);GO:0015031(protein transport);GO:0030324(lung development);GO:0030544(Hsp70 protein binding);GO:0034605(cellular response to heat)	NA	yes
Oxidative_myofiber	ENSSSCG00000029651	SLN	3.86525	0	0	0.954	0.107	sarcolipin [Source:NCBI gene;Acc:733627]	GO:0016020(membrane);GO:0016021(integral component of membrane);GO:0016529(sarcoplasmic reticulum);GO:0030234(enzyme regulator activity);GO:0050790(regulation of catalytic activity);GO:0051924(regulation of calcium ion transport)	NA	yes
Oxidative_myofiber	ENSSSCG00000026153	ACAT1	0.281552	1.20614e-16	2.4048e-12	0.295	0.328	acetyl-CoA acetyltransferase 1 [Source:NCBI gene;Acc:100626793]	GO:0003824(catalytic activity);GO:0003985(acetyl-CoA C-acetyltransferase activity);GO:0003988(acetyl-CoA C-acyltransferase activity);GO:0005739(mitochondrion);GO:0006085(acetyl-CoA biosynthetic process);GO:0006550(isoleucine catabolic process);GO:0006635(fatty acid beta-oxidation);GO:0015936(coenzyme A metabolic process);GO:0015937(coenzyme A biosynthetic process);GO:0016453(C-acetyltransferase a…	00071(Fatty acid degradation);00072(Synthesis and degradation of ketone bodies);00280(Valine, leucine and isoleucine degradation);00310(Lysine degradation);00380(Tryptophan metabolism);00620(Pyruvate metabolism);00630(Glyoxylate and dicarboxylate metabolism);00640(Propanoate metabolism);00650(Butanoate metabolism);00900(Terpenoid backbone biosynthesis)	yes
Oxidative_myofiber	ENSSSCG00000035945	FDX1	0.393466	4.52909e-16	9.0301e-12	0.292	0.244	ferredoxin 1 [Source:NCBI gene;Acc:397133]	GO:0005739(mitochondrion);GO:0005759(mitochondrial matrix);GO:0006629(lipid metabolic process);GO:0006694(steroid biosynthetic process);GO:0008202(steroid metabolic process);GO:0008203(cholesterol metabolic process);GO:0009055(electron transfer activity);GO:0022900(electron transport chain);GO:0042446(hormone biosynthetic process);GO:0046872(metal ion binding);GO:0051536(iron-sulfur cluster bindi…	NA	yes
Oxidative_myofiber	ENSSSCG00000015027	ENSSSCG00000015027	1.11892	2.88656e-56	5.75522e-52	0.416	0.119	chromosome 9 C11orf1 homolog [Source:NCBI gene;Acc:100518503]	GO:0005634(nucleus);GO:0007525(somatic muscle development);GO:0046872(metal ion binding)	05205(Proteoglycans in cancer)	yes
Oxidative_myofiber	ENSSSCG00000036724	CRYAB	2.76668	6.31801e-235	1.25968e-230	0.918	0.321	crystallin alpha B [Source:NCBI gene;Acc:100519789]	GO:0001540(amyloid-beta binding);GO:0001666(response to hypoxia);GO:0002088(lens development in camera-type eye);GO:0005212(structural constituent of eye lens);GO:0005634(nucleus);GO:0005737(cytoplasm);GO:0005739(mitochondrion);GO:0005829(cytosol);GO:0005886(plasma membrane);GO:0007021(tubulin complex assembly);GO:0007517(muscle organ development);GO:0010629(negative regulation of gene expression…	04141(Protein processing in endoplasmic reticulum);04213(Longevity regulating pathway - multiple species)	yes
Oxidative_myofiber	ENSSSCG00000015030	DLAT	0.470879	1.01596e-18	2.02562e-14	0.185	0.12	dihydrolipoamide S-acetyltransferase [Source:NCBI gene;Acc:397054]	GO:0004742(dihydrolipoyllysine-residue acetyltransferase activity);GO:0005739(mitochondrion);GO:0005759(mitochondrial matrix);GO:0006086(acetyl-CoA biosynthetic process from pyruvate);GO:0006090(pyruvate metabolic process);GO:0016740(transferase activity);GO:0016746(transferase activity, transferring acyl groups);GO:0034604(pyruvate dehydrogenase (NAD+) activity);GO:0042802(identical protein bind…	00010(Glycolysis / Gluconeogenesis);00020(Citrate cycle (TCA cycle));00620(Pyruvate metabolism)	yes
Oxidative_myofiber	ENSSSCG00000023599	TIMM8B	1.16445	5.56667e-99	1.10988e-94	0.678	0.464	translocase of inner mitochondrial membrane 8 homolog B [Source:NCBI gene;Acc:100516748]	GO:0005739(mitochondrion);GO:0005758(mitochondrial intermembrane space);GO:0015031(protein transport);GO:0046872(metal ion binding);GO:0072321(chaperone-mediated protein transport)	NA	yes
Oxidative_myofiber	ENSSSCG00000015034	SDHD	0.573245	4.81805e-29	9.60622e-25	0.502	0.439	succinate dehydrogenase complex subunit D [Source:NCBI gene;Acc:100048954]	GO:0005739(mitochondrion);GO:0005740(mitochondrial envelope);GO:0005743(mitochondrial inner membrane);GO:0005749(mitochondrial respiratory chain complex II, succinate dehydrogenase complex (ubiquinone));GO:0006099(tricarboxylic acid cycle);GO:0006121(mitochondrial electron transport, succinate to ubiquinone);GO:0008177(succinate dehydrogenase (ubiquinone) activity);GO:0016020(membrane);GO:0016021…	00020(Citrate cycle (TCA cycle));00190(Oxidative phosphorylation);04714(Thermogenesis);04932(Non-alcoholic fatty liver disease (NAFLD));05010(Alzheimer disease);05012(Parkinson disease);05016(Huntington disease)	yes
Oxidative_myofiber	ENSSSCG00000015040	ENSSSCG00000015040	0.438255	5.82512e-27	1.16141e-22	0.541	0.554	6-pyruvoyltetrahydropterin synthase [Source:NCBI gene;Acc:100737784]	GO:0003874(6-pyruvoyltetrahydropterin synthase activity);GO:0005739(mitochondrion);GO:0006729(tetrahydrobiopterin biosynthetic process);GO:0016829(lyase activity);GO:0046872(metal ion binding)	00790(Folate biosynthesis)	yes
Oxidative_myofiber	ENSSSCG00000015052	USP28	0.275208	3.15231e-06	0.0628508	0.164	0.111	ubiquitin specific peptidase 28 [Source:NCBI gene;Acc:100519614]	GO:0000077(DNA damage checkpoint);GO:0004197(cysteine-type endopeptidase activity);GO:0004843(thiol-dependent ubiquitin-specific protease activity);GO:0005515(protein binding);GO:0005654(nucleoplasm);GO:0005829(cytosol);GO:0006511(ubiquitin-dependent protein catabolic process);GO:0006974(cellular response to DNA damage stimulus);GO:0007265(Ras protein signal transduction);GO:0008283(cell populati…	NA	yes
Oxidative_myofiber	ENSSSCG00000015095	UBE4A	1.22174	2.98523e-117	5.95195e-113	0.638	0.436	ubiquitination factor E4A [Source:NCBI gene;Acc:100513674]	GO:0000151(ubiquitin ligase complex);GO:0000209(protein polyubiquitination);GO:0004842(ubiquitin-protein transferase activity);GO:0005634(nucleus);GO:0005737(cytoplasm);GO:0006511(ubiquitin-dependent protein catabolic process);GO:0016567(protein ubiquitination);GO:0030433(ubiquitin-dependent ERAD pathway);GO:0034450(ubiquitin-ubiquitin ligase activity)	04120(Ubiquitin mediated proteolysis)	yes
Oxidative_myofiber	ENSSSCG00000034527	ENSSSCG00000034527	0.787597	7.09177e-38	1.41396e-33	0.304	0.142	NA	GO:0000276(mitochondrial proton-transporting ATP synthase complex, coupling factor F(o));GO:0015078(proton transmembrane transporter activity);GO:0015986(ATP synthesis coupled proton transport)	NA	yes
Oxidative_myofiber	ENSSSCG00000015120	USP2	0.495204	4.17468e-15	8.32347e-11	0.176	0.08	ubiquitin specific peptidase 2 [Source:NCBI gene;Acc:100520041]	GO:0000122(negative regulation of transcription by RNA polymerase II);GO:0004843(thiol-dependent ubiquitin-specific protease activity);GO:0005737(cytoplasm);GO:0006511(ubiquitin-dependent protein catabolic process);GO:0016579(protein deubiquitination);GO:0030332(cyclin binding);GO:0031625(ubiquitin protein ligase binding);GO:0032922(circadian regulation of gene expression);GO:0036459(thiol-depend…	NA	yes
Oxidative_myofiber	ENSSSCG00000015337	ENSSSCG00000015337	0.65537	9.31371e-44	1.85697e-39	0.632	0.601	NA	GO:0000724(double-strand break repair via homologous recombination);GO:0006406(mRNA export from nucleus);GO:0008541(proteasome regulatory particle, lid subcomplex);GO:0043248(proteasome assembly)	NA	yes
Oxidative_myofiber	ENSSSCG00000024313	ENSSSCG00000024313	2.10218	0	0	0.942	0.725	NDUFA4, mitochondrial complex associated [Source:NCBI gene;Acc:100579141]	GO:0016020(membrane);GO:0016021(integral component of membrane)	00190(Oxidative phosphorylation);04714(Thermogenesis);04723(Retrograde endocannabinoid signaling);04932(Non-alcoholic fatty liver disease (NAFLD));05010(Alzheimer disease);05012(Parkinson disease);05016(Huntington disease)	yes
Oxidative_myofiber	ENSSSCG00000023118	BZW2	0.536807	4.27276e-19	8.51903e-15	0.286	0.205	basic leucine zipper and W2 domains 2 [Source:NCBI gene;Acc:100514864]	GO:0005515(protein binding);GO:0005737(cytoplasm)	NA	yes
Oxidative_myofiber	ENSSSCG00000015384	TOMM7	0.693874	1.41921e-44	2.82962e-40	0.511	0.43	translocase of outer mitochondrial membrane 7 [Source:NCBI gene;Acc:100037982]	GO:0005739(mitochondrion);GO:0005741(mitochondrial outer membrane);GO:0005742(mitochondrial outer membrane translocase complex);GO:0015031(protein transport);GO:0016020(membrane);GO:0016021(integral component of membrane);GO:0030150(protein import into mitochondrial matrix);GO:0031647(regulation of protein stability);GO:0098779(positive regulation of mitophagy in response to mitochondrial depolar…	04137(Mitophagy - animal)	yes
Oxidative_myofiber	ENSSSCG00000036722	MALSU1	0.336005	3.52375e-11	7.02565e-07	0.207	0.158	mitochondrial assembly of ribosomal large subunit 1 [Source:NCBI gene;Acc:106508670]	GO:0005739(mitochondrion);GO:0005762(mitochondrial large ribosomal subunit);GO:0005829(cytosol);GO:0042273(ribosomal large subunit biogenesis);GO:0070130(negative regulation of mitochondrial translation)	NA	yes
Oxidative_myofiber	ENSSSCG00000015424	PSMC2	0.261936	4.43115e-15	8.83483e-11	0.225	0.248	proteasome 26S subunit, ATPase 2 [Source:NCBI gene;Acc:100514865]	GO:0000166(nucleotide binding);GO:0000502(proteasome complex);GO:0005524(ATP binding);GO:0005737(cytoplasm);GO:0005829(cytosol);GO:0006511(ubiquitin-dependent protein catabolic process);GO:0008540(proteasome regulatory particle, base subcomplex);GO:0016787(hydrolase activity);GO:0016887(ATPase activity);GO:0017025(TBP-class protein binding);GO:0030163(protein catabolic process);GO:0036402(proteas…	03050(Proteasome);05169(Epstein-Barr virus infection)	yes
Oxidative_myofiber	ENSSSCG00000015443	DLD	0.514603	4.86447e-25	9.69877e-21	0.283	0.236	dihydrolipoamide dehydrogenase [Source:NCBI gene;Acc:397129]	GO:0004148(dihydrolipoyl dehydrogenase activity);GO:0005634(nucleus);GO:0005654(nucleoplasm);GO:0005739(mitochondrion);GO:0005929(cilium);GO:0006086(acetyl-CoA biosynthetic process from pyruvate);GO:0006120(mitochondrial electron transport, NADH to ubiquinone);GO:0006508(proteolysis);GO:0007369(gastrulation);GO:0009055(electron transfer activity);GO:0016491(oxidoreductase activity);GO:0016668(oxi…	00010(Glycolysis / Gluconeogenesis);00020(Citrate cycle (TCA cycle));00260(Glycine, serine and threonine metabolism);00280(Valine, leucine and isoleucine degradation);00310(Lysine degradation);00380(Tryptophan metabolism);00620(Pyruvate metabolism);00630(Glyoxylate and dicarboxylate metabolism);00640(Propanoate metabolism)	yes
Oxidative_myofiber	ENSSSCG00000030681	MYBPH	2.39741	1.03666e-209	2.0669e-205	0.632	0.042	myosin binding protein H [Source:NCBI gene;Acc:613132]	GO:0005515(protein binding)	NA	yes
Oxidative_myofiber	ENSSSCG00000015565	C1orf21	0.71953	3.99689e-34	7.969e-30	0.541	0.463	chromosome 9 C1orf21 homolog [Source:NCBI gene;Acc:100516567]	NA	NA	yes
Oxidative_myofiber	ENSSSCG00000015570	IVNS1ABP	0.829663	5.26391e-31	1.04952e-26	0.325	0.174	influenza virus NS1A binding protein [Source:NCBI gene;Acc:100302027]	GO:0005515(protein binding);GO:0005634(nucleus);GO:0005829(cytosol);GO:0008380(RNA splicing);GO:0009615(response to virus);GO:0015629(actin cytoskeleton);GO:0031397(negative regulation of protein ubiquitination);GO:2001243(negative regulation of intrinsic apoptotic signaling pathway)	05164(Influenza A)	yes
Oxidative_myofiber	ENSSSCG00000015632	ENSSSCG00000015632	1.45273	1.62907e-108	3.24804e-104	0.432	0.042	NA	GO:0003785(actin monomer binding)	NA	yes
Oxidative_myofiber	ENSSSCG00000023903	ATP5ME	1.70401	1.70857e-246	3.40655e-242	0.888	0.654	ATP synthase membrane subunit e [Source:NCBI gene;Acc:396950]	GO:0000276(mitochondrial proton-transporting ATP synthase complex, coupling factor F(o));GO:0005739(mitochondrion);GO:0005743(mitochondrial inner membrane);GO:0005753(mitochondrial proton-transporting ATP synthase complex);GO:0006754(ATP biosynthetic process);GO:0006811(ion transport);GO:0015078(proton transmembrane transporter activity);GO:0015986(ATP synthesis coupled proton transport);GO:00160…	00190(Oxidative phosphorylation);04714(Thermogenesis)	yes
Oxidative_myofiber	ENSSSCG00000036501	WDR1	0.9594	9.11889e-51	1.81812e-46	0.486	0.28	WD repeat domain 1 [Source:NCBI gene;Acc:100622706]	GO:0002446(neutrophil mediated immunity);GO:0005515(protein binding);GO:0005886(plasma membrane);GO:0005911(cell-cell junction);GO:0008360(regulation of cell shape);GO:0030036(actin cytoskeleton organization);GO:0030043(actin filament fragmentation);GO:0030054(cell junction);GO:0030220(platelet formation);GO:0030834(regulation of actin filament depolymerization);GO:0030836(positive regulation of …	NA	yes
Oxidative_myofiber	ENSSSCG00000040571	SMIM20	0.827868	6.16885e-41	1.22994e-36	0.429	0.235	small integral membrane protein 20 [Source:NCBI gene;Acc:100622616]	GO:0005743(mitochondrial inner membrane);GO:0016020(membrane);GO:0016021(integral component of membrane);GO:0033617(mitochondrial respiratory chain complex IV assembly)	NA	yes
Oxidative_myofiber	ENSSSCG00000008877	ETFDH	0.863733	4.23024e-47	8.43425e-43	0.362	0.202	electron transfer flavoprotein dehydrogenase [Source:NCBI gene;Acc:100515785]	GO:0004174(electron-transferring-flavoprotein dehydrogenase activity);GO:0006979(response to oxidative stress);GO:0009055(electron transfer activity);GO:0016020(membrane);GO:0016021(integral component of membrane);GO:0016491(oxidoreductase activity);GO:0022900(electron transport chain);GO:0022904(respiratory electron transport chain);GO:0031305(integral component of mitochondrial inner membrane);…	NA	yes
Oxidative_myofiber	ENSSSCG00000008976	ART3	1.49768	5.96727e-158	1.18975e-153	0.553	0.049	ADP-ribosyltransferase 3 [Source:NCBI gene;Acc:100522086]	GO:0003950(NAD+ ADP-ribosyltransferase activity);GO:0003956(NAD(P)+-protein-arginine ADP-ribosyltransferase activity);GO:0006471(protein ADP-ribosylation);GO:0016740(transferase activity);GO:0016757(transferase activity, transferring glycosyl groups);GO:0018120(peptidyl-arginine ADP-ribosylation)	NA	yes
Oxidative_myofiber	ENSSSCG00000037953	NDUFC1	1.1749	2.44891e-100	4.88264e-96	0.517	0.301	NADH:ubiquinone oxidoreductase subunit C1 [Source:NCBI gene;Acc:100037985]	GO:0005739(mitochondrion);GO:0005747(mitochondrial respiratory chain complex I);GO:0032981(mitochondrial respiratory chain complex I assembly)	00190(Oxidative phosphorylation);04714(Thermogenesis);04723(Retrograde endocannabinoid signaling);04932(Non-alcoholic fatty liver disease (NAFLD));05010(Alzheimer disease);05012(Parkinson disease);05016(Huntington disease)	yes
Oxidative_myofiber	ENSSSCG00000032838	MYOZ2	3.44727	0	0	0.653	0.041	myozenin 2 [Source:NCBI gene;Acc:733663]	GO:0000122(negative regulation of transcription by RNA polymerase II);GO:0003779(actin binding);GO:0007519(skeletal muscle tissue development);GO:0015629(actin cytoskeleton);GO:0030018(Z disc);GO:0031433(telethonin binding);GO:0043503(skeletal muscle fiber adaptation);GO:0045214(sarcomere organization);GO:0070885(negative regulation of calcineurin-NFAT signaling cascade)	NA	yes
Oxidative_myofiber	ENSSSCG00000009111	SYNPO2	1.06734	8.45485e-40	1.68573e-35	0.45	0.184	synaptopodin 2 [Source:NCBI gene;Acc:100525414]	GO:0001725(stress fiber);GO:0003779(actin binding);GO:0005515(protein binding);GO:0005634(nucleus);GO:0005829(cytosol);GO:0005925(focal adhesion);GO:0015629(actin cytoskeleton);GO:0030018(Z disc);GO:0031005(filamin binding);GO:0032233(positive regulation of actin filament bundle assembly);GO:0043231(intracellular membrane-bounded organelle);GO:0051393(alpha-actinin binding)	NA	yes
Oxidative_myofiber	ENSSSCG00000009150	HADH	0.288146	9.98445e-12	1.9907e-07	0.249	0.242	hydroxyacyl-CoA dehydrogenase [Source:NCBI gene;Acc:397604]	GO:0003857(3-hydroxyacyl-CoA dehydrogenase activity);GO:0005654(nucleoplasm);GO:0005737(cytoplasm);GO:0005739(mitochondrion);GO:0005759(mitochondrial matrix);GO:0006629(lipid metabolic process);GO:0006631(fatty acid metabolic process);GO:0006635(fatty acid beta-oxidation);GO:0016491(oxidoreductase activity);GO:0055114(oxidation-reduction process);GO:0070403(NAD+ binding);GO:0120162(positive regul…	00062(Fatty acid elongation);00071(Fatty acid degradation);00280(Valine, leucine and isoleucine degradation);00310(Lysine degradation);00380(Tryptophan metabolism);00650(Butanoate metabolism)	yes
Oxidative_myofiber	ENSSSCG00000024168	AIMP1	0.70979	9.10455e-41	1.81527e-36	0.584	0.52	aminoacyl tRNA synthetase complex interacting multifunctional protein 1 [Source:NCBI gene;Acc:100135670]	GO:0000049(tRNA binding);GO:0001937(negative regulation of endothelial cell proliferation);GO:0003723(RNA binding);GO:0005829(cytosol);GO:0007267(cell-cell signaling);GO:0009986(cell surface);GO:0017101(aminoacyl-tRNA synthetase multienzyme complex);GO:0042803(protein homodimerization activity);GO:0050900(leukocyte migration);GO:0051020(GTPase binding)	NA	yes
Oxidative_myofiber	ENSSSCG00000035622	UBE2D3	0.540789	1.34732e-33	2.6863e-29	0.553	0.545	ubiquitin conjugating enzyme E2 D3 [Source:NCBI gene;Acc:780418]	GO:0000151(ubiquitin ligase complex);GO:0000166(nucleotide binding);GO:0005524(ATP binding);GO:0006511(ubiquitin-dependent protein catabolic process);GO:0016740(transferase activity);GO:0031625(ubiquitin protein ligase binding);GO:0061631(ubiquitin conjugating enzyme activity);GO:0070936(protein K48-linked ubiquitination);GO:0070979(protein K11-linked ubiquitination)	04120(Ubiquitin mediated proteolysis);04141(Protein processing in endoplasmic reticulum)	yes
Oxidative_myofiber	ENSSSCG00000025240	DDIT4L	0.671998	2.94558e-26	5.8729e-22	0.283	0.082	DNA damage inducible transcript 4 like [Source:NCBI gene;Acc:100525762]	GO:0005737(cytoplasm);GO:0009968(negative regulation of signal transduction)	NA	yes
Oxidative_myofiber	ENSSSCG00000009192	PDLIM5	1.98381	2.05506e-160	4.09738e-156	0.587	0.079	PDZ and LIM domain 5 [Source:NCBI gene;Acc:100515041]	GO:0005515(protein binding);GO:0015629(actin cytoskeleton);GO:0046872(metal ion binding)	NA	yes
Oxidative_myofiber	ENSSSCG00000009211	PIGY	0.651093	2.90902e-31	5.8e-27	0.407	0.304	PIGY upstream reading frame [Source:NCBI gene;Acc:101154685]	GO:0000506(glycosylphosphatidylinositol-N-acetylglucosaminyltransferase (GPI-GnT) complex);GO:0005789(endoplasmic reticulum membrane);GO:0005829(cytosol);GO:0006506(GPI anchor biosynthetic process);GO:0009893(positive regulation of metabolic process)	00563(Glycosylphosphatidylinositol (GPI)-anchor biosynthesis)	yes
Oxidative_myofiber	ENSSSCG00000038042	MRPS18C	0.280325	1.95032e-07	0.00388855	0.24	0.208	mitochondrial ribosomal protein S18C [Source:NCBI gene;Acc:100526062]	GO:0003735(structural constituent of ribosome);GO:0005622(intracellular);GO:0005763(mitochondrial small ribosomal subunit);GO:0005840(ribosome);GO:0006412(translation)	03010(Ribosome)	yes
Oxidative_myofiber	ENSSSCG00000009241	ENSSSCG00000009241	0.26842	8.71382e-14	1.73736e-09	0.207	0.21	COP9 signalosome subunit 4 [Source:NCBI gene;Acc:100125960]	GO:0000338(protein deneddylation);GO:0005634(nucleus);GO:0005737(cytoplasm);GO:0005829(cytosol);GO:0008021(synaptic vesicle);GO:0008180(COP9 signalosome);GO:0019784(NEDD8-specific protease activity);GO:0030054(cell junction);GO:0031410(cytoplasmic vesicle);GO:0045202(synapse)	NA	yes
Oxidative_myofiber	ENSSSCG00000040103	GET4	0.470247	8.55816e-15	1.70633e-10	0.225	0.123	golgi to ER traffic protein 4 [Source:NCBI gene;Acc:100520727]	GO:0005515(protein binding);GO:0005654(nucleoplasm);GO:0005730(nucleolus);GO:0005737(cytoplasm);GO:0005829(cytosol);GO:0051087(chaperone binding);GO:0051220(cytoplasmic sequestering of protein);GO:0071816(tail-anchored membrane protein insertion into ER membrane);GO:0071818(BAT3 complex);GO:1904378(maintenance of unfolded protein involved in ERAD pathway)	NA	yes
Oxidative_myofiber	ENSSSCG00000024245	AIMP2	0.709324	7.26851e-30	1.4492e-25	0.258	0.11	aminoacyl tRNA synthetase complex interacting multifunctional protein 2 [Source:NCBI gene;Acc:100514707]	GO:0005634(nucleus);GO:0005829(cytosol);GO:0008285(negative regulation of cell population proliferation);GO:0017101(aminoacyl-tRNA synthetase multienzyme complex);GO:0031398(positive regulation of protein ubiquitination);GO:0032947(protein-containing complex scaffold activity);GO:0060510(type II pneumocyte differentiation);GO:0065003(protein-containing complex assembly);GO:1903632(positive regula…	NA	yes
Oxidative_myofiber	ENSSSCG00000034019	ENSSSCG00000034019	1.24462	1.77889e-147	3.54674e-143	0.894	0.792	ATP synthase membrane subunit f [Source:NCBI gene;Acc:100037979]	GO:0005739(mitochondrion);GO:0005743(mitochondrial inner membrane);GO:0005753(mitochondrial proton-transporting ATP synthase complex);GO:0006754(ATP biosynthetic process);GO:0006811(ion transport);GO:0016020(membrane);GO:0016021(integral component of membrane);GO:0045263(proton-transporting ATP synthase complex, coupling factor F(o))	00190(Oxidative phosphorylation);04714(Thermogenesis)	yes
Oxidative_myofiber	ENSSSCG00000007692	ENSSSCG00000007692	0.378137	2.69673e-12	5.37673e-08	0.28	0.243	tyrosine 3-monooxygenase/tryptophan 5-monooxygenase activation protein gamma [Source:NCBI gene;Acc:100523057]	GO:0005623(cell);GO:0019904(protein domain specific binding)	04110(Cell cycle);04114(Oocyte meiosis);04151(PI3K-Akt signaling pathway);04390(Hippo signaling pathway);05160(Hepatitis C);05203(Viral carcinogenesis)	yes
Oxidative_myofiber	ENSSSCG00000039962	HSPB1	1.64893	6.3453e-171	1.26513e-166	0.942	0.813	heat shock protein family B (small) member 1 [Source:NCBI gene;Acc:493184]	GO:0001932(regulation of protein phosphorylation);GO:0005080(protein kinase C binding);GO:0005634(nucleus);GO:0005737(cytoplasm);GO:0005819(spindle);GO:0005856(cytoskeleton);GO:0005886(plasma membrane);GO:0006469(negative regulation of protein kinase activity);GO:0008426(protein kinase C inhibitor activity);GO:0009615(response to virus);GO:0019901(protein kinase binding);GO:0030018(Z disc);GO:003…	04010(MAPK signaling pathway);04370(VEGF signaling pathway);05146(Amoebiasis)	yes
Oxidative_myofiber	ENSSSCG00000025486	MDH2	1.95511	1.50103e-260	2.99276e-256	0.775	0.335	malate dehydrogenase 2 [Source:NCBI gene;Acc:397039]	GO:0003824(catalytic activity);GO:0005739(mitochondrion);GO:0005975(carbohydrate metabolic process);GO:0006099(tricarboxylic acid cycle);GO:0006108(malate metabolic process);GO:0006475(internal protein amino acid acetylation);GO:0009060(aerobic respiration);GO:0016020(membrane);GO:0016491(oxidoreductase activity);GO:0016615(malate dehydrogenase activity);GO:0016616(oxidoreductase activity, acting…	00020(Citrate cycle (TCA cycle));00270(Cysteine and methionine metabolism);00620(Pyruvate metabolism);00630(Glyoxylate and dicarboxylate metabolism)	yes
Oxidative_myofiber	ENSSSCG00000007743	ENSSSCG00000007743	0.83591	4.19953e-73	8.37302e-69	0.66	0.637	coiled-coil-helix-coiled-coil-helix domain containing 2 [Source:NCBI gene;Acc:100518545]	GO:0005634(nucleus);GO:0005739(mitochondrion);GO:0007005(mitochondrion organization);GO:0043565(sequence-specific DNA binding);GO:0045944(positive regulation of transcription by RNA polymerase II)	NA	yes
Oxidative_myofiber	ENSSSCG00000007744	PHKG1	0.757111	1.98442e-40	3.95654e-36	0.207	0.03	phosphorylase kinase catalytic subunit gamma 1 [Source:NCBI gene;Acc:397548]	GO:0000166(nucleotide binding);GO:0004672(protein kinase activity);GO:0004674(protein serine/threonine kinase activity);GO:0004689(phosphorylase kinase activity);GO:0005516(calmodulin binding);GO:0005524(ATP binding);GO:0005964(phosphorylase kinase complex);GO:0005978(glycogen biosynthetic process);GO:0006468(protein phosphorylation);GO:0016301(kinase activity);GO:0016310(phosphorylation)	04020(Calcium signaling pathway);04910(Insulin signaling pathway);04922(Glucagon signaling pathway)	yes
Oxidative_myofiber	ENSSSCG00000036659	NIPSNAP2	1.07359	2.06076e-65	4.10874e-61	0.429	0.187	nipsnap homolog 2 [Source:NCBI gene;Acc:100520953]	GO:0005739(mitochondrion);GO:0005741(mitochondrial outer membrane);GO:0006119(oxidative phosphorylation);GO:0007005(mitochondrion organization)	NA	yes
Oxidative_myofiber	ENSSSCG00000036789	COX6A2	3.47231	0	0	0.933	0.218	cytochrome c oxidase subunit 6A2, mitochondrial [Source:NCBI gene;Acc:100626250]	GO:0004129(cytochrome-c oxidase activity);GO:0005739(mitochondrion);GO:0005743(mitochondrial inner membrane);GO:0005751(mitochondrial respiratory chain complex IV);GO:0016020(membrane);GO:0022900(electron transport chain);GO:1902600(proton transmembrane transport)	00190(Oxidative phosphorylation);04260(Cardiac muscle contraction);04714(Thermogenesis);04932(Non-alcoholic fatty liver disease (NAFLD));05010(Alzheimer disease);05012(Parkinson disease);05016(Huntington disease)	yes
Oxidative_myofiber	ENSSSCG00000007757	TRIM72	0.485919	1.51977e-12	3.03012e-08	0.173	0.055	tripartite motif containing 72 [Source:NCBI gene;Acc:100511188]	GO:0001778(plasma membrane repair);GO:0001786(phosphatidylserine binding);GO:0003012(muscle system process);GO:0005515(protein binding);GO:0007517(muscle organ development);GO:0008270(zinc ion binding);GO:0010832(negative regulation of myotube differentiation);GO:0016567(protein ubiquitination);GO:0030659(cytoplasmic vesicle membrane);GO:0031624(ubiquitin conjugating enzyme binding);GO:0042383(sa…	NA	yes
Oxidative_myofiber	ENSSSCG00000007763	BCKDK	0.578095	3.87442e-26	7.72481e-22	0.271	0.173	branched chain ketoacid dehydrogenase kinase [Source:NCBI gene;Acc:100522544]	GO:0004672(protein kinase activity);GO:0005739(mitochondrion);GO:0006468(protein phosphorylation);GO:0016310(phosphorylation);GO:0016772(transferase activity, transferring phosphorus-containing groups)	NA	yes
Oxidative_myofiber	ENSSSCG00000007799	MYLPF	4.91196	0	0	0.994	0.616	myosin light chain, phosphorylatable, fast skeletal muscle [Source:NCBI gene;Acc:474162]	GO:0005509(calcium ion binding);GO:0007519(skeletal muscle tissue development);GO:0008307(structural constituent of muscle)	04510(Focal adhesion);04670(Leukocyte transendothelial migration);04810(Regulation of actin cytoskeleton)	yes
Oxidative_myofiber	ENSSSCG00000032556	ENSSSCG00000032556	3.27731	0	0	1	0.753	aldolase, fructose-bisphosphate A [Source:NCBI gene;Acc:110260081]	GO:0003824(catalytic activity);GO:0004332(fructose-bisphosphate aldolase activity);GO:0006096(glycolytic process);GO:0016829(lyase activity)	00010(Glycolysis / Gluconeogenesis);00030(Pentose phosphate pathway);00051(Fructose and mannose metabolism)	yes
Oxidative_myofiber	ENSSSCG00000007803	TUFM	0.681134	7.26494e-32	1.44848e-27	0.316	0.19	Tu translation elongation factor, mitochondrial [Source:NCBI gene;Acc:100516488]	GO:0000166(nucleotide binding);GO:0003746(translation elongation factor activity);GO:0003924(GTPase activity);GO:0005525(GTP binding);GO:0005622(intracellular);GO:0005739(mitochondrion);GO:0006414(translational elongation);GO:0042645(mitochondrial nucleoid);GO:0070125(mitochondrial translational elongation)	NA	yes
Oxidative_myofiber	ENSSSCG00000007805	ATP2A1	2.68827	7.40725e-223	1.47686e-218	0.805	0.113	ATPase sarcoplasmic/endoplasmic reticulum Ca2+ transporting 1 [Source:NCBI gene;Acc:100516962]	GO:0000166(nucleotide binding);GO:0005388(calcium-transporting ATPase activity);GO:0005509(calcium ion binding);GO:0005524(ATP binding);GO:0005739(mitochondrion);GO:0005783(endoplasmic reticulum);GO:0006811(ion transport);GO:0006816(calcium ion transport);GO:0006874(cellular calcium ion homeostasis);GO:0008553(proton-exporting ATPase activity, phosphorylative mechanism);GO:0008637(apoptotic mitoc…	04020(Calcium signaling pathway);04022(cGMP-PKG signaling pathway);04972(Pancreatic secretion);05010(Alzheimer disease)	yes
Oxidative_myofiber	ENSSSCG00000036275	NSMCE1	1.0548	1.89908e-65	3.78638e-61	0.465	0.254	NSE1 homolog, SMC5-SMC6 complex component [Source:NCBI gene;Acc:100626278]	GO:0004842(ubiquitin-protein transferase activity);GO:0005654(nucleoplasm);GO:0006281(DNA repair);GO:0016567(protein ubiquitination);GO:0030915(Smc5-Smc6 complex);GO:0035556(intracellular signal transduction);GO:0043231(intracellular membrane-bounded organelle);GO:0046983(protein dimerization activity);GO:2001022(positive regulation of response to DNA damage stimulus)	NA	yes
Oxidative_myofiber	ENSSSCG00000007826	ENSSSCG00000007826	0.468234	1.52353e-16	3.03761e-12	0.216	0.139	leucine carboxyl methyltransferase 1 [Source:NCBI gene;Acc:110255326]	GO:0005829(cytosol);GO:0006481(C-terminal protein methylation);GO:0008168(methyltransferase activity);GO:0016740(transferase activity);GO:0018423(protein C-terminal leucine carboxyl O-methyltransferase activity);GO:0032259(methylation)	NA	yes
Oxidative_myofiber	ENSSSCG00000010795	ENSSSCG00000010795	2.27375	0	0	0.909	0.524	NADH:ubiquinone oxidoreductase subunit AB1 [Source:NCBI gene;Acc:100312976]	GO:0000035(acyl binding);GO:0000036(acyl carrier activity);GO:0005739(mitochondrion);GO:0005747(mitochondrial respiratory chain complex I);GO:0006633(fatty acid biosynthetic process)	00190(Oxidative phosphorylation);04714(Thermogenesis);04723(Retrograde endocannabinoid signaling);04932(Non-alcoholic fatty liver disease (NAFLD));05010(Alzheimer disease);05012(Parkinson disease);05016(Huntington disease)	yes
Oxidative_myofiber	ENSSSCG00000007845	UQCRC2	0.993064	2.44211e-74	4.86908e-70	0.505	0.346	cytochrome b-c1 complex subunit 2, mitochondrial [Source:NCBI gene;Acc:100524613]	GO:0003824(catalytic activity);GO:0004175(endopeptidase activity);GO:0004222(metalloendopeptidase activity);GO:0005654(nucleoplasm);GO:0005739(mitochondrion);GO:0005743(mitochondrial inner membrane);GO:0005750(mitochondrial respiratory chain complex III);GO:0005751(mitochondrial respiratory chain complex IV);GO:0006508(proteolysis);GO:0006627(protein processing involved in protein targeting to mi…	00190(Oxidative phosphorylation);04260(Cardiac muscle contraction);04714(Thermogenesis);04932(Non-alcoholic fatty liver disease (NAFLD));05010(Alzheimer disease);05012(Parkinson disease);05016(Huntington disease)	yes
Oxidative_myofiber	ENSSSCG00000007853	LYRM1	0.309252	7.29786e-08	0.00145505	0.222	0.172	LYR motif containing 1 [Source:NCBI gene;Acc:100525810]	GO:0005654(nucleoplasm);GO:0030496(midbody)	NA	yes
Oxidative_myofiber	ENSSSCG00000029212	GDE1	0.349326	8.79806e-10	1.75416e-05	0.188	0.126	glycerophosphodiester phosphodiesterase 1 [Source:NCBI gene;Acc:100624000]	GO:0004622(lysophospholipase activity);GO:0006629(lipid metabolic process);GO:0006644(phospholipid metabolic process);GO:0008081(phosphoric diester hydrolase activity);GO:0008889(glycerophosphodiester phosphodiesterase activity);GO:0016020(membrane);GO:0047395(glycerophosphoinositol glycerophosphodiesterase activity);GO:0070291(N-acylethanolamine metabolic process)	NA	yes
Oxidative_myofiber	ENSSSCG00000034655	COQ7	0.596599	5.83383e-22	1.16315e-17	0.258	0.127	coenzyme Q7, hydroxylase [Source:NCBI gene;Acc:110259917]	GO:0004497(monooxygenase activity);GO:0005634(nucleus);GO:0005739(mitochondrion);GO:0005743(mitochondrial inner membrane);GO:0006744(ubiquinone biosynthetic process);GO:0016020(membrane);GO:0016491(oxidoreductase activity);GO:0016709(oxidoreductase activity, acting on paired donors, with incorporation or reduction of molecular oxygen, NAD(P)H as one donor, and incorporation of one atom of oxygen)…	00130(Ubiquinone and other terpenoid-quinone biosynthesis)	yes
Oxidative_myofiber	ENSSSCG00000023603	ENSSSCG00000023603	0.269547	2.16925e-07	0.00432504	0.134	0.103	UBA like domain containing 1 [Source:NCBI gene;Acc:100510896]	GO:0005515(protein binding)	NA	yes
Oxidative_myofiber	ENSSSCG00000007941	CDIP1	0.405766	8.94419e-14	1.78329e-09	0.146	0.077	cell death inducing p53 target 1 [Source:NCBI gene;Acc:100512098]	GO:0005634(nucleus);GO:0006915(apoptotic process);GO:0033209(tumor necrosis factor-mediated signaling pathway);GO:0042771(intrinsic apoptotic signaling pathway in response to DNA damage by p53 class mediator);GO:0098560(cytoplasmic side of late endosome membrane);GO:0098574(cytoplasmic side of lysosomal membrane)	NA	yes
Oxidative_myofiber	ENSSSCG00000007947	ENSSSCG00000007947	1.54061	1.68289e-143	3.35535e-139	0.55	0.205	mitochondrial import inner membrane translocase subunit TIM16 [Source:NCBI gene;Acc:100513346]	GO:0005744(TIM23 mitochondrial import inner membrane translocase complex);GO:0030150(protein import into mitochondrial matrix)	NA	yes
Oxidative_myofiber	ENSSSCG00000007949	SRL	1.15513	7.8214e-66	1.55943e-61	0.347	0.045	sarcalumenin [Source:NCBI gene;Acc:100514098]	GO:0002115(store-operated calcium entry);GO:0005525(GTP binding);GO:0014873(response to muscle activity involved in regulation of muscle adaptation)	NA	yes
Oxidative_myofiber	ENSSSCG00000027252	HCFC1R1	0.297558	4.01967e-10	8.01442e-06	0.179	0.143	host cell factor C1 regulator 1 [Source:NCBI gene;Acc:100736616]	GO:0005654(nucleoplasm)	NA	yes
Oxidative_myofiber	ENSSSCG00000036614	PGP	2.0675	2.88171e-219	5.74555e-215	0.629	0.123	phosphoglycolate phosphatase [Source:NCBI gene;Acc:100739035]	GO:0000287(magnesium ion binding);GO:0004725(protein tyrosine phosphatase activity);GO:0006114(glycerol biosynthetic process);GO:0006650(glycerophospholipid metabolic process);GO:0008967(phosphoglycolate phosphatase activity);GO:0016311(dephosphorylation);GO:0016787(hydrolase activity);GO:0016791(phosphatase activity);GO:0035335(peptidyl-tyrosine dephosphorylation);GO:0043136(glycerol-3-phosphata…	00630(Glyoxylate and dicarboxylate metabolism)	yes
Oxidative_myofiber	ENSSSCG00000033697	RPS2	0.396754	2.16361e-28	4.3138e-24	0.997	0.995	ribosomal protein S2 [Source:NCBI gene;Acc:100624157]	GO:0003723(RNA binding);GO:0003729(mRNA binding);GO:0003735(structural constituent of ribosome);GO:0005654(nucleoplasm);GO:0005840(ribosome);GO:0006412(translation);GO:0015935(small ribosomal subunit);GO:0017134(fibroblast growth factor binding);GO:0019899(enzyme binding);GO:0022627(cytosolic small ribosomal subunit);GO:0051443(positive regulation of ubiquitin-protein transferase activity);GO:199…	03010(Ribosome)	yes
Oxidative_myofiber	ENSSSCG00000030328	NDUFB10	1.83169	3.83575e-291	7.64772e-287	0.824	0.533	NADH:ubiquinone oxidoreductase subunit B10 [Source:NCBI gene;Acc:100623873]	GO:0005747(mitochondrial respiratory chain complex I);GO:0032981(mitochondrial respiratory chain complex I assembly)	00190(Oxidative phosphorylation);04714(Thermogenesis);04723(Retrograde endocannabinoid signaling);04932(Non-alcoholic fatty liver disease (NAFLD));05010(Alzheimer disease);05012(Parkinson disease);05016(Huntington disease)	yes
Oxidative_myofiber	ENSSSCG00000032657	RPL3L	1.85181	2.05156e-190	4.0904e-186	0.526	0.021	ribosomal protein L3 like [Source:NCBI gene;Acc:100622679]	GO:0003735(structural constituent of ribosome);GO:0005622(intracellular);GO:0005840(ribosome);GO:0006412(translation)	03010(Ribosome)	yes
Oxidative_myofiber	ENSSSCG00000032932	MSRB1	0.799445	1.90825e-34	3.80467e-30	0.319	0.134	methionine sulfoxide reductase B1 [Source:NCBI gene;Acc:100037965]	GO:0002376(immune system process);GO:0003779(actin binding);GO:0005634(nucleus);GO:0005737(cytoplasm);GO:0005856(cytoskeleton);GO:0006979(response to oxidative stress);GO:0008270(zinc ion binding);GO:0015629(actin cytoskeleton);GO:0016491(oxidoreductase activity);GO:0016671(oxidoreductase activity, acting on a sulfur group of donors, disulfide as acceptor);GO:0030041(actin filament polymerization…	NA	yes
Oxidative_myofiber	ENSSSCG00000008008	STUB1	0.612603	8.1016e-32	1.6153e-27	0.407	0.328	STIP1 homology and U-box containing protein 1 [Source:NCBI gene;Acc:100511251]	GO:0000151(ubiquitin ligase complex);GO:0000209(protein polyubiquitination);GO:0001664(G protein-coupled receptor binding);GO:0004842(ubiquitin-protein transferase activity);GO:0005515(protein binding);GO:0005654(nucleoplasm);GO:0005737(cytoplasm);GO:0005783(endoplasmic reticulum);GO:0005829(cytosol);GO:0006511(ubiquitin-dependent protein catabolic process);GO:0006515(protein quality control for …	04120(Ubiquitin mediated proteolysis);04141(Protein processing in endoplasmic reticulum)	yes
Oxidative_myofiber	ENSSSCG00000007995	MCRIP2	1.75086	1.67028e-168	3.3302e-164	0.541	0.102	MAPK regulated corepressor interacting protein 2 [Source:NCBI gene;Acc:100525039]	GO:0005634(nucleus);GO:0005737(cytoplasm);GO:0010494(cytoplasmic stress granule)	NA	yes
Oxidative_myofiber	ENSSSCG00000008077	CARD19	0.596928	8.81132e-20	1.7568e-15	0.24	0.107	caspase recruitment domain family member 19 [Source:NCBI gene;Acc:100514222]	GO:0005739(mitochondrion)	NA	yes
Oxidative_myofiber	ENSSSCG00000036582	MTLN	0.88501	1.82247e-46	3.63365e-42	0.359	0.156	mitoregulin [Source:HGNC Symbol;Acc:HGNC:27339]	GO:0010918(positive regulation of mitochondrial membrane potential);GO:0051284(positive regulation of sequestering of calcium ion)	NA	yes
Oxidative_myofiber	ENSSSCG00000008150	TMEM182	0.372766	8.02917e-10	1.60086e-05	0.134	0.043	transmembrane protein 182 [Source:NCBI gene;Acc:100515134]	GO:0016020(membrane);GO:0016021(integral component of membrane)	NA	yes
Oxidative_myofiber	ENSSSCG00000008183	ENSSSCG00000008183	0.865199	1.26134e-57	2.51486e-53	0.441	0.292	mitochondrial ribosomal protein L30 [Source:NCBI gene;Acc:100521315]	GO:0003735(structural constituent of ribosome);GO:0005739(mitochondrion);GO:0006412(translation);GO:0015934(large ribosomal subunit)	03010(Ribosome)	yes
Oxidative_myofiber	ENSSSCG00000008195	COX5B	1.64464	3.70024e-245	7.37755e-241	0.924	0.766	mitochondrial cytochrome c oxidase subunit Vb [Source:NCBI gene;Acc:492822]	GO:0004129(cytochrome-c oxidase activity);GO:0005739(mitochondrion);GO:0005740(mitochondrial envelope);GO:0005743(mitochondrial inner membrane);GO:0006123(mitochondrial electron transport, cytochrome c to oxygen);GO:0016020(membrane);GO:0042776(mitochondrial ATP synthesis coupled proton transport);GO:0046872(metal ion binding)	00190(Oxidative phosphorylation);04260(Cardiac muscle contraction);04714(Thermogenesis);04932(Non-alcoholic fatty liver disease (NAFLD));05010(Alzheimer disease);05012(Parkinson disease);05016(Huntington disease)	yes
Oxidative_myofiber	ENSSSCG00000035533	ANKRD39	1.79389	6.06668e-191	1.20957e-186	0.65	0.281	ankyrin repeat domain 39 [Source:NCBI gene;Acc:100525640]	GO:0005515(protein binding)	NA	yes
Oxidative_myofiber	ENSSSCG00000008215	SMYD1	0.55843	9.37759e-26	1.8697e-21	0.149	0.024	SET and MYND domain containing 1 [Source:NCBI gene;Acc:100294702]	GO:0003714(transcription corepressor activity);GO:0005515(protein binding);GO:0005634(nucleus);GO:0005737(cytoplasm);GO:0006338(chromatin remodeling);GO:0007507(heart development);GO:0010831(positive regulation of myotube differentiation);GO:0035914(skeletal muscle cell differentiation);GO:0045663(positive regulation of myoblast differentiation);GO:0045892(negative regulation of transcription, DN…	NA	yes
Oxidative_myofiber	ENSSSCG00000024564	IMMT	0.652479	2.33658e-28	4.65868e-24	0.304	0.195	inner membrane mitochondrial protein [Source:NCBI gene;Acc:100738124]	GO:0005739(mitochondrion);GO:0005743(mitochondrial inner membrane);GO:0016020(membrane);GO:0016021(integral component of membrane);GO:0042407(cristae formation);GO:0051560(mitochondrial calcium ion homeostasis);GO:0061617(MICOS complex)	NA	yes
Oxidative_myofiber	ENSSSCG00000008247	SUCLG1	1.37043	3.4344e-177	6.8475e-173	0.809	0.613	succinate-CoA ligase alpha subunit [Source:NCBI gene;Acc:399539]	GO:0000166(nucleotide binding);GO:0003824(catalytic activity);GO:0004550(nucleoside diphosphate kinase activity);GO:0004775(succinate-CoA ligase (ADP-forming) activity);GO:0004776(succinate-CoA ligase (GDP-forming) activity);GO:0005739(mitochondrion);GO:0005829(cytosol);GO:0005886(plasma membrane);GO:0006099(tricarboxylic acid cycle);GO:0006104(succinyl-CoA metabolic process);GO:0006105(succinate…	00020(Citrate cycle (TCA cycle));00640(Propanoate metabolism)	yes
Oxidative_myofiber	ENSSSCG00000040854	BOLA3	1.56629	2.79987e-180	5.58238e-176	0.684	0.363	bolA family member 3 [Source:NCBI gene;Acc:100737769]	GO:0005739(mitochondrion)	NA	yes
Oxidative_myofiber	ENSSSCG00000008297	TPRKB	0.435542	5.01906e-15	1.0007e-10	0.182	0.105	TP53RK binding protein [Source:NCBI gene;Acc:100240744]	GO:0000408(EKC/KEOPS complex);GO:0002949(tRNA threonylcarbamoyladenosine modification);GO:0005634(nucleus);GO:0005737(cytoplasm);GO:0005829(cytosol);GO:0019901(protein kinase binding)	NA	yes
Oxidative_myofiber	ENSSSCG00000008306	NOTO	0.485601	1.28653e-22	2.56508e-18	0.149	0.03	notochord homeobox [Source:NCBI gene;Acc:100521005]	GO:0003677(DNA binding);GO:0005634(nucleus)	NA	yes
Oxidative_myofiber	ENSSSCG00000008368	UGP2	0.332259	7.04828e-12	1.40529e-07	0.249	0.237	UDP-glucose pyrophosphorylase 2 [Source:NCBI gene;Acc:397040]	GO:0003983(UTP:glucose-1-phosphate uridylyltransferase activity);GO:0005737(cytoplasm);GO:0005977(glycogen metabolic process);GO:0006011(UDP-glucose metabolic process);GO:0016740(transferase activity);GO:0016779(nucleotidyltransferase activity);GO:0042802(identical protein binding);GO:0070569(uridylyltransferase activity)	00040(Pentose and glucuronate interconversions);00052(Galactose metabolism);00500(Starch and sucrose metabolism);00520(Amino sugar and nucleotide sugar metabolism)	yes
Oxidative_myofiber	ENSSSCG00000025751	MDH1	2.25302	0	0	0.775	0.359	malate dehydrogenase 1 [Source:NCBI gene;Acc:396894]	GO:0003824(catalytic activity);GO:0005737(cytoplasm);GO:0005829(cytosol);GO:0005975(carbohydrate metabolic process);GO:0006099(tricarboxylic acid cycle);GO:0006107(oxaloacetate metabolic process);GO:0006108(malate metabolic process);GO:0006734(NADH metabolic process);GO:0016491(oxidoreductase activity);GO:0016615(malate dehydrogenase activity);GO:0016616(oxidoreductase activity, acting on the CH-…	00020(Citrate cycle (TCA cycle));00270(Cysteine and methionine metabolism);00620(Pyruvate metabolism);00630(Glyoxylate and dicarboxylate metabolism);04964(Proximal tubule bicarbonate reclamation)	yes
Oxidative_myofiber	ENSSSCG00000032007	RTN4	0.770165	1.08401e-40	2.1613e-36	0.553	0.475	reticulon 4 [Source:NCBI gene;Acc:100170118]	GO:0001825(blastocyst formation);GO:0005635(nuclear envelope);GO:0005783(endoplasmic reticulum);GO:0005789(endoplasmic reticulum membrane);GO:0007399(nervous system development);GO:0007413(axonal fasciculation);GO:0010634(positive regulation of epithelial cell migration);GO:0014069(postsynaptic density);GO:0016020(membrane);GO:0016021(integral component of membrane);GO:0021801(cerebral cortex rad…	05010(Alzheimer disease)	yes
Oxidative_myofiber	ENSSSCG00000025224	ACYP2	1.29003	5.20195e-84	1.03716e-79	0.441	0.098	acylphosphatase 2 [Source:NCBI gene;Acc:100516794]	GO:0003998(acylphosphatase activity);GO:0016787(hydrolase activity)	00620(Pyruvate metabolism)	yes
Oxidative_myofiber	ENSSSCG00000008516	DPY30	0.454821	6.09274e-23	1.21477e-18	0.316	0.285	dpy-30, histone methyltransferase complex regulatory subunit [Source:NCBI gene;Acc:100514043]	GO:0005634(nucleus);GO:0005654(nucleoplasm);GO:0005794(Golgi apparatus);GO:0005802(trans-Golgi network);GO:0016197(endosomal transport);GO:0035097(histone methyltransferase complex);GO:0042802(identical protein binding);GO:0042803(protein homodimerization activity);GO:0044666(MLL3/4 complex);GO:0048188(Set1C/COMPASS complex);GO:0051568(histone H3-K4 methylation)	NA	yes
Oxidative_myofiber	ENSSSCG00000034129	ENSSSCG00000034129	1.21857	1.12418e-87	2.24139e-83	0.465	0.225	mitochondrial ribosomal protein L33 [Source:NCBI gene;Acc:100520487]	GO:0003735(structural constituent of ribosome);GO:0005622(intracellular);GO:0005840(ribosome);GO:0006412(translation)	03010(Ribosome)	yes
Oxidative_myofiber	ENSSSCG00000039557	TRIM54	1.01593	1.13525e-67	2.26346e-63	0.261	0.017	tripartite motif containing 54 [Source:NCBI gene;Acc:100689265]	GO:0005874(microtubule);GO:0005875(microtubule associated complex);GO:0007026(negative regulation of microtubule depolymerization);GO:0008017(microtubule binding);GO:0008270(zinc ion binding);GO:0046872(metal ion binding);GO:0055001(muscle cell development);GO:0070507(regulation of microtubule cytoskeleton organization)	NA	yes
Oxidative_myofiber	ENSSSCG00000008553	PREB	0.269273	1.07726e-07	0.00214784	0.106	0.068	prolactin regulatory element binding [Source:NCBI gene;Acc:100522734]	GO:0003400(regulation of COPII vesicle coating);GO:0005090(Sar guanyl-nucleotide exchange factor activity);GO:0005096(GTPase activator activity);GO:0005515(protein binding);GO:0005634(nucleus);GO:0009306(protein secretion);GO:0016020(membrane);GO:0016021(integral component of membrane);GO:0030176(integral component of endoplasmic reticulum membrane);GO:0032527(protein exit from endoplasmic reticu…	04141(Protein processing in endoplasmic reticulum)	yes
Oxidative_myofiber	ENSSSCG00000008569	HADHB	0.677333	4.83544e-32	9.6409e-28	0.365	0.254	hydroxyacyl-CoA dehydrogenase trifunctional multienzyme complex subunit beta [Source:NCBI gene;Acc:397017]	GO:0003824(catalytic activity);GO:0003988(acetyl-CoA C-acyltransferase activity);GO:0004300(enoyl-CoA hydratase activity);GO:0005739(mitochondrion);GO:0006635(fatty acid beta-oxidation);GO:0016508(long-chain-enoyl-CoA hydratase activity);GO:0016509(long-chain-3-hydroxyacyl-CoA dehydrogenase activity);GO:0016740(transferase activity);GO:0016746(transferase activity, transferring acyl groups);GO:00…	00062(Fatty acid elongation);00071(Fatty acid degradation);00280(Valine, leucine and isoleucine degradation)	yes
Oxidative_myofiber	ENSSSCG00000008571	HADHA	0.667512	2.89504e-40	5.77214e-36	0.477	0.431	hydroxyacyl-CoA dehydrogenase trifunctional multienzyme complex subunit alpha [Source:NCBI gene;Acc:397012]	GO:0003824(catalytic activity);GO:0003857(3-hydroxyacyl-CoA dehydrogenase activity);GO:0004300(enoyl-CoA hydratase activity);GO:0005739(mitochondrion);GO:0005759(mitochondrial matrix);GO:0006629(lipid metabolic process);GO:0006631(fatty acid metabolic process);GO:0006635(fatty acid beta-oxidation);GO:0008152(metabolic process);GO:0016491(oxidoreductase activity);GO:0016507(mitochondrial fatty aci…	00062(Fatty acid elongation);00071(Fatty acid degradation);00280(Valine, leucine and isoleucine degradation);00310(Lysine degradation);00380(Tryptophan metabolism);00410(beta-Alanine metabolism);00640(Propanoate metabolism);00650(Butanoate metabolism)	yes
Oxidative_myofiber	ENSSSCG00000008573	RAB10	0.289199	9.687e-17	1.93139e-12	0.286	0.314	RAB10, member RAS oncogene family [Source:NCBI gene;Acc:100526104]	GO:0003924(GTPase activity);GO:0005525(GTP binding);GO:0005768(endosome);GO:0005789(endoplasmic reticulum membrane);GO:0005794(Golgi apparatus);GO:0005886(plasma membrane);GO:0005929(cilium);GO:0006886(intracellular protein transport);GO:0006904(vesicle docking involved in exocytosis);GO:0008021(synaptic vesicle);GO:0009306(protein secretion);GO:0016192(vesicle-mediated transport);GO:0016197(endo…	04144(Endocytosis);04152(AMPK signaling pathway)	yes
Oxidative_myofiber	ENSSSCG00000005901	ENSSSCG00000005901	0.395768	7.81145e-11	1.55745e-06	0.146	0.085	glutamic--pyruvic transaminase [Source:NCBI gene;Acc:100524618]	GO:0003824(catalytic activity);GO:0005515(protein binding);GO:0009058(biosynthetic process);GO:0030170(pyridoxal phosphate binding)	00220(Arginine biosynthesis);00250(Alanine, aspartate and glutamate metabolism)	yes
Oxidative_myofiber	ENSSSCG00000031918	CYC1	1.85409	1.34491e-252	2.68148e-248	0.818	0.452	cytochrome c1, heme protein, mitochondrial [Source:NCBI gene;Acc:100525869]	GO:0005739(mitochondrion);GO:0009055(electron transfer activity);GO:0016020(membrane);GO:0016021(integral component of membrane);GO:0020037(heme binding);GO:0022900(electron transport chain);GO:0046872(metal ion binding)	00190(Oxidative phosphorylation);04260(Cardiac muscle contraction);04714(Thermogenesis);04932(Non-alcoholic fatty liver disease (NAFLD));05010(Alzheimer disease);05012(Parkinson disease);05016(Huntington disease)	yes
Oxidative_myofiber	ENSSSCG00000036569	PTP4A3	1.54518	1.1938e-118	2.38019e-114	0.462	0.059	protein tyrosine phosphatase type IVA, member 3 [Source:NCBI gene;Acc:110260206]	GO:0005634(nucleus);GO:0005737(cytoplasm);GO:0006355(regulation of transcription, DNA-templated);GO:0006470(protein dephosphorylation);GO:0007219(Notch signaling pathway);GO:0008138(protein tyrosine/serine/threonine phosphatase activity);GO:0016311(dephosphorylation);GO:0016791(phosphatase activity);GO:0043117(positive regulation of vascular permeability);GO:0043542(endothelial cell migration);GO…	NA	yes
Oxidative_myofiber	ENSSSCG00000005976	NDUFB9	1.95174	0	0	0.872	0.555	NADH:ubiquinone oxidoreductase subunit B9 [Source:NCBI gene;Acc:100154130]	GO:0005739(mitochondrion);GO:0005747(mitochondrial respiratory chain complex I);GO:0006120(mitochondrial electron transport, NADH to ubiquinone);GO:0032981(mitochondrial respiratory chain complex I assembly)	00190(Oxidative phosphorylation);04714(Thermogenesis);04723(Retrograde endocannabinoid signaling);04932(Non-alcoholic fatty liver disease (NAFLD));05010(Alzheimer disease);05012(Parkinson disease);05016(Huntington disease)	yes
Oxidative_myofiber	ENSSSCG00000031728	ABRA	0.61332	2.94823e-44	5.87818e-40	0.152	0.007	actin binding Rho activating protein [Source:NCBI gene;Acc:100154546]	GO:0003779(actin binding);GO:0005886(plasma membrane);GO:0006606(protein import into nucleus);GO:0015629(actin cytoskeleton);GO:0030016(myofibril);GO:0035025(positive regulation of Rho protein signal transduction);GO:0045893(positive regulation of transcription, DNA-templated);GO:0045944(positive regulation of transcription by RNA polymerase II);GO:0051091(positive regulation of DNA-binding trans…	NA	yes
Oxidative_myofiber	ENSSSCG00000006070	COX6C	0.500567	5.98225e-41	1.19274e-36	0.83	0.887	COX6C protein [Source:NCBI gene;Acc:100037989]	GO:0004129(cytochrome-c oxidase activity);GO:0005739(mitochondrion);GO:0016020(membrane);GO:0016021(integral component of membrane);GO:0022900(electron transport chain);GO:1902600(proton transmembrane transport)	00190(Oxidative phosphorylation);04260(Cardiac muscle contraction);04714(Thermogenesis);04932(Non-alcoholic fatty liver disease (NAFLD));05010(Alzheimer disease);05012(Parkinson disease);05016(Huntington disease)	yes
Oxidative_myofiber	ENSSSCG00000035538	ENSSSCG00000035538	2.05627	0	0	0.851	0.466	ubiquinol-cytochrome c reductase binding protein [Source:NCBI gene;Acc:100157621]	GO:0005739(mitochondrion);GO:0005743(mitochondrial inner membrane);GO:0005750(mitochondrial respiratory chain complex III);GO:0006122(mitochondrial electron transport, ubiquinol to cytochrome c);GO:0016020(membrane);GO:0055114(oxidation-reduction process);GO:0070469(respirasome)	00190(Oxidative phosphorylation);04260(Cardiac muscle contraction);04714(Thermogenesis);04932(Non-alcoholic fatty liver disease (NAFLD));05010(Alzheimer disease);05012(Parkinson disease);05016(Huntington disease)	yes
Oxidative_myofiber	ENSSSCG00000006136	RMDN1	0.456319	5.28789e-18	1.0543e-13	0.155	0.089	regulator of microtubule dynamics 1 [Source:NCBI gene;Acc:100156087]	GO:0005515(protein binding)	NA	yes
Oxidative_myofiber	ENSSSCG00000006141	CA3	1.88905	6.8044e-88	1.35666e-83	0.198	0.01	carbonic anhydrase 3 [Source:NCBI gene;Acc:494016]	GO:0004089(carbonate dehydratase activity);GO:0005737(cytoplasm);GO:0005829(cytosol);GO:0008270(zinc ion binding);GO:0009617(response to bacterium);GO:0016151(nickel cation binding);GO:0016829(lyase activity);GO:0046872(metal ion binding)	00910(Nitrogen metabolism)	yes
Oxidative_myofiber	ENSSSCG00000037782	MRPS28	0.305349	1.44115e-15	2.87337e-11	0.125	0.109	mitochondrial ribosomal protein S28 [Source:NCBI gene;Acc:100152709]	GO:0005739(mitochondrion)	NA	yes
Oxidative_myofiber	ENSSSCG00000006163	PKIA	0.546149	1.25472e-13	2.50165e-09	0.483	0.378	cAMP-dependent protein kinase inhibitor alpha [Source:NCBI gene;Acc:397408]	GO:0000122(negative regulation of transcription by RNA polymerase II);GO:0004860(protein kinase inhibitor activity);GO:0004862(cAMP-dependent protein kinase inhibitor activity);GO:0005634(nucleus);GO:0005737(cytoplasm);GO:0006469(negative regulation of protein kinase activity);GO:0010389(regulation of G2/M transition of mitotic cell cycle);GO:0034236(protein kinase A catalytic subunit binding);GO…	05034(Alcoholism)	yes
Oxidative_myofiber	ENSSSCG00000006174	JPH1	0.726522	2.68192e-23	5.34721e-19	0.237	0.078	junctophilin 1 [Source:NCBI gene;Acc:100155368]	GO:0005634(nucleus);GO:0005654(nucleoplasm);GO:0005783(endoplasmic reticulum);GO:0005789(endoplasmic reticulum membrane);GO:0005886(plasma membrane);GO:0007517(muscle organ development);GO:0008307(structural constituent of muscle);GO:0014701(junctional sarcoplasmic reticulum membrane);GO:0015278(calcium-release channel activity);GO:0016020(membrane);GO:0016021(integral component of membrane);GO:0…	NA	yes
Oxidative_myofiber	ENSSSCG00000006176	ELOC	0.816088	7.91016e-48	1.57713e-43	0.426	0.306	elongin C [Source:NCBI gene;Acc:100153381]	GO:0004842(ubiquitin-protein transferase activity);GO:0006511(ubiquitin-dependent protein catabolic process);GO:0016567(protein ubiquitination);GO:0032968(positive regulation of transcription elongation from RNA polymerase II promoter);GO:0070449(elongin complex)	04066(HIF-1 signaling pathway);04120(Ubiquitin mediated proteolysis);05170(Human immunodeficiency virus 1 infection);05200(Pathways in cancer);05211(Renal cell carcinoma)	yes
Oxidative_myofiber	ENSSSCG00000006179	STAU2	0.262384	1.809e-05	0.360678	0.103	0.052	staufen double-stranded RNA binding protein 2 [Source:NCBI gene;Acc:100516319]	GO:0003723(RNA binding);GO:0003725(double-stranded RNA binding)	NA	yes
Oxidative_myofiber	ENSSSCG00000006203	COPS5	0.331378	2.95383e-09	5.88935e-05	0.219	0.166	COP9 signalosome subunit 5 [Source:NCBI gene;Acc:100125955]	GO:0000338(protein deneddylation);GO:0000785(chromatin);GO:0004222(metalloendopeptidase activity);GO:0004843(thiol-dependent ubiquitin-specific protease activity);GO:0005515(protein binding);GO:0005634(nucleus);GO:0005654(nucleoplasm);GO:0005737(cytoplasm);GO:0005739(mitochondrion);GO:0005829(cytosol);GO:0006508(proteolysis);GO:0008021(synaptic vesicle);GO:0008180(COP9 signalosome);GO:0008237(met…	NA	yes
Oxidative_myofiber	ENSSSCG00000032573	CHCHD7	0.658195	1.64843e-27	3.28664e-23	0.289	0.168	coiled-coil-helix-coiled-coil-helix domain containing 7 [Source:NCBI gene;Acc:100156121]	NA	NA	yes
Oxidative_myofiber	ENSSSCG00000030578	MRPL15	0.341	8.92694e-13	1.77985e-08	0.185	0.147	mitochondrial ribosomal protein L15 [Source:NCBI gene;Acc:100155047]	GO:0003735(structural constituent of ribosome);GO:0005739(mitochondrion);GO:0005762(mitochondrial large ribosomal subunit);GO:0006412(translation);GO:0015934(large ribosomal subunit);GO:1990830(cellular response to leukemia inhibitory factor)	03010(Ribosome)	yes
Oxidative_myofiber	ENSSSCG00000031503	PRRX1	0.404783	1.06535e-12	2.12409e-08	0.216	0.174	paired related homeobox 1 [Source:NCBI gene;Acc:100738910]	GO:0000122(negative regulation of transcription by RNA polymerase II);GO:0000978(RNA polymerase II proximal promoter sequence-specific DNA binding);GO:0001227(DNA-binding transcription repressor activity, RNA polymerase II-specific);GO:0002053(positive regulation of mesenchymal cell proliferation);GO:0003677(DNA binding);GO:0003713(transcription coactivator activity);GO:0005634(nucleus);GO:000565…	NA	yes
Oxidative_myofiber	ENSSSCG00000006296	ATP1B1	1.04631	2.01924e-41	4.02597e-37	0.347	0.117	ATPase Na+/K+ transporting subunit beta 1 [Source:NCBI gene;Acc:396898]	GO:0001671(ATPase activator activity);GO:0005391(sodium:potassium-exchanging ATPase activity);GO:0005515(protein binding);GO:0005524(ATP binding);GO:0005886(plasma membrane);GO:0005890(sodium:potassium-exchanging ATPase complex);GO:0006811(ion transport);GO:0006813(potassium ion transport);GO:0006814(sodium ion transport);GO:0006874(cellular calcium ion homeostasis);GO:0006883(cellular sodium ion…	04022(cGMP-PKG signaling pathway);04024(cAMP signaling pathway);04260(Cardiac muscle contraction);04261(Adrenergic signaling in cardiomyocytes);04911(Insulin secretion);04918(Thyroid hormone synthesis);04919(Thyroid hormone signaling pathway);04925(Aldosterone synthesis and secretion);04960(Aldosterone-regulated sodium reabsorption);04961(Endocrine and other factor-regulated calcium reabsorption)…	yes
Oxidative_myofiber	ENSSSCG00000006304	MPC2	1.99571	0	0	0.763	0.399	mitochondrial pyruvate carrier 2 [Source:NCBI gene;Acc:100154777]	GO:0005739(mitochondrion);GO:0005743(mitochondrial inner membrane);GO:0006850(mitochondrial pyruvate transmembrane transport);GO:0031305(integral component of mitochondrial inner membrane);GO:0035774(positive regulation of insulin secretion involved in cellular response to glucose stimulus);GO:0050833(pyruvate transmembrane transporter activity);GO:0061732(mitochondrial acetyl-CoA biosynthetic pr…	NA	yes
Oxidative_myofiber	ENSSSCG00000006307	RCSD1	0.598067	8.49468e-20	1.69367e-15	0.198	0.048	RCSD domain containing 1 [Source:NCBI gene;Acc:100152372]	GO:0051015(actin filament binding);GO:0071474(cellular hyperosmotic response)	NA	yes
Oxidative_myofiber	ENSSSCG00000030318	SDHC	1.03168	1.89619e-73	3.78063e-69	0.441	0.244	succinate dehydrogenase complex subunit C [Source:NCBI gene;Acc:100524676]	GO:0000104(succinate dehydrogenase activity);GO:0005515(protein binding);GO:0005739(mitochondrion);GO:0005743(mitochondrial inner membrane);GO:0005749(mitochondrial respiratory chain complex II, succinate dehydrogenase complex (ubiquinone));GO:0006099(tricarboxylic acid cycle);GO:0006121(mitochondrial electron transport, succinate to ubiquinone);GO:0008177(succinate dehydrogenase (ubiquinone) act…	00020(Citrate cycle (TCA cycle));00190(Oxidative phosphorylation);04714(Thermogenesis);04932(Non-alcoholic fatty liver disease (NAFLD));05010(Alzheimer disease);05012(Parkinson disease);05016(Huntington disease)	yes
Oxidative_myofiber	ENSSSCG00000006358	NDUFS2	0.688375	1.73047e-36	3.45022e-32	0.328	0.227	NADH:ubiquinone oxidoreductase core subunit S2 [Source:NCBI gene;Acc:100156075]	GO:0003954(NADH dehydrogenase activity);GO:0005654(nucleoplasm);GO:0005739(mitochondrion);GO:0005747(mitochondrial respiratory chain complex I);GO:0006979(response to oxidative stress);GO:0016651(oxidoreductase activity, acting on NAD(P)H);GO:0031625(ubiquitin protein ligase binding);GO:0042775(mitochondrial ATP synthesis coupled electron transport);GO:0048038(quinone binding);GO:0051287(NAD bind…	00190(Oxidative phosphorylation);04714(Thermogenesis);04723(Retrograde endocannabinoid signaling);04932(Non-alcoholic fatty liver disease (NAFLD));05010(Alzheimer disease);05012(Parkinson disease);05016(Huntington disease)	yes
Oxidative_myofiber	ENSSSCG00000033585	DUSP23	0.532125	8.48439e-17	1.69162e-12	0.246	0.114	dual specificity phosphatase 23 [Source:NCBI gene;Acc:100620368]	GO:0004725(protein tyrosine phosphatase activity);GO:0005654(nucleoplasm);GO:0006470(protein dephosphorylation);GO:0008138(protein tyrosine/serine/threonine phosphatase activity);GO:0016311(dephosphorylation);GO:0016791(phosphatase activity);GO:0035335(peptidyl-tyrosine dephosphorylation)	NA	yes
Oxidative_myofiber	ENSSSCG00000006469	MRPL24	0.519741	6.88685e-17	1.3731e-12	0.313	0.202	mitochondrial ribosomal protein L24 [Source:NCBI gene;Acc:100156363]	GO:0003735(structural constituent of ribosome);GO:0005622(intracellular);GO:0005739(mitochondrion);GO:0005762(mitochondrial large ribosomal subunit);GO:0005840(ribosome);GO:0006412(translation)	03010(Ribosome)	yes
Oxidative_myofiber	ENSSSCG00000006480	NAXE	0.359248	7.08227e-18	1.41206e-13	0.298	0.283	NAD(P)HX epimerase [Source:NCBI gene;Acc:780405]	GO:0000166(nucleotide binding);GO:0005576(extracellular region);GO:0005615(extracellular space);GO:0005654(nucleoplasm);GO:0005739(mitochondrion);GO:0005829(cytosol);GO:0005929(cilium);GO:0016853(isomerase activity);GO:0042803(protein homodimerization activity);GO:0043231(intracellular membrane-bounded organelle);GO:0044297(cell body);GO:0046496(nicotinamide nucleotide metabolic process);GO:00468…	NA	yes
Oxidative_myofiber	ENSSSCG00000006556	TPM3	2.19284	9.13871e-242	1.82208e-237	0.28	0.515	tropomyosin 3 [Source:NCBI gene;Acc:414388]	GO:0005884(actin filament);GO:0007015(actin filament organization);GO:0051015(actin filament binding)	04260(Cardiac muscle contraction);04261(Adrenergic signaling in cardiomyocytes);05200(Pathways in cancer);05216(Thyroid cancer);05410(Hypertrophic cardiomyopathy (HCM));05414(Dilated cardiomyopathy (DCM))	yes
Oxidative_myofiber	ENSSSCG00000006631	TMOD4	1.31214	1.34791e-107	2.68747e-103	0.35	0.018	tropomodulin 4 [Source:NCBI gene;Acc:100151861]	GO:0005523(tropomyosin binding);GO:0005865(striated muscle thin filament);GO:0006936(muscle contraction);GO:0030016(myofibril);GO:0030239(myofibril assembly);GO:0051015(actin filament binding);GO:0051694(pointed-end actin filament capping)	NA	yes
Oxidative_myofiber	ENSSSCG00000027875	CA14	0.396718	3.13267e-15	6.24591e-11	0.109	0.018	carbonic anhydrase 14 [Source:NCBI gene;Acc:100153371]	GO:0004089(carbonate dehydratase activity);GO:0008270(zinc ion binding);GO:0016020(membrane);GO:0016021(integral component of membrane)	00910(Nitrogen metabolism)	yes
Oxidative_myofiber	ENSSSCG00000035429	HJV	1.66943	3.83557e-148	7.64736e-144	0.502	0.032	hemojuvelin BMP co-receptor [Source:NCBI gene;Acc:100155778]	GO:0000122(negative regulation of transcription by RNA polymerase II);GO:0005102(signaling receptor binding);GO:0005615(extracellular space);GO:0005886(plasma membrane);GO:0006879(cellular iron ion homeostasis);GO:0009986(cell surface);GO:0015026(coreceptor activity);GO:0016540(protein autoprocessing);GO:0030509(BMP signaling pathway);GO:0030514(negative regulation of BMP signaling pathway);GO:00…	04350(TGF-beta signaling pathway)	yes
Oxidative_myofiber	ENSSSCG00000006703	PRKAB2	0.728467	1.29058e-29	2.57315e-25	0.246	0.098	protein kinase AMP-activated non-catalytic subunit beta 2 [Source:NCBI gene;Acc:100157793]	GO:0004679(AMP-activated protein kinase activity);GO:0005515(protein binding);GO:0005634(nucleus);GO:0005737(cytoplasm);GO:0006468(protein phosphorylation);GO:0019901(protein kinase binding);GO:0031588(nucleotide-activated protein kinase complex);GO:0042802(identical protein binding);GO:0050790(regulation of catalytic activity);GO:0120162(positive regulation of cold-induced thermogenesis)	04068(FoxO signaling pathway);04152(AMPK signaling pathway);04211(Longevity regulating pathway);04213(Longevity regulating pathway - multiple species);04371(Apelin signaling pathway);04530(Tight junction);04710(Circadian rhythm);04714(Thermogenesis);04910(Insulin signaling pathway);04920(Adipocytokine signaling pathway);04921(Oxytocin signaling pathway);04922(Glucagon signaling pathway);04931(Ins…	yes
Oxidative_myofiber	ENSSSCG00000024481	ENSSSCG00000024481	1.57109	5.9041e-81	1.17716e-76	0.474	0.105	myomegalin [Source:NCBI gene;Acc:100624559]	GO:0005815(microtubule organizing center)	NA	yes
Oxidative_myofiber	ENSSSCG00000006754	AMPD1	0.953805	8.27339e-49	1.64955e-44	0.237	0.025	adenosine monophosphate deaminase 1 [Source:NCBI gene;Acc:100101472]	GO:0003876(AMP deaminase activity);GO:0005829(cytosol);GO:0006188(IMP biosynthetic process);GO:0009168(purine ribonucleoside monophosphate biosynthetic process);GO:0016787(hydrolase activity);GO:0019239(deaminase activity);GO:0032264(IMP salvage);GO:0046033(AMP metabolic process);GO:0046872(metal ion binding)	00230(Purine metabolism)	yes
Oxidative_myofiber	ENSSSCG00000037772	ATP5PB	1.70579	1.14511e-262	2.28313e-258	0.821	0.573	ATP synthase peripheral stalk-membrane subunit b [Source:NCBI gene;Acc:100154817]	GO:0000276(mitochondrial proton-transporting ATP synthase complex, coupling factor F(o));GO:0005654(nucleoplasm);GO:0005739(mitochondrion);GO:0005753(mitochondrial proton-transporting ATP synthase complex);GO:0015078(proton transmembrane transporter activity);GO:0015986(ATP synthesis coupled proton transport);GO:0016887(ATPase activity)	00190(Oxidative phosphorylation);04714(Thermogenesis);05010(Alzheimer disease);05012(Parkinson disease);05016(Huntington disease)	yes
Oxidative_myofiber	ENSSSCG00000006829	SYPL2	0.958358	2.18046e-65	4.3474e-61	0.237	0.013	synaptophysin like 2 [Source:NCBI gene;Acc:100514960]	GO:0006874(cellular calcium ion homeostasis);GO:0007507(heart development);GO:0008021(synaptic vesicle);GO:0016020(membrane);GO:0016021(integral component of membrane);GO:0033292(T-tubule organization)	NA	yes
Oxidative_myofiber	ENSSSCG00000006830	ENSSSCG00000006830	0.356429	8.928e-15	1.78006e-10	0.179	0.146	proteasome subunit alpha 5 [Source:NCBI gene;Acc:497063]	GO:0000502(proteasome complex);GO:0004175(endopeptidase activity);GO:0004298(threonine-type endopeptidase activity);GO:0005634(nucleus);GO:0005737(cytoplasm);GO:0005839(proteasome core complex);GO:0006508(proteolysis);GO:0006511(ubiquitin-dependent protein catabolic process);GO:0008233(peptidase activity);GO:0010498(proteasomal protein catabolic process);GO:0010499(proteasomal ubiquitin-independe…	03050(Proteasome)	yes
Oxidative_myofiber	ENSSSCG00000006867	LRRC39	1.88795	1.18263e-209	2.35792e-205	0.508	0.017	leucine rich repeat containing 39 [Source:NCBI gene;Acc:100623721]	GO:0005515(protein binding)	NA	yes
Oxidative_myofiber	ENSSSCG00000006872	AGL	1.13851	2.50229e-55	4.98907e-51	0.41	0.128	amylo-alpha-1, 6-glucosidase, 4-alpha-glucanotransferase [Source:NCBI gene;Acc:100156940]	GO:0003824(catalytic activity);GO:0004133(glycogen debranching enzyme activity);GO:0004134(4-alpha-glucanotransferase activity);GO:0004135(amylo-alpha-1,6-glucosidase activity);GO:0005634(nucleus);GO:0005737(cytoplasm);GO:0005977(glycogen metabolic process);GO:0005978(glycogen biosynthetic process);GO:0005980(glycogen catabolic process);GO:0016234(inclusion body);GO:0030247(polysaccharide binding…	NA	yes
Oxidative_myofiber	ENSSSCG00000006874	PALMD	0.374454	1.57669e-06	0.0314361	0.158	0.098	palmdelphin [Source:NCBI gene;Acc:654413]	GO:0005737(cytoplasm);GO:0008360(regulation of cell shape);GO:0016020(membrane)	NA	yes
Oxidative_myofiber	ENSSSCG00000040735	DDAH1	0.418481	1.21262e-12	2.41773e-08	0.155	0.055	dimethylarginine dimethylaminohydrolase 1 [Source:NCBI gene;Acc:100153814]	GO:0000052(citrulline metabolic process);GO:0003073(regulation of systemic arterial blood pressure);GO:0006525(arginine metabolic process);GO:0006527(arginine catabolic process);GO:0008285(negative regulation of cell population proliferation);GO:0016403(dimethylargininase activity);GO:0016597(amino acid binding);GO:0043116(negative regulation of vascular permeability);GO:0045429(positive regulati…	NA	yes
Oxidative_myofiber	ENSSSCG00000023643	ENSSSCG00000023643	0.822331	1.37863e-44	2.74872e-40	0.432	0.287	pyruvate dehydrogenase E1 alpha 1 subunit [Source:NCBI gene;Acc:100294678]	GO:0004739(pyruvate dehydrogenase (acetyl-transferring) activity);GO:0005739(mitochondrion);GO:0006086(acetyl-CoA biosynthetic process from pyruvate);GO:0016491(oxidoreductase activity);GO:0016624(oxidoreductase activity, acting on the aldehyde or oxo group of donors, disulfide as acceptor);GO:0043231(intracellular membrane-bounded organelle);GO:0055114(oxidation-reduction process)	00010(Glycolysis / Gluconeogenesis);00020(Citrate cycle (TCA cycle));00620(Pyruvate metabolism);04066(HIF-1 signaling pathway);04922(Glucagon signaling pathway);05230(Central carbon metabolism in cancer)	yes
Oxidative_myofiber	ENSSSCG00000032720	SMPX	3.55186	0	0	0.927	0.058	small muscle protein X-linked [Source:NCBI gene;Acc:780438]	GO:0005634(nucleus);GO:0005737(cytoplasm);GO:0005927(muscle tendon junction);GO:0031430(M band);GO:0043034(costamere);GO:0043292(contractile fiber)	NA	yes
Oxidative_myofiber	ENSSSCG00000012174	APOO	0.464983	1.26684e-21	2.52582e-17	0.14	0.07	apolipoprotein O [Source:NCBI gene;Acc:100525438]	GO:0000139(Golgi membrane);GO:0005515(protein binding);GO:0005576(extracellular region);GO:0005615(extracellular space);GO:0005739(mitochondrion);GO:0005743(mitochondrial inner membrane);GO:0005789(endoplasmic reticulum membrane);GO:0005829(cytosol);GO:0031305(integral component of mitochondrial inner membrane);GO:0042407(cristae formation);GO:0061617(MICOS complex)	NA	yes
Oxidative_myofiber	ENSSSCG00000034487	NDUFB11	1.3903	3.39006e-138	6.75911e-134	0.711	0.443	NADH:ubiquinone oxidoreductase subunit B11 [Source:NCBI gene;Acc:100522775]	GO:0005739(mitochondrion);GO:0005747(mitochondrial respiratory chain complex I);GO:0016020(membrane);GO:0016021(integral component of membrane);GO:0032981(mitochondrial respiratory chain complex I assembly)	00190(Oxidative phosphorylation);04714(Thermogenesis);04723(Retrograde endocannabinoid signaling);04932(Non-alcoholic fatty liver disease (NAFLD));05010(Alzheimer disease);05012(Parkinson disease);05016(Huntington disease)	yes
Oxidative_myofiber	ENSSSCG00000012275	ARAF	0.533633	3.89415e-16	7.76417e-12	0.21	0.09	A-Raf proto-oncogene, serine/threonine kinase [Source:NCBI gene;Acc:397601]	GO:0000165(MAPK cascade);GO:0000166(nucleotide binding);GO:0004672(protein kinase activity);GO:0004674(protein serine/threonine kinase activity);GO:0005524(ATP binding);GO:0005739(mitochondrion);GO:0005829(cytosol);GO:0006468(protein phosphorylation);GO:0007165(signal transduction);GO:0016301(kinase activity);GO:0016310(phosphorylation);GO:0016740(transferase activity);GO:0020021(immortalization …	01521(EGFR tyrosine kinase inhibitor resistance);01522(Endocrine resistance);04010(MAPK signaling pathway);04012(ErbB signaling pathway);04068(FoxO signaling pathway);04270(Vascular smooth muscle contraction);04650(Natural killer cell mediated cytotoxicity);04720(Long-term potentiation);04726(Serotonergic synapse);04730(Long-term depression);04810(Regulation of actin cytoskeleton);04910(Insulin s…	yes
Oxidative_myofiber	ENSSSCG00000012280	UXT	0.302915	6.31086e-09	0.000125826	0.149	0.095	ubiquitously expressed prefoldin like chaperone [Source:NCBI gene;Acc:100522472]	GO:0000122(negative regulation of transcription by RNA polymerase II);GO:0000226(microtubule cytoskeleton organization);GO:0000930(gamma-tubulin complex);GO:0003682(chromatin binding);GO:0003714(transcription corepressor activity);GO:0005634(nucleus);GO:0005737(cytoplasm);GO:0005813(centrosome);GO:0005856(cytoskeleton);GO:0007098(centrosome cycle);GO:0048487(beta-tubulin binding)	NA	yes
Oxidative_myofiber	ENSSSCG00000022647	TIMM17B	0.269678	3.35292e-06	0.0668505	0.213	0.17	translocase of inner mitochondrial membrane 17B [Source:NCBI gene;Acc:100621014]	GO:0005739(mitochondrion);GO:0005743(mitochondrial inner membrane);GO:0005744(TIM23 mitochondrial import inner membrane translocase complex);GO:0006886(intracellular protein transport);GO:0008320(protein transmembrane transporter activity);GO:0015031(protein transport);GO:0015450(P-P-bond-hydrolysis-driven protein transmembrane transporter activity);GO:0016020(membrane);GO:0016021(integral compon…	NA	yes
Oxidative_myofiber	ENSSSCG00000012327	HSD17B10	0.273883	2.55077e-12	5.08572e-08	0.258	0.255	hydroxysteroid 17-beta dehydrogenase 10 [Source:NCBI gene;Acc:100524293]	GO:0000049(tRNA binding);GO:0003857(3-hydroxyacyl-CoA dehydrogenase activity);GO:0005739(mitochondrion);GO:0007005(mitochondrion organization);GO:0016491(oxidoreductase activity);GO:0030283(testosterone dehydrogenase [NAD(P)] activity);GO:0030678(mitochondrial ribonuclease P complex);GO:0051289(protein homotetramerization);GO:0055114(oxidation-reduction process);GO:0070901(mitochondrial tRNA meth…	00280(Valine, leucine and isoleucine degradation);05010(Alzheimer disease)	yes
Oxidative_myofiber	ENSSSCG00000022209	ITGB1BP2	0.756079	1.38408e-48	2.75957e-44	0.195	0.014	integrin subunit beta 1 binding protein 2 [Source:NCBI gene;Acc:613129]	GO:0005509(calcium ion binding);GO:0008270(zinc ion binding);GO:0030018(Z disc)	NA	yes
Oxidative_myofiber	ENSSSCG00000032129	ENSSSCG00000032129	1.53004	2.32134e-195	4.62828e-191	0.851	0.661	cytochrome c oxidase subunit 7B, mitochondrial [Source:NCBI gene;Acc:100516480]	GO:0004129(cytochrome-c oxidase activity);GO:0005746(mitochondrial respirasome);GO:0022900(electron transport chain);GO:1902600(proton transmembrane transport)	00190(Oxidative phosphorylation);04260(Cardiac muscle contraction);04714(Thermogenesis);04932(Non-alcoholic fatty liver disease (NAFLD));05010(Alzheimer disease);05012(Parkinson disease);05016(Huntington disease)	yes
Oxidative_myofiber	ENSSSCG00000012440	PGK1	0.827318	1.19154e-60	2.37568e-56	0.368	0.298	phosphoglycerate kinase 1 [Source:NCBI gene;Acc:407608]	GO:0004618(phosphoglycerate kinase activity);GO:0005524(ATP binding);GO:0005615(extracellular space);GO:0005829(cytosol);GO:0006094(gluconeogenesis);GO:0006096(glycolytic process);GO:0016301(kinase activity);GO:0016310(phosphorylation);GO:0016525(negative regulation of angiogenesis);GO:0016740(transferase activity);GO:0030855(epithelial cell differentiation);GO:0031639(plasminogen activation);GO:…	00010(Glycolysis / Gluconeogenesis)	yes
Oxidative_myofiber	ENSSSCG00000012494	TIMM8A	0.647357	1.23898e-32	2.47027e-28	0.234	0.112	translocase of inner mitochondrial membrane 8A [Source:NCBI gene;Acc:100517443]	GO:0005739(mitochondrion);GO:0005758(mitochondrial intermembrane space);GO:0015031(protein transport);GO:0046872(metal ion binding);GO:0072321(chaperone-mediated protein transport)	NA	yes
Oxidative_myofiber	ENSSSCG00000023277	NDUFA1	0.858819	5.25908e-52	1.04856e-47	0.502	0.366	NADH:ubiquinone oxidoreductase subunit A1 [Source:NCBI gene;Acc:100515069]	GO:0005739(mitochondrion);GO:0005747(mitochondrial respiratory chain complex I);GO:0005829(cytosol);GO:0031966(mitochondrial membrane);GO:0032981(mitochondrial respiratory chain complex I assembly)	00190(Oxidative phosphorylation);04714(Thermogenesis);04723(Retrograde endocannabinoid signaling);04932(Non-alcoholic fatty liver disease (NAFLD));05010(Alzheimer disease);05012(Parkinson disease);05016(Huntington disease)	yes
Oxidative_myofiber	ENSSSCG00000012669	ARHGAP36	1.12639	7.58497e-75	1.51229e-70	0.267	0.018	Rho GTPase activating protein 36 [Source:NCBI gene;Acc:100511614]	GO:0007165(signal transduction);GO:0016020(membrane);GO:0016021(integral component of membrane)	NA	yes
Oxidative_myofiber	ENSSSCG00000012699	ENSSSCG00000012699	1.93539	4.45224e-165	8.87688e-161	0.711	0.367	four and a half LIM domains 1 [Source:NCBI gene;Acc:397667]	GO:0046872(metal ion binding)	04630(Jak-STAT signaling pathway)	yes
Oxidative_myofiber	ENSSSCG00000024676	SRPK3	1.25928	1.82604e-75	3.64075e-71	0.353	0.041	SRSF protein kinase 3 [Source:NCBI gene;Acc:100240720]	GO:0000245(spliceosomal complex assembly);GO:0004672(protein kinase activity);GO:0004674(protein serine/threonine kinase activity);GO:0005524(ATP binding);GO:0005634(nucleus);GO:0005737(cytoplasm);GO:0006468(protein phosphorylation);GO:0007519(skeletal muscle tissue development);GO:0010468(regulation of gene expression);GO:0035556(intracellular signal transduction);GO:0050684(regulation of mRNA p…	NA	yes
Oxidative_myofiber	ENSSSCG00000012783	IDH3G	0.498831	6.00697e-21	1.19767e-16	0.31	0.25	isocitrate dehydrogenase 3 (NAD(+)) gamma [Source:NCBI gene;Acc:100525850]	GO:0000287(magnesium ion binding);GO:0004449(isocitrate dehydrogenase (NAD+) activity);GO:0005654(nucleoplasm);GO:0005730(nucleolus);GO:0005739(mitochondrion);GO:0006099(tricarboxylic acid cycle);GO:0016616(oxidoreductase activity, acting on the CH-OH group of donors, NAD or NADP as acceptor);GO:0051287(NAD binding);GO:0055114(oxidation-reduction process)	00020(Citrate cycle (TCA cycle))	yes
Oxidative_myofiber	ENSSSCG00000012791	NAA10	0.419925	6.6404e-17	1.32396e-12	0.264	0.226	N(alpha)-acetyltransferase 10, NatA catalytic subunit [Source:NCBI gene;Acc:106507058]	GO:0004596(peptide alpha-N-acetyltransferase activity);GO:0005634(nucleus);GO:0005730(nucleolus);GO:0005737(cytoplasm);GO:0005829(cytosol);GO:0006473(protein acetylation);GO:0006474(N-terminal protein amino acid acetylation);GO:0008080(N-acetyltransferase activity);GO:0016407(acetyltransferase activity);GO:0017198(N-terminal peptidyl-serine acetylation);GO:0018002(N-terminal peptidyl-glutamic aci…	NA	yes
Oxidative_myofiber	ENSSSCG00000037387	UBL4A	0.964473	2.55401e-56	5.09218e-52	0.435	0.232	ubiquitin like 4A [Source:NCBI gene;Acc:100622730]	GO:0005515(protein binding);GO:0005634(nucleus);GO:0005654(nucleoplasm);GO:0005737(cytoplasm);GO:0005829(cytosol);GO:0016020(membrane);GO:0051087(chaperone binding);GO:0071816(tail-anchored membrane protein insertion into ER membrane);GO:0071818(BAT3 complex)	NA	yes
Oxidative_myofiber	ENSSSCG00000012817	FUNDC2	0.901478	3.41936e-59	6.81753e-55	0.523	0.368	FUN14 domain containing 2 [Source:NCBI gene;Acc:396564]	GO:0000422(autophagy of mitochondrion);GO:0031307(integral component of mitochondrial outer membrane)	NA	yes
Oxidative_myofiber	ENSSSCG00000012811	ENSSSCG00000012811	0.382437	2.45006e-18	4.88494e-14	0.319	0.302	VHL binding protein 1 [Source:NCBI gene;Acc:100514622]	GO:0005737(cytoplasm);GO:0005844(polysome);GO:0006457(protein folding);GO:0007017(microtubule-based process);GO:0007021(tubulin complex assembly);GO:0015631(tubulin binding);GO:0016272(prefoldin complex)	NA	yes
Oxidative_myofiber	ENSSSCG00000001000	ECI2	0.564392	2.69143e-24	5.36617e-20	0.267	0.169	enoyl-CoA delta isomerase 2 [Source:NCBI gene;Acc:100134957]	GO:0000062(fatty-acyl-CoA binding);GO:0003824(catalytic activity);GO:0005102(signaling receptor binding);GO:0005654(nucleoplasm);GO:0005739(mitochondrion);GO:0005777(peroxisome);GO:0043231(intracellular membrane-bounded organelle)	00071(Fatty acid degradation);04146(Peroxisome)	yes
Oxidative_myofiber	ENSSSCG00000001064	GMPR	1.49784	3.37285e-111	6.72479e-107	0.477	0.084	guanosine monophosphate reductase [Source:NCBI gene;Acc:100154573]	GO:0003824(catalytic activity);GO:0003920(GMP reductase activity);GO:0006144(purine nucleobase metabolic process);GO:0006163(purine nucleotide metabolic process);GO:0009117(nucleotide metabolic process);GO:0015951(purine ribonucleotide interconversion);GO:0016491(oxidoreductase activity);GO:0046872(metal ion binding);GO:0055114(oxidation-reduction process);GO:1902560(GMP reductase complex)	00230(Purine metabolism)	yes
Oxidative_myofiber	ENSSSCG00000038455	RBM24	0.325266	0.00109691	1	0.195	0.121	RNA binding motif protein 24 [Source:NCBI gene;Acc:100156013]	GO:0000381(regulation of alternative mRNA splicing, via spliceosome);GO:0003197(endocardial cushion development);GO:0003676(nucleic acid binding);GO:0003723(RNA binding);GO:0003730(mRNA 3'-UTR binding);GO:0005654(nucleoplasm);GO:0005737(cytoplasm);GO:0005829(cytosol);GO:0006974(cellular response to DNA damage stimulus);GO:0010830(regulation of myotube differentiation);GO:0010831(positive regulati…	NA	yes
Oxidative_myofiber	ENSSSCG00000001068	CAP2	0.319766	3.91902e-10	7.81375e-06	0.125	0.078	cyclase associated actin cytoskeleton regulatory protein 2 [Source:NCBI gene;Acc:100523257]	GO:0000902(cell morphogenesis);GO:0003779(actin binding);GO:0007010(cytoskeleton organization);GO:0007163(establishment or maintenance of cell polarity);GO:0008154(actin polymerization or depolymerization);GO:0008179(adenylate cyclase binding);GO:0014069(postsynaptic density);GO:0030864(cortical actin cytoskeleton);GO:0042802(identical protein binding)	NA	yes
Oxidative_myofiber	ENSSSCG00000036411	ACOT13	0.549871	5.21445e-28	1.03966e-23	0.468	0.443	acyl-CoA thioesterase 13 [Source:NCBI gene;Acc:100514587]	GO:0005739(mitochondrion);GO:0047617(acyl-CoA hydrolase activity);GO:0051289(protein homotetramerization);GO:0120163(negative regulation of cold-induced thermogenesis)	NA	yes
Oxidative_myofiber	ENSSSCG00000001487	KLHL31	1.15689	5.82369e-84	1.16113e-79	0.292	0.017	kelch like family member 31 [Source:NCBI gene;Acc:100152767]	GO:0001933(negative regulation of protein phosphorylation);GO:0005515(protein binding);GO:0005634(nucleus);GO:0005737(cytoplasm);GO:0046329(negative regulation of JNK cascade)	NA	yes
Oxidative_myofiber	ENSSSCG00000033526	BAG2	0.556609	8.78409e-28	1.75137e-23	0.173	0.044	BCL2 associated athanogene 2 [Source:NCBI gene;Acc:100522554]	GO:0000774(adenyl-nucleotide exchange factor activity);GO:0005874(microtubule);GO:0010954(positive regulation of protein processing);GO:0019538(protein metabolic process);GO:0030424(axon);GO:0030425(dendrite);GO:0031072(heat shock protein binding);GO:0031397(negative regulation of protein ubiquitination);GO:0031625(ubiquitin protein ligase binding);GO:0032091(negative regulation of protein bindin…	04141(Protein processing in endoplasmic reticulum)	yes
Oxidative_myofiber	ENSSSCG00000030668	UQCC2	1.85741	5.61673e-266	1.11986e-261	0.827	0.463	uncharacterized protein C6orf125 homolog [Source:NCBI gene;Acc:100153818]	GO:0002082(regulation of oxidative phosphorylation);GO:0005739(mitochondrion);GO:0005743(mitochondrial inner membrane);GO:0005758(mitochondrial intermembrane space);GO:0005759(mitochondrial matrix);GO:0016604(nuclear body);GO:0034551(mitochondrial respiratory chain complex III assembly);GO:0042645(mitochondrial nucleoid);GO:0050796(regulation of insulin secretion);GO:0070131(positive regulation o…	NA	yes
Oxidative_myofiber	ENSSSCG00000032242	HMGA1	0.335545	9.0369e-10	1.80178e-05	0.134	0.074	high mobility group AT-hook 1 [Source:NCBI gene;Acc:100157848]	GO:0000785(chromatin);GO:0001158(enhancer sequence-specific DNA binding);GO:0003677(DNA binding);GO:0003680(AT DNA binding);GO:0005634(nucleus);GO:0006355(regulation of transcription, DNA-templated);GO:0008134(transcription factor binding);GO:0008285(negative regulation of cell population proliferation);GO:0009615(response to virus);GO:0019899(enzyme binding);GO:0030374(nuclear receptor transcrip…	NA	yes
Oxidative_myofiber	ENSSSCG00000001527	C6orf106	0.323287	8.61489e-12	1.71764e-07	0.198	0.166	chromosome 7 C6orf106 homolog [Source:NCBI gene;Acc:100512239]	GO:0000407(phagophore assembly site);GO:0005515(protein binding);GO:0005776(autophagosome);GO:0016236(macroautophagy);GO:0043130(ubiquitin binding)	NA	yes
Oxidative_myofiber	ENSSSCG00000001531	SNRPC	0.365751	4.14418e-21	8.26267e-17	0.301	0.299	small nuclear ribonucleoprotein polypeptide C [Source:NCBI gene;Acc:100154606]	GO:0000243(commitment complex);GO:0000387(spliceosomal snRNP assembly);GO:0000395(mRNA 5'-splice site recognition);GO:0000398(mRNA splicing, via spliceosome);GO:0003676(nucleic acid binding);GO:0003723(RNA binding);GO:0003727(single-stranded RNA binding);GO:0003729(mRNA binding);GO:0005634(nucleus);GO:0005654(nucleoplasm);GO:0005685(U1 snRNP);GO:0008270(zinc ion binding);GO:0015030(Cajal body);GO…	03040(Spliceosome)	yes
Oxidative_myofiber	ENSSSCG00000036018	APOBEC2	2.40155	2.48754e-230	4.95965e-226	0.775	0.146	apolipoprotein B mRNA editing enzyme catalytic subunit 2 [Source:NCBI gene;Acc:100518202]	GO:0003824(catalytic activity);GO:0004126(cytidine deaminase activity);GO:0009972(cytidine deamination);GO:0016554(cytidine to uridine editing);GO:0016556(mRNA modification);GO:0042802(identical protein binding);GO:0080111(DNA demethylation)	NA	yes
Oxidative_myofiber	ENSSSCG00000034190	ENSSSCG00000034190	0.635366	2.06506e-43	4.11732e-39	0.562	0.534	prickle planar cell polarity protein 4 [Source:NCBI gene;Acc:100520848]	GO:0008270(zinc ion binding);GO:0046872(metal ion binding)	04310(Wnt signaling pathway)	yes
Oxidative_myofiber	ENSSSCG00000022901	KLHDC3	0.708482	5.90287e-36	1.17691e-31	0.401	0.303	kelch domain containing 3 [Source:NCBI gene;Acc:100125975]	GO:0000790(nuclear chromatin);GO:0003682(chromatin binding);GO:0005515(protein binding);GO:0005654(nucleoplasm);GO:0005737(cytoplasm)	NA	yes
Oxidative_myofiber	ENSSSCG00000001658	MRPL2	0.341212	6.31709e-12	1.2595e-07	0.158	0.105	mitochondrial ribosomal protein L2 [Source:NCBI gene;Acc:100151914]	GO:0003735(structural constituent of ribosome);GO:0005739(mitochondrion);GO:0005762(mitochondrial large ribosomal subunit);GO:0005840(ribosome);GO:0006412(translation);GO:0032543(mitochondrial translation)	03010(Ribosome)	yes
Oxidative_myofiber	ENSSSCG00000001696	ENSSSCG00000001696	0.424699	9.02979e-23	1.80036e-18	0.474	0.468	mitochondrial ribosomal protein L14 [Source:NCBI gene;Acc:100157118]	GO:0003735(structural constituent of ribosome);GO:0005739(mitochondrion);GO:0005840(ribosome);GO:0006412(translation)	03010(Ribosome)	yes
Oxidative_myofiber	ENSSSCG00000001723	PLA2G7	0.818161	6.18357e-48	1.23288e-43	0.21	0.041	phospholipase A2 group VII [Source:NCBI gene;Acc:396593]	GO:0003847(1-alkyl-2-acetylglycerophosphocholine esterase activity);GO:0005543(phospholipid binding);GO:0006629(lipid metabolic process);GO:0016042(lipid catabolic process);GO:0016787(hydrolase activity);GO:0034362(low-density lipoprotein particle);GO:0034374(low-density lipoprotein particle remodeling);GO:0034440(lipid oxidation);GO:0034441(plasma lipoprotein particle oxidation);GO:0046469(plate…	00565(Ether lipid metabolism)	yes
Oxidative_myofiber	ENSSSCG00000037646	DNAJA4	0.532221	1.18162e-21	2.35591e-17	0.149	0.038	DnaJ heat shock protein family (Hsp40) member A4 [Source:NCBI gene;Acc:397613]	GO:0005515(protein binding);GO:0005524(ATP binding);GO:0005829(cytosol);GO:0006457(protein folding);GO:0009408(response to heat);GO:0016020(membrane);GO:0031072(heat shock protein binding);GO:0042026(protein refolding);GO:0046872(metal ion binding);GO:0051082(unfolded protein binding);GO:0051087(chaperone binding);GO:0090084(negative regulation of inclusion body assembly)	NA	yes
Oxidative_myofiber	ENSSSCG00000032498	IDH3A	1.09136	2.27696e-62	4.5398e-58	0.41	0.159	isocitrate dehydrogenase 3 (NAD(+)) alpha [Source:NCBI gene;Acc:100157242]	GO:0000287(magnesium ion binding);GO:0004449(isocitrate dehydrogenase (NAD+) activity);GO:0005739(mitochondrion);GO:0006099(tricarboxylic acid cycle);GO:0016616(oxidoreductase activity, acting on the CH-OH group of donors, NAD or NADP as acceptor);GO:0051287(NAD binding);GO:0055114(oxidation-reduction process)	00020(Citrate cycle (TCA cycle))	yes
Oxidative_myofiber	ENSSSCG00000001801	BTBD1	0.846224	3.03386e-40	6.0489e-36	0.34	0.157	BTB domain containing 1 [Source:NCBI gene;Acc:100154013]	GO:0000932(P-body);GO:0005515(protein binding);GO:0005829(cytosol);GO:0022008(neurogenesis);GO:0032991(protein-containing complex)	NA	yes
Oxidative_myofiber	ENSSSCG00000001804	HOMER2	1.3279	7.23666e-96	1.44284e-91	0.328	0.067	homer scaffold protein 2 [Source:NCBI gene;Acc:100156419]	GO:0003779(actin binding);GO:0005737(cytoplasm);GO:0005886(plasma membrane);GO:0007216(G protein-coupled glutamate receptor signaling pathway);GO:0007605(sensory perception of sound);GO:0008277(regulation of G protein-coupled receptor signaling pathway);GO:0014069(postsynaptic density);GO:0030160(GKAP/Homer scaffold activity);GO:0030425(dendrite);GO:0032426(stereocilium tip);GO:0032703(negative r…	04068(FoxO signaling pathway);04724(Glutamatergic synapse)	yes
Oxidative_myofiber	ENSSSCG00000001852	IDH2	2.47315	0	0	0.875	0.329	isocitrate dehydrogenase (NADP(+)) 2, mitochondrial [Source:NCBI gene;Acc:397603]	GO:0000287(magnesium ion binding);GO:0004448(isocitrate dehydrogenase activity);GO:0004450(isocitrate dehydrogenase (NADP+) activity);GO:0005739(mitochondrion);GO:0005777(peroxisome);GO:0005829(cytosol);GO:0006099(tricarboxylic acid cycle);GO:0006102(isocitrate metabolic process);GO:0006739(NADP metabolic process);GO:0016491(oxidoreductase activity);GO:0016616(oxidoreductase activity, acting on t…	00020(Citrate cycle (TCA cycle));00480(Glutathione metabolism);04146(Peroxisome)	yes
Oxidative_myofiber	ENSSSCG00000001862	ETFA	0.82493	1.14704e-60	2.28696e-56	0.374	0.284	electron transfer flavoprotein subunit alpha [Source:NCBI gene;Acc:396615]	GO:0005739(mitochondrion);GO:0009055(electron transfer activity);GO:0016491(oxidoreductase activity);GO:0022900(electron transport chain);GO:0033539(fatty acid beta-oxidation using acyl-CoA dehydrogenase);GO:0050660(flavin adenine dinucleotide binding)	NA	yes
Oxidative_myofiber	ENSSSCG00000024316	COX5A	2.37139	0	0	0.918	0.549	cytochrome c oxidase subunit 5A, mitochondrial [Source:NCBI gene;Acc:100156967]	GO:0004129(cytochrome-c oxidase activity);GO:0005739(mitochondrion);GO:0005743(mitochondrial inner membrane);GO:0005751(mitochondrial respiratory chain complex IV);GO:0006123(mitochondrial electron transport, cytochrome c to oxygen);GO:1902600(proton transmembrane transport)	00190(Oxidative phosphorylation);04260(Cardiac muscle contraction);04714(Thermogenesis);04932(Non-alcoholic fatty liver disease (NAFLD));05010(Alzheimer disease);05012(Parkinson disease);05016(Huntington disease)	yes
Oxidative_myofiber	ENSSSCG00000001930	PKM	1.80252	1.43541e-194	2.86193e-190	0.836	0.523	pyruvate kinase, muscle [Source:NCBI gene;Acc:100158154]	GO:0000287(magnesium ion binding);GO:0003824(catalytic activity);GO:0004743(pyruvate kinase activity);GO:0005634(nucleus);GO:0005737(cytoplasm);GO:0005829(cytosol);GO:0005929(cilium);GO:0006096(glycolytic process);GO:0012501(programmed cell death);GO:0016301(kinase activity);GO:0016310(phosphorylation);GO:0016740(transferase activity);GO:0030955(potassium ion binding);GO:0032869(cellular response…	00010(Glycolysis / Gluconeogenesis);00230(Purine metabolism);00620(Pyruvate metabolism);04922(Glucagon signaling pathway);04930(Type II diabetes mellitus);05165(Human papillomavirus infection);05203(Viral carcinogenesis);05230(Central carbon metabolism in cancer)	yes
Oxidative_myofiber	ENSSSCG00000001951	PSMA6	0.678785	1.39098e-41	2.77333e-37	0.468	0.395	proteasome subunit alpha 6 [Source:NCBI gene;Acc:100156790]	GO:0000502(proteasome complex);GO:0000932(P-body);GO:0003723(RNA binding);GO:0004175(endopeptidase activity);GO:0004298(threonine-type endopeptidase activity);GO:0005634(nucleus);GO:0005654(nucleoplasm);GO:0005737(cytoplasm);GO:0005839(proteasome core complex);GO:0005844(polysome);GO:0006508(proteolysis);GO:0006511(ubiquitin-dependent protein catabolic process);GO:0008233(peptidase activity);GO:0…	03050(Proteasome)	yes
Oxidative_myofiber	ENSSSCG00000001959	CFL2	1.50943	1.24199e-134	2.47628e-130	0.745	0.419	cofilin 2 [Source:NCBI gene;Acc:497233]	GO:0003779(actin binding);GO:0005622(intracellular);GO:0005634(nucleus);GO:0005737(cytoplasm);GO:0005856(cytoskeleton);GO:0007015(actin filament organization);GO:0007519(skeletal muscle tissue development);GO:0015629(actin cytoskeleton);GO:0016363(nuclear matrix);GO:0030018(Z disc);GO:0030042(actin filament depolymerization);GO:0030043(actin filament fragmentation);GO:0030836(positive regulation …	04360(Axon guidance);04666(Fc gamma R-mediated phagocytosis);04810(Regulation of actin cytoskeleton);05133(Pertussis);05170(Human immunodeficiency virus 1 infection)	yes
Oxidative_myofiber	ENSSSCG00000033006	MDP1	0.385312	6.98743e-17	1.39315e-12	0.128	0.078	magnesium dependent phosphatase 1 [Source:NCBI gene;Acc:100520440]	GO:0016311(dephosphorylation);GO:0016791(phosphatase activity)	NA	yes
Oxidative_myofiber	ENSSSCG00000002005	EMC9	1.02593	1.64007e-65	3.26997e-61	0.413	0.191	ER membrane protein complex subunit 9 [Source:NCBI gene;Acc:100153238]	GO:0005737(cytoplasm);GO:0072546(ER membrane protein complex)	NA	yes
Oxidative_myofiber	ENSSSCG00000002042	OXA1L	0.270612	3.96735e-09	7.91009e-05	0.261	0.239	OXA1L, mitochondrial inner membrane protein [Source:NCBI gene;Acc:100154992]	GO:0005739(mitochondrion);GO:0016020(membrane);GO:0016021(integral component of membrane);GO:0031305(integral component of mitochondrial inner membrane);GO:0032977(membrane insertase activity);GO:0032979(protein insertion into mitochondrial inner membrane from matrix);GO:0033617(mitochondrial respiratory chain complex IV assembly);GO:0051205(protein insertion into membrane)	03060(Protein export)	yes
Oxidative_myofiber	ENSSSCG00000030309	NDRG2	0.355797	2.57573e-09	5.13549e-05	0.383	0.366	NDRG family member 2 [Source:NCBI gene;Acc:780431]	GO:0001818(negative regulation of cytokine production);GO:0005634(nucleus);GO:0005737(cytoplasm);GO:0005794(Golgi apparatus);GO:0010574(regulation of vascular endothelial growth factor production);GO:0048662(negative regulation of smooth muscle cell proliferation);GO:0070373(negative regulation of ERK1 and ERK2 cascade);GO:0090361(regulation of platelet-derived growth factor production)	NA	yes
Oxidative_myofiber	ENSSSCG00000002351	ENSSSCG00000002351	0.958928	3.86755e-56	7.71113e-52	0.316	0.114	prostaglandin reductase 2 [Source:NCBI gene;Acc:100156930]	GO:0006693(prostaglandin metabolic process);GO:0047522(15-oxoprostaglandin 13-oxidase activity);GO:0055114(oxidation-reduction process)	NA	yes
Oxidative_myofiber	ENSSSCG00000002374	DLST	0.515421	1.46852e-18	2.92793e-14	0.204	0.106	dihydrolipoamide S-succinyltransferase [Source:NCBI gene;Acc:397690]	GO:0004149(dihydrolipoyllysine-residue succinyltransferase activity);GO:0005634(nucleus);GO:0005739(mitochondrion);GO:0005759(mitochondrial matrix);GO:0006099(tricarboxylic acid cycle);GO:0006103(2-oxoglutarate metabolic process);GO:0006104(succinyl-CoA metabolic process);GO:0016740(transferase activity);GO:0016746(transferase activity, transferring acyl groups);GO:0033512(L-lysine catabolic proc…	00020(Citrate cycle (TCA cycle));00310(Lysine degradation);00380(Tryptophan metabolism)	yes
Oxidative_myofiber	ENSSSCG00000028167	SLIRP	0.458818	1.30228e-18	2.59649e-14	0.222	0.139	SRA stem-loop interacting RNA binding protein [Source:NCBI gene;Acc:100037987]	GO:0000961(negative regulation of mitochondrial RNA catabolic process);GO:0001669(acrosomal vesicle);GO:0003676(nucleic acid binding);GO:0003723(RNA binding);GO:0005737(cytoplasm);GO:0005739(mitochondrion);GO:0007286(spermatid development);GO:0007338(single fertilization);GO:0030317(flagellated sperm motility);GO:0036126(sperm flagellum);GO:0048471(perinuclear region of cytoplasm);GO:0070584(mito…	NA	yes
Oxidative_myofiber	ENSSSCG00000002449	ENSSSCG00000002449	1.48731	1.31888e-137	2.62959e-133	0.681	0.364	NADH:ubiquinone oxidoreductase subunit B1 [Source:NCBI gene;Acc:100739619]	GO:0003954(NADH dehydrogenase activity);GO:0005739(mitochondrion);GO:0055114(oxidation-reduction process)	00190(Oxidative phosphorylation);04714(Thermogenesis);04723(Retrograde endocannabinoid signaling);04932(Non-alcoholic fatty liver disease (NAFLD));05010(Alzheimer disease);05012(Parkinson disease);05016(Huntington disease)	yes
Oxidative_myofiber	ENSSSCG00000002496	GLRX5	0.907534	3.74326e-57	7.46332e-53	0.383	0.22	glutaredoxin 5 [Source:NCBI gene;Acc:100154744]	GO:0005739(mitochondrion);GO:0005759(mitochondrial matrix);GO:0009055(electron transfer activity);GO:0009249(protein lipoylation);GO:0015035(protein disulfide oxidoreductase activity);GO:0015036(disulfide oxidoreductase activity);GO:0015038(glutathione disulfide oxidoreductase activity);GO:0022900(electron transport chain);GO:0045454(cell redox homeostasis);GO:0046872(metal ion binding);GO:005153…	NA	yes
Oxidative_myofiber	ENSSSCG00000022364	CPT1B	0.737893	8.40265e-34	1.67532e-29	0.182	0.023	carnitine palmitoyltransferase 1B [Source:NCBI gene;Acc:399528]	GO:0004095(carnitine O-palmitoyltransferase activity);GO:0005739(mitochondrion);GO:0009437(carnitine metabolic process);GO:0015909(long-chain fatty acid transport);GO:0016020(membrane);GO:0016021(integral component of membrane);GO:0016740(transferase activity);GO:0016746(transferase activity, transferring acyl groups)	00071(Fatty acid degradation);03320(PPAR signaling pathway);04152(AMPK signaling pathway);04714(Thermogenesis);04920(Adipocytokine signaling pathway);04922(Glucagon signaling pathway);04931(Insulin resistance)	yes
Oxidative_myofiber	ENSSSCG00000032693	MAPK12	1.28964	1.01579e-76	2.02528e-72	0.456	0.152	mitogen-activated protein kinase 12 [Source:NCBI gene;Acc:574062]	GO:0000165(MAPK cascade);GO:0000166(nucleotide binding);GO:0000287(magnesium ion binding);GO:0004672(protein kinase activity);GO:0004674(protein serine/threonine kinase activity);GO:0004707(MAP kinase activity);GO:0005524(ATP binding);GO:0006468(protein phosphorylation);GO:0016301(kinase activity);GO:0016310(phosphorylation);GO:0016740(transferase activity);GO:0018105(peptidyl-serine phosphorylat…	01522(Endocrine resistance);04010(MAPK signaling pathway);04015(Rap1 signaling pathway);04068(FoxO signaling pathway);04071(Sphingolipid signaling pathway);04114(Oocyte meiosis);04218(Cellular senescence);04261(Adrenergic signaling in cardiomyocytes);04370(VEGF signaling pathway);04380(Osteoclast differentiation);04550(Signaling pathways regulating pluripotency of stem cells);04611(Platelet activ…	yes
Oxidative_myofiber	ENSSSCG00000024864	ATXN10	0.271911	3.62867e-21	7.23483e-17	0.322	0.37	ataxin 10 [Source:NCBI gene;Acc:414389]	GO:0005737(cytoplasm);GO:0005829(cytosol);GO:0005886(plasma membrane);GO:0007399(nervous system development);GO:0030425(dendrite);GO:0031175(neuron projection development);GO:0043025(neuronal cell body);GO:0048471(perinuclear region of cytoplasm);GO:0060271(cilium assembly)	NA	yes
Oxidative_myofiber	ENSSSCG00000000024	PARVB	0.4097	7.31754e-25	1.45897e-20	0.112	0.016	parvin beta [Source:NCBI gene;Acc:100739768]	GO:0003779(actin binding);GO:0005515(protein binding);GO:0005737(cytoplasm);GO:0005925(focal adhesion);GO:0007155(cell adhesion);GO:0007163(establishment or maintenance of cell polarity);GO:0015629(actin cytoskeleton);GO:0030027(lamellipodium);GO:0030031(cell projection assembly);GO:0030032(lamellipodium assembly);GO:0031532(actin cytoskeleton reorganization);GO:0034446(substrate adhesion-depende…	04510(Focal adhesion)	yes
Oxidative_myofiber	ENSSSCG00000028346	SAMM50	0.88605	1.88544e-51	3.75918e-47	0.362	0.188	SAMM50 sorting and assembly machinery component [Source:NCBI gene;Acc:100626494]	GO:0001401(SAM complex);GO:0005739(mitochondrion);GO:0005741(mitochondrial outer membrane);GO:0016021(integral component of membrane);GO:0019867(outer membrane);GO:0033108(mitochondrial respiratory chain complex assembly);GO:0042407(cristae formation);GO:0045040(protein insertion into mitochondrial outer membrane)	NA	yes
Oxidative_myofiber	ENSSSCG00000034350	SERHL2	0.367542	4.28993e-11	8.55326e-07	0.325	0.189	serine hydrolase like 2 [Source:NCBI gene;Acc:106508710]	GO:0031410(cytoplasmic vesicle)	NA	yes
Oxidative_myofiber	ENSSSCG00000000045	NDUFA6	0.498604	1.66064e-19	3.31098e-15	0.228	0.161	NADH:ubiquinone oxidoreductase subunit A6 [Source:NCBI gene;Acc:100157442]	GO:0005739(mitochondrion);GO:0005743(mitochondrial inner membrane);GO:0005747(mitochondrial respiratory chain complex I);GO:0006979(response to oxidative stress);GO:0016020(membrane);GO:0055114(oxidation-reduction process);GO:0070469(respirasome)	00190(Oxidative phosphorylation);04714(Thermogenesis);04723(Retrograde endocannabinoid signaling);04932(Non-alcoholic fatty liver disease (NAFLD));05010(Alzheimer disease);05012(Parkinson disease);05016(Huntington disease)	yes
Oxidative_myofiber	ENSSSCG00000020945	SMDT1	1.12132	1.60073e-106	3.19155e-102	0.699	0.536	single-pass membrane protein with aspartate rich tail 1 [Source:NCBI gene;Acc:100737924]	GO:0005634(nucleus);GO:0005739(mitochondrion);GO:0006851(mitochondrial calcium ion transmembrane transport);GO:0031305(integral component of mitochondrial inner membrane);GO:0036444(calcium import into the mitochondrion);GO:0051560(mitochondrial calcium ion homeostasis);GO:1990246(uniplex complex)	NA	yes
Oxidative_myofiber	ENSSSCG00000000063	POLR3H	0.290717	6.01001e-09	0.000119828	0.149	0.094	RNA polymerase III subunit H [Source:NCBI gene;Acc:100157033]	GO:0001056(RNA polymerase III activity);GO:0003677(DNA binding);GO:0003899(DNA-directed 5'-3' RNA polymerase activity);GO:0005654(nucleoplasm);GO:0005666(RNA polymerase III complex);GO:0005813(centrosome);GO:0006139(nucleobase-containing compound metabolic process);GO:0006351(transcription, DNA-templated);GO:0006383(transcription by RNA polymerase III);GO:0006384(transcription initiation from RNA…	03020(RNA polymerase);04623(Cytosolic DNA-sensing pathway)	yes
Oxidative_myofiber	ENSSSCG00000000064	ACO2	1.06526	7.43309e-64	1.48201e-59	0.432	0.227	aconitase 2 [Source:NCBI gene;Acc:396999]	GO:0003994(aconitate hydratase activity);GO:0005506(iron ion binding);GO:0005739(mitochondrion);GO:0005829(cytosol);GO:0006099(tricarboxylic acid cycle);GO:0006101(citrate metabolic process);GO:0016829(lyase activity);GO:0046872(metal ion binding);GO:0051536(iron-sulfur cluster binding);GO:0051539(4 iron, 4 sulfur cluster binding)	00020(Citrate cycle (TCA cycle));00630(Glyoxylate and dicarboxylate metabolism)	yes
Oxidative_myofiber	ENSSSCG00000000077	ADSL	0.586829	1.05079e-22	2.09506e-18	0.243	0.121	adenylosuccinate lyase [Source:NCBI gene;Acc:100170844]	GO:0003824(catalytic activity);GO:0004018(N6-(1,2-dicarboxyethyl)AMP AMP-lyase (fumarate-forming) activity);GO:0005829(cytosol);GO:0006164(purine nucleotide biosynthetic process);GO:0006167(AMP biosynthetic process);GO:0006189('de novo' IMP biosynthetic process);GO:0009152(purine ribonucleotide biosynthetic process);GO:0016829(lyase activity);GO:0044208('de novo' AMP biosynthetic process);GO:0051…	00230(Purine metabolism);00250(Alanine, aspartate and glutamate metabolism)	yes
Oxidative_myofiber	ENSSSCG00000020873	SYNGR1	0.386514	4.87198e-15	9.71376e-11	0.31	0.276	synaptogyrin 1 [Source:NCBI gene;Acc:100626046]	GO:0016020(membrane);GO:0016021(integral component of membrane);GO:0030672(synaptic vesicle membrane);GO:0031594(neuromuscular junction);GO:0048169(regulation of long-term neuronal synaptic plasticity);GO:0048172(regulation of short-term neuronal synaptic plasticity);GO:1990830(cellular response to leukemia inhibitory factor)	NA	yes
Oxidative_myofiber	ENSSSCG00000000214	GPD1	1.22145	4.50841e-81	8.98886e-77	0.562	0.291	glycerol-3-phosphate dehydrogenase 1 [Source:NCBI gene;Acc:100153250]	GO:0004367(glycerol-3-phosphate dehydrogenase [NAD+] activity);GO:0004368(glycerol-3-phosphate dehydrogenase (quinone) activity);GO:0005829(cytosol);GO:0005975(carbohydrate metabolic process);GO:0006072(glycerol-3-phosphate metabolic process);GO:0006094(gluconeogenesis);GO:0006116(NADH oxidation);GO:0006127(glycerophosphate shuttle);GO:0009331(glycerol-3-phosphate dehydrogenase complex);GO:001649…	00564(Glycerophospholipid metabolism)	yes
Oxidative_myofiber	ENSSSCG00000033368	ATP5MC2	0.737251	9.1085e-47	1.81605e-42	0.693	0.622	ATP synthase membrane subunit c locus 2 [Source:NCBI gene;Acc:100037988]	GO:0000276(mitochondrial proton-transporting ATP synthase complex, coupling factor F(o));GO:0006811(ion transport);GO:0008289(lipid binding);GO:0015078(proton transmembrane transporter activity);GO:0015986(ATP synthesis coupled proton transport);GO:0015991(ATP hydrolysis coupled proton transport);GO:0016020(membrane);GO:0016021(integral component of membrane);GO:0033177(proton-transporting two-se…	00190(Oxidative phosphorylation);04714(Thermogenesis);05010(Alzheimer disease);05012(Parkinson disease);05016(Huntington disease)	yes
Oxidative_myofiber	ENSSSCG00000000298	PPP1R1A	2.96665	0	0	0.848	0.117	protein phosphatase 1 regulatory inhibitor subunit 1A [Source:NCBI gene;Acc:100621808]	GO:0004864(protein phosphatase inhibitor activity);GO:0005737(cytoplasm);GO:0007165(signal transduction);GO:0032515(negative regulation of phosphoprotein phosphatase activity);GO:0035556(intracellular signal transduction)	04261(Adrenergic signaling in cardiomyocytes);04720(Long-term potentiation)	yes
Oxidative_myofiber	ENSSSCG00000000359	ENSSSCG00000000359	0.552036	5.85887e-24	1.16814e-19	0.541	0.505	biogenesis of lysosomal organelles complex 1 subunit 1 [Source:NCBI gene;Acc:100517399]	GO:0016197(endosomal transport);GO:0031083(BLOC-1 complex)	NA	yes
Oxidative_myofiber	ENSSSCG00000039506	ENSSSCG00000039506	2.23227	2.36066e-70	4.70669e-66	0.131	0.02	myosin light chain 6B [Source:NCBI gene;Acc:100520244]	GO:0005509(calcium ion binding)	04270(Vascular smooth muscle contraction);04530(Tight junction);04921(Oxytocin signaling pathway)	yes
Oxidative_myofiber	ENSSSCG00000025190	COQ10A	1.37566	1.43385e-95	2.85882e-91	0.429	0.061	coenzyme Q10A [Source:NCBI gene;Acc:100152699]	NA	NA	yes
Oxidative_myofiber	ENSSSCG00000035686	ENSSSCG00000035686	0.680222	5.37572e-35	1.07181e-30	0.34	0.255	citrate synthase [Source:NCBI gene;Acc:397519]	GO:0004108(citrate (Si)-synthase activity);GO:0006099(tricarboxylic acid cycle);GO:0006101(citrate metabolic process);GO:0016740(transferase activity);GO:0046912(transferase activity, transferring acyl groups, acyl groups converted into alkyl on transfer)	00020(Citrate cycle (TCA cycle));00630(Glyoxylate and dicarboxylate metabolism)	yes
Oxidative_myofiber	ENSSSCG00000000405	ENSSSCG00000000405	1.72218	1.57563e-225	3.14148e-221	0.948	0.732	ATP synthase F1 subunit beta [Source:NCBI gene;Acc:100157156]	GO:0000166(nucleotide binding);GO:0005524(ATP binding);GO:0006754(ATP biosynthetic process);GO:0015986(ATP synthesis coupled proton transport);GO:0045261(proton-transporting ATP synthase complex, catalytic core F(1));GO:0046034(ATP metabolic process);GO:0046933(proton-transporting ATP synthase activity, rotational mechanism);GO:0099132(ATP hydrolysis coupled cation transmembrane transport);GO:190…	00190(Oxidative phosphorylation);04714(Thermogenesis);05010(Alzheimer disease);05012(Parkinson disease);05016(Huntington disease)	yes
Oxidative_myofiber	ENSSSCG00000029471	STAC3	1.90313	2.86743e-154	5.71708e-150	0.641	0.104	SH3 and cysteine rich domain 3 [Source:NCBI gene;Acc:100627117]	GO:0003009(skeletal muscle contraction);GO:0005515(protein binding);GO:0005654(nucleoplasm);GO:0005829(cytosol);GO:0005891(voltage-gated calcium channel complex);GO:0007274(neuromuscular synaptic transmission);GO:0031234(extrinsic component of cytoplasmic side of plasma membrane);GO:0035556(intracellular signal transduction);GO:0042802(identical protein binding);GO:0046872(metal ion binding);GO:0…	NA	yes
Oxidative_myofiber	ENSSSCG00000033843	ETFRF1	0.500319	1.19323e-14	2.37907e-10	0.185	0.083	electron transfer flavoprotein regulatory factor 1 [Source:NCBI gene;Acc:100517943]	GO:0005739(mitochondrion);GO:0022904(respiratory electron transport chain)	NA	yes
Oxidative_myofiber	ENSSSCG00000000576	LDHB.1	0.536073	1.65381e-47	3.29737e-43	0.638	0.73	lactate dehydrogenase B [Source:NCBI gene;Acc:102161427]	GO:0003824(catalytic activity);GO:0004459(L-lactate dehydrogenase activity);GO:0005737(cytoplasm);GO:0005829(cytosol);GO:0005975(carbohydrate metabolic process);GO:0016491(oxidoreductase activity);GO:0016616(oxidoreductase activity, acting on the CH-OH group of donors, NAD or NADP as acceptor);GO:0019752(carboxylic acid metabolic process);GO:0042802(identical protein binding);GO:0045121(membrane …	NA	yes
Oxidative_myofiber	ENSSSCG00000000633	YBX3	2.89079	0	0	0.997	0.859	Y-box binding protein 3 [Source:NCBI gene;Acc:100518125]	GO:0000122(negative regulation of transcription by RNA polymerase II);GO:0000977(RNA polymerase II regulatory region sequence-specific DNA binding);GO:0001227(DNA-binding transcription repressor activity, RNA polymerase II-specific);GO:0001701(in utero embryonic development);GO:0003676(nucleic acid binding);GO:0003677(DNA binding);GO:0003730(mRNA 3'-UTR binding);GO:0005634(nucleus);GO:0005737(cyt…	04530(Tight junction)	yes
Oxidative_myofiber	ENSSSCG00000026812	EMG1	0.366825	6.19188e-19	1.23454e-14	0.249	0.24	EMG1, N1-specific pseudouridine methyltransferase [Source:NCBI gene;Acc:100627558]	GO:0001824(blastocyst development);GO:0005634(nucleus);GO:0005730(nucleolus);GO:0008168(methyltransferase activity);GO:0017126(nucleologenesis);GO:0019843(rRNA binding);GO:0032040(small-subunit processome);GO:0032259(methylation);GO:0070037(rRNA (pseudouridine) methyltransferase activity);GO:0070475(rRNA base methylation)	03008(Ribosome biogenesis in eukaryotes)	yes
Oxidative_myofiber	ENSSSCG00000024655	PHB2	1.04184	7.309e-80	1.45727e-75	0.538	0.354	prohibitin 2 [Source:NCBI gene;Acc:100627467]	GO:0005634(nucleus);GO:0005737(cytoplasm);GO:0005739(mitochondrion);GO:0005741(mitochondrial outer membrane);GO:0005743(mitochondrial inner membrane);GO:0006606(protein import into nucleus);GO:0007005(mitochondrion organization);GO:0007062(sister chromatid cohesion);GO:0008022(protein C-terminus binding);GO:0009986(cell surface);GO:0016020(membrane);GO:0016363(nuclear matrix);GO:0031536(positive …	NA	yes
Oxidative_myofiber	ENSSSCG00000000685	TPI1	2.56251	0	0	0.957	0.604	triosephosphate isomerase 1 [Source:NCBI gene;Acc:100157582]	GO:0003824(catalytic activity);GO:0004807(triose-phosphate isomerase activity);GO:0005829(cytosol);GO:0006006(glucose metabolic process);GO:0006094(gluconeogenesis);GO:0006096(glycolytic process);GO:0007275(multicellular organism development);GO:0016853(isomerase activity);GO:0019563(glycerol catabolic process);GO:0019682(glyceraldehyde-3-phosphate metabolic process);GO:0031625(ubiquitin protein …	00010(Glycolysis / Gluconeogenesis);00051(Fructose and mannose metabolism);00562(Inositol phosphate metabolism)	yes
Oxidative_myofiber	ENSSSCG00000000694	GAPDH	3.14992	0	0	1	0.942	glyceraldehyde-3-phosphate dehydrogenase [Source:NCBI gene;Acc:396823]	GO:0000166(nucleotide binding);GO:0000226(microtubule cytoskeleton organization);GO:0004365(glyceraldehyde-3-phosphate dehydrogenase (NAD+) (phosphorylating) activity);GO:0005634(nucleus);GO:0005737(cytoplasm);GO:0005811(lipid droplet);GO:0005829(cytosol);GO:0005856(cytoskeleton);GO:0005886(plasma membrane);GO:0006006(glucose metabolic process);GO:0006096(glycolytic process);GO:0006417(regulation…	00010(Glycolysis / Gluconeogenesis);04066(HIF-1 signaling pathway);05010(Alzheimer disease)	yes
Oxidative_myofiber	ENSSSCG00000039662	MRPL51	0.883453	5.46625e-51	1.08986e-46	0.401	0.203	mitochondrial ribosomal protein L51 [Source:NCBI gene;Acc:102160012]	GO:0003735(structural constituent of ribosome);GO:0005739(mitochondrion);GO:0005761(mitochondrial ribosome);GO:0005762(mitochondrial large ribosomal subunit);GO:0006412(translation)	NA	yes
Oxidative_myofiber	ENSSSCG00000000719	NDUFA9	1.19574	9.38361e-94	1.8709e-89	0.492	0.266	NADH:ubiquinone oxidoreductase subunit A9 [Source:NCBI gene;Acc:100524622]	GO:0003954(NADH dehydrogenase activity);GO:0005654(nucleoplasm);GO:0005739(mitochondrion);GO:0005747(mitochondrial respiratory chain complex I);GO:0005759(mitochondrial matrix);GO:0007623(circadian rhythm);GO:0031966(mitochondrial membrane);GO:0032981(mitochondrial respiratory chain complex I assembly);GO:0044877(protein-containing complex binding);GO:0055114(oxidation-reduction process);GO:19010…	00190(Oxidative phosphorylation);04714(Thermogenesis);04723(Retrograde endocannabinoid signaling);04932(Non-alcoholic fatty liver disease (NAFLD));05010(Alzheimer disease);05012(Parkinson disease);05016(Huntington disease)	yes
Oxidative_myofiber	ENSSSCG00000000743	FKBP4	0.515396	5.89496e-19	1.17534e-14	0.307	0.239	FKBP prolyl isomerase 4 [Source:NCBI gene;Acc:100337672]	GO:0000413(protein peptidyl-prolyl isomerization);GO:0003755(peptidyl-prolyl cis-trans isomerase activity);GO:0005515(protein binding);GO:0005524(ATP binding);GO:0005525(GTP binding);GO:0005528(FK506 binding);GO:0005634(nucleus);GO:0005654(nucleoplasm);GO:0005737(cytoplasm);GO:0005829(cytosol);GO:0006463(steroid hormone receptor complex assembly);GO:0007566(embryo implantation);GO:0016853(isomera…	04915(Estrogen signaling pathway)	yes
Oxidative_myofiber	ENSSSCG00000000773	TUBA8	0.8	4.35201e-43	8.67703e-39	0.225	0.035	tubulin alpha 8 [Source:NCBI gene;Acc:100518253]	GO:0000166(nucleotide binding);GO:0003924(GTPase activity);GO:0005200(structural constituent of cytoskeleton);GO:0005525(GTP binding);GO:0005737(cytoplasm);GO:0005856(cytoskeleton);GO:0005874(microtubule);GO:0007010(cytoskeleton organization);GO:0007017(microtubule-based process);GO:0015630(microtubule cytoskeleton)	04145(Phagosome);04210(Apoptosis);04530(Tight junction);04540(Gap junction)	yes
Oxidative_myofiber	ENSSSCG00000021129	PFKM	1.53755	2.30961e-106	4.60489e-102	0.438	0.052	phosphofructokinase, muscle [Source:NCBI gene;Acc:733601]	GO:0000166(nucleotide binding);GO:0003824(catalytic activity);GO:0003872(6-phosphofructokinase activity);GO:0005524(ATP binding);GO:0005634(nucleus);GO:0005737(cytoplasm);GO:0005829(cytosol);GO:0005945(6-phosphofructokinase complex);GO:0005980(glycogen catabolic process);GO:0006002(fructose 6-phosphate metabolic process);GO:0006007(glucose catabolic process);GO:0006096(glycolytic process);GO:0008…	00010(Glycolysis / Gluconeogenesis);00030(Pentose phosphate pathway);00051(Fructose and mannose metabolism);00052(Galactose metabolism);03018(RNA degradation);04152(AMPK signaling pathway);05230(Central carbon metabolism in cancer)	yes
Oxidative_myofiber	ENSSSCG00000032910	C12orf73	0.400917	1.2166e-14	2.42565e-10	0.216	0.169	chromosome 5 C12orf73 homolog [Source:NCBI gene;Acc:110260781]	NA	NA	yes
Oxidative_myofiber	ENSSSCG00000000864	CHPT1	0.348952	4.58999e-09	9.15152e-05	0.191	0.135	choline phosphotransferase 1 [Source:NCBI gene;Acc:100523738]	GO:0004142(diacylglycerol cholinephosphotransferase activity);GO:0005789(endoplasmic reticulum membrane);GO:0005794(Golgi apparatus);GO:0006656(phosphatidylcholine biosynthetic process);GO:0006657(CDP-choline pathway);GO:0006663(platelet activating factor biosynthetic process);GO:0008654(phospholipid biosynthetic process);GO:0016020(membrane);GO:0016021(integral component of membrane);GO:0016740(…	00440(Phosphonate and phosphinate metabolism);00564(Glycerophospholipid metabolism);00565(Ether lipid metabolism);05231(Choline metabolism in cancer)	yes
Oxidative_myofiber	ENSSSCG00000000866	MYBPC1	3.09064	4.7561e-247	9.48271e-243	0.754	0.06	myosin binding protein C, slow type [Source:NCBI gene;Acc:100523187]	GO:0005515(protein binding);GO:0005865(striated muscle thin filament);GO:0006936(muscle contraction);GO:0008307(structural constituent of muscle);GO:0030017(sarcomere);GO:0030018(Z disc);GO:0030240(skeletal muscle thin filament assembly);GO:0030241(skeletal muscle myosin thick filament assembly);GO:0031430(M band);GO:0045214(sarcomere organization);GO:0048739(cardiac muscle fiber development);GO:…	NA	yes
Oxidative_myofiber	ENSSSCG00000000886	SLC25A3	1.53925	1.18729e-224	2.36722e-220	0.964	0.874	solute carrier family 25 member 3 [Source:NCBI gene;Acc:100302698]	GO:0005315(inorganic phosphate transmembrane transporter activity);GO:0005739(mitochondrion);GO:0016020(membrane);GO:0016021(integral component of membrane);GO:0022857(transmembrane transporter activity);GO:0031305(integral component of mitochondrial inner membrane);GO:0035435(phosphate ion transmembrane transport);GO:0044877(protein-containing complex binding);GO:0055085(transmembrane transport)	NA	yes
Oxidative_myofiber	ENSSSCG00000000905	NDUFA12	1.74929	3.34949e-245	6.67822e-241	0.763	0.472	NADH:ubiquinone oxidoreductase subunit A12 [Source:NCBI gene;Acc:100518016]	GO:0005739(mitochondrion);GO:0005743(mitochondrial inner membrane);GO:0005747(mitochondrial respiratory chain complex I);GO:0005829(cytosol);GO:0006979(response to oxidative stress);GO:0008137(NADH dehydrogenase (ubiquinone) activity);GO:0009055(electron transfer activity);GO:0016020(membrane);GO:0022900(electron transport chain);GO:0042775(mitochondrial ATP synthesis coupled electron transport);…	00190(Oxidative phosphorylation);04714(Thermogenesis);04723(Retrograde endocannabinoid signaling);04932(Non-alcoholic fatty liver disease (NAFLD));05010(Alzheimer disease);05012(Parkinson disease);05016(Huntington disease)	yes
Oxidative_myofiber	ENSSSCG00000030478	ENSSSCG00000030478	0.98978	6.83827e-61	1.36341e-56	0.365	0.155	mitochondrial ribosomal protein L42 [Source:NCBI gene;Acc:100519660]	GO:0005762(mitochondrial large ribosomal subunit)	NA	yes
Oxidative_myofiber	ENSSSCG00000040056	ENSSSCG00000040056	0.532345	3.38532e-13	6.74966e-09	0.264	0.173	nudix hydrolase 4 [Source:NCBI gene;Acc:100519192]	GO:0016787(hydrolase activity);GO:0030515(snoRNA binding)	NA	yes
Oxidative_myofiber	ENSSSCG00000026533	MYF6	0.638497	2.8727e-30	5.72758e-26	0.219	0.038	myogenic factor 6 [Source:NCBI gene;Acc:397005]	GO:0000978(RNA polymerase II proximal promoter sequence-specific DNA binding);GO:0001228(DNA-binding transcription activator activity, RNA polymerase II-specific);GO:0001756(somitogenesis);GO:0003677(DNA binding);GO:0005634(nucleus);GO:0006355(regulation of transcription, DNA-templated);GO:0007275(multicellular organism development);GO:0007517(muscle organ development);GO:0007519(skeletal muscle …	NA	yes
Oxidative_myofiber	ENSSSCG00000016791	ENSSSCG00000016791	0.339253	2.44845e-13	4.88172e-09	0.122	0.059	NA	GO:0005739(mitochondrion);GO:0016020(membrane);GO:0016021(integral component of membrane)	NA	yes
Oxidative_myofiber	ENSSSCG00000016893	NDUFS4	0.700165	2.75291e-48	5.48876e-44	0.644	0.605	NADH:ubiquinone oxidoreductase subunit S4 [Source:NCBI gene;Acc:100516161]	GO:0001932(regulation of protein phosphorylation);GO:0005739(mitochondrion);GO:0005747(mitochondrial respiratory chain complex I);GO:0007420(brain development);GO:0008137(NADH dehydrogenase (ubiquinone) activity);GO:0016651(oxidoreductase activity, acting on NAD(P)H);GO:0019933(cAMP-mediated signaling);GO:0022900(electron transport chain);GO:0032981(mitochondrial respiratory chain complex I assem…	00190(Oxidative phosphorylation);04714(Thermogenesis);04723(Retrograde endocannabinoid signaling);04932(Non-alcoholic fatty liver disease (NAFLD));05010(Alzheimer disease);05012(Parkinson disease);05016(Huntington disease)	yes
Oxidative_myofiber	ENSSSCG00000036059	HSPB3	0.328946	3.27516e-16	6.53001e-12	0.1	0.014	heat shock protein family B (small) member 3 [Source:NCBI gene;Acc:100519061]	GO:0005634(nucleus);GO:0005737(cytoplasm)	NA	yes
Oxidative_myofiber	ENSSSCG00000037463	MRPS36	1.33057	1.478e-116	2.94683e-112	0.571	0.316	mitochondrial ribosomal protein S36 [Source:NCBI gene;Acc:100516116]	GO:0005739(mitochondrion);GO:0005763(mitochondrial small ribosomal subunit)	NA	yes
Oxidative_myofiber	ENSSSCG00000017024	CCNG1	1.01571	2.68506e-72	5.35347e-68	0.556	0.383	cyclin G1 [Source:NCBI gene;Acc:595110]	GO:0000079(regulation of cyclin-dependent protein serine/threonine kinase activity);GO:0000278(mitotic cell cycle);GO:0000307(cyclin-dependent protein kinase holoenzyme complex);GO:0004672(protein kinase activity);GO:0005634(nucleus);GO:0005737(cytoplasm);GO:0006468(protein phosphorylation);GO:0007049(cell cycle);GO:0007088(regulation of mitotic nuclear division);GO:0008284(positive regulation of…	04115(p53 signaling pathway);05206(MicroRNAs in cancer)	yes
Oxidative_myofiber	ENSSSCG00000017114	NDUFS6	1.3781	1.36164e-145	2.71483e-141	0.714	0.467	NADH:ubiquinone oxidoreductase subunit S6 [Source:NCBI gene;Acc:100520115]	GO:0005739(mitochondrion);GO:0005743(mitochondrial inner membrane);GO:0005747(mitochondrial respiratory chain complex I);GO:0006120(mitochondrial electron transport, NADH to ubiquinone);GO:0006631(fatty acid metabolic process);GO:0006936(muscle contraction);GO:0010259(multicellular organism aging);GO:0016020(membrane);GO:0022904(respiratory electron transport chain);GO:0035264(multicellular organ…	00190(Oxidative phosphorylation);04714(Thermogenesis);04723(Retrograde endocannabinoid signaling);04932(Non-alcoholic fatty liver disease (NAFLD));05010(Alzheimer disease);05012(Parkinson disease);05016(Huntington disease)	yes
Oxidative_myofiber	ENSSSCG00000020686	ENSSSCG00000020686	0.794531	3.71664e-48	7.41024e-44	0.35	0.27	succinate dehydrogenase complex flavoprotein subunit A [Source:NCBI gene;Acc:780433]	GO:0000104(succinate dehydrogenase activity);GO:0005515(protein binding);GO:0005739(mitochondrion);GO:0005743(mitochondrial inner membrane);GO:0005749(mitochondrial respiratory chain complex II, succinate dehydrogenase complex (ubiquinone));GO:0006099(tricarboxylic acid cycle);GO:0006121(mitochondrial electron transport, succinate to ubiquinone);GO:0008177(succinate dehydrogenase (ubiquinone) act…	00020(Citrate cycle (TCA cycle));00190(Oxidative phosphorylation);04714(Thermogenesis);04932(Non-alcoholic fatty liver disease (NAFLD));05010(Alzheimer disease);05012(Parkinson disease);05016(Huntington disease)	yes
Oxidative_myofiber	ENSSSCG00000028865	SAP18	0.63306	6.77825e-46	1.35145e-41	0.687	0.67	Sin3A associated protein 18 [Source:NCBI gene;Acc:100623258]	GO:0005634(nucleus);GO:0005737(cytoplasm);GO:0016607(nuclear speck)	03013(RNA transport);03015(mRNA surveillance pathway)	yes
Oxidative_myofiber	ENSSSCG00000031280	MRPL57	0.546786	2.14184e-32	4.27041e-28	0.48	0.457	mitochondrial ribosomal protein L57 [Source:NCBI gene;Acc:110255790]	GO:0003735(structural constituent of ribosome);GO:0005739(mitochondrion);GO:0005761(mitochondrial ribosome);GO:0005762(mitochondrial large ribosomal subunit);GO:0006412(translation)	NA	yes
Oxidative_myofiber	ENSSSCG00000030113	SHISA2	0.737107	7.64148e-33	1.52356e-28	0.198	0.04	shisa family member 2 [Source:NCBI gene;Acc:100739731]	GO:0005783(endoplasmic reticulum);GO:0016020(membrane);GO:0016021(integral component of membrane);GO:0030178(negative regulation of Wnt signaling pathway);GO:0040037(negative regulation of fibroblast growth factor receptor signaling pathway)	NA	yes
Oxidative_myofiber	ENSSSCG00000037170	POMP	0.31928	2.99753e-25	5.97647e-21	0.441	0.507	proteasome maturation protein [Source:HGNC Symbol;Acc:HGNC:20330]	GO:0005634(nucleus);GO:0005737(cytoplasm);GO:0016607(nuclear speck);GO:0043248(proteasome assembly)	NA	yes
Oxidative_myofiber	ENSSSCG00000025996	MTUS2	0.725479	4.60275e-49	9.17696e-45	0.179	0.014	microtubule associated scaffold protein 2 [Source:NCBI gene;Acc:100157816]	GO:0005634(nucleus);GO:0005737(cytoplasm);GO:0008017(microtubule binding);GO:0015630(microtubule cytoskeleton)	NA	yes
Oxidative_myofiber	ENSSSCG00000009405	SUCLA2	1.20892	1.64028e-86	3.27038e-82	0.426	0.158	succinate-CoA ligase ADP-forming beta subunit [Source:NCBI gene;Acc:399540]	GO:0000166(nucleotide binding);GO:0000287(magnesium ion binding);GO:0003824(catalytic activity);GO:0004775(succinate-CoA ligase (ADP-forming) activity);GO:0005524(ATP binding);GO:0005739(mitochondrion);GO:0006099(tricarboxylic acid cycle);GO:0016874(ligase activity);GO:0046872(metal ion binding)	00020(Citrate cycle (TCA cycle));00640(Propanoate metabolism)	yes
Oxidative_myofiber	ENSSSCG00000040929	TPT1	0.741517	9.29964e-88	1.85416e-83	1	0.999	tumor protein, translationally-controlled 1 [Source:NCBI gene;Acc:397664]	GO:0000922(spindle pole);GO:0005509(calcium ion binding);GO:0005615(extracellular space);GO:0005737(cytoplasm);GO:0005771(multivesicular body);GO:0005881(cytoplasmic microtubule)	NA	yes
Oxidative_myofiber	ENSSSCG00000009466	UCHL3	0.536962	1.75621e-21	3.50153e-17	0.216	0.13	ubiquitin C-terminal hydrolase L3 [Source:NCBI gene;Acc:768115]	GO:0004843(thiol-dependent ubiquitin-specific protease activity);GO:0005622(intracellular);GO:0005634(nucleus);GO:0005737(cytoplasm);GO:0005829(cytosol);GO:0006508(proteolysis);GO:0006511(ubiquitin-dependent protein catabolic process);GO:0008233(peptidase activity);GO:0008234(cysteine-type peptidase activity);GO:0016579(protein deubiquitination);GO:0016787(hydrolase activity);GO:0030163(protein c…	NA	yes
Oxidative_myofiber	ENSSSCG00000024103	ADPRHL1	1.52895	1.78359e-141	3.55612e-137	0.407	0.028	ADP-ribosylhydrolase like 1 [Source:NCBI gene;Acc:100620837]	GO:0000287(magnesium ion binding);GO:0003875(ADP-ribosylarginine hydrolase activity);GO:0051725(protein de-ADP-ribosylation)	NA	yes
Oxidative_myofiber	ENSSSCG00000028178	FH	0.430291	5.0377e-18	1.00442e-13	0.319	0.283	fumarate hydratase [Source:NCBI gene;Acc:100627128]	GO:0003824(catalytic activity);GO:0004333(fumarate hydratase activity);GO:0005739(mitochondrion);GO:0006099(tricarboxylic acid cycle);GO:0006106(fumarate metabolic process);GO:0006108(malate metabolic process);GO:0016829(lyase activity);GO:0045239(tricarboxylic acid cycle enzyme complex);GO:0048873(homeostasis of number of cells within a tissue);GO:0120162(positive regulation of cold-induced ther…	00020(Citrate cycle (TCA cycle));00620(Pyruvate metabolism);04934(Cushing syndrome);05200(Pathways in cancer);05211(Renal cell carcinoma)	yes
Oxidative_myofiber	ENSSSCG00000010861	COQ8A	1.05486	1.63076e-54	3.25141e-50	0.432	0.235	coenzyme Q8A [Source:NCBI gene;Acc:100511399]	GO:0005739(mitochondrion);GO:0006744(ubiquinone biosynthetic process);GO:0016301(kinase activity);GO:0016310(phosphorylation);GO:0031314(extrinsic component of mitochondrial inner membrane);GO:0043531(ADP binding)	NA	yes
Oxidative_myofiber	ENSSSCG00000039618	ENSSSCG00000039618	0.688811	6.34345e-31	1.26476e-26	0.447	0.324	cytochrome c oxidase protein 20 homolog [Source:NCBI gene;Acc:100739755]	GO:0005743(mitochondrial inner membrane);GO:0009060(aerobic respiration);GO:0033617(mitochondrial respiratory chain complex IV assembly)	04714(Thermogenesis)	yes
Oxidative_myofiber	ENSSSCG00000024061	TNNI1	2.82176	1.22865e-89	2.44969e-85	0.334	0.043	troponin I1, slow skeletal type [Source:NCBI gene;Acc:396947]	GO:0005861(troponin complex);GO:0006936(muscle contraction);GO:0014883(transition between fast and slow fiber);GO:0055010(ventricular cardiac muscle tissue morphogenesis)	NA	yes
Oxidative_myofiber	ENSSSCG00000031981	SHISA4	1.10609	1.40329e-63	2.79788e-59	0.343	0.078	shisa family member 4 [Source:NCBI gene;Acc:110255661]	GO:0016020(membrane);GO:0016021(integral component of membrane)	NA	yes
Oxidative_myofiber	ENSSSCG00000010929	CYB5R1	0.282481	1.58518e-08	0.000316052	0.152	0.107	cytochrome b5 reductase 1 [Source:NCBI gene;Acc:100511951]	GO:0004128(cytochrome-b5 reductase activity, acting on NAD(P)H);GO:0016491(oxidoreductase activity);GO:0055114(oxidation-reduction process);GO:0071949(FAD binding)	00520(Amino sugar and nucleotide sugar metabolism)	yes
Oxidative_myofiber	ENSSSCG00000010947	FBP2	1.54123	5.62079e-127	1.12067e-122	0.347	0.011	fructose-bisphosphatase 2 [Source:NCBI gene;Acc:100134828]	GO:0005654(nucleoplasm);GO:0005737(cytoplasm);GO:0005829(cytosol);GO:0005886(plasma membrane);GO:0005975(carbohydrate metabolic process);GO:0005986(sucrose biosynthetic process);GO:0006000(fructose metabolic process);GO:0006002(fructose 6-phosphate metabolic process);GO:0006094(gluconeogenesis);GO:0016311(dephosphorylation);GO:0016787(hydrolase activity);GO:0016791(phosphatase activity);GO:003038…	00010(Glycolysis / Gluconeogenesis);00030(Pentose phosphate pathway);00051(Fructose and mannose metabolism);04152(AMPK signaling pathway);04910(Insulin signaling pathway)	yes
Oxidative_myofiber	ENSSSCG00000010954	ENSSSCG00000010954	0.989303	6.86682e-73	1.36911e-68	0.663	0.506	NA	NA	NA	yes
Oxidative_myofiber	ENSSSCG00000027428	ENHO	0.864052	3.04602e-28	6.07316e-24	0.419	0.298	energy homeostasis associated [Source:NCBI gene;Acc:100303726]	GO:0005179(hormone activity);GO:0005886(plasma membrane);GO:0008286(insulin receptor signaling pathway);GO:0008610(lipid biosynthetic process);GO:0010469(regulation of signaling receptor activity);GO:0016020(membrane);GO:0016021(integral component of membrane);GO:0030073(insulin secretion);GO:0042593(glucose homeostasis);GO:0045747(positive regulation of Notch signaling pathway);GO:0046889(positi…	NA	yes
Oxidative_myofiber	ENSSSCG00000010996	BAG1	0.475376	1.3821e-18	2.75562e-14	0.255	0.191	BCL2 associated athanogene 1 [Source:NCBI gene;Acc:100513225]	GO:0005515(protein binding);GO:0051087(chaperone binding)	04141(Protein processing in endoplasmic reticulum)	yes
Oxidative_myofiber	ENSSSCG00000011003	NDUFB6	1.56659	3.15968e-164	6.29977e-160	0.641	0.29	NADH:ubiquinone oxidoreductase subunit B6 [Source:NCBI gene;Acc:733605]	GO:0005747(mitochondrial respiratory chain complex I);GO:0006120(mitochondrial electron transport, NADH to ubiquinone);GO:0016020(membrane);GO:0016021(integral component of membrane)	00190(Oxidative phosphorylation);04714(Thermogenesis);04723(Retrograde endocannabinoid signaling);04932(Non-alcoholic fatty liver disease (NAFLD));05010(Alzheimer disease);05012(Parkinson disease);05016(Huntington disease)	yes
Oxidative_myofiber	ENSSSCG00000011022	SVIL	0.432714	1.53232e-08	0.000305513	0.225	0.168	supervillin [Source:NCBI gene;Acc:100518681]	GO:0003779(actin binding);GO:0005634(nucleus);GO:0005737(cytoplasm);GO:0005829(cytosol);GO:0005886(plasma membrane);GO:0007010(cytoskeleton organization);GO:0007519(skeletal muscle tissue development);GO:0015629(actin cytoskeleton);GO:0043034(costamere);GO:0051015(actin filament binding)	NA	yes
Oxidative_myofiber	ENSSSCG00000038007	HACD1	1.31005	7.868e-78	1.56872e-73	0.474	0.17	3-hydroxyacyl-CoA dehydratase 1 [Source:NCBI gene;Acc:100523084]	GO:0005783(endoplasmic reticulum);GO:0005789(endoplasmic reticulum membrane);GO:0006629(lipid metabolic process);GO:0006631(fatty acid metabolic process);GO:0006633(fatty acid biosynthetic process);GO:0016020(membrane);GO:0016021(integral component of membrane);GO:0016829(lyase activity);GO:0102158(very-long-chain 3-hydroxyacyl-CoA dehydratase activity);GO:0102343(3-hydroxy-arachidoyl-CoA dehydra…	00062(Fatty acid elongation);01040(Biosynthesis of unsaturated fatty acids)	yes
Oxidative_myofiber	ENSSSCG00000039244	PHYH	1.13075	9.98166e-79	1.99014e-74	0.489	0.255	phytanoyl-CoA 2-hydroxylase [Source:NCBI gene;Acc:100134962]	GO:0001561(fatty acid alpha-oxidation);GO:0003824(catalytic activity);GO:0005777(peroxisome);GO:0006103(2-oxoglutarate metabolic process);GO:0006720(isoprenoid metabolic process);GO:0008198(ferrous iron binding);GO:0031406(carboxylic acid binding);GO:0048037(cofactor binding);GO:0048244(phytanoyl-CoA dioxygenase activity);GO:0097089(methyl-branched fatty acid metabolic process)	04146(Peroxisome)	yes
Oxidative_myofiber	ENSSSCG00000034086	ATP5F1C	2.3268	0	0	0.924	0.556	ATP synthase F1 subunit gamma [Source:NCBI gene;Acc:102160861]	GO:0005753(mitochondrial proton-transporting ATP synthase complex);GO:0006754(ATP biosynthetic process);GO:0006811(ion transport);GO:0015986(ATP synthesis coupled proton transport);GO:0016887(ATPase activity);GO:0045261(proton-transporting ATP synthase complex, catalytic core F(1));GO:0046933(proton-transporting ATP synthase activity, rotational mechanism);GO:0099132(ATP hydrolysis coupled cation…	00190(Oxidative phosphorylation);04714(Thermogenesis);05010(Alzheimer disease);05012(Parkinson disease);05016(Huntington disease)	yes
Oxidative_myofiber	ENSSSCG00000039612	ENSSSCG00000039612	0.652183	7.25602e-35	1.4467e-30	0.444	0.372	malignant T-cell-amplified sequence 1 [Source:NCBI gene;Acc:100738684]	GO:0003723(RNA binding);GO:0005737(cytoplasm)	NA	yes
Oxidative_myofiber	ENSSSCG00000007022	ANK1	1.74578	2.48868e-188	4.96193e-184	0.492	0.019	ankyrin 1 [Source:NCBI gene;Acc:100157679]	GO:0005515(protein binding);GO:0005737(cytoplasm);GO:0005886(plasma membrane);GO:0006888(endoplasmic reticulum to Golgi vesicle-mediated transport);GO:0008093(cytoskeletal adaptor activity);GO:0009898(cytoplasmic side of plasma membrane);GO:0014731(spectrin-associated cytoskeleton);GO:0016020(membrane);GO:0019899(enzyme binding);GO:0019903(protein phosphatase binding);GO:0030507(spectrin binding)…	05205(Proteoglycans in cancer)	yes
Oxidative_myofiber	ENSSSCG00000007031	ENSSSCG00000007031	0.582886	2.10472e-20	4.19639e-16	0.271	0.13	DNA polymerase beta [Source:NCBI gene;Acc:100526021]	GO:0003887(DNA-directed DNA polymerase activity);GO:0005634(nucleus);GO:0006284(base-excision repair);GO:0006303(double-strand break repair via nonhomologous end joining);GO:0071897(DNA biosynthetic process)	03410(Base excision repair);05166(Human T-cell leukemia virus 1 infection);05203(Viral carcinogenesis)	yes
Oxidative_myofiber	ENSSSCG00000007026	VDAC3	1.51585	5.15616e-156	1.02803e-151	0.669	0.364	voltage dependent anion channel 3 [Source:NCBI gene;Acc:397651]	GO:0001662(behavioral fear response);GO:0005739(mitochondrion);GO:0005741(mitochondrial outer membrane);GO:0007268(chemical synaptic transmission);GO:0007270(neuron-neuron synaptic transmission);GO:0007612(learning);GO:0008308(voltage-gated anion channel activity);GO:0015698(inorganic anion transport);GO:0055085(transmembrane transport);GO:0098656(anion transmembrane transport);GO:1902017(regulat…	04020(Calcium signaling pathway);04022(cGMP-PKG signaling pathway);04216(Ferroptosis);04217(Necroptosis);04218(Cellular senescence);04621(NOD-like receptor signaling pathway);04979(Cholesterol metabolism);05012(Parkinson disease);05016(Huntington disease);05161(Hepatitis B);05166(Human T-cell leukemia virus 1 infection);05203(Viral carcinogenesis)	yes
Oxidative_myofiber	ENSSSCG00000007064	MKKS	0.628416	1.48995e-33	2.97067e-29	0.286	0.192	McKusick-Kaufman syndrome [Source:NCBI gene;Acc:100157552]	GO:0001103(RNA polymerase II repressing transcription factor binding);GO:0005524(ATP binding);GO:0005634(nucleus);GO:0005737(cytoplasm);GO:0005813(centrosome);GO:0006457(protein folding);GO:0007286(spermatid development);GO:0007608(sensory perception of smell);GO:0010629(negative regulation of gene expression);GO:0014824(artery smooth muscle contraction);GO:0021756(striatum development);GO:002176…	NA	yes
Oxidative_myofiber	ENSSSCG00000028132	NAA20	0.967208	4.07543e-69	8.1256e-65	0.629	0.466	N(alpha)-acetyltransferase 20, NatB catalytic subunit [Source:NCBI gene;Acc:100512320]	GO:0004596(peptide alpha-N-acetyltransferase activity);GO:0005634(nucleus);GO:0005737(cytoplasm);GO:0005829(cytosol);GO:0016020(membrane);GO:0016021(integral component of membrane);GO:0017196(N-terminal peptidyl-methionine acetylation);GO:0031416(NatB complex)	NA	yes
Oxidative_myofiber	ENSSSCG00000007165	MRPS26	0.310451	2.78876e-17	5.56022e-13	0.35	0.366	mitochondrial ribosomal protein S26 [Source:NCBI gene;Acc:100157874]	GO:0005654(nucleoplasm);GO:0005739(mitochondrion);GO:0005763(mitochondrial small ribosomal subunit)	NA	yes
Oxidative_myofiber	ENSSSCG00000007173	IDH3B	1.64222	4.22003e-161	8.41389e-157	0.532	0.163	isocitrate dehydrogenase 3 (NAD(+)) beta [Source:NCBI gene;Acc:733641]	GO:0000287(magnesium ion binding);GO:0004449(isocitrate dehydrogenase (NAD+) activity);GO:0005739(mitochondrion);GO:0006099(tricarboxylic acid cycle);GO:0016616(oxidoreductase activity, acting on the CH-OH group of donors, NAD or NADP as acceptor);GO:0051287(NAD binding);GO:0055114(oxidation-reduction process)	00020(Citrate cycle (TCA cycle))	yes
Oxidative_myofiber	ENSSSCG00000007231	MYLK2	1.08171	1.73e-71	3.44926e-67	0.271	0.019	myosin light chain kinase 2 [Source:NCBI gene;Acc:100524288]	GO:0004672(protein kinase activity);GO:0004687(myosin light chain kinase activity);GO:0005524(ATP binding);GO:0005634(nucleus);GO:0005737(cytoplasm);GO:0006468(protein phosphorylation);GO:0006941(striated muscle contraction);GO:0007274(neuromuscular synaptic transmission);GO:0010628(positive regulation of gene expression);GO:0014816(skeletal muscle satellite cell differentiation);GO:0018107(pepti…	04020(Calcium signaling pathway);04022(cGMP-PKG signaling pathway);04270(Vascular smooth muscle contraction);04371(Apelin signaling pathway);04510(Focal adhesion);04611(Platelet activation);04810(Regulation of actin cytoskeleton);04921(Oxytocin signaling pathway);04971(Gastric acid secretion)	yes
Oxidative_myofiber	ENSSSCG00000007264	ENSSSCG00000007264	0.735505	1.9463e-25	3.88054e-21	0.319	0.139	CDK5 regulatory subunit associated protein 1 [Source:NCBI gene;Acc:100153041]	GO:0003824(catalytic activity);GO:0005198(structural molecule activity);GO:0005515(protein binding);GO:0005739(mitochondrion);GO:0006400(tRNA modification);GO:0016010(dystrophin-associated glycoprotein complex);GO:0016740(transferase activity);GO:0031594(neuromuscular junction);GO:0042383(sarcolemma);GO:0045202(synapse);GO:0045736(negative regulation of cyclin-dependent protein serine/threonine k…	NA	yes
Oxidative_myofiber	ENSSSCG00000026617	EIF2S2	0.294064	5.28814e-16	1.05435e-11	0.45	0.496	eukaryotic translation initiation factor 2 subunit beta [Source:NCBI gene;Acc:100621044]	GO:0001701(in utero embryonic development);GO:0002176(male germ cell proliferation);GO:0003743(translation initiation factor activity);GO:0005737(cytoplasm);GO:0005850(eukaryotic translation initiation factor 2 complex);GO:0006413(translational initiation);GO:0008584(male gonad development)	03013(RNA transport)	yes
Oxidative_myofiber	ENSSSCG00000007281	MAP1LC3A	0.759446	1.51591e-35	3.02241e-31	0.66	0.517	microtubule associated protein 1 light chain 3 alpha [Source:NCBI gene;Acc:100322893]	GO:0000045(autophagosome assembly);GO:0000421(autophagosome membrane);GO:0000422(autophagy of mitochondrion);GO:0005543(phospholipid binding);GO:0005737(cytoplasm);GO:0005776(autophagosome);GO:0005829(cytosol);GO:0006914(autophagy);GO:0006995(cellular response to nitrogen starvation);GO:0008017(microtubule binding);GO:0008429(phosphatidylethanolamine binding);GO:0009267(cellular response to starv…	04216(Ferroptosis)	yes
Oxidative_myofiber	ENSSSCG00000022099	TP53INP2	0.346229	1.25546e-10	2.50314e-06	0.109	0.032	tumor protein p53 inducible nuclear protein 2 [Source:NCBI gene;Acc:100152247]	GO:0000045(autophagosome assembly);GO:0001649(osteoblast differentiation);GO:0001894(tissue homeostasis);GO:0005634(nucleus);GO:0005776(autophagosome);GO:0005829(cytosol);GO:0006511(ubiquitin-dependent protein catabolic process);GO:0010508(positive regulation of autophagy);GO:0016236(macroautophagy);GO:0043130(ubiquitin binding);GO:0045893(positive regulation of transcription, DNA-templated);GO:1…	04140(Autophagy - animal)	yes
Oxidative_myofiber	ENSSSCG00000039201	TGIF2-RAB5IF	0.440591	1.47755e-31	2.94594e-27	0.395	0.414	RAB5 interacting factor [Source:NCBI gene;Acc:100155351]	GO:0016020(membrane);GO:0016021(integral component of membrane)	NA	yes
Oxidative_myofiber	ENSSSCG00000033586	DBNDD2	0.520285	3.73435e-16	7.44555e-12	0.185	0.056	dysbindin domain containing 2 [Source:NCBI gene;Acc:100157614]	GO:0005737(cytoplasm);GO:0006469(negative regulation of protein kinase activity)	NA	yes
Oxidative_myofiber	ENSSSCG00000007424	TNNC2	4.93862	0	0	0.994	0.363	troponin C2, fast skeletal type [Source:NCBI gene;Acc:414905]	GO:0003009(skeletal muscle contraction);GO:0003779(actin binding);GO:0005509(calcium ion binding);GO:0005861(troponin complex);GO:0006937(regulation of muscle contraction);GO:0048306(calcium-dependent protein binding);GO:0051015(actin filament binding)	04020(Calcium signaling pathway)	yes
Oxidative_myofiber	ENSSSCG00000007430	NEURL2	0.351322	2.09376e-22	4.17454e-18	0.1	0.01	neuralized E3 ubiquitin protein ligase 2 [Source:NCBI gene;Acc:100157993]	GO:0016567(protein ubiquitination);GO:0035556(intracellular signal transduction);GO:0061630(ubiquitin protein ligase activity)	NA	yes
Oxidative_myofiber	ENSSSCG00000030632	UBE2V1	0.293904	2.06277e-18	4.11275e-14	0.325	0.352	ubiquitin conjugating enzyme E2 V1 [Source:NCBI gene;Acc:100512077]	GO:0000151(ubiquitin ligase complex);GO:0005634(nucleus);GO:0005654(nucleoplasm);GO:0005737(cytoplasm);GO:0006301(postreplication repair);GO:0031371(ubiquitin conjugating enzyme complex);GO:0032991(protein-containing complex);GO:0035370(UBC13-UEV1A complex);GO:0043123(positive regulation of I-kappaB kinase/NF-kappaB signaling);GO:0051092(positive regulation of NF-kappaB transcription factor activ…	NA	yes
Oxidative_myofiber	ENSSSCG00000007487	PFDN4	0.484513	7.73157e-22	1.54152e-17	0.261	0.207	prefoldin subunit 4 [Source:NCBI gene;Acc:100144532]	GO:0005737(cytoplasm);GO:0006457(protein folding);GO:0016272(prefoldin complex);GO:0051082(unfolded protein binding)	NA	yes
Oxidative_myofiber	ENSSSCG00000007504	RBM38	0.510542	4.50879e-14	8.98963e-10	0.188	0.071	RNA binding motif protein 38 [Source:NCBI gene;Acc:100125973]	GO:0003676(nucleic acid binding);GO:0003723(RNA binding);GO:0003729(mRNA binding);GO:0003730(mRNA 3'-UTR binding);GO:0005829(cytosol);GO:0006397(mRNA processing);GO:0010830(regulation of myotube differentiation);GO:0043484(regulation of RNA splicing);GO:0070935(3'-UTR-mediated mRNA stabilization);GO:1990904(ribonucleoprotein complex)	NA	yes
Oxidative_myofiber	ENSSSCG00000007524	ATP5F1E	1.2541	2.6368e-200	5.25725e-196	0.976	0.945	ATP synthase F1 subunit epsilon [Source:NCBI gene;Acc:100134963]	GO:0000275(mitochondrial proton-transporting ATP synthase complex, catalytic core F(1));GO:0005743(mitochondrial inner membrane);GO:0005753(mitochondrial proton-transporting ATP synthase complex);GO:0015986(ATP synthesis coupled proton transport);GO:0016887(ATPase activity);GO:0046933(proton-transporting ATP synthase activity, rotational mechanism);GO:0099132(ATP hydrolysis coupled cation transme…	00190(Oxidative phosphorylation);04714(Thermogenesis);05010(Alzheimer disease);05012(Parkinson disease);05016(Huntington disease)	yes
Oxidative_myofiber	ENSSSCG00000033332	PSMA7	0.545393	8.88789e-31	1.77207e-26	0.72	0.692	proteasome subunit alpha 7 [Source:NCBI gene;Acc:100626738]	GO:0000502(proteasome complex);GO:0004175(endopeptidase activity);GO:0004298(threonine-type endopeptidase activity);GO:0005634(nucleus);GO:0005737(cytoplasm);GO:0005839(proteasome core complex);GO:0006508(proteolysis);GO:0006511(ubiquitin-dependent protein catabolic process);GO:0008233(peptidase activity);GO:0016787(hydrolase activity);GO:0019773(proteasome core complex, alpha-subunit complex);GO…	03050(Proteasome)	yes
Oxidative_myofiber	ENSSSCG00000040401	EEF1A2	4.04607	0	0	0.967	0.093	eukaryotic translation elongation factor 1 alpha 2 [Source:NCBI gene;Acc:110257403]	GO:0000166(nucleotide binding);GO:0003746(translation elongation factor activity);GO:0003924(GTPase activity);GO:0005525(GTP binding);GO:0005737(cytoplasm);GO:0005853(eukaryotic translation elongation factor 1 complex);GO:0006414(translational elongation);GO:0019901(protein kinase binding);GO:0043065(positive regulation of apoptotic process);GO:0045202(synapse);GO:0090218(positive regulation of l…	03013(RNA transport);05134(Legionellosis)	yes
Oxidative_myofiber	ENSSSCG00000040118	ENSSSCG00000040118	1.32477	1.34021e-138	2.6721e-134	0.802	0.656	pancreatic progenitor cell differentiation and proliferation factor [Source:NCBI gene;Acc:110257398]	GO:0007275(multicellular organism development);GO:0030154(cell differentiation)	NA	yes
Oxidative_myofiber	ENSSSCG00000031602	DNAJC5	0.378769	1.71338e-10	3.41615e-06	0.201	0.124	DnaJ heat shock protein family (Hsp40) member C5 [Source:NCBI gene;Acc:100621635]	GO:0005886(plasma membrane);GO:0008021(synaptic vesicle);GO:0016020(membrane);GO:0016021(integral component of membrane);GO:0031594(neuromuscular junction);GO:0043524(negative regulation of neuron apoptotic process);GO:0061077(chaperone-mediated protein folding);GO:0098693(regulation of synaptic vesicle cycle);GO:0098793(presynapse)	04141(Protein processing in endoplasmic reticulum)	yes
Oxidative_myofiber	ENSSSCG00000024018	SLC16A3	0.46014	3.90224e-30	7.78029e-26	0.14	0.012	solute carrier family 16 member 3 [Source:NCBI gene;Acc:100158243]	GO:0005886(plasma membrane);GO:0005887(integral component of plasma membrane);GO:0008028(monocarboxylic acid transmembrane transporter activity);GO:0015129(lactate transmembrane transporter activity);GO:0015718(monocarboxylic acid transport);GO:0016020(membrane);GO:0016021(integral component of membrane);GO:0031965(nuclear membrane);GO:0035873(lactate transmembrane transport);GO:0055085(transmemb…	05230(Central carbon metabolism in cancer)	yes
Oxidative_myofiber	ENSSSCG00000035728	ENSSSCG00000035728	0.565083	4.55446e-27	9.08069e-23	0.444	0.376	anaphase promoting complex subunit 11 [Source:NCBI gene;Acc:100620851]	GO:0004842(ubiquitin-protein transferase activity);GO:0005680(anaphase-promoting complex);GO:0016567(protein ubiquitination)	04110(Cell cycle);04114(Oocyte meiosis);04120(Ubiquitin mediated proteolysis);04914(Progesterone-mediated oocyte maturation);05166(Human T-cell leukemia virus 1 infection)	yes
Oxidative_myofiber	ENSSSCG00000037039	PPP1R27	3.10625	0	0	0.839	0.047	protein phosphatase 1 regulatory subunit 27 [Source:NCBI gene;Acc:110255937]	GO:0005515(protein binding);GO:0010923(negative regulation of phosphatase activity);GO:0019902(phosphatase binding)	NA	yes
Oxidative_myofiber	ENSSSCG00000033148	MRPL12	0.819638	1.11059e-49	2.21429e-45	0.447	0.318	mitochondrial ribosomal protein L12 [Source:NCBI gene;Acc:100624982]	GO:0003735(structural constituent of ribosome);GO:0005622(intracellular);GO:0005739(mitochondrion);GO:0005762(mitochondrial large ribosomal subunit);GO:0005840(ribosome);GO:0006390(mitochondrial transcription);GO:0006412(translation);GO:0045893(positive regulation of transcription, DNA-templated)	03010(Ribosome)	yes
Oxidative_myofiber	ENSSSCG00000039183	NDUFAF8	0.353005	7.68489e-11	1.53221e-06	0.21	0.166	NADH:ubiquinone oxidoreductase complex assembly factor 8 [Source:NCBI gene;Acc:100626290]	GO:0005739(mitochondrion);GO:0032981(mitochondrial respiratory chain complex I assembly)	NA	yes
Oxidative_myofiber	ENSSSCG00000031600	SYNGR2	0.405699	3.71197e-11	7.40093e-07	0.14	0.047	synaptogyrin 2 [Source:NCBI gene;Acc:110255959]	GO:0008021(synaptic vesicle);GO:0016020(membrane);GO:0016021(integral component of membrane)	NA	yes
Oxidative_myofiber	ENSSSCG00000017196	MRPL38	0.462377	9.46298e-20	1.88673e-15	0.292	0.236	mitochondrial ribosomal protein L38 [Source:NCBI gene;Acc:100520633]	GO:0005739(mitochondrion);GO:0005762(mitochondrial large ribosomal subunit)	NA	yes
Oxidative_myofiber	ENSSSCG00000035134	MRPS7	0.346864	1.42716e-14	2.84547e-10	0.222	0.197	mitochondrial ribosomal protein S7 [Source:NCBI gene;Acc:100525357]	GO:0005763(mitochondrial small ribosomal subunit);GO:0006412(translation)	03010(Ribosome)	yes
Oxidative_myofiber	ENSSSCG00000017213	ENSSSCG00000017213	0.65985	3.81023e-20	7.59685e-16	0.28	0.138	Jupiter microtubule associated homolog 1 [Source:NCBI gene;Acc:450242]	NA	NA	yes
Oxidative_myofiber	ENSSSCG00000032166	ENSSSCG00000032166	1.79808	6.13577e-306	1.22335e-301	0.93	0.686	ATP synthase peripheral stalk subunit d [Source:NCBI gene;Acc:100512624]	GO:0000276(mitochondrial proton-transporting ATP synthase complex, coupling factor F(o));GO:0005739(mitochondrion);GO:0005743(mitochondrial inner membrane);GO:0006811(ion transport);GO:0015078(proton transmembrane transporter activity);GO:0015986(ATP synthesis coupled proton transport);GO:0016020(membrane)	00190(Oxidative phosphorylation);04714(Thermogenesis);05010(Alzheimer disease);05012(Parkinson disease);05016(Huntington disease)	yes
Oxidative_myofiber	ENSSSCG00000034406	MRPL58	0.336257	2.151e-11	4.28866e-07	0.195	0.159	mitochondrial ribosomal protein L58 [Source:NCBI gene;Acc:100512432]	GO:0003747(translation release factor activity);GO:0004045(aminoacyl-tRNA hydrolase activity);GO:0005739(mitochondrion);GO:0005762(mitochondrial large ribosomal subunit);GO:0006415(translational termination);GO:0016150(translation release factor activity, codon nonspecific);GO:0070126(mitochondrial translational termination)	NA	yes
Oxidative_myofiber	ENSSSCG00000017271	CACNG1	1.58084	4.59662e-122	9.16475e-118	0.426	0.025	calcium voltage-gated channel auxiliary subunit gamma 1 [Source:NCBI gene;Acc:733677]	GO:0005244(voltage-gated ion channel activity);GO:0005245(voltage-gated calcium channel activity);GO:0005246(calcium channel regulator activity);GO:0005262(calcium channel activity);GO:0005886(plasma membrane);GO:0005887(integral component of plasma membrane);GO:0005891(voltage-gated calcium channel complex);GO:0006811(ion transport);GO:0006816(calcium ion transport);GO:0016020(membrane);GO:00160…	04010(MAPK signaling pathway);04260(Cardiac muscle contraction);04261(Adrenergic signaling in cardiomyocytes);04921(Oxytocin signaling pathway);05410(Hypertrophic cardiomyopathy (HCM));05412(Arrhythmogenic right ventricular cardiomyopathy (ARVC));05414(Dilated cardiomyopathy (DCM))	yes
Oxidative_myofiber	ENSSSCG00000017287	PSMC5	0.542638	3.33206e-31	6.64345e-27	0.547	0.526	proteasome 26S subunit, ATPase 5 [Source:NCBI gene;Acc:397043]	GO:0000166(nucleotide binding);GO:0000502(proteasome complex);GO:0005102(signaling receptor binding);GO:0005524(ATP binding);GO:0005634(nucleus);GO:0005737(cytoplasm);GO:0005838(proteasome regulatory particle);GO:0006357(regulation of transcription by RNA polymerase II);GO:0008134(transcription factor binding);GO:0008540(proteasome regulatory particle, base subcomplex);GO:0016787(hydrolase activi…	03050(Proteasome);05169(Epstein-Barr virus infection)	yes
Oxidative_myofiber	ENSSSCG00000017352	ENSSSCG00000017352	0.264848	4.24956e-07	0.00847278	0.158	0.122	coiled-coil domain containing 43 [Source:NCBI gene;Acc:100526134]	NA	NA	yes
Oxidative_myofiber	ENSSSCG00000020744	DUSP3	0.340307	2.97399e-07	0.00592955	0.182	0.109	dual specificity phosphatase 3 [Source:NCBI gene;Acc:100512983]	GO:0000188(inactivation of MAPK activity);GO:0001772(immunological synapse);GO:0004725(protein tyrosine phosphatase activity);GO:0005634(nucleus);GO:0005654(nucleoplasm);GO:0005829(cytosol);GO:0006470(protein dephosphorylation);GO:0008092(cytoskeletal protein binding);GO:0008138(protein tyrosine/serine/threonine phosphatase activity);GO:0016311(dephosphorylation);GO:0016787(hydrolase activity);GO…	04010(MAPK signaling pathway)	yes
Oxidative_myofiber	ENSSSCG00000035199	PTGES3L	0.78473	2.07789e-48	4.1429e-44	0.237	0.026	prostaglandin E synthase 3 like [Source:NCBI gene;Acc:110255999]	NA	NA	yes
Oxidative_myofiber	ENSSSCG00000017388	COA3	0.269062	1.82944e-11	3.64754e-07	0.292	0.297	cytochrome c oxidase assembly factor 3 homolog, mitochondrial [Source:NCBI gene;Acc:100518575]	GO:0005739(mitochondrion);GO:0016020(membrane);GO:0016021(integral component of membrane);GO:0031305(integral component of mitochondrial inner membrane);GO:0033617(mitochondrial respiratory chain complex IV assembly);GO:0070131(positive regulation of mitochondrial translation)	04714(Thermogenesis)	yes
Oxidative_myofiber	ENSSSCG00000017430	EIF1	0.576825	1.68468e-51	3.35892e-47	0.982	0.981	eukaryotic translation initiation factor 1 [Source:NCBI gene;Acc:100736981]	GO:0003723(RNA binding);GO:0003743(translation initiation factor activity);GO:0005634(nucleus);GO:0005737(cytoplasm);GO:0006413(translational initiation);GO:0006446(regulation of translational initiation);GO:0016282(eukaryotic 43S preinitiation complex);GO:0043024(ribosomal small subunit binding)	03013(RNA transport)	yes
Oxidative_myofiber	ENSSSCG00000036933	NR1D1	0.516294	4.15709e-16	8.28842e-12	0.149	0.046	nuclear receptor subfamily 1 group D member 1 [Source:NCBI gene;Acc:641342]	GO:0000122(negative regulation of transcription by RNA polymerase II);GO:0000790(nuclear chromatin);GO:0000977(RNA polymerase II regulatory region sequence-specific DNA binding);GO:0000978(RNA polymerase II proximal promoter sequence-specific DNA binding);GO:0001222(transcription corepressor binding);GO:0001227(DNA-binding transcription repressor activity, RNA polymerase II-specific);GO:0003677(D…	04710(Circadian rhythm)	yes
Oxidative_myofiber	ENSSSCG00000017496	MIEN1	0.289685	3.59437e-07	0.00716646	0.176	0.134	migration and invasion enhancer 1 [Source:NCBI gene;Acc:100516461]	GO:0005829(cytosol);GO:0010269(response to selenium ion);GO:0043066(negative regulation of apoptotic process);GO:0051491(positive regulation of filopodium assembly)	NA	yes
Oxidative_myofiber	ENSSSCG00000017500	TCAP	4.50319	0	0	0.997	0.172	titin-cap [Source:NCBI gene;Acc:100271745]	GO:0001756(somitogenesis);GO:0003009(skeletal muscle contraction);GO:0003300(cardiac muscle hypertrophy);GO:0007512(adult heart development);GO:0008307(structural constituent of muscle);GO:0014898(cardiac muscle hypertrophy in response to stress);GO:0030018(Z disc);GO:0030240(skeletal muscle thin filament assembly);GO:0030241(skeletal muscle myosin thick filament assembly);GO:0030674(protein bind…	NA	yes
Oxidative_myofiber	ENSSSCG00000017510	CACNB1	1.13259	1.88551e-82	3.75933e-78	0.307	0.026	calcium voltage-gated channel auxiliary subunit beta 1 [Source:NCBI gene;Acc:100514316]	GO:0005245(voltage-gated calcium channel activity);GO:0005515(protein binding);GO:0005891(voltage-gated calcium channel complex);GO:0007268(chemical synaptic transmission);GO:0007528(neuromuscular junction development);GO:0008331(high voltage-gated calcium channel activity);GO:0070588(calcium ion transmembrane transport);GO:1901385(regulation of voltage-gated calcium channel activity);GO:1902514(…	04010(MAPK signaling pathway);04260(Cardiac muscle contraction);04261(Adrenergic signaling in cardiomyocytes);04921(Oxytocin signaling pathway);05410(Hypertrophic cardiomyopathy (HCM));05412(Arrhythmogenic right ventricular cardiomyopathy (ARVC));05414(Dilated cardiomyopathy (DCM))	yes
Oxidative_myofiber	ENSSSCG00000022187	CISD3	0.692255	3.45989e-30	6.89834e-26	0.35	0.222	CDGSH iron sulfur domain 3 [Source:NCBI gene;Acc:100628092]	GO:0005739(mitochondrion);GO:0043231(intracellular membrane-bounded organelle);GO:0046872(metal ion binding);GO:0051537(2 iron, 2 sulfur cluster binding);GO:0106034(protein maturation by [2Fe-2S] cluster transfer)	NA	yes
Oxidative_myofiber	ENSSSCG00000017544	ATP5MC1	2.63259	0	0	0.982	0.658	ATP synthase membrane subunit c locus 1 [Source:NCBI gene;Acc:574054]	GO:0000276(mitochondrial proton-transporting ATP synthase complex, coupling factor F(o));GO:0005739(mitochondrion);GO:0006811(ion transport);GO:0008289(lipid binding);GO:0015078(proton transmembrane transporter activity);GO:0015986(ATP synthesis coupled proton transport);GO:0015991(ATP hydrolysis coupled proton transport);GO:0016020(membrane);GO:0016021(integral component of membrane);GO:0033177(…	00190(Oxidative phosphorylation);04714(Thermogenesis);05010(Alzheimer disease);05012(Parkinson disease);05016(Huntington disease)	yes
Oxidative_myofiber	ENSSSCG00000017549	PHB	0.490598	2.74948e-32	5.48191e-28	0.456	0.452	prohibitin [Source:NCBI gene;Acc:100524707]	GO:0000122(negative regulation of transcription by RNA polymerase II);GO:0000981(DNA-binding transcription factor activity, RNA polymerase II-specific);GO:0001850(complement component C3a binding);GO:0001851(complement component C3b binding);GO:0005634(nucleus);GO:0005654(nucleoplasm);GO:0005737(cytoplasm);GO:0005739(mitochondrion);GO:0005743(mitochondrial inner membrane);GO:0005769(early endosom…	NA	yes
Oxidative_myofiber	ENSSSCG00000023783	MRPL27	0.4001	3.13113e-21	6.24284e-17	0.292	0.275	mitochondrial ribosomal protein L27 [Source:NCBI gene;Acc:100737651]	GO:0003735(structural constituent of ribosome);GO:0005622(intracellular);GO:0005739(mitochondrion);GO:0005762(mitochondrial large ribosomal subunit);GO:0005840(ribosome);GO:0006412(translation)	03010(Ribosome)	yes
Oxidative_myofiber	ENSSSCG00000017717	UNC45B	0.909127	1.79298e-48	3.57484e-44	0.274	0.036	unc-45 myosin chaperone B [Source:NCBI gene;Acc:100134956]	GO:0005515(protein binding);GO:0005829(cytosol);GO:0051879(Hsp90 protein binding);GO:0061077(chaperone-mediated protein folding)	NA	yes
Oxidative_myofiber	ENSSSCG00000017868	ENSSSCG00000017868	0.796082	1.18938e-53	2.37138e-49	0.213	0.015	purinergic receptor P2X 5 [Source:NCBI gene;Acc:100519563]	GO:0001614(purinergic nucleotide receptor activity);GO:0004931(extracellularly ATP-gated cation channel activity);GO:0005216(ion channel activity);GO:0005524(ATP binding);GO:0005639(integral component of nuclear inner membrane);GO:0005887(integral component of plasma membrane);GO:0006811(ion transport);GO:0006812(cation transport);GO:0016020(membrane);GO:0016021(integral component of membrane);GO…	04020(Calcium signaling pathway);04080(Neuroactive ligand-receptor interaction)	yes
Oxidative_myofiber	ENSSSCG00000017878	UBE2G1	0.66458	3.24985e-22	6.47955e-18	0.353	0.206	ubiquitin conjugating enzyme E2 G1 [Source:NCBI gene;Acc:100522828]	GO:0000166(nucleotide binding);GO:0000209(protein polyubiquitination);GO:0004842(ubiquitin-protein transferase activity);GO:0005524(ATP binding);GO:0006511(ubiquitin-dependent protein catabolic process);GO:0016740(transferase activity);GO:0031625(ubiquitin protein ligase binding);GO:0043161(proteasome-mediated ubiquitin-dependent protein catabolic process);GO:0044257(cellular protein catabolic pr…	04120(Ubiquitin mediated proteolysis);04141(Protein processing in endoplasmic reticulum);05012(Parkinson disease)	yes
Oxidative_myofiber	ENSSSCG00000017885	SMTNL2	0.754704	5.5444e-42	1.10544e-37	0.231	0.031	smoothelin like 2 [Source:NCBI gene;Acc:100523750]	GO:0005515(protein binding);GO:0005815(microtubule organizing center);GO:0030036(actin cytoskeleton organization);GO:0031941(filamentous actin)	NA	yes
Oxidative_myofiber	ENSSSCG00000035048	ENSSSCG00000035048	0.67261	5.26728e-41	1.05019e-36	0.429	0.369	complement C1q binding protein [Source:NCBI gene;Acc:110256103]	GO:0005759(mitochondrial matrix)	NA	yes
Oxidative_myofiber	ENSSSCG00000017902	CAMTA2	0.313629	7.28727e-12	1.45294e-07	0.35	0.339	calmodulin binding transcription activator 2 [Source:NCBI gene;Acc:100511531]	GO:0003677(DNA binding);GO:0003682(chromatin binding);GO:0005515(protein binding);GO:0005634(nucleus);GO:0006357(regulation of transcription by RNA polymerase II);GO:0008134(transcription factor binding);GO:0014898(cardiac muscle hypertrophy in response to stress);GO:0042826(histone deacetylase binding);GO:0043565(sequence-specific DNA binding);GO:0045944(positive regulation of transcription by R…	NA	yes
Oxidative_myofiber	ENSSSCG00000017904	ENO3	4.8938	0	0	1	0.248	enolase 3 [Source:NCBI gene;Acc:692156]	GO:0000015(phosphopyruvate hydratase complex);GO:0000287(magnesium ion binding);GO:0004634(phosphopyruvate hydratase activity);GO:0005829(cytosol);GO:0005886(plasma membrane);GO:0006096(glycolytic process);GO:0016020(membrane)	00010(Glycolysis / Gluconeogenesis);03018(RNA degradation);04066(HIF-1 signaling pathway)	yes
Oxidative_myofiber	ENSSSCG00000017947	ACADVL	1.80627	5.49373e-183	1.09534e-178	0.608	0.243	acyl-CoA dehydrogenase very long chain [Source:NCBI gene;Acc:100520636]	GO:0000062(fatty-acyl-CoA binding);GO:0001659(temperature homeostasis);GO:0003995(acyl-CoA dehydrogenase activity);GO:0004466(long-chain-acyl-CoA dehydrogenase activity);GO:0005634(nucleus);GO:0005730(nucleolus);GO:0005739(mitochondrion);GO:0005829(cytosol);GO:0009062(fatty acid catabolic process);GO:0009409(response to cold);GO:0016491(oxidoreductase activity);GO:0016627(oxidoreductase activity,…	00071(Fatty acid degradation)	yes
Oxidative_myofiber	ENSSSCG00000017953	FXR2	0.385867	3.95259e-13	7.88067e-09	0.143	0.085	FMR1 autosomal homolog 2 [Source:NCBI gene;Acc:100512131]	GO:0003676(nucleic acid binding);GO:0003723(RNA binding);GO:0003729(mRNA binding);GO:0003730(mRNA 3'-UTR binding);GO:0005634(nucleus);GO:0005737(cytoplasm);GO:0005829(cytosol);GO:0005844(polysome);GO:0006417(regulation of translation);GO:0014069(postsynaptic density);GO:0017148(negative regulation of translation);GO:0030424(axon);GO:0035770(ribonucleoprotein granule);GO:0036464(cytoplasmic ribonu…	03013(RNA transport)	yes
Oxidative_myofiber	ENSSSCG00000017996	DHRS7C	1.10079	7.53291e-99	1.50191e-94	0.292	0.011	dehydrogenase/reductase 7C [Source:NCBI gene;Acc:100515625]	GO:0004745(retinol dehydrogenase activity);GO:0010880(regulation of release of sequestered calcium ion into cytosol by sarcoplasmic reticulum);GO:0014801(longitudinal sarcoplasmic reticulum);GO:0016020(membrane);GO:0016021(integral component of membrane);GO:0016491(oxidoreductase activity);GO:0033017(sarcoplasmic reticulum membrane);GO:0055114(oxidation-reduction process)	NA	yes
Oxidative_myofiber	ENSSSCG00000018005	MYH8	2.16793	1.62676e-112	3.24344e-108	0.486	0.05	myosin-8 [Source:NCBI gene;Acc:110255887]	GO:0000146(microfilament motor activity);GO:0000166(nucleotide binding);GO:0003009(skeletal muscle contraction);GO:0003774(motor activity);GO:0003779(actin binding);GO:0005515(protein binding);GO:0005524(ATP binding);GO:0005737(cytoplasm);GO:0016459(myosin complex);GO:0016887(ATPase activity);GO:0030049(muscle filament sliding);GO:0046034(ATP metabolic process);GO:0051015(actin filament binding)	04530(Tight junction)	yes
Oxidative_myofiber	ENSSSCG00000018003	MYH4	0.634807	4.32094e-15	8.61508e-11	0.116	0.021	myosin, heavy chain 4, skeletal muscle [Source:NCBI gene;Acc:100144306]	GO:0000166(nucleotide binding);GO:0003725(double-stranded RNA binding);GO:0003774(motor activity);GO:0003779(actin binding);GO:0005515(protein binding);GO:0005516(calmodulin binding);GO:0005524(ATP binding);GO:0005737(cytoplasm);GO:0006936(muscle contraction);GO:0016459(myosin complex);GO:0030016(myofibril);GO:0032982(myosin filament);GO:0051015(actin filament binding)	04530(Tight junction)	yes
Oxidative_myofiber	ENSSSCG00000029441	ENSSSCG00000029441	4.03657	0	0	0.897	0.2	myosin, heavy chain 2, skeletal muscle, adult [Source:NCBI gene;Acc:397256]	GO:0000166(nucleotide binding);GO:0001778(plasma membrane repair);GO:0003774(motor activity);GO:0003779(actin binding);GO:0005515(protein binding);GO:0005524(ATP binding);GO:0005794(Golgi apparatus);GO:0005826(actomyosin contractile ring);GO:0005911(cell-cell junction);GO:0014823(response to activity);GO:0016459(myosin complex);GO:0030016(myofibril);GO:0031672(A band);GO:0051015(actin filament bi…	04530(Tight junction)	yes
Oxidative_myofiber	ENSSSCG00000018007	MYH3	1.9702	1.55004e-90	3.09046e-86	0.286	0.014	myosin-3 [Source:NCBI gene;Acc:396711]	GO:0000146(microfilament motor activity);GO:0000166(nucleotide binding);GO:0003009(skeletal muscle contraction);GO:0003774(motor activity);GO:0003779(actin binding);GO:0005515(protein binding);GO:0005524(ATP binding);GO:0016459(myosin complex);GO:0042623(ATPase activity, coupled);GO:0043292(contractile fiber);GO:0046034(ATP metabolic process);GO:0051015(actin filament binding)	04530(Tight junction)	yes
Oxidative_myofiber	ENSSSCG00000037151	MIEF2	0.274298	3.80735e-09	7.59109e-05	0.109	0.038	mitochondrial elongation factor 2 [Source:NCBI gene;Acc:110256130]	GO:0005739(mitochondrion);GO:0005741(mitochondrial outer membrane);GO:0007005(mitochondrion organization);GO:0010821(regulation of mitochondrion organization);GO:0016020(membrane);GO:0016021(integral component of membrane);GO:0032464(positive regulation of protein homooligomerization);GO:0090141(positive regulation of mitochondrial fission);GO:0090314(positive regulation of protein targeting to m…	NA	yes
Oxidative_myofiber	ENSSSCG00000028712	ATPAF2	0.276285	1.81699e-06	0.0362271	0.155	0.104	ATP synthase mitochondrial F1 complex assembly factor 2 [Source:NCBI gene;Acc:100621967]	GO:0005829(cytosol);GO:0016607(nuclear speck);GO:0043461(proton-transporting ATP synthase complex assembly)	NA	yes
Oxidative_myofiber	ENSSSCG00000018051	COPS3	0.48047	2.99697e-11	5.97536e-07	0.377	0.264	COP9 signalosome subunit 3 [Source:NCBI gene;Acc:100512312]	GO:0000338(protein deneddylation);GO:0001701(in utero embryonic development);GO:0005634(nucleus);GO:0005654(nucleoplasm);GO:0005737(cytoplasm);GO:0005829(cytosol);GO:0006511(ubiquitin-dependent protein catabolic process);GO:0008180(COP9 signalosome)	NA	yes
Oxidative_myofiber	ENSSSCG00000034040	TMEM11	0.664755	3.23751e-32	6.45494e-28	0.41	0.307	transmembrane protein 11 [Source:NCBI gene;Acc:110256146]	GO:0005739(mitochondrion);GO:0007005(mitochondrion organization);GO:0031305(integral component of mitochondrial inner membrane)	NA	yes
Oxidative_myofiber	ENSSSCG00000034379	MAP2K3	0.526874	1.63163e-18	3.25314e-14	0.277	0.19	mitogen-activated protein kinase kinase 3 [Source:NCBI gene;Acc:110256149]	GO:0000165(MAPK cascade);GO:0000166(nucleotide binding);GO:0000187(activation of MAPK activity);GO:0004672(protein kinase activity);GO:0004674(protein serine/threonine kinase activity);GO:0004708(MAP kinase kinase activity);GO:0005524(ATP binding);GO:0005737(cytoplasm);GO:0006468(protein phosphorylation);GO:0006954(inflammatory response);GO:0019901(protein kinase binding);GO:0023014(signal transd…	04010(MAPK signaling pathway);04015(Rap1 signaling pathway);04218(Cellular senescence);04620(Toll-like receptor signaling pathway);04664(Fc epsilon RI signaling pathway);04668(TNF signaling pathway);04714(Thermogenesis);04750(Inflammatory mediator regulation of TRP channels);04912(GnRH signaling pathway);05014(Amyotrophic lateral sclerosis (ALS));05145(Toxoplasmosis);05161(Hepatitis B);05164(Infl…	yes
Oxidative_myofiber	ENSSSCG00000032390	NDUFB2	1.53744	1.07773e-166	2.14878e-162	0.647	0.352	NADH:ubiquinone oxidoreductase subunit B2 [Source:NCBI gene;Acc:100513895]	GO:0005743(mitochondrial inner membrane);GO:0005747(mitochondrial respiratory chain complex I);GO:0032981(mitochondrial respiratory chain complex I assembly)	00190(Oxidative phosphorylation);04714(Thermogenesis);04723(Retrograde endocannabinoid signaling);04932(Non-alcoholic fatty liver disease (NAFLD));05010(Alzheimer disease);05012(Parkinson disease);05016(Huntington disease)	yes
Oxidative_myofiber	ENSSSCG00000038700	FMC1	0.791187	2.82804e-35	5.63855e-31	0.347	0.183	formation of mitochondrial complex V assembly factor 1 homolog [Source:NCBI gene;Acc:100516708]	GO:0005739(mitochondrion);GO:0033615(mitochondrial proton-transporting ATP synthase complex assembly);GO:0050995(negative regulation of lipid catabolic process);GO:0061469(regulation of type B pancreatic cell proliferation)	NA	yes
Oxidative_myofiber	ENSSSCG00000016545	CHCHD3	1.38	3.54446e-134	7.06694e-130	0.629	0.36	coiled-coil-helix-coiled-coil-helix domain containing 3 [Source:NCBI gene;Acc:414383]	GO:0005739(mitochondrion);GO:0005743(mitochondrial inner membrane);GO:0016020(membrane);GO:0032947(protein-containing complex scaffold activity);GO:0061617(MICOS complex)	NA	yes
Oxidative_myofiber	ENSSSCG00000016577	ATP6V1F	0.502819	1.48943e-24	2.96963e-20	0.41	0.368	ATPase H+ transporting V1 subunit F [Source:NCBI gene;Acc:100518811]	GO:0006811(ion transport);GO:0015991(ATP hydrolysis coupled proton transport);GO:0016020(membrane);GO:0016471(vacuolar proton-transporting V-type ATPase complex);GO:0033180(proton-transporting V-type ATPase, V1 domain);GO:0034220(ion transmembrane transport);GO:0042625(ATPase coupled ion transmembrane transporter activity);GO:0046961(proton-transporting ATPase activity, rotational mechanism)	00190(Oxidative phosphorylation);04145(Phagosome);04150(mTOR signaling pathway);04721(Synaptic vesicle cycle);04966(Collecting duct acid secretion);05165(Human papillomavirus infection);05323(Rheumatoid arthritis)	yes
Oxidative_myofiber	ENSSSCG00000016578	FLNC	0.474794	1.06911e-11	2.13159e-07	0.231	0.156	filamin C [Source:NCBI gene;Acc:100518997]	GO:0003779(actin binding);GO:0005515(protein binding);GO:0005737(cytoplasm);GO:0005829(cytosol);GO:0005886(plasma membrane);GO:0008092(cytoskeletal protein binding);GO:0030506(ankyrin binding);GO:0042383(sarcolemma);GO:0048747(muscle fiber development);GO:0051015(actin filament binding)	04010(MAPK signaling pathway);04510(Focal adhesion);05132(Salmonella infection);05205(Proteoglycans in cancer)	yes
Oxidative_myofiber	ENSSSCG00000016605	LMOD2	3.04685	0	0	0.809	0.046	leiomodin 2 [Source:NCBI gene;Acc:100525195]	GO:0003779(actin binding);GO:0003785(actin monomer binding);GO:0005523(tropomyosin binding);GO:0005865(striated muscle thin filament);GO:0005884(actin filament);GO:0006936(muscle contraction);GO:0030016(myofibril);GO:0030017(sarcomere);GO:0030041(actin filament polymerization);GO:0030239(myofibril assembly);GO:0030838(positive regulation of actin filament polymerization);GO:0031430(M band);GO:004…	NA	yes
Oxidative_myofiber	ENSSSCG00000037869	ENSSSCG00000037869	1.75403	1.87436e-211	3.73709e-207	0.675	0.294	NADH:ubiquinone oxidoreductase subunit A5 [Source:NCBI gene;Acc:100525371]	GO:0005747(mitochondrial respiratory chain complex I);GO:0022904(respiratory electron transport chain)	00190(Oxidative phosphorylation);04714(Thermogenesis);04723(Retrograde endocannabinoid signaling);04932(Non-alcoholic fatty liver disease (NAFLD));05010(Alzheimer disease);05012(Parkinson disease);05016(Huntington disease)	yes
Oxidative_myofiber	ENSSSCG00000028113	CAPZA2	0.76351	1.90408e-57	3.79635e-53	0.693	0.656	capping actin protein of muscle Z-line subunit alpha 2 [Source:NCBI gene;Acc:100037958]	GO:0003779(actin binding);GO:0008290(F-actin capping protein complex);GO:0030036(actin cytoskeleton organization);GO:0030479(actin cortical patch);GO:0051015(actin filament binding);GO:0051016(barbed-end actin filament capping);GO:0051693(actin filament capping)	04144(Endocytosis)	yes
Oxidative_myofiber	ENSSSCG00000016640	PPP1R3A	0.889875	6.62315e-53	1.32052e-48	0.225	0.018	protein phosphatase 1 regulatory subunit 3A [Source:NCBI gene;Acc:100518588]	GO:0005515(protein binding);GO:0016020(membrane);GO:0016021(integral component of membrane)	04910(Insulin signaling pathway);04931(Insulin resistance)	yes
Oxidative_myofiber	ENSSSCG00000040053	LSMEM1	0.467872	1.32615e-19	2.64408e-15	0.109	0.023	leucine rich single-pass membrane protein 1 [Source:NCBI gene;Acc:100519992]	GO:0005829(cytosol);GO:0016020(membrane);GO:0016021(integral component of membrane)	NA	yes
Oxidative_myofiber	ENSSSCG00000016714	CYCS	2.61441	0	0	0.921	0.41	cytochrome c, somatic [Source:NCBI gene;Acc:100170131]	GO:0005739(mitochondrion);GO:0005758(mitochondrial intermembrane space);GO:0006122(mitochondrial electron transport, ubiquinol to cytochrome c);GO:0006123(mitochondrial electron transport, cytochrome c to oxygen);GO:0006915(apoptotic process);GO:0009055(electron transfer activity);GO:0020037(heme binding);GO:0046872(metal ion binding);GO:0055114(oxidation-reduction process);GO:0070469(respirasome)	01524(Platinum drug resistance);04115(p53 signaling pathway);04210(Apoptosis);04215(Apoptosis - multiple species);04932(Non-alcoholic fatty liver disease (NAFLD));05010(Alzheimer disease);05012(Parkinson disease);05014(Amyotrophic lateral sclerosis (ALS));05016(Huntington disease);05134(Legionellosis);05145(Toxoplasmosis);05152(Tuberculosis);05160(Hepatitis C);05161(Hepatitis B);05162(Measles);05…	yes
Oxidative_myofiber	ENSSSCG00000016720	PGAM2	3.79001	0	0	0.994	0.266	phosphoglycerate mutase 2 [Source:NCBI gene;Acc:100188980]	GO:0003824(catalytic activity);GO:0004082(bisphosphoglycerate mutase activity);GO:0004619(phosphoglycerate mutase activity);GO:0006096(glycolytic process);GO:0006941(striated muscle contraction);GO:0007219(Notch signaling pathway);GO:0016853(isomerase activity);GO:0016868(intramolecular transferase activity, phosphotransferases)	00010(Glycolysis / Gluconeogenesis);00260(Glycine, serine and threonine metabolism);04922(Glucagon signaling pathway);05230(Central carbon metabolism in cancer)	yes
Oxidative_myofiber	ENSSSCG00000016724	MRPS24	0.502374	1.20248e-27	2.39749e-23	0.362	0.33	mitochondrial ribosomal protein S24 [Source:NCBI gene;Acc:100524778]	GO:0005739(mitochondrion)	NA	yes
Oxidative_myofiber	ENSSSCG00000016732	TBRG4	0.502237	1.12792e-18	2.24884e-14	0.201	0.102	transforming growth factor beta regulator 4 [Source:NCBI gene;Acc:397641]	GO:0004672(protein kinase activity);GO:0005739(mitochondrion);GO:0005759(mitochondrial matrix);GO:0006468(protein phosphorylation);GO:0016071(mRNA metabolic process);GO:0044528(regulation of mitochondrial mRNA stability);GO:0090615(mitochondrial mRNA processing)	NA	yes
Oxidative_myofiber	ENSSSCG00000016743	OGDH	0.349774	1.42837e-15	2.84788e-11	0.21	0.201	oxoglutarate dehydrogenase [Source:NCBI gene;Acc:100515636]	GO:0004591(oxoglutarate dehydrogenase (succinyl-transferring) activity);GO:0005739(mitochondrion);GO:0006099(tricarboxylic acid cycle);GO:0016624(oxidoreductase activity, acting on the aldehyde or oxo group of donors, disulfide as acceptor);GO:0021695(cerebellar cortex development);GO:0021756(striatum development);GO:0021766(hippocampus development);GO:0021794(thalamus development);GO:0021860(pyr…	00020(Citrate cycle (TCA cycle))	yes
Oxidative_myofiber	ENSSSCG00000025060	ENSSSCG00000025060	0.570658	8.12642e-24	1.62025e-19	0.283	0.19	mitochondrial ribosomal protein L32 [Source:NCBI gene;Acc:396626]	GO:0003735(structural constituent of ribosome);GO:0005743(mitochondrial inner membrane);GO:0005762(mitochondrial large ribosomal subunit);GO:0006412(translation);GO:0015934(large ribosomal subunit)	03010(Ribosome)	yes
glycolytic fibers	ENSSSCG00000027257	PSMB1	0.417625	1.04482e-46	2.08315e-42	0.535	0.545	proteasome subunit beta 1 [Source:NCBI gene;Acc:100621969]	GO:0000502(proteasome complex);GO:0004175(endopeptidase activity);GO:0004298(threonine-type endopeptidase activity);GO:0005634(nucleus);GO:0005737(cytoplasm);GO:0005839(proteasome core complex);GO:0006508(proteolysis);GO:0008233(peptidase activity);GO:0010498(proteasomal protein catabolic process);GO:0010499(proteasomal ubiquitin-independent protein catabolic process);GO:0016787(hydrolase activit…	03050(Proteasome)	yes
glycolytic fibers	ENSSSCG00000004048	TCP1	0.71524	2.80876e-69	5.60011e-65	0.509	0.398	t-complex 1 [Source:NCBI gene;Acc:100153485]	GO:0000166(nucleotide binding);GO:0000242(pericentriolar material);GO:0001669(acrosomal vesicle);GO:0002199(zona pellucida receptor complex);GO:0005524(ATP binding);GO:0005720(nuclear heterochromatin);GO:0005737(cytoplasm);GO:0005794(Golgi apparatus);GO:0005813(centrosome);GO:0005815(microtubule organizing center);GO:0005832(chaperonin-containing T-complex);GO:0005874(microtubule);GO:0006457(prot…	NA	yes
glycolytic fibers	ENSSSCG00000004103	PCMT1	0.922941	1.87821e-111	3.74478e-107	0.526	0.341	protein-L-isoaspartate (D-aspartate) O-methyltransferase [Source:NCBI gene;Acc:100502562]	GO:0004719(protein-L-isoaspartate (D-aspartate) O-methyltransferase activity);GO:0005737(cytoplasm);GO:0005829(cytosol);GO:0006464(cellular protein modification process);GO:0006479(protein methylation);GO:0008168(methyltransferase activity);GO:0016740(transferase activity);GO:0032259(methylation)	NA	yes
glycolytic fibers	ENSSSCG00000028867	PPIL4	0.261775	2.05057e-14	4.08842e-10	0.154	0.13	peptidylprolyl isomerase like 4 [Source:NCBI gene;Acc:100625026]	GO:0000413(protein peptidyl-prolyl isomerization);GO:0003676(nucleic acid binding);GO:0003723(RNA binding);GO:0003755(peptidyl-prolyl cis-trans isomerase activity);GO:0005634(nucleus);GO:0005654(nucleoplasm);GO:0005829(cytosol);GO:0016853(isomerase activity);GO:1901407(regulation of phosphorylation of RNA polymerase II C-terminal domain)	NA	yes
glycolytic fibers	ENSSSCG00000004121	FBXO30	1.15917	5.41246e-135	1.07914e-130	0.427	0.226	EPM2A, laforin glucan phosphatase [Source:NCBI gene;Acc:100153341]	GO:0004725(protein tyrosine phosphatase activity);GO:0005515(protein binding);GO:0005634(nucleus);GO:0005737(cytoplasm);GO:0006470(protein dephosphorylation);GO:0008138(protein tyrosine/serine/threonine phosphatase activity);GO:0008270(zinc ion binding);GO:0016020(membrane);GO:0016311(dephosphorylation);GO:0016567(protein ubiquitination);GO:0016787(hydrolase activity);GO:0016791(phosphatase activ…	NA	yes
glycolytic fibers	ENSSSCG00000004143	TXLNB	1.93861	0	0	0.508	0.025	taxilin beta [Source:NCBI gene;Acc:100511845]	GO:0005737(cytoplasm);GO:0019905(syntaxin binding)	NA	yes
glycolytic fibers	ENSSSCG00000038420	PERP	2.52252	0	0	0.509	0.011	PERP, TP53 apoptosis effector [Source:NCBI gene;Acc:100513507]	GO:0002934(desmosome organization);GO:0005739(mitochondrion);GO:0005794(Golgi apparatus);GO:0005887(integral component of plasma membrane);GO:0007219(Notch signaling pathway);GO:0016020(membrane);GO:0016021(integral component of membrane);GO:0034113(heterotypic cell-cell adhesion);GO:0045862(positive regulation of proteolysis);GO:0072332(intrinsic apoptotic signaling pathway by p53 class mediator…	04115(p53 signaling pathway)	yes
glycolytic fibers	ENSSSCG00000034139	EYA4	0.306285	7.93647e-16	1.58237e-11	0.14	0.091	EYA transcriptional coactivator and phosphatase 4 [Source:NCBI gene;Acc:100157256]	GO:0004721(phosphoprotein phosphatase activity);GO:0004725(protein tyrosine phosphatase activity);GO:0005634(nucleus);GO:0006470(protein dephosphorylation);GO:0007275(multicellular organism development);GO:0007605(sensory perception of sound);GO:0016576(histone dephosphorylation);GO:0016787(hydrolase activity);GO:0035335(peptidyl-tyrosine dephosphorylation);GO:0045739(positive regulation of DNA r…	NA	yes
glycolytic fibers	ENSSSCG00000027613	ENSSSCG00000027613	3.19956	0	0	0.779	0.041	NA	GO:0005102(signaling receptor binding);GO:0005886(plasma membrane);GO:0010880(regulation of release of sequestered calcium ion into cytosol by sarcoplasmic reticulum);GO:0014701(junctional sarcoplasmic reticulum membrane);GO:0016020(membrane);GO:0016021(integral component of membrane);GO:0016529(sarcoplasmic reticulum);GO:0044325(ion channel binding);GO:0060047(heart contraction);GO:0060316(posit…	NA	yes
glycolytic fibers	ENSSSCG00000004238	HSF2	0.553591	6.24029e-44	1.24419e-39	0.194	0.11	heat shock transcription factor 2 [Source:NCBI gene;Acc:100154234]	GO:0000977(RNA polymerase II regulatory region sequence-specific DNA binding);GO:0000978(RNA polymerase II proximal promoter sequence-specific DNA binding);GO:0001162(RNA polymerase II intronic transcription regulatory region sequence-specific DNA binding);GO:0001228(DNA-binding transcription activator activity, RNA polymerase II-specific);GO:0003677(DNA binding);GO:0003700(DNA-binding transcript…	NA	yes
glycolytic fibers	ENSSSCG00000004314	PM20D2	0.494321	3.45155e-38	6.88169e-34	0.142	0.061	peptidase M20 domain containing 2 [Source:NCBI gene;Acc:100157591]	GO:0005654(nucleoplasm);GO:0006508(proteolysis);GO:0016787(hydrolase activity);GO:0016805(dipeptidase activity);GO:0032268(regulation of cellular protein metabolic process)	NA	yes
glycolytic fibers	ENSSSCG00000004318	RRAGD	0.435287	8.6008e-24	1.71483e-19	0.174	0.091	Ras related GTP binding D [Source:NCBI gene;Acc:100156654]	GO:0003924(GTPase activity);GO:0005525(GTP binding);GO:0005634(nucleus);GO:0005654(nucleoplasm);GO:0005737(cytoplasm);GO:0005764(lysosome);GO:0005813(centrosome);GO:0009267(cellular response to starvation);GO:0010506(regulation of autophagy);GO:0019003(GDP binding);GO:0032008(positive regulation of TOR signaling);GO:0034448(EGO complex);GO:0046982(protein heterodimerization activity);GO:0051020(G…	04140(Autophagy - animal);04150(mTOR signaling pathway)	yes
glycolytic fibers	ENSSSCG00000037594	PNISR	0.277098	4.78394e-27	9.53821e-23	0.566	0.641	PNN interacting serine and arginine rich protein [Source:NCBI gene;Acc:100134950]	GO:0005829(cytosol);GO:0016607(nuclear speck)	NA	yes
glycolytic fibers	ENSSSCG00000004358	ASCC3	0.276034	8.49149e-19	1.69303e-14	0.127	0.113	activating signal cointegrator 1 complex subunit 3 [Source:NCBI gene;Acc:100625273]	GO:0003676(nucleic acid binding);GO:0005524(ATP binding);GO:0005634(nucleus);GO:0005829(cytosol);GO:0006307(DNA dealkylation involved in DNA repair);GO:0008026(ATP-dependent helicase activity);GO:0008283(cell population proliferation);GO:0032508(DNA duplex unwinding);GO:0043140(ATP-dependent 3'-5' DNA helicase activity);GO:0099053(activating signal cointegrator 1 complex)	NA	yes
glycolytic fibers	ENSSSCG00000004366	BVES	0.446745	4.00204e-33	7.97926e-29	0.114	0.026	blood vessel epicardial substance [Source:NCBI gene;Acc:100153106]	GO:0001921(positive regulation of receptor recycling);GO:0002027(regulation of heart rate);GO:0002244(hematopoietic progenitor cell differentiation);GO:0002931(response to ischemia);GO:0005198(structural molecule activity);GO:0005886(plasma membrane);GO:0005901(caveola);GO:0005923(bicellular tight junction);GO:0007507(heart development);GO:0007519(skeletal muscle tissue development);GO:0008360(re…	04530(Tight junction)	yes
glycolytic fibers	ENSSSCG00000004367	POPDC3	0.449013	4.8895e-21	9.74868e-17	0.225	0.131	popeye domain containing 3 [Source:NCBI gene;Acc:100151910]	GO:0007507(heart development);GO:0007519(skeletal muscle tissue development);GO:0016020(membrane);GO:0016021(integral component of membrane);GO:0030552(cAMP binding);GO:0042383(sarcolemma);GO:0042391(regulation of membrane potential);GO:0051146(striated muscle cell differentiation)	NA	yes
glycolytic fibers	ENSSSCG00000004390	SESN1	1.06856	3.11341e-115	6.20752e-111	0.556	0.392	sestrin 1 [Source:NCBI gene;Acc:100523876]	GO:0001650(fibrillar center);GO:0005634(nucleus);GO:0005737(cytoplasm);GO:0016239(positive regulation of macroautophagy);GO:0016684(oxidoreductase activity, acting on peroxide as acceptor);GO:0031932(TORC2 complex);GO:0034198(cellular response to amino acid starvation);GO:0042149(cellular response to glucose starvation);GO:0055114(oxidation-reduction process);GO:0061700(GATOR2 complex);GO:0070728…	04115(p53 signaling pathway);04211(Longevity regulating pathway)	yes
glycolytic fibers	ENSSSCG00000004470	HMGN3	0.490171	3.12331e-38	6.22726e-34	0.625	0.603	high mobility group nucleosomal binding domain 3 [Source:NCBI gene;Acc:100512571]	GO:0000785(chromatin);GO:0003682(chromatin binding);GO:0005634(nucleus);GO:0031492(nucleosomal DNA binding);GO:0045944(positive regulation of transcription by RNA polymerase II);GO:0061178(regulation of insulin secretion involved in cellular response to glucose stimulus)	NA	yes
glycolytic fibers	ENSSSCG00000004479	FILIP1	0.273453	2.0341e-05	0.405559	0.173	0.132	filamin A interacting protein 1 [Source:NCBI gene;Acc:100514614]	GO:0005730(nucleolus);GO:0005886(plasma membrane);GO:0015629(actin cytoskeleton)	NA	yes
glycolytic fibers	ENSSSCG00000004480	COX7A2	0.579682	8.58183e-64	1.71104e-59	0.731	0.697	COX7A2 protein [Source:NCBI gene;Acc:100038000]	GO:0002082(regulation of oxidative phosphorylation);GO:0004129(cytochrome-c oxidase activity);GO:0005746(mitochondrial respirasome);GO:0009055(electron transfer activity);GO:0022900(electron transport chain);GO:0097250(mitochondrial respirasome assembly);GO:1902600(proton transmembrane transport)	00190(Oxidative phosphorylation);04260(Cardiac muscle contraction);04714(Thermogenesis);04932(Non-alcoholic fatty liver disease (NAFLD));05010(Alzheimer disease);05012(Parkinson disease);05016(Huntington disease)	yes
glycolytic fibers	ENSSSCG00000004485	CD109	0.379765	6.85332e-37	1.36641e-32	0.108	0.08	CD109 molecule [Source:NCBI gene;Acc:100155478]	GO:0001933(negative regulation of protein phosphorylation);GO:0001942(hair follicle development);GO:0004866(endopeptidase inhibitor activity);GO:0005576(extracellular region);GO:0005615(extracellular space);GO:0010839(negative regulation of keratinocyte proliferation);GO:0010951(negative regulation of endopeptidase activity);GO:0016020(membrane);GO:0016021(integral component of membrane);GO:00305…	NA	yes
glycolytic fibers	ENSSSCG00000004499	ATP5F1A	0.964694	3.10814e-158	6.19701e-154	0.721	0.679	ATP synthase F1 subunit alpha [Source:NCBI gene;Acc:100157880]	GO:0000166(nucleotide binding);GO:0000275(mitochondrial proton-transporting ATP synthase complex, catalytic core F(1));GO:0001937(negative regulation of endothelial cell proliferation);GO:0005524(ATP binding);GO:0005739(mitochondrion);GO:0005743(mitochondrial inner membrane);GO:0005753(mitochondrial proton-transporting ATP synthase complex);GO:0005886(plasma membrane);GO:0006629(lipid metabolic p…	00190(Oxidative phosphorylation);04714(Thermogenesis);05010(Alzheimer disease);05012(Parkinson disease);05016(Huntington disease)	yes
glycolytic fibers	ENSSSCG00000004537	TXNL1	0.603828	1.25283e-57	2.49789e-53	0.4	0.33	thioredoxin like 1 [Source:NCBI gene;Acc:100512385]	GO:0005623(cell);GO:0005737(cytoplasm);GO:0005829(cytosol);GO:0015036(disulfide oxidoreductase activity);GO:0045454(cell redox homeostasis);GO:0055114(oxidation-reduction process)	NA	yes
glycolytic fibers	ENSSSCG00000023158	RPS27L	1.01167	4.51218e-171	8.99638e-167	0.75	0.633	ribosomal protein S27 like [Source:NCBI gene;Acc:100738416]	GO:0000028(ribosomal small subunit assembly);GO:0003735(structural constituent of ribosome);GO:0005622(intracellular);GO:0005634(nucleus);GO:0005840(ribosome);GO:0006412(translation);GO:0006919(activation of cysteine-type endopeptidase activity involved in apoptotic process);GO:0006978(DNA damage response, signal transduction by p53 class mediator resulting in transcription of p21 class mediator)…	03010(Ribosome)	yes
glycolytic fibers	ENSSSCG00000004570	TPM1	3.12654	0	0	0.974	0.586	tropomyosin 1 [Source:NCBI gene;Acc:100037999]	GO:0001701(in utero embryonic development);GO:0001725(stress fiber);GO:0003065(positive regulation of heart rate by epinephrine);GO:0005737(cytoplasm);GO:0005829(cytosol);GO:0005884(actin filament);GO:0007015(actin filament organization);GO:0008092(cytoskeletal protein binding);GO:0008360(regulation of cell shape);GO:0015629(actin cytoskeleton);GO:0030016(myofibril);GO:0032059(bleb);GO:0032587(ru…	04260(Cardiac muscle contraction);04261(Adrenergic signaling in cardiomyocytes);05206(MicroRNAs in cancer);05410(Hypertrophic cardiomyopathy (HCM));05414(Dilated cardiomyopathy (DCM))	yes
glycolytic fibers	ENSSSCG00000004617	FAM214A	0.355727	5.65649e-19	1.12779e-14	0.171	0.129	family with sequence similarity 214 member A [Source:NCBI gene;Acc:100153621]	NA	NA	yes
glycolytic fibers	ENSSSCG00000004629	LYSMD2	0.487514	9.52932e-34	1.89996e-29	0.136	0.04	LysM domain containing 2 [Source:NCBI gene;Acc:100155966]	NA	NA	yes
glycolytic fibers	ENSSSCG00000004728	CAPN3	1.17164	6.42478e-203	1.28097e-198	0.279	0.007	calpain 3 [Source:NCBI gene;Acc:397349]	GO:0003824(catalytic activity);GO:0004198(calcium-dependent cysteine-type endopeptidase activity);GO:0005509(calcium ion binding);GO:0005622(intracellular);GO:0005634(nucleus);GO:0005737(cytoplasm);GO:0005829(cytosol);GO:0005886(plasma membrane);GO:0006508(proteolysis);GO:0008233(peptidase activity);GO:0008234(cysteine-type peptidase activity);GO:0008307(structural constituent of muscle);GO:00125…	NA	yes
glycolytic fibers	ENSSSCG00000004785	SRP14	0.346008	2.43319e-30	4.85129e-26	0.438	0.441	signal recognition particle 14 [Source:NCBI gene;Acc:100522176]	GO:0005634(nucleus);GO:0005786(signal recognition particle, endoplasmic reticulum targeting);GO:0006614(SRP-dependent cotranslational protein targeting to membrane);GO:0008312(7S RNA binding);GO:0030942(endoplasmic reticulum signal peptide binding);GO:0042493(response to drug);GO:0045047(protein targeting to ER);GO:0048500(signal recognition particle)	03060(Protein export)	yes
glycolytic fibers	ENSSSCG00000004803	ACTC1	2.63567	3.3811e-264	6.74123e-260	0.776	0.272	actin, alpha, cardiac muscle 1 [Source:NCBI gene;Acc:100152267]	GO:0000166(nucleotide binding);GO:0005515(protein binding);GO:0005524(ATP binding);GO:0005737(cytoplasm);GO:0005884(actin filament);GO:0010628(positive regulation of gene expression);GO:0016887(ATPase activity);GO:0017022(myosin binding);GO:0030017(sarcomere);GO:0030027(lamellipodium);GO:0030048(actin filament-based movement);GO:0030175(filopodium);GO:0030240(skeletal muscle thin filament assembl…	04260(Cardiac muscle contraction);04261(Adrenergic signaling in cardiomyocytes);05410(Hypertrophic cardiomyopathy (HCM));05414(Dilated cardiomyopathy (DCM))	yes
glycolytic fibers	ENSSSCG00000035223	SYNM	1.05696	2.33793e-119	4.66136e-115	0.267	0.044	synemin [Source:HGNC Symbol;Acc:HGNC:24466]	GO:0005198(structural molecule activity);GO:0005200(structural constituent of cytoskeleton);GO:0005882(intermediate filament);GO:0005912(adherens junction);GO:0008307(structural constituent of muscle);GO:0016020(membrane);GO:0017166(vinculin binding);GO:0019215(intermediate filament binding);GO:0031443(fast-twitch skeletal muscle fiber contraction);GO:0042383(sarcolemma);GO:0043034(costamere);GO:…	NA	yes
glycolytic fibers	ENSSSCG00000028771	MEF2A	0.942201	4.34948e-92	8.67199e-88	0.446	0.276	myocyte enhancer factor 2A [Source:NCBI gene;Acc:100037273]	GO:0000002(mitochondrial genome maintenance);GO:0000122(negative regulation of transcription by RNA polymerase II);GO:0000165(MAPK cascade);GO:0000790(nuclear chromatin);GO:0000977(RNA polymerase II regulatory region sequence-specific DNA binding);GO:0000978(RNA polymerase II proximal promoter sequence-specific DNA binding);GO:0000981(DNA-binding transcription factor activity, RNA polymerase II-s…	04022(cGMP-PKG signaling pathway);04371(Apelin signaling pathway);04928(Parathyroid hormone synthesis, secretion and action);05418(Fluid shear stress and atherosclerosis)	yes
glycolytic fibers	ENSSSCG00000004832	UBE3A	0.287551	9.19168e-24	1.83264e-19	0.272	0.279	ubiquitin protein ligase E3A [Source:NCBI gene;Acc:100522589]	GO:0000209(protein polyubiquitination);GO:0001541(ovarian follicle development);GO:0003713(transcription coactivator activity);GO:0004842(ubiquitin-protein transferase activity);GO:0005634(nucleus);GO:0005829(cytosol);GO:0006511(ubiquitin-dependent protein catabolic process);GO:0014068(positive regulation of phosphatidylinositol 3-kinase signaling);GO:0016567(protein ubiquitination);GO:0016740(tr…	04120(Ubiquitin mediated proteolysis);05165(Human papillomavirus infection);05203(Viral carcinogenesis)	yes
glycolytic fibers	ENSSSCG00000026454	PMAIP1	1.74869	1.19777e-226	2.38811e-222	0.35	0.081	phorbol-12-myristate-13-acetate-induced protein 1 [Source:NCBI gene;Acc:397278]	GO:0001836(release of cytochrome c from mitochondria);GO:0005739(mitochondrion);GO:0006915(apoptotic process);GO:0006919(activation of cysteine-type endopeptidase activity involved in apoptotic process);GO:0006974(cellular response to DNA damage stimulus)	01524(Platinum drug resistance);04115(p53 signaling pathway);04210(Apoptosis);04215(Apoptosis - multiple species);05200(Pathways in cancer);05203(Viral carcinogenesis);05210(Colorectal cancer)	yes
glycolytic fibers	ENSSSCG00000004931	IGDCC4	0.973343	2.03554e-107	4.05845e-103	0.309	0.132	immunoglobulin superfamily DCC subclass member 4 [Source:NCBI gene;Acc:100513900]	GO:0005515(protein binding);GO:0016020(membrane);GO:0016021(integral component of membrane)	NA	yes
glycolytic fibers	ENSSSCG00000004934	DPP8	0.375491	4.06141e-20	8.09764e-16	0.177	0.125	dipeptidyl peptidase 8 [Source:NCBI gene;Acc:100155833]	GO:0005829(cytosol);GO:0006508(proteolysis);GO:0008236(serine-type peptidase activity)	NA	yes
glycolytic fibers	ENSSSCG00000021217	FKBP3	0.892225	8.9908e-118	1.79259e-113	0.569	0.444	FKBP prolyl isomerase 3 [Source:NCBI gene;Acc:100152728]	GO:0000413(protein peptidyl-prolyl isomerization);GO:0003755(peptidyl-prolyl cis-trans isomerase activity);GO:0005634(nucleus);GO:0016853(isomerase activity)	NA	yes
glycolytic fibers	ENSSSCG00000005038	PSMC6	0.314315	1.86341e-26	3.71527e-22	0.33	0.324	proteasome 26S subunit, ATPase 6 [Source:NCBI gene;Acc:100154148]	GO:0000166(nucleotide binding);GO:0005524(ATP binding);GO:0005737(cytoplasm);GO:0008540(proteasome regulatory particle, base subcomplex);GO:0016787(hydrolase activity);GO:0022624(proteasome accessory complex);GO:0030163(protein catabolic process);GO:0030433(ubiquitin-dependent ERAD pathway);GO:0031597(cytosolic proteasome complex);GO:0036402(proteasome-activating ATPase activity);GO:0045899(posit…	03050(Proteasome);05169(Epstein-Barr virus infection)	yes
glycolytic fibers	ENSSSCG00000005041	FERMT2	0.908312	4.30626e-80	8.58582e-76	0.588	0.435	fermitin family member 2 [Source:NCBI gene;Acc:100517989]	GO:0001725(stress fiber);GO:0005547(phosphatidylinositol-3,4,5-trisphosphate binding);GO:0005634(nucleus);GO:0005654(nucleoplasm);GO:0005737(cytoplasm);GO:0005925(focal adhesion);GO:0007160(cell-matrix adhesion);GO:0007179(transforming growth factor beta receptor signaling pathway);GO:0007229(integrin-mediated signaling pathway);GO:0016055(Wnt signaling pathway);GO:0031234(extrinsic component of …	NA	yes
glycolytic fibers	ENSSSCG00000005087	SIX1	0.735829	8.22346e-49	1.63959e-44	0.4	0.248	SIX homeobox 1 [Source:NCBI gene;Acc:100156847]	GO:0000122(negative regulation of transcription by RNA polymerase II);GO:0000976(transcription regulatory region sequence-specific DNA binding);GO:0000978(RNA polymerase II proximal promoter sequence-specific DNA binding);GO:0000981(DNA-binding transcription factor activity, RNA polymerase II-specific);GO:0001228(DNA-binding transcription activator activity, RNA polymerase II-specific);GO:0001657…	05202(Transcriptional misregulation in cancer)	yes
glycolytic fibers	ENSSSCG00000005102	AEN	0.509032	1.3167e-51	2.62523e-47	0.105	0.017	apoptosis enhancing nuclease [Source:NCBI gene;Acc:100522657]	GO:0003676(nucleic acid binding);GO:0004527(exonuclease activity);GO:0005634(nucleus);GO:0005654(nucleoplasm);GO:0005730(nucleolus);GO:0010212(response to ionizing radiation);GO:0031965(nuclear membrane);GO:0042771(intrinsic apoptotic signaling pathway in response to DNA damage by p53 class mediator);GO:0090305(nucleic acid phosphodiester bond hydrolysis)	NA	yes
glycolytic fibers	ENSSSCG00000037343	MRPS11	0.381199	3.16129e-26	6.30299e-22	0.333	0.294	mitochondrial ribosomal protein S11 [Source:NCBI gene;Acc:414415]	GO:0003735(structural constituent of ribosome);GO:0005739(mitochondrion);GO:0005763(mitochondrial small ribosomal subunit);GO:0005840(ribosome);GO:0006412(translation)	03010(Ribosome)	yes
glycolytic fibers	ENSSSCG00000005105	MRPL46	0.262634	3.00602e-13	5.9934e-09	0.16	0.118	mitochondrial ribosomal protein L46 [Source:NCBI gene;Acc:100523040]	GO:0003735(structural constituent of ribosome);GO:0005654(nucleoplasm);GO:0005739(mitochondrion);GO:0005762(mitochondrial large ribosomal subunit);GO:0016787(hydrolase activity);GO:0030054(cell junction)	NA	yes
glycolytic fibers	ENSSSCG00000005166	MLLT3	0.780542	3.3516e-78	6.68242e-74	0.213	0.031	MLLT3, super elongation complex subunit [Source:NCBI gene;Acc:100524063]	GO:0003682(chromatin binding);GO:0005634(nucleus);GO:0006355(regulation of transcription, DNA-templated);GO:0007379(segment specification);GO:0008023(transcription elongation factor complex);GO:0009952(anterior/posterior pattern specification);GO:0042393(histone binding);GO:0045893(positive regulation of transcription, DNA-templated);GO:0070577(lysine-acetylated histone binding);GO:0090090(negati…	05202(Transcriptional misregulation in cancer)	yes
glycolytic fibers	ENSSSCG00000035863	PLIN2	0.456421	6.92353e-34	1.38041e-29	0.304	0.266	perilipin 2 [Source:NCBI gene;Acc:397402]	GO:0005634(nucleus);GO:0005737(cytoplasm);GO:0005811(lipid droplet);GO:0005829(cytosol);GO:0005886(plasma membrane);GO:0015909(long-chain fatty acid transport);GO:0019915(lipid storage)	03320(PPAR signaling pathway)	yes
glycolytic fibers	ENSSSCG00000035730	ZDHHC21	0.286521	3.9829e-13	7.9411e-09	0.11	0.053	zinc finger DHHC-type containing 21 [Source:NCBI gene;Acc:100738488]	GO:0001942(hair follicle development);GO:0005794(Golgi apparatus);GO:0005886(plasma membrane);GO:0016020(membrane);GO:0016021(integral component of membrane);GO:0016409(palmitoyltransferase activity);GO:0016740(transferase activity);GO:0016746(transferase activity, transferring acyl groups);GO:0018230(peptidyl-L-cysteine S-palmitoylation);GO:0018345(protein palmitoylation);GO:0019706(protein-cyst…	NA	yes
glycolytic fibers	ENSSSCG00000005212	PLGRKT	0.615587	1.96208e-53	3.91199e-49	0.275	0.176	plasminogen receptor with a C-terminal lysine [Source:NCBI gene;Acc:100155714]	GO:0005515(protein binding);GO:0005887(integral component of plasma membrane);GO:0010756(positive regulation of plasminogen activation);GO:0016020(membrane);GO:0016021(integral component of membrane)	NA	yes
glycolytic fibers	ENSSSCG00000005219	CDC37L1	0.35718	1.24233e-17	2.47695e-13	0.228	0.169	cell division cycle 37 like 1 [Source:NCBI gene;Acc:100522234]	GO:0005737(cytoplasm);GO:0005829(cytosol);GO:0006457(protein folding);GO:0031072(heat shock protein binding);GO:0050821(protein stabilization);GO:0051082(unfolded protein binding);GO:0051087(chaperone binding)	NA	yes
glycolytic fibers	ENSSSCG00000005229	VLDLR	0.387761	8.24051e-21	1.64299e-16	0.131	0.044	very low density lipoprotein receptor [Source:NCBI gene;Acc:733630]	GO:0000122(negative regulation of transcription by RNA polymerase II);GO:0005509(calcium ion binding);GO:0005515(protein binding);GO:0005615(extracellular space);GO:0006898(receptor-mediated endocytosis);GO:0016020(membrane);GO:0016021(integral component of membrane);GO:0021517(ventral spinal cord development);GO:0030229(very-low-density lipoprotein particle receptor activity);GO:0034185(apolipop…	NA	yes
glycolytic fibers	ENSSSCG00000030268	ZFAND5	1.21611	1.5275e-131	3.04552e-127	0.691	0.451	zinc finger AN1-type containing 5 [Source:NCBI gene;Acc:100048933]	GO:0003677(DNA binding);GO:0008270(zinc ion binding);GO:0046872(metal ion binding)	NA	yes
glycolytic fibers	ENSSSCG00000005288	TLE4	0.322066	1.8349e-21	3.65842e-17	0.13	0.108	TLE family member 4, transcriptional corepressor [Source:NCBI gene;Acc:100156044]	GO:0000122(negative regulation of transcription by RNA polymerase II);GO:0000981(DNA-binding transcription factor activity, RNA polymerase II-specific);GO:0003682(chromatin binding);GO:0003714(transcription corepressor activity);GO:0005515(protein binding);GO:0005634(nucleus);GO:0005667(transcription factor complex);GO:0006355(regulation of transcription, DNA-templated);GO:0016055(Wnt signaling p…	NA	yes
glycolytic fibers	ENSSSCG00000005297	DNAJB5	0.584072	1.2514e-51	2.49503e-47	0.162	0.029	DnaJ heat shock protein family (Hsp40) member B5 [Source:NCBI gene;Acc:100525553]	GO:0000122(negative regulation of transcription by RNA polymerase II);GO:0005634(nucleus);GO:0005829(cytosol);GO:0006457(protein folding);GO:0006986(response to unfolded protein);GO:0051082(unfolded protein binding);GO:0051085(chaperone cofactor-dependent protein refolding);GO:0051087(chaperone binding)	NA	yes
glycolytic fibers	ENSSSCG00000039782	STOML2	0.270109	1.69736e-16	3.3842e-12	0.275	0.253	stomatin like 2 [Source:NCBI gene;Acc:100625031]	GO:0001772(immunological synapse);GO:0005739(mitochondrion);GO:0005743(mitochondrial inner membrane);GO:0005758(mitochondrial intermembrane space);GO:0006851(mitochondrial calcium ion transmembrane transport);GO:0006874(cellular calcium ion homeostasis);GO:0007005(mitochondrion organization);GO:0008180(COP9 signalosome);GO:0010876(lipid localization);GO:0010918(positive regulation of mitochondria…	NA	yes
glycolytic fibers	ENSSSCG00000005316	TPM2	2.66392	0	0	0.904	0.411	tropomyosin 2 [Source:NCBI gene;Acc:396693]	GO:0003779(actin binding);GO:0005884(actin filament);GO:0007015(actin filament organization);GO:0043462(regulation of ATPase activity);GO:0051015(actin filament binding)	04260(Cardiac muscle contraction);04261(Adrenergic signaling in cardiomyocytes);05410(Hypertrophic cardiomyopathy (HCM));05414(Dilated cardiomyopathy (DCM))	yes
glycolytic fibers	ENSSSCG00000023010	TMOD1	1.03752	1.29685e-136	2.58567e-132	0.292	0.023	tropomodulin 1 [Source:NCBI gene;Acc:100316850]	GO:0003779(actin binding);GO:0005523(tropomyosin binding);GO:0005865(striated muscle thin filament);GO:0005884(actin filament);GO:0006936(muscle contraction);GO:0008180(COP9 signalosome);GO:0008344(adult locomotory behavior);GO:0016020(membrane);GO:0030016(myofibril);GO:0030017(sarcomere);GO:0030239(myofibril assembly);GO:0030863(cortical cytoskeleton);GO:0051015(actin filament binding);GO:005169…	NA	yes
glycolytic fibers	ENSSSCG00000037954	CAVIN4	1.90614	0	0	0.494	0.011	caveolae associated protein 4 [Source:NCBI gene;Acc:100620754]	GO:0005737(cytoplasm);GO:0005886(plasma membrane);GO:0005901(caveola);GO:0010468(regulation of gene expression);GO:0030018(Z disc);GO:0035023(regulation of Rho protein signal transduction);GO:0045944(positive regulation of transcription by RNA polymerase II)	NA	yes
glycolytic fibers	ENSSSCG00000039896	TMEM38B	0.863551	1.66158e-87	3.31286e-83	0.258	0.117	transmembrane protein 38B [Source:NCBI gene;Acc:100153669]	GO:0001503(ossification);GO:0005261(cation channel activity);GO:0005783(endoplasmic reticulum);GO:0007029(endoplasmic reticulum organization);GO:0008654(phospholipid biosynthetic process);GO:0010881(regulation of cardiac muscle contraction by regulation of the release of sequestered calcium ion);GO:0014808(release of sequestered calcium ion into cytosol by sarcoplasmic reticulum);GO:0015672(monov…	NA	yes
glycolytic fibers	ENSSSCG00000005436	ENSSSCG00000005436	0.467852	9.77091e-37	1.94812e-32	0.465	0.412	RAD23 homolog B, nucleotide excision repair protein [Source:NCBI gene;Acc:100153668]	GO:0000502(proteasome complex);GO:0003684(damaged DNA binding);GO:0005515(protein binding);GO:0005634(nucleus);GO:0005654(nucleoplasm);GO:0005829(cytosol);GO:0006289(nucleotide-excision repair);GO:0031593(polyubiquitin modification-dependent protein binding);GO:0043130(ubiquitin binding);GO:0043161(proteasome-mediated ubiquitin-dependent protein catabolic process);GO:0070628(proteasome binding)	03420(Nucleotide excision repair);04141(Protein processing in endoplasmic reticulum)	yes
glycolytic fibers	ENSSSCG00000005459	ECPAS	0.331996	7.9382e-27	1.58272e-22	0.23	0.232	Ecm29 proteasome adaptor and scaffold [Source:NCBI gene;Acc:100628178]	GO:0005634(nucleus);GO:0032947(protein-containing complex scaffold activity);GO:0043248(proteasome assembly)	NA	yes
glycolytic fibers	ENSSSCG00000005467	HSDL2	0.583743	2.60515e-34	5.19414e-30	0.296	0.198	hydroxysteroid dehydrogenase like 2 [Source:NCBI gene;Acc:100155587]	GO:0005739(mitochondrion);GO:0005777(peroxisome)	NA	yes
glycolytic fibers	ENSSSCG00000005528	NDUFA8	1.07733	1.68396e-149	3.35748e-145	0.617	0.426	NADH:ubiquinone oxidoreductase subunit A8 [Source:NCBI gene;Acc:100154443]	GO:0005747(mitochondrial respiratory chain complex I);GO:0006120(mitochondrial electron transport, NADH to ubiquinone)	00190(Oxidative phosphorylation);04714(Thermogenesis);04723(Retrograde endocannabinoid signaling);04932(Non-alcoholic fatty liver disease (NAFLD));05010(Alzheimer disease);05012(Parkinson disease);05016(Huntington disease)	yes
glycolytic fibers	ENSSSCG00000005590	PSMB7	0.554071	1.72532e-52	3.43994e-48	0.451	0.382	proteasome subunit beta 7 [Source:NCBI gene;Acc:100037992]	GO:0000502(proteasome complex);GO:0004175(endopeptidase activity);GO:0004298(threonine-type endopeptidase activity);GO:0005634(nucleus);GO:0005654(nucleoplasm);GO:0005737(cytoplasm);GO:0005829(cytosol);GO:0005839(proteasome core complex);GO:0006508(proteolysis);GO:0008233(peptidase activity);GO:0010498(proteasomal protein catabolic process);GO:0010499(proteasomal ubiquitin-independent protein cat…	03050(Proteasome)	yes
glycolytic fibers	ENSSSCG00000005596	ARPC5L	0.363651	5.51915e-19	1.10041e-14	0.19	0.132	actin related protein 2/3 complex subunit 5 like [Source:NCBI gene;Acc:100154462]	GO:0005856(cytoskeleton);GO:0005885(Arp2/3 protein complex);GO:0015629(actin cytoskeleton);GO:0030833(regulation of actin filament polymerization);GO:0034314(Arp2/3 complex-mediated actin nucleation);GO:0045202(synapse);GO:0098978(glutamatergic synapse)	04144(Endocytosis);04666(Fc gamma R-mediated phagocytosis);04810(Regulation of actin cytoskeleton);05100(Bacterial invasion of epithelial cells);05132(Salmonella infection)	yes
glycolytic fibers	ENSSSCG00000005608	ANGPTL2	0.409751	3.36255e-23	6.70425e-19	0.248	0.219	angiopoietin like 2 [Source:NCBI gene;Acc:100126164]	NA	NA	yes
glycolytic fibers	ENSSSCG00000005627	AK1	1.80306	1.19717e-133	2.38691e-129	0.355	0.074	adenylate kinase 1 [Source:NCBI gene;Acc:100521423]	GO:0000166(nucleotide binding);GO:0001520(outer dense fiber);GO:0004017(adenylate kinase activity);GO:0004550(nucleoside diphosphate kinase activity);GO:0005524(ATP binding);GO:0005737(cytoplasm);GO:0005829(cytosol);GO:0005886(plasma membrane);GO:0006139(nucleobase-containing compound metabolic process);GO:0006165(nucleoside diphosphate phosphorylation);GO:0006172(ADP biosynthetic process);GO:000…	00230(Purine metabolism);00730(Thiamine metabolism)	yes
glycolytic fibers	ENSSSCG00000005671	CRAT	0.498961	1.62934e-29	3.24857e-25	0.25	0.168	carnitine O-acetyltransferase [Source:NCBI gene;Acc:100127351]	GO:0004092(carnitine O-acetyltransferase activity);GO:0005102(signaling receptor binding);GO:0005739(mitochondrion);GO:0005777(peroxisome);GO:0016740(transferase activity);GO:0016746(transferase activity, transferring acyl groups);GO:0019254(carnitine metabolic process, CoA-linked)	04146(Peroxisome)	yes
glycolytic fibers	ENSSSCG00000005713	PLPP7	0.376732	8.16336e-22	1.62761e-17	0.134	0.068	phospholipid phosphatase 7 (inactive) [Source:NCBI gene;Acc:102165958]	GO:0005635(nuclear envelope);GO:0010832(negative regulation of myotube differentiation);GO:0016020(membrane);GO:0016021(integral component of membrane)	NA	yes
glycolytic fibers	ENSSSCG00000038459	SURF2	0.312227	8.04813e-14	1.60464e-09	0.168	0.099	surfeit 2 [Source:NCBI gene;Acc:110256514]	GO:0005634(nucleus);GO:0005730(nucleolus);GO:0005886(plasma membrane);GO:0016607(nuclear speck)	NA	yes
glycolytic fibers	ENSSSCG00000029811	PLCL2	0.881124	8.67577e-95	1.72977e-90	0.241	0.042	phospholipase C like 2 [Source:NCBI gene;Acc:100625981]	GO:0002322(B cell proliferation involved in immune response);GO:0002337(B-1a B cell differentiation);GO:0004435(phosphatidylinositol phospholipase C activity);GO:0006629(lipid metabolic process);GO:0007165(signal transduction);GO:0007214(gamma-aminobutyric acid signaling pathway);GO:0008081(phosphoric diester hydrolase activity);GO:0016042(lipid catabolic process);GO:0016787(hydrolase activity);G…	NA	yes
glycolytic fibers	ENSSSCG00000011208	ZNF385D	0.273029	8.7817e-09	0.00017509	0.17	0.125	zinc finger protein 385D [Source:NCBI gene;Acc:100520455]	GO:0003676(nucleic acid binding);GO:0008270(zinc ion binding);GO:0046872(metal ion binding)	NA	yes
glycolytic fibers	ENSSSCG00000011238	ARPP21	2.34287	0	0	0.588	0.027	cAMP regulated phosphoprotein 21 [Source:NCBI gene;Acc:100512986]	GO:0003676(nucleic acid binding);GO:0034605(cellular response to heat)	NA	yes
glycolytic fibers	ENSSSCG00000027711	SS18L2	0.383438	1.67309e-21	3.33581e-17	0.315	0.261	SS18 like 2 [Source:NCBI gene;Acc:100523140]	GO:0003713(transcription coactivator activity);GO:0005634(nucleus);GO:0045893(positive regulation of transcription, DNA-templated);GO:0045944(positive regulation of transcription by RNA polymerase II);GO:0050775(positive regulation of dendrite morphogenesis)	NA	yes
glycolytic fibers	ENSSSCG00000011287	HHATL	0.860419	5.02764e-126	1.00241e-121	0.207	0.007	hedgehog acyltransferase like [Source:NCBI gene;Acc:100523865]	GO:0005783(endoplasmic reticulum);GO:0016020(membrane);GO:0016021(integral component of membrane);GO:0048471(perinuclear region of cytoplasm);GO:0060262(negative regulation of N-terminal protein palmitoylation)	NA	yes
glycolytic fibers	ENSSSCG00000011317	FYCO1	0.864325	4.16465e-72	8.30348e-68	0.384	0.22	FYVE and coiled-coil domain containing 1 [Source:NCBI gene;Acc:100151740]	GO:0005764(lysosome);GO:0005770(late endosome);GO:0005776(autophagosome);GO:0005794(Golgi apparatus);GO:0043231(intracellular membrane-bounded organelle);GO:0046872(metal ion binding);GO:0072383(plus-end-directed vesicle transport along microtubule);GO:1901098(positive regulation of autophagosome maturation)	NA	yes
glycolytic fibers	ENSSSCG00000029251	ENSSSCG00000029251	0.455624	1.87202e-33	3.73243e-29	0.395	0.36	microtubule associated protein 4 [Source:NCBI gene;Acc:100519172]	GO:0000226(microtubule cytoskeleton organization);GO:0005737(cytoplasm);GO:0005856(cytoskeleton);GO:0005874(microtubule);GO:0008017(microtubule binding);GO:0015631(tubulin binding);GO:0031175(neuron projection development);GO:0043005(neuron projection)	NA	yes
glycolytic fibers	ENSSSCG00000011356	UQCRC1	0.751697	1.96906e-80	3.92591e-76	0.503	0.401	cytochrome b-c1 complex subunit 1, mitochondrial [Source:NCBI gene;Acc:100156879]	GO:0003824(catalytic activity);GO:0005739(mitochondrion);GO:0005743(mitochondrial inner membrane);GO:0005829(cytosol);GO:0006122(mitochondrial electron transport, ubiquinol to cytochrome c);GO:0031625(ubiquitin protein ligase binding);GO:0046872(metal ion binding)	00190(Oxidative phosphorylation);04260(Cardiac muscle contraction);04714(Thermogenesis);04932(Non-alcoholic fatty liver disease (NAFLD));05010(Alzheimer disease);05012(Parkinson disease);05016(Huntington disease)	yes
glycolytic fibers	ENSSSCG00000011363	PRKAR2A	0.346734	6.6778e-19	1.33142e-14	0.199	0.143	protein kinase cAMP-dependent type II regulatory subunit alpha [Source:NCBI gene;Acc:397493]	GO:0000166(nucleotide binding);GO:0001932(regulation of protein phosphorylation);GO:0004862(cAMP-dependent protein kinase inhibitor activity);GO:0005515(protein binding);GO:0005737(cytoplasm);GO:0005813(centrosome);GO:0005829(cytosol);GO:0005886(plasma membrane);GO:0005930(axoneme);GO:0005952(cAMP-dependent protein kinase complex);GO:0008603(cAMP-dependent protein kinase regulator activity);GO:00…	04910(Insulin signaling pathway)	yes
glycolytic fibers	ENSSSCG00000011371	NDUFAF3	0.361928	1.08106e-24	2.15542e-20	0.35	0.32	NADH:ubiquinone oxidoreductase complex assembly factor 3 [Source:NCBI gene;Acc:100156018]	GO:0005634(nucleus);GO:0005743(mitochondrial inner membrane);GO:0032981(mitochondrial respiratory chain complex I assembly)	04714(Thermogenesis)	yes
glycolytic fibers	ENSSSCG00000040581	CISH	0.295233	4.45639e-20	8.88515e-16	0.157	0.151	cytokine inducible SH2 containing protein [Source:NCBI gene;Acc:100518866]	GO:0005886(plasma membrane);GO:0007205(protein kinase C-activating G protein-coupled receptor signaling pathway);GO:0016567(protein ubiquitination);GO:0035556(intracellular signal transduction)	04630(Jak-STAT signaling pathway);04917(Prolactin signaling pathway)	yes
glycolytic fibers	ENSSSCG00000011435	TWF2	0.308566	1.35249e-12	2.6966e-08	0.173	0.119	toll like receptor 9 [Source:NCBI gene;Acc:397007]	GO:0003779(actin binding);GO:0003785(actin monomer binding);GO:0005080(protein kinase C binding);GO:0005524(ATP binding);GO:0005546(phosphatidylinositol-4,5-bisphosphate binding);GO:0005622(intracellular);GO:0005737(cytoplasm);GO:0005884(actin filament);GO:0010591(regulation of lamellipodium assembly);GO:0010592(positive regulation of lamellipodium assembly);GO:0010976(positive regulation of neur…	04620(Toll-like receptor signaling pathway);05142(Chagas disease (American trypanosomiasis));05143(African trypanosomiasis);05144(Malaria);05152(Tuberculosis);05162(Measles);05168(Herpes simplex virus 1 infection)	yes
glycolytic fibers	ENSSSCG00000011441	TNNC1	1.96377	7.06053e-132	1.40773e-127	0.304	0.036	troponin C1, slow skeletal and cardiac type [Source:NCBI gene;Acc:100156435]	GO:0003009(skeletal muscle contraction);GO:0005509(calcium ion binding);GO:0005861(troponin complex);GO:0006937(regulation of muscle contraction);GO:0014883(transition between fast and slow fiber);GO:0031013(troponin I binding);GO:0031014(troponin T binding);GO:0032972(regulation of muscle filament sliding speed);GO:0042803(protein homodimerization activity);GO:0043462(regulation of ATPase activi…	04020(Calcium signaling pathway);04260(Cardiac muscle contraction);04261(Adrenergic signaling in cardiomyocytes);05410(Hypertrophic cardiomyopathy (HCM));05414(Dilated cardiomyopathy (DCM))	yes
glycolytic fibers	ENSSSCG00000011447	SPCS1	0.443433	7.41464e-53	1.47833e-48	0.526	0.544	signal peptidase complex subunit 1 [Source:NCBI gene;Acc:100135675]	GO:0005783(endoplasmic reticulum);GO:0005787(signal peptidase complex);GO:0005789(endoplasmic reticulum membrane);GO:0006465(signal peptide processing);GO:0006508(proteolysis);GO:0008233(peptidase activity);GO:0016020(membrane);GO:0016021(integral component of membrane);GO:0016787(hydrolase activity);GO:0030176(integral component of endoplasmic reticulum membrane);GO:0031090(organelle membrane);G…	03060(Protein export)	yes
glycolytic fibers	ENSSSCG00000011453	ITIH4	0.992128	6.83311e-29	1.36239e-24	0.296	0.141	inter-alpha-trypsin inhibitor heavy chain family member 4 [Source:NCBI gene;Acc:396799]	GO:0004867(serine-type endopeptidase inhibitor activity);GO:0005737(cytoplasm);GO:0005886(plasma membrane);GO:0006953(acute-phase response);GO:0010951(negative regulation of endopeptidase activity);GO:0030212(hyaluronan metabolic process);GO:0034097(response to cytokine)	NA	yes
glycolytic fibers	ENSSSCG00000031791	ARF4	0.409371	5.50692e-133	1.09797e-128	0.407	0.652	ADP ribosylation factor 4 [Source:NCBI gene;Acc:595108]	GO:0000166(nucleotide binding);GO:0005154(epidermal growth factor receptor binding);GO:0005525(GTP binding);GO:0005737(cytoplasm);GO:0005794(Golgi apparatus);GO:0005829(cytosol);GO:0005886(plasma membrane);GO:0006471(protein ADP-ribosylation);GO:0006886(intracellular protein transport);GO:0006890(retrograde vesicle-mediated transport, Golgi to endoplasmic reticulum);GO:0006893(Golgi to plasma mem…	NA	yes
glycolytic fibers	ENSSSCG00000038873	SLMAP	0.445615	6.85118e-24	1.36599e-19	0.215	0.15	sarcolemma associated protein [Source:NCBI gene;Acc:100514321]	GO:0005515(protein binding);GO:0006936(muscle contraction);GO:0016020(membrane);GO:0016021(integral component of membrane);GO:0072659(protein localization to plasma membrane);GO:1900825(regulation of membrane depolarization during cardiac muscle cell action potential);GO:1902305(regulation of sodium ion transmembrane transport);GO:1905150(regulation of voltage-gated sodium channel activity)	NA	yes
glycolytic fibers	ENSSSCG00000025881	PDHB	0.589552	1.66004e-44	3.30979e-40	0.347	0.236	pyruvate dehydrogenase E1 beta subunit [Source:NCBI gene;Acc:100516042]	GO:0003824(catalytic activity);GO:0004738(pyruvate dehydrogenase activity);GO:0005654(nucleoplasm);GO:0005739(mitochondrion);GO:0006086(acetyl-CoA biosynthetic process from pyruvate);GO:0006099(tricarboxylic acid cycle);GO:0034604(pyruvate dehydrogenase (NAD+) activity);GO:0045254(pyruvate dehydrogenase complex)	00010(Glycolysis / Gluconeogenesis);00020(Citrate cycle (TCA cycle));00620(Pyruvate metabolism);04066(HIF-1 signaling pathway);04922(Glucagon signaling pathway);05230(Central carbon metabolism in cancer)	yes
glycolytic fibers	ENSSSCG00000033154	ARL6IP5	1.1897	1.38425e-180	2.75991e-176	0.579	0.364	ADP ribosylation factor like GTPase 6 interacting protein 5 [Source:NCBI gene;Acc:595127]	GO:0002037(negative regulation of L-glutamate import across plasma membrane);GO:0005737(cytoplasm);GO:0005783(endoplasmic reticulum);GO:0005789(endoplasmic reticulum membrane);GO:0005856(cytoskeleton);GO:0005886(plasma membrane);GO:0015813(L-glutamate transmembrane transport);GO:0016020(membrane);GO:0016021(integral component of membrane)	NA	yes
glycolytic fibers	ENSSSCG00000011508	LMOD3	2.72334	0	0	0.639	0.021	leiomodin 3 [Source:NCBI gene;Acc:100524108]	GO:0003779(actin binding);GO:0003785(actin monomer binding);GO:0005523(tropomyosin binding);GO:0005737(cytoplasm);GO:0005865(striated muscle thin filament);GO:0006936(muscle contraction);GO:0006941(striated muscle contraction);GO:0030016(myofibril);GO:0030239(myofibril assembly);GO:0030240(skeletal muscle thin filament assembly);GO:0031430(M band);GO:0031672(A band);GO:0045010(actin nucleation);G…	NA	yes
glycolytic fibers	ENSSSCG00000011538	LMCD1	0.362594	3.14997e-19	6.28041e-15	0.111	0.03	LIM and cysteine rich domains 1 [Source:NCBI gene;Acc:494020]	GO:0000122(negative regulation of transcription by RNA polymerase II);GO:0003714(transcription corepressor activity);GO:0005634(nucleus);GO:0005737(cytoplasm);GO:0008270(zinc ion binding);GO:0010611(regulation of cardiac muscle hypertrophy);GO:0046872(metal ion binding);GO:0070886(positive regulation of calcineurin-NFAT signaling cascade)	NA	yes
glycolytic fibers	ENSSSCG00000040643	CAV3	2.90274	0	0	0.793	0.077	caveolin 3 [Source:NCBI gene;Acc:641358]	GO:0000139(Golgi membrane);GO:0001778(plasma membrane repair);GO:0002027(regulation of heart rate);GO:0005198(structural molecule activity);GO:0005246(calcium channel regulator activity);GO:0005737(cytoplasm);GO:0005783(endoplasmic reticulum);GO:0005794(Golgi apparatus);GO:0005886(plasma membrane);GO:0005887(integral component of plasma membrane);GO:0005901(caveola);GO:0005925(focal adhesion);GO:…	04144(Endocytosis);04510(Focal adhesion);05100(Bacterial invasion of epithelial cells);05205(Proteoglycans in cancer);05418(Fluid shear stress and atherosclerosis)	yes
glycolytic fibers	ENSSSCG00000021585	OXTR	0.793123	4.40228e-133	8.77726e-129	0.194	0.006	oxytocin receptor [Source:NCBI gene;Acc:397092]	GO:0004930(G protein-coupled receptor activity);GO:0004990(oxytocin receptor activity);GO:0005000(vasopressin receptor activity);GO:0005886(plasma membrane);GO:0007165(signal transduction);GO:0007186(G protein-coupled receptor signaling pathway);GO:0016020(membrane);GO:0016021(integral component of membrane);GO:0045777(positive regulation of blood pressure);GO:0120162(positive regulation of cold-…	04020(Calcium signaling pathway);04024(cAMP signaling pathway);04080(Neuroactive ligand-receptor interaction);04921(Oxytocin signaling pathway)	yes
glycolytic fibers	ENSSSCG00000011583	TMEM40	0.739581	3.8918e-94	7.75946e-90	0.13	0.004	transmembrane protein 40 [Source:NCBI gene;Acc:100526186]	GO:0016020(membrane);GO:0016021(integral component of membrane)	NA	yes
glycolytic fibers	ENSSSCG00000040879	CNBP	0.392584	1.0451e-34	2.08372e-30	0.713	0.721	CCHC-type zinc finger nucleic acid binding protein [Source:NCBI gene;Acc:100312965]	GO:0000122(negative regulation of transcription by RNA polymerase II);GO:0000977(RNA polymerase II regulatory region sequence-specific DNA binding);GO:0001227(DNA-binding transcription repressor activity, RNA polymerase II-specific);GO:0003676(nucleic acid binding);GO:0005634(nucleus);GO:0005783(endoplasmic reticulum);GO:0005829(cytosol);GO:0008270(zinc ion binding);GO:0008284(positive regulation…	NA	yes
glycolytic fibers	ENSSSCG00000029774	RNF7	0.410687	3.50414e-29	6.98655e-25	0.401	0.354	ring finger protein 7 [Source:NCBI gene;Acc:100514874]	GO:0005634(nucleus);GO:0005654(nucleoplasm);GO:0005737(cytoplasm);GO:0005829(cytosol);GO:0006511(ubiquitin-dependent protein catabolic process);GO:0006919(activation of cysteine-type endopeptidase activity involved in apoptotic process);GO:0008270(zinc ion binding);GO:0008631(intrinsic apoptotic signaling pathway in response to oxidative stress);GO:0008637(apoptotic mitochondrial changes);GO:0016…	04120(Ubiquitin mediated proteolysis);05170(Human immunodeficiency virus 1 infection)	yes
glycolytic fibers	ENSSSCG00000011698	GYG1	0.723412	3.09741e-53	6.17562e-49	0.252	0.074	glycogenin 1 [Source:NCBI gene;Acc:100620160]	GO:0005978(glycogen biosynthetic process);GO:0008466(glycogenin glucosyltransferase activity);GO:0016740(transferase activity);GO:0016757(transferase activity, transferring glycosyl groups);GO:0030145(manganese ion binding);GO:0042803(protein homodimerization activity);GO:0102751(UDP-alpha-D-glucose:glucosyl-glycogenin alpha-D-glucosyltransferase activity)	00500(Starch and sucrose metabolism)	yes
glycolytic fibers	ENSSSCG00000011720	MBNL1	0.752373	1.59646e-89	3.18303e-85	0.432	0.433	muscleblind like splicing regulator 1 [Source:NCBI gene;Acc:100525306]	GO:0000381(regulation of alternative mRNA splicing, via spliceosome);GO:0003723(RNA binding);GO:0003725(double-stranded RNA binding);GO:0005634(nucleus);GO:0005654(nucleoplasm);GO:0005737(cytoplasm);GO:0005829(cytosol);GO:0008380(RNA splicing);GO:0010494(cytoplasmic stress granule);GO:0043484(regulation of RNA splicing);GO:0046872(metal ion binding)	NA	yes
glycolytic fibers	ENSSSCG00000011723	MME	0.363731	7.00225e-10	1.39611e-05	0.142	0.072	membrane metalloendopeptidase [Source:NCBI gene;Acc:100511536]	GO:0001786(phosphatidylserine binding);GO:0001822(kidney development);GO:0004175(endopeptidase activity);GO:0004222(metalloendopeptidase activity);GO:0005737(cytoplasm);GO:0005769(early endosome);GO:0005802(trans-Golgi network);GO:0005886(plasma membrane);GO:0005903(brush border);GO:0006508(proteolysis);GO:0006518(peptide metabolic process);GO:0007568(aging);GO:0007611(learning or memory);GO:0008…	04614(Renin-angiotensin system);04640(Hematopoietic cell lineage);04974(Protein digestion and absorption);05010(Alzheimer disease)	yes
glycolytic fibers	ENSSSCG00000011729	ENSSSCG00000011729	0.926178	1.39212e-116	2.7756e-112	0.247	0.02	NA	NA	NA	yes
glycolytic fibers	ENSSSCG00000031077	KPNA4	0.411945	8.6243e-26	1.71951e-21	0.244	0.182	karyopherin subunit alpha 4 [Source:NCBI gene;Acc:100620632]	GO:0005515(protein binding);GO:0005634(nucleus);GO:0005737(cytoplasm);GO:0006606(protein import into nucleus);GO:0008565(protein transporter activity);GO:0015031(protein transport);GO:0031965(nuclear membrane);GO:0042542(response to hydrogen peroxide);GO:0061608(nuclear import signal receptor activity)	NA	yes
glycolytic fibers	ENSSSCG00000033860	ZMAT3	0.803553	1.74873e-71	3.48661e-67	0.176	0.072	zinc finger matrin-type 3 [Source:NCBI gene;Acc:100621584]	GO:0003676(nucleic acid binding);GO:0005654(nucleoplasm);GO:0005886(plasma membrane);GO:0008270(zinc ion binding);GO:0046872(metal ion binding)	04115(p53 signaling pathway)	yes
glycolytic fibers	ENSSSCG00000011764	ENSSSCG00000011764	0.693569	1.82637e-89	3.64141e-85	0.548	0.486	NADH:ubiquinone oxidoreductase subunit B5 [Source:NCBI gene;Acc:100523751]	GO:0016020(membrane);GO:0016021(integral component of membrane)	00190(Oxidative phosphorylation);04714(Thermogenesis);04723(Retrograde endocannabinoid signaling);04932(Non-alcoholic fatty liver disease (NAFLD));05010(Alzheimer disease);05012(Parkinson disease);05016(Huntington disease)	yes
glycolytic fibers	ENSSSCG00000011765	USP13	0.810599	7.02174e-69	1.39999e-64	0.238	0.06	ubiquitin specific peptidase 13 [Source:NCBI gene;Acc:100524109]	GO:0004197(cysteine-type endopeptidase activity);GO:0004843(thiol-dependent ubiquitin-specific protease activity);GO:0005515(protein binding);GO:0006355(regulation of transcription, DNA-templated);GO:0006508(proteolysis);GO:0006511(ubiquitin-dependent protein catabolic process);GO:0008233(peptidase activity);GO:0008234(cysteine-type peptidase activity);GO:0008270(zinc ion binding);GO:0008283(cell…	NA	yes
glycolytic fibers	ENSSSCG00000011769	FXR1	1.04861	1.49251e-133	2.97576e-129	0.623	0.455	FMR1 autosomal homolog 1 [Source:NCBI gene;Acc:100525539]	GO:0003676(nucleic acid binding);GO:0003723(RNA binding);GO:0003729(mRNA binding);GO:0003730(mRNA 3'-UTR binding);GO:0005634(nucleus);GO:0005737(cytoplasm);GO:0005829(cytosol);GO:0005844(polysome);GO:0006417(regulation of translation);GO:0007517(muscle organ development);GO:0014069(postsynaptic density);GO:0016020(membrane);GO:0017148(negative regulation of translation);GO:0030424(axon);GO:003042…	03013(RNA transport)	yes
glycolytic fibers	ENSSSCG00000022783	DCUN1D1	0.476621	3.76044e-31	7.49757e-27	0.265	0.195	defective in cullin neddylation 1 domain containing 1 [Source:NCBI gene;Acc:100624319]	GO:0000151(ubiquitin ligase complex);GO:0005515(protein binding);GO:0005634(nucleus);GO:0005829(cytosol);GO:0031624(ubiquitin conjugating enzyme binding);GO:0032182(ubiquitin-like protein binding);GO:0045116(protein neddylation);GO:0051443(positive regulation of ubiquitin-protein transferase activity);GO:0097602(cullin family protein binding);GO:2000436(positive regulation of protein neddylation)	NA	yes
glycolytic fibers	ENSSSCG00000011775	KLHL24	0.688627	1.30096e-48	2.59385e-44	0.318	0.227	kelch like family member 24 [Source:NCBI gene;Acc:100513048]	GO:0005515(protein binding);GO:0005737(cytoplasm);GO:0005912(adherens junction);GO:0016567(protein ubiquitination);GO:0030057(desmosome);GO:0031463(Cul3-RING ubiquitin ligase complex);GO:0045109(intermediate filament organization);GO:0051865(protein autoubiquitination);GO:2000312(regulation of kainate selective glutamate receptor activity)	NA	yes
glycolytic fibers	ENSSSCG00000023998	PSMD2	0.336545	1.46819e-31	2.92728e-27	0.341	0.341	proteasome 26S subunit, non-ATPase 2 [Source:NCBI gene;Acc:100627568]	GO:0000502(proteasome complex);GO:0004175(endopeptidase activity);GO:0005634(nucleus);GO:0005838(proteasome regulatory particle);GO:0008540(proteasome regulatory particle, base subcomplex);GO:0022624(proteasome accessory complex);GO:0030234(enzyme regulator activity);GO:0034515(proteasome storage granule);GO:0042176(regulation of protein catabolic process);GO:0043161(proteasome-mediated ubiquitin…	03050(Proteasome);05169(Epstein-Barr virus infection)	yes
glycolytic fibers	ENSSSCG00000025592	TP63	0.908097	4.93009e-150	9.82961e-146	0.194	0.002	tumor protein p63 [Source:NCBI gene;Acc:100625258]	GO:0000122(negative regulation of transcription by RNA polymerase II);GO:0000790(nuclear chromatin);GO:0001228(DNA-binding transcription activator activity, RNA polymerase II-specific);GO:0001501(skeletal system development);GO:0001736(establishment of planar polarity);GO:0001738(morphogenesis of a polarized epithelium);GO:0001942(hair follicle development);GO:0002039(p53 binding);GO:0002064(epit…	05206(MicroRNAs in cancer)	yes
glycolytic fibers	ENSSSCG00000036094	HRASLS	0.411761	7.1151e-55	1.41861e-50	0.108	0.006	HRAS like suppressor [Source:NCBI gene;Acc:100522036]	GO:0016020(membrane);GO:0016021(integral component of membrane)	NA	yes
glycolytic fibers	ENSSSCG00000011848	TFRC	0.308104	1.01851e-17	2.0307e-13	0.114	0.094	transferrin receptor [Source:NCBI gene;Acc:397062]	GO:0003725(double-stranded RNA binding);GO:0004998(transferrin receptor activity);GO:0005576(extracellular region);GO:0005768(endosome);GO:0005769(early endosome);GO:0005886(plasma membrane);GO:0005887(integral component of plasma membrane);GO:0005905(clathrin-coated pit);GO:0006826(iron ion transport);GO:0006879(cellular iron ion homeostasis);GO:0006897(endocytosis);GO:0006898(receptor-mediated …	04066(HIF-1 signaling pathway);04144(Endocytosis);04145(Phagosome);04216(Ferroptosis);04640(Hematopoietic cell lineage)	yes
glycolytic fibers	ENSSSCG00000027139	FYTTD1	0.376747	7.5197e-24	1.49928e-19	0.228	0.179	forty-two-three domain containing 1 [Source:NCBI gene;Acc:100622532]	GO:0003729(mRNA binding);GO:0005623(cell);GO:0005654(nucleoplasm);GO:0006406(mRNA export from nucleus);GO:0016607(nuclear speck)	NA	yes
glycolytic fibers	ENSSSCG00000026753	OSBPL11	0.561197	8.67548e-36	1.72972e-31	0.201	0.097	oxysterol binding protein like 11 [Source:NCBI gene;Acc:100623596]	GO:0005654(nucleoplasm);GO:0005794(Golgi apparatus);GO:0006869(lipid transport);GO:0010890(positive regulation of sequestering of triglyceride);GO:0045444(fat cell differentiation)	NA	yes
glycolytic fibers	ENSSSCG00000026990	FAM162A	0.768279	1.11132e-79	2.21575e-75	0.512	0.384	family with sequence similarity 162 member A [Source:NCBI gene;Acc:100627352]	GO:0005739(mitochondrion);GO:0005829(cytosol);GO:0006919(activation of cysteine-type endopeptidase activity involved in apoptotic process);GO:0016020(membrane);GO:0016021(integral component of membrane);GO:0043065(positive regulation of apoptotic process);GO:0051402(neuron apoptotic process);GO:0071456(cellular response to hypoxia);GO:0090200(positive regulation of release of cytochrome c from mi…	NA	yes
glycolytic fibers	ENSSSCG00000031913	NDUFB4	1.22215	1.46906e-221	2.92902e-217	0.782	0.58	NADH:ubiquinone oxidoreductase subunit B4 [Source:NCBI gene;Acc:100624335]	GO:0005739(mitochondrion);GO:0005747(mitochondrial respiratory chain complex I);GO:0006979(response to oxidative stress);GO:0008137(NADH dehydrogenase (ubiquinone) activity);GO:0016020(membrane);GO:0016021(integral component of membrane);GO:0031965(nuclear membrane);GO:0032981(mitochondrial respiratory chain complex I assembly);GO:0055114(oxidation-reduction process)	00190(Oxidative phosphorylation);04714(Thermogenesis);04723(Retrograde endocannabinoid signaling);04932(Non-alcoholic fatty liver disease (NAFLD));05010(Alzheimer disease);05012(Parkinson disease);05016(Huntington disease)	yes
glycolytic fibers	ENSSSCG00000011893	COX17	0.986119	3.60894e-110	7.1955e-106	0.708	0.49	COX17 cytochrome c oxidase assembly homolog [Source:NCBI gene;Acc:100156799]	GO:0005507(copper ion binding);GO:0005737(cytoplasm);GO:0005758(mitochondrial intermembrane space);GO:0006825(copper ion transport);GO:0008284(positive regulation of cell population proliferation);GO:0016531(copper chaperone activity);GO:0033617(mitochondrial respiratory chain complex IV assembly);GO:1903136(cuprous ion binding);GO:1904960(positive regulation of cytochrome-c oxidase activity)	00190(Oxidative phosphorylation);04714(Thermogenesis)	yes
glycolytic fibers	ENSSSCG00000011894	POPDC2	0.670038	5.21951e-95	1.04067e-90	0.174	0.009	popeye domain containing 2 [Source:NCBI gene;Acc:100155597]	GO:0007507(heart development);GO:0007519(skeletal muscle tissue development);GO:0016020(membrane);GO:0016021(integral component of membrane);GO:0030552(cAMP binding);GO:0042383(sarcolemma);GO:0042391(regulation of membrane potential);GO:0051146(striated muscle cell differentiation)	NA	yes
glycolytic fibers	ENSSSCG00000011917	NAA50	1.07423	1.46691e-126	2.92472e-122	0.441	0.183	N(alpha)-acetyltransferase 50, NatE catalytic subunit [Source:NCBI gene;Acc:100513438]	GO:0004596(peptide alpha-N-acetyltransferase activity);GO:0005634(nucleus);GO:0005737(cytoplasm);GO:0005829(cytosol);GO:0006474(N-terminal protein amino acid acetylation);GO:0007064(mitotic sister chromatid cohesion);GO:0008080(N-acetyltransferase activity);GO:0010485(H4 histone acetyltransferase activity);GO:0016573(histone acetylation);GO:0031415(NatA complex);GO:0034087(establishment of mitoti…	NA	yes
glycolytic fibers	ENSSSCG00000011918	USF3	0.588156	1.24326e-39	2.47881e-35	0.185	0.077	upstream transcription factor family member 3 [Source:NCBI gene;Acc:100513627]	GO:0010719(negative regulation of epithelial to mesenchymal transition);GO:0046983(protein dimerization activity)	NA	yes
glycolytic fibers	ENSSSCG00000011972	FILIP1L	1.53502	1.38662e-154	2.76464e-150	0.401	0.096	filamin A interacting protein 1 like [Source:NCBI gene;Acc:100157058]	NA	NA	yes
glycolytic fibers	ENSSSCG00000011980	CLDND1	0.604458	1.76024e-60	3.50958e-56	0.256	0.209	claudin domain containing 1 [Source:NCBI gene;Acc:100154619]	GO:0016020(membrane);GO:0016021(integral component of membrane);GO:0016324(apical plasma membrane)	NA	yes
glycolytic fibers	ENSSSCG00000021038	NRIP1	0.503754	1.26013e-33	2.51245e-29	0.241	0.18	nuclear receptor interacting protein 1 [Source:NCBI gene;Acc:106505834]	GO:0000118(histone deacetylase complex);GO:0000122(negative regulation of transcription by RNA polymerase II);GO:0000790(nuclear chromatin);GO:0000978(RNA polymerase II proximal promoter sequence-specific DNA binding);GO:0001543(ovarian follicle rupture);GO:0003712(transcription coregulator activity);GO:0003713(transcription coactivator activity);GO:0003714(transcription corepressor activity);GO:…	NA	yes
glycolytic fibers	ENSSSCG00000038399	ATP5PF	0.820958	2.79259e-137	5.56786e-133	0.83	0.79	ATP synthase peripheral stalk subunit F6 [Source:NCBI gene;Acc:100622245]	GO:0000276(mitochondrial proton-transporting ATP synthase complex, coupling factor F(o));GO:0005739(mitochondrion);GO:0005743(mitochondrial inner membrane);GO:0005753(mitochondrial proton-transporting ATP synthase complex);GO:0006811(ion transport);GO:0015078(proton transmembrane transporter activity);GO:0015986(ATP synthesis coupled proton transport);GO:0016020(membrane);GO:0016887(ATPase activi…	00190(Oxidative phosphorylation);04714(Thermogenesis);05010(Alzheimer disease);05012(Parkinson disease);05016(Huntington disease)	yes
glycolytic fibers	ENSSSCG00000038281	ENSSSCG00000038281	2.27299	0	0	0.461	0.036	MAP3K7 C-terminal like [Source:NCBI gene;Acc:100624256]	NA	NA	yes
glycolytic fibers	ENSSSCG00000012029	BACH1	0.833613	2.55725e-84	5.09864e-80	0.313	0.216	BTB domain and CNC homolog 1 [Source:NCBI gene;Acc:100523514]	GO:0000083(regulation of transcription involved in G1/S transition of mitotic cell cycle);GO:0000117(regulation of transcription involved in G2/M transition of mitotic cell cycle);GO:0000122(negative regulation of transcription by RNA polymerase II);GO:0000980(RNA polymerase II distal enhancer sequence-specific DNA binding);GO:0001227(DNA-binding transcription repressor activity, RNA polymerase I…	NA	yes
glycolytic fibers	ENSSSCG00000012042	ATP5PO	0.939007	1.11825e-141	2.22957e-137	0.725	0.611	ATP synthase peripheral stalk subunit OSCP [Source:NCBI gene;Acc:733678]	GO:0015986(ATP synthesis coupled proton transport);GO:0016020(membrane);GO:0046933(proton-transporting ATP synthase activity, rotational mechanism);GO:0099132(ATP hydrolysis coupled cation transmembrane transport)	00190(Oxidative phosphorylation);04714(Thermogenesis);05010(Alzheimer disease);05012(Parkinson disease);05016(Huntington disease)	yes
glycolytic fibers	ENSSSCG00000012046	ENSSSCG00000012046	0.646168	7.12168e-51	1.41992e-46	0.404	0.296	small integral membrane protein 11A [Source:NCBI gene;Acc:100511159]	GO:0016020(membrane);GO:0016021(integral component of membrane)	NA	yes
glycolytic fibers	ENSSSCG00000030480	DYRK1A	0.294962	3.31996e-12	6.61934e-08	0.162	0.109	dual specificity tyrosine phosphorylation regulated kinase 1A [Source:NCBI gene;Acc:100514684]	GO:0004672(protein kinase activity);GO:0004674(protein serine/threonine kinase activity);GO:0004712(protein serine/threonine/tyrosine kinase activity);GO:0004715(non-membrane spanning protein tyrosine kinase activity);GO:0005524(ATP binding);GO:0005634(nucleus);GO:0005737(cytoplasm);GO:0005856(cytoskeleton);GO:0006468(protein phosphorylation);GO:0007623(circadian rhythm);GO:0018105(peptidyl-serin…	NA	yes
glycolytic fibers	ENSSSCG00000038948	ETS2	0.369359	1.66009e-13	3.30989e-09	0.267	0.223	ETS proto-oncogene 2, transcription factor [Source:NCBI gene;Acc:100154449]	GO:0000122(negative regulation of transcription by RNA polymerase II);GO:0000977(RNA polymerase II regulatory region sequence-specific DNA binding);GO:0000978(RNA polymerase II proximal promoter sequence-specific DNA binding);GO:0001227(DNA-binding transcription repressor activity, RNA polymerase II-specific);GO:0001712(ectodermal cell fate commitment);GO:0003677(DNA binding);GO:0003700(DNA-bindi…	04014(Ras signaling pathway);05166(Human T-cell leukemia virus 1 infection)	yes
glycolytic fibers	ENSSSCG00000021042	BRWD1	0.349745	5.0473e-25	1.00633e-20	0.344	0.321	proteasome assembly chaperone 1 [Source:NCBI gene;Acc:100625573]	GO:0005515(protein binding);GO:0005634(nucleus);GO:0005730(nucleolus);GO:0005737(cytoplasm);GO:0005783(endoplasmic reticulum);GO:0005829(cytosol);GO:0006357(regulation of transcription by RNA polymerase II);GO:0007010(cytoskeleton organization);GO:0008360(regulation of cell shape);GO:0043248(proteasome assembly);GO:0070628(proteasome binding);GO:0080129(proteasome core complex assembly)	NA	yes
glycolytic fibers	ENSSSCG00000029219	SH3BGR	1.55267	7.04206e-217	1.40405e-212	0.44	0.05	SH3 domain binding glutamate rich protein [Source:NCBI gene;Acc:100626262]	NA	NA	yes
glycolytic fibers	ENSSSCG00000021991	ENSSSCG00000021991	0.526803	3.53883e-50	7.05572e-46	0.585	0.547	NADH:ubiquinone oxidoreductase subunit V3 [Source:NCBI gene;Acc:100620809]	GO:0005739(mitochondrion);GO:0005747(mitochondrial respiratory chain complex I)	00190(Oxidative phosphorylation);04714(Thermogenesis);04723(Retrograde endocannabinoid signaling);04932(Non-alcoholic fatty liver disease (NAFLD));05010(Alzheimer disease);05012(Parkinson disease);05016(Huntington disease)	yes
glycolytic fibers	ENSSSCG00000025525	ENSSSCG00000025525	0.408217	5.53839e-38	1.10424e-33	0.369	0.357	glutamine amidotransferase like class 1 domain containing 3A [Source:NCBI gene;Acc:100623793]	GO:0005739(mitochondrion)	NA	yes
glycolytic fibers	ENSSSCG00000024756	SPG7	0.404916	2.65994e-22	5.30338e-18	0.184	0.101	SPG7, paraplegin matrix AAA peptidase subunit [Source:NCBI gene;Acc:100627469]	GO:0004222(metalloendopeptidase activity);GO:0005524(ATP binding);GO:0005739(mitochondrion);GO:0005743(mitochondrial inner membrane);GO:0005745(m-AAA complex);GO:0005757(mitochondrial permeability transition pore complex);GO:0006508(proteolysis);GO:0007005(mitochondrion organization);GO:0008089(anterograde axonal transport);GO:0008270(zinc ion binding);GO:0016020(membrane);GO:0016021(integral com…	NA	yes
glycolytic fibers	ENSSSCG00000002646	TRAPPC2L	0.405379	2.10332e-32	4.1936e-28	0.335	0.305	trafficking protein particle complex 2 like [Source:NCBI gene;Acc:100524745]	GO:0005622(intracellular);GO:0005737(cytoplasm);GO:0005829(cytosol);GO:0006888(endoplasmic reticulum to Golgi vesicle-mediated transport);GO:0043231(intracellular membrane-bounded organelle)	NA	yes
glycolytic fibers	ENSSSCG00000002655	MAP1LC3B	0.36777	9.39076e-26	1.87233e-21	0.434	0.41	microtubule associated protein 1 light chain 3 beta [Source:NCBI gene;Acc:100462754]	GO:0000045(autophagosome assembly);GO:0000421(autophagosome membrane);GO:0000422(autophagy of mitochondrion);GO:0005737(cytoplasm);GO:0005829(cytosol);GO:0006914(autophagy);GO:0006995(cellular response to nitrogen starvation);GO:0008017(microtubule binding)	04216(Ferroptosis)	yes
glycolytic fibers	ENSSSCG00000002654	FBXO31	0.373141	1.29516e-19	2.58228e-15	0.15	0.078	F-box protein 31 [Source:NCBI gene;Acc:100512607]	GO:0005515(protein binding);GO:0006974(cellular response to DNA damage stimulus);GO:0019005(SCF ubiquitin ligase complex);GO:0030332(cyclin binding);GO:0031145(anaphase-promoting complex-dependent catabolic process);GO:0031146(SCF-dependent proteasomal ubiquitin-dependent protein catabolic process);GO:0031571(mitotic G1 DNA damage checkpoint);GO:0043025(neuronal cell body)	NA	yes
glycolytic fibers	ENSSSCG00000029034	COX4I1	0.975011	3.86707e-214	7.71016e-210	0.975	0.959	cytochrome c oxidase subunit 4 isoform 1, mitochondrial [Source:NCBI gene;Acc:100624067]	GO:0004129(cytochrome-c oxidase activity);GO:0005634(nucleus);GO:0005739(mitochondrion);GO:0005743(mitochondrial inner membrane);GO:0005751(mitochondrial respiratory chain complex IV);GO:0006123(mitochondrial electron transport, cytochrome c to oxygen);GO:0016020(membrane);GO:0016021(integral component of membrane);GO:0031966(mitochondrial membrane);GO:1902600(proton transmembrane transport)	00190(Oxidative phosphorylation);04260(Cardiac muscle contraction);04714(Thermogenesis);04932(Non-alcoholic fatty liver disease (NAFLD));05010(Alzheimer disease);05012(Parkinson disease);05016(Huntington disease)	yes
glycolytic fibers	ENSSSCG00000002684	CDH13	0.872481	2.77069e-63	5.52419e-59	0.347	0.151	cadherin 13 [Source:NCBI gene;Acc:100126163]	GO:0000902(cell morphogenesis);GO:0001938(positive regulation of endothelial cell proliferation);GO:0001954(positive regulation of cell-matrix adhesion);GO:0002040(sprouting angiogenesis);GO:0005509(calcium ion binding);GO:0005615(extracellular space);GO:0005737(cytoplasm);GO:0005886(plasma membrane);GO:0005901(caveola);GO:0005913(cell-cell adherens junction);GO:0007043(cell-cell junction assembl…	NA	yes
glycolytic fibers	ENSSSCG00000002689	CMIP	0.581268	6.83062e-49	1.36189e-44	0.139	0.028	c-Maf inducing protein [Source:NCBI gene;Acc:100518307]	GO:0005654(nucleoplasm);GO:0005829(cytosol)	NA	yes
glycolytic fibers	ENSSSCG00000032060	ENSSSCG00000032060	0.332224	2.47356e-14	4.93179e-10	0.204	0.141	C-X9-C motif containing 2 [Source:NCBI gene;Acc:110261262]	GO:0005739(mitochondrion)	NA	yes
glycolytic fibers	ENSSSCG00000032908	PSMD7	0.536283	2.14316e-48	4.27303e-44	0.417	0.348	proteasome 26S subunit, non-ATPase 7 [Source:NCBI gene;Acc:100626274]	GO:0000502(proteasome complex);GO:0005515(protein binding);GO:0005654(nucleoplasm);GO:0005838(proteasome regulatory particle);GO:0042803(protein homodimerization activity)	03050(Proteasome);05169(Epstein-Barr virus infection)	yes
glycolytic fibers	ENSSSCG00000025652	CDH1	0.53728	1.27346e-70	2.53903e-66	0.108	0.004	cadherin 1 [Source:NCBI gene;Acc:100048953]	GO:0000902(cell morphogenesis);GO:0005509(calcium ion binding);GO:0005737(cytoplasm);GO:0005802(trans-Golgi network);GO:0005886(plasma membrane);GO:0005913(cell-cell adherens junction);GO:0007043(cell-cell junction assembly);GO:0007155(cell adhesion);GO:0007156(homophilic cell adhesion via plasma membrane adhesion molecules);GO:0007416(synapse assembly);GO:0008013(beta-catenin binding);GO:0008092…	04015(Rap1 signaling pathway);04371(Apelin signaling pathway);04390(Hippo signaling pathway);04514(Cell adhesion molecules (CAMs));04520(Adherens junction);05100(Bacterial invasion of epithelial cells);05200(Pathways in cancer);05213(Endometrial cancer);05216(Thyroid cancer);05218(Melanoma);05219(Bladder cancer);05226(Gastric cancer)	yes
glycolytic fibers	ENSSSCG00000024305	MT3	0.72835	4.36852e-79	8.70996e-75	0.13	0.004	metallothionein 3 [Source:NCBI gene;Acc:397123]	GO:0001666(response to hypoxia);GO:0001934(positive regulation of protein phosphorylation);GO:0005507(copper ion binding);GO:0005634(nucleus);GO:0005737(cytoplasm);GO:0006112(energy reserve metabolic process);GO:0006707(cholesterol catabolic process);GO:0006829(zinc ion transport);GO:0006875(cellular metal ion homeostasis);GO:0006882(cellular zinc ion homeostasis);GO:0006915(apoptotic process);GO…	NA	yes
glycolytic fibers	ENSSSCG00000030300	MT2A	1.71384	1.34745e-131	2.68654e-127	0.285	0.041	metallothionein-2A [Source:NCBI gene;Acc:396827]	GO:0005634(nucleus);GO:0005737(cytoplasm);GO:0006882(cellular zinc ion homeostasis);GO:0007263(nitric oxide mediated signal transduction);GO:0008144(drug binding);GO:0008270(zinc ion binding);GO:0009617(response to bacterium);GO:0010273(detoxification of copper ion);GO:0035690(cellular response to drug);GO:0036016(cellular response to interleukin-3);GO:0036018(cellular response to erythropoietin)…	04978(Mineral absorption)	yes
glycolytic fibers	ENSSSCG00000025284	COQ9	0.69278	1.00398e-50	2.00174e-46	0.34	0.192	coenzyme Q9 [Source:NCBI gene;Acc:100620830]	GO:0005743(mitochondrial inner membrane);GO:0006120(mitochondrial electron transport, NADH to ubiquinone);GO:0006744(ubiquinone biosynthetic process);GO:0008289(lipid binding);GO:0042803(protein homodimerization activity)	NA	yes
[truncated: 2,939 more rows]

## Sheet: C
The proportions of the 12 major cell types in porcine muscle tissues
Celltype	LT_MU	LW_MU
T cell	108 (1.1%)	14 (0.15%)
B cell	167 (1.70%)	20 (0.21%)
Endothelial	223 (2.27%)	29 (0.31%)
FAPs	3903 (39.76%)	4621 (49.09%)
Oxidative myofiber	173 (1.76%)	156 (1.66%)
Glycolytic myofiber	222 (2.26%)	426 (4.53)
IMF	242 (2.47%)	114 (1.21%)
MuSCs	3129 (31.88%)	2781 (29.54)
Myoblast	327 (3.33%)	643 (6.83%)
Myocyte	480 (4.89%)	374 (3.97%)
[truncated: 2 more rows]

## Sheet: D
KEGG analysis of the significantly up-expressed genes in oxidative myofibers
[truncated: 245 more rows]

[truncated: 7 more sheets: E, F, G, H, I, J, K]
